# Supplementary material for: Loss of Inpp5d has disease‐relevant and sex‐specific effects on glial transcriptomes
Source: Alzheimers Dement. 2024 Jun 26;20(8):5311–23. doi: 10.1002/alz.13901 (PMC11350029; doi:10.1002/alz.13901)
Supplement: Supplementary file 10 — Supporting information [file ALZ-20-5311-s014.xlsx]

## Sheet: Column_x0009_Value
Supplementary Table 1 - All Data Cluster Markers
This table contains cluster marker genes for the entire merged dataset, identified using the "FindConservedMarkers" function in Seurat
Column	Value
Gene	Gene name
p_val	unadjusted p-value for wildtype (WT), heterozygous knockout (HET) or homozygous knockout (KO) mice
avg_log2FC	average log2-fold change of expression for wildtype (WT), heterozygous knockout (HET) or homozygous knockout (KO) mice compared to the other two groups
pct.1	% cells expressing the gene in group of interest, either wildtype (WT), heterozygous knockout (HET) or homozygous knockout (KO) mice
pct.2	% cells expressing this gene in the other two genotypes
p_val_adj	bonferroni-adjusted p-value for wildtype (WT), heterozygous knockout (HET) or homozygous knockout (KO) mice

## Sheet: Cluster 0 (M1)
	KO_p_val	KO_avg_log2FC	KO_pct.1	KO_pct.2	KO_p_val_adj	WT_p_val	WT_avg_log2FC	WT_pct.1	WT_pct.2	WT_p_val_adj	HET_p_val	HET_avg_log2FC	HET_pct.1	HET_pct.2	HET_p_val_adj	max_pval	minimump_p_val
Rhob	1.06396e-224	-2.29465	0.996	0.691	2.35964e-220	0	-8.50895	0.995	0.745	0	0	0.571334	0.987	0.737	0	1.06396e-224	0
Ssh2	2.60502e-218	-1.60076	0.99	0.672	5.77741e-214	0	9.1346	0.988	0.749	0	1.22722e-278	-4.53943	0.979	0.736	2.72173e-274	2.60502e-218	0
Scoc	3.61545e-214	-2.63637	0.984	0.63	8.01834e-210	1.3766e-302	-2.44882	0.979	0.775	3.05302e-298	0	-4.91516	0.969	0.731	0	3.61545e-214	0
Nrip1	1.24835e-212	9.07282	0.984	0.597	2.7686e-208	0	-0.785478	0.974	0.735	0	0	-9.19092	0.972	0.697	0	1.24835e-212	0
Tmem119	2.97376e-210	-9.26994	1	0.71	6.59521e-206	0	11.1313	0.999	0.748	0	0	-7.67904	0.999	0.732	0	2.97376e-210	0
Pag1	2.72987e-208	0.798396	0.953	0.552	6.05432e-204	0	1.82769	0.963	0.695	0	2.45738e-209	-2.91662	0.931	0.658	5.44998e-205	2.72987e-208	0
Picalm	6.48033e-207	0.384755	0.99	0.664	1.43721e-202	0	-5.8191	0.975	0.764	0	1.98324e-207	-9.13671	0.964	0.755	4.39842e-203	6.48033e-207	0
Selplg	5.08996e-202	-12.2881	1	0.818	1.12885e-197	0	1.80373	1	0.784	0	0	-15.3687	1	0.788	0	5.08996e-202	0
Mafb	1.14057e-191	-2.71422	1	0.703	2.52955e-187	0	-5.29439	0.992	0.723	0	0	-17.1156	0.989	0.706	0	1.14057e-191	0
Vsir	1.06729e-188	2.28014	0.999	0.776	2.36703e-184	2.71542e-252	-5.02316	0.999	0.778	6.02226e-248	0	1.0476	1	0.772	0	1.06729e-188	0
Serinc3	5.85376e-186	-1.05467	1	0.888	1.29825e-181	0	-26.7712	1	0.839	0	0	-5.57154	1	0.856	0	5.85376e-186	0
Srgap2	1.04455e-182	-0.667499	0.99	0.649	2.3166e-178	7.49329e-165	-7.29554	0.99	0.778	1.66186e-160	0	2.71634	0.991	0.734	0	7.49329e-165	0
Ivns1abp	1.05265e-180	4.05362	0.972	0.614	2.33456e-176	2.49017e-266	-14.0189	0.976	0.76	5.5227e-262	0	0.356487	0.971	0.712	0	1.05265e-180	0
Slco2b1	5.71049e-179	3.53776	0.981	0.639	1.26647e-174	1.29682e-286	4.5246	0.973	0.725	2.87609e-282	0	-5.55558	0.971	0.674	0	5.71049e-179	0
Maf	6.14177e-176	-14.3447	0.997	0.725	1.36212e-171	9.80197e-190	-23.1073	0.993	0.776	2.17388e-185	0	-37.0137	0.998	0.76	0	6.14177e-176	0
Epb41l2	4.24048e-172	-9.06071	0.994	0.75	9.40454e-168	1.83676e-144	-16.6995	0.997	0.797	4.07356e-140	0	-1.62357	0.999	0.78	0	1.83676e-144	0
P2ry12	1.08495e-170	-50.2384	1	0.782	2.40621e-166	2.38792e-136	-34.4679	1	0.778	5.29594e-132	0	-22.9569	1	0.762	0	2.38792e-136	0
Frmd4a	2.31019e-169	1.60681	0.98	0.603	5.12354e-165	1.0773e-249	2.26174	0.976	0.745	2.38924e-245	0	-23.9666	0.975	0.709	0	2.31019e-169	0
Ywhah	3.99108e-169	-5.46936	0.958	0.575	8.85141e-165	0	2.8133	0.968	0.72	0	8.02261e-181	5.19674	0.939	0.706	1.77925e-176	3.99108e-169	0
Elmo1	7.19566e-167	2.96932	0.952	0.583	1.59585e-162	9.91322e-190	-2.92286	0.952	0.714	2.19855e-185	0	2.82266	0.959	0.659	0	7.19566e-167	0
Zfhx3	1.75029e-165	9.34522	0.994	0.718	3.8818e-161	1.05052e-168	-6.58589	0.995	0.766	2.32984e-164	0	1.24686	0.998	0.758	0	1.75029e-165	0
Tgfbr1	5.35778e-165	4.24055	0.994	0.749	1.18825e-160	3.04545e-230	-5.9661	0.998	0.782	6.75421e-226	0	-4.39334	0.999	0.764	0	5.35778e-165	0
Cx3cr1	1.17445e-162	-40.2595	1	0.841	2.6047e-158	4.54443e-138	-33.1654	1	0.802	1.00786e-133	0	3.26251	1	0.793	0	4.54443e-138	0
Sirpa	5.59934e-162	-3.3991	0.993	0.708	1.24182e-157	5.97205e-175	-2.55966	0.986	0.767	1.32448e-170	0	-6.37835	0.986	0.733	0	5.59934e-162	0
Laptm5	2.56067e-161	-5.84927	1	0.845	5.67905e-157	2.61231e-185	-3.42565	1	0.792	5.79359e-181	0	-3.8817	1	0.804	0	2.56067e-161	0
Adap2	3.64956e-161	2.41272	0.94	0.525	8.094e-157	0	0.438762	0.938	0.659	0	1.91514e-250	-1.44509	0.921	0.614	4.24739e-246	3.64956e-161	0
Ptgs1	4.96713e-159	-5.4309	0.978	0.648	1.10161e-154	2.08634e-127	-9.85397	0.974	0.724	4.62709e-123	0	-2.20349	0.983	0.663	0	2.08634e-127	0
Hpgds	8.96335e-157	-8.98802	0.984	0.673	1.98789e-152	1.02339e-111	-5.95286	0.99	0.754	2.26967e-107	0	-4.92659	0.996	0.715	0	1.02339e-111	0
Bmp2k	1.37917e-156	-0.546148	0.942	0.572	3.05873e-152	2.74823e-242	-1.07311	0.955	0.697	6.09502e-238	0	-4.88592	0.951	0.655	0	1.37917e-156	0
Rrbp1	1.46806e-156	-15.7522	0.999	0.801	3.25586e-152	9.82836e-207	-12.9697	1	0.845	2.17973e-202	0	-20.1562	1	0.841	0	1.46806e-156	0
Kctd12	1.01979e-154	-14.6893	0.991	0.714	2.26168e-150	1.20319e-250	-1.86336	0.994	0.75	2.66844e-246	0	-5.32791	0.995	0.748	0	1.01979e-154	0
Gns	6.9778e-154	-0.725316	0.978	0.663	1.54754e-149	4.59979e-161	-2.17267	0.945	0.731	1.02014e-156	0	-1.35057	0.954	0.674	0	6.9778e-154	0
Wasf2	8.01526e-154	0.806997	0.953	0.575	1.77762e-149	3.1977e-145	2.05044	0.946	0.711	7.09186e-141	0	2.33452	0.963	0.663	0	3.1977e-145	0
Zfp36l2	2.40138e-153	-3.95401	0.956	0.631	5.32578e-149	0	-0.778512	0.961	0.71	0	1.33017e-121	-10.364	0.922	0.698	2.95005e-117	1.33017e-121	0
Bin1	1.03568e-152	-3.42696	0.971	0.583	2.29693e-148	4.79272e-300	-1.06846	0.982	0.735	1.06293e-295	0	0.790417	0.972	0.685	0	1.03568e-152	0
Sall1	2.13798e-150	-3.97236	0.918	0.541	4.7416e-146	1.11945e-189	-1.7348	0.933	0.656	2.48272e-185	0	3.8708	0.942	0.597	0	2.13798e-150	0
Cebpb	4.33443e-150	-52.022	0.841	0.381	9.61289e-146	0	-28.2971	0.747	0.43	0	5.50354e-11	-35.5227	0.528	0.428	1.22058e-06	5.50354e-11	0
Plxdc2	2.81864e-149	-7.67658	0.98	0.622	6.25118e-145	4.45779e-118	-6.02245	0.985	0.757	9.88648e-114	0	1.85583	0.989	0.706	0	4.45779e-118	0
Mbnl1	6.8896e-148	-1.56414	0.982	0.677	1.52798e-143	1.28325e-138	-10.2608	0.985	0.788	2.846e-134	0	-5.17321	0.989	0.789	0	1.28325e-138	0
Ifngr1	7.87596e-148	-4.42783	0.994	0.692	1.74673e-143	1.03498e-240	-2.47787	0.993	0.754	2.29538e-236	0	0.366453	0.994	0.735	0	7.87596e-148	0
Rnase4	4.71802e-147	-3.6707	0.977	0.66	1.04636e-142	1.63831e-215	-3.52292	0.98	0.719	3.63344e-211	0	-2.40731	0.975	0.655	0	4.71802e-147	0
Arhgap5	4.88534e-147	-8.44524	0.982	0.692	1.08347e-142	9.53784e-69	-5.46793	0.987	0.839	2.1153e-64	0	8.89265	0.995	0.807	0	9.53784e-69	0
Marcks	1.76685e-145	-11.7661	1	0.849	3.91853e-141	3.12958e-134	-17.176	1	0.821	6.94079e-130	0	-5.40446	1	0.84	0	3.12958e-134	0
Fcgr3	3.38576e-144	-7.34324	0.993	0.711	7.50895e-140	0	-3.61866	0.993	0.736	0	0	-2.94044	0.986	0.718	0	3.38576e-144	0
Cttnbp2nl	2.91806e-143	-3.19106	0.915	0.527	6.47167e-139	9.98739e-222	-2.40103	0.942	0.681	2.215e-217	0	0.983659	0.957	0.627	0	2.91806e-143	0
Siglech	2.97614e-143	-38.1729	0.999	0.768	6.60048e-139	2.42527e-114	-16.7789	1	0.773	5.37876e-110	0	6.1284	1	0.755	0	2.42527e-114	0
Mef2c	3.10657e-142	-7.47583	0.999	0.753	6.88976e-138	6.19475e-171	0.770982	0.998	0.793	1.37387e-166	0	-2.21801	0.997	0.787	0	3.10657e-142	0
Lgmn	7.1158e-142	-21.1739	1	0.833	1.57814e-137	5.64435e-221	6.03538	1	0.825	1.2518e-216	0	-1.08968	1	0.804	0	7.1158e-142	0
Ints6l	2.08951e-141	-0.486827	0.842	0.464	4.63411e-137	1.10991e-63	-3.80768	0.774	0.607	2.46155e-59	0	-1.64619	0.835	0.514	0	1.10991e-63	0
Tanc2	2.6796e-141	-4.97405	0.934	0.564	5.94282e-137	7.68385e-216	-1.70568	0.968	0.719	1.70413e-211	0	-8.64723	0.974	0.676	0	2.6796e-141	0
Cyth4	2.84081e-140	-2.49554	0.987	0.653	6.30034e-136	1.41112e-200	-0.917428	0.989	0.75	3.12958e-196	0	3.10149	0.989	0.705	0	2.84081e-140	0
Golm1	6.21843e-140	-7.09243	0.971	0.646	1.37912e-135	8.37591e-149	-2.31157	0.979	0.736	1.85761e-144	0	-4.73242	0.988	0.686	0	6.21843e-140	0
Ctsd	5.41572e-139	-221.53	1	0.928	1.2011e-134	8.86177e-193	-103.287	1	0.906	1.96536e-188	0	-125.781	1	0.88	0	5.41572e-139	0
Gpr34	1.05559e-138	-27.6513	0.994	0.736	2.34108e-134	5.10477e-147	1.22946	0.999	0.761	1.13214e-142	0	-10.0474	0.999	0.75	0	1.05559e-138	0
Lair1	1.80187e-138	-3.5958	0.984	0.679	3.99619e-134	3.6296e-140	-2.44811	0.982	0.746	8.04973e-136	0	-3.72552	0.994	0.71	0	1.80187e-138	0
Qk	3.34427e-138	-16.8351	0.999	0.817	7.41691e-134	7.25982e-81	-16.2578	0.998	0.862	1.61008e-76	0	2.79354	0.999	0.876	0	7.25982e-81	0
Mertk	3.68811e-138	-7.63692	0.968	0.65	8.1795e-134	9.21992e-190	-5.33506	0.964	0.735	2.04479e-185	0	1.81733	0.97	0.7	0	3.68811e-138	0
Macf1	7.06829e-136	-12.5566	0.961	0.676	1.56761e-131	2.82532e-24	-39.1543	0.958	0.813	6.26599e-20	0	3.47412	0.985	0.79	0	2.82532e-24	0
Csf1r	1.1867e-133	3.08309	1	0.855	2.63185e-129	6.65932e-140	-24.4279	1	0.808	1.4769e-135	0	14.454	1	0.795	0	1.1867e-133	0
St3gal6	8.18914e-133	0.323	0.888	0.499	1.81619e-128	3.57213e-181	2.95295	0.91	0.683	7.92228e-177	0	2.11159	0.912	0.599	0	8.18914e-133	0
Itgb5	3.65687e-131	-5.18833	0.993	0.717	8.1102e-127	2.7931e-182	-5.12732	0.995	0.777	6.19454e-178	0	7.50764	0.994	0.735	0	3.65687e-131	0
Malat1	2.71356e-130	#NAME?	1	0.92	6.01814e-126	7.16123e-105	#NAME?	0.999	0.856	1.58822e-100	0	#NAME?	1	0.912	0	7.16123e-105	0
Rsrp1	3.88203e-129	-16.0891	0.991	0.78	8.60957e-125	1.82435e-151	-6.53861	0.997	0.875	4.04605e-147	0	-5.1533	0.994	0.828	0	3.88203e-129	0
Capza2	2.28391e-128	-5.70464	0.99	0.7	5.06526e-124	3.82716e-183	-2.45885	0.99	0.805	8.48788e-179	0	2.25646	0.987	0.777	0	2.28391e-128	0
Srrm2	3.50177e-128	-4.31619	0.98	0.741	7.76621e-124	8.34708e-75	-3.18994	0.988	0.842	1.85121e-70	0	-0.453183	0.994	0.834	0	8.34708e-75	0
Tnfaip8l2	2.47813e-127	0.62483	0.806	0.393	5.496e-123	0	0.977942	0.836	0.536	0	5.89588e-175	0.732476	0.779	0.48	1.30759e-170	2.47813e-127	0
Unc93b1	1.31338e-126	-2.74199	0.991	0.714	2.91282e-122	7.65101e-174	-2.1464	0.994	0.769	1.69684e-169	0	0.538872	0.995	0.739	0	1.31338e-126	0
Nav3	9.08939e-126	-7.71913	0.812	0.428	2.01584e-121	6.10175e-79	-5.23734	0.851	0.658	1.35325e-74	0	0.752371	0.9	0.547	0	6.10175e-79	0
Rgs10	1.61601e-125	-11.1844	0.991	0.673	3.58399e-121	0	-15.152	0.997	0.736	0	0	-5.78579	0.996	0.723	0	1.61601e-125	0
Fcrls	6.02153e-125	-14.7109	0.999	0.752	1.33546e-120	3.29888e-99	-9.39152	0.996	0.777	7.31625e-95	0	-8.96451	1	0.751	0	3.29888e-99	0
Olfml3	2.06388e-122	-20.0124	0.982	0.677	4.57727e-118	2.07386e-123	-5.31172	0.996	0.753	4.5994e-119	0	-9.05626	0.999	0.728	0	2.06388e-122	0
Otulinl	2.90513e-122	0.601675	0.933	0.555	6.443e-118	0	1.76863	0.946	0.68	0	7.50485e-261	-2.10181	0.932	0.64	1.66442e-256	2.90513e-122	0
Pou2f2	7.18407e-122	-10.6524	0.949	0.627	1.59328e-117	2.69473e-157	-5.35077	0.957	0.705	5.97637e-153	0	-7.56961	0.966	0.671	0	7.18407e-122	0
Entpd1	3.6881e-121	-1.83522	0.933	0.592	8.17947e-117	2.35309e-232	0.288442	0.963	0.717	5.21869e-228	0	-19.2106	0.958	0.684	0	3.6881e-121	0
Smap2	6.75625e-121	-1.16049	0.962	0.64	1.4984e-116	3.37532e-136	0.296419	0.983	0.747	7.48579e-132	0	-9.53828	0.99	0.709	0	6.75625e-121	0
C1qc	1.2096e-120	-67.876	1	0.852	2.68266e-116	4.80711e-285	-113.258	1	0.801	1.06612e-280	0	-21.9995	1	0.791	0	1.2096e-120	0
Itgam	1.49352e-119	-10.6142	0.961	0.669	3.31234e-115	7.34101e-102	-7.28231	0.971	0.732	1.62809e-97	0	-1.10395	0.989	0.697	0	7.34101e-102	0
Irf8	3.92595e-119	-54.2775	0.949	0.598	8.70697e-115	1.53528e-158	-34.2746	0.957	0.701	3.40495e-154	0	-21.063	0.964	0.651	0	3.92595e-119	0
Lpcat2	4.28798e-119	-5.99927	0.977	0.667	9.50989e-115	8.90506e-173	-2.72334	0.99	0.754	1.97496e-168	0	-3.05405	0.994	0.712	0	4.28798e-119	0
Cd164	3.56214e-118	-2.77227	0.883	0.572	7.90011e-114	1.0149e-172	-3.30092	0.962	0.751	2.25084e-168	0	-10.2457	0.96	0.699	0	3.56214e-118	0
Ddx5	9.03356e-118	-8.18074	0.994	0.854	2.00346e-113	4.69237e-97	-1.53037	0.997	0.904	1.04067e-92	0	-1.49378	0.999	0.89	0	4.69237e-97	0
Fus	9.15825e-118	-0.261147	0.949	0.63	2.03112e-113	1.96829e-37	-6.34804	0.94	0.792	4.36528e-33	0	4.17073	0.963	0.725	0	1.96829e-37	0
Sparc	1.0308e-117	-35.3522	1	0.856	2.28611e-113	1.49612e-102	-16.818	1	0.878	3.31809e-98	0	-9.38287	1	0.877	0	1.49612e-102	0
Fam102b	2.36003e-116	-1.13805	0.819	0.466	5.23407e-112	2.53983e-118	-0.423542	0.884	0.653	5.63282e-114	0	-4.93519	0.925	0.565	0	2.36003e-116	0
Pmepa1	3.90128e-116	-10.2751	0.943	0.66	8.65226e-112	6.32375e-176	-7.93451	0.974	0.767	1.40248e-171	0	-11.7424	0.983	0.733	0	3.90128e-116	0
Cd37	4.60193e-116	-7.9154	0.911	0.557	1.02062e-111	4.14182e-149	-3.85947	0.936	0.703	9.18572e-145	0	2.02809	0.945	0.631	0	4.60193e-116	0
Ddx3y	9.33231e-116	1.09705	0.489	0.154	2.06972e-111	8.78029e-301	0.800485	0.407	0.135	1.94729e-296	0	1.30939	0.496	0.187	0	9.33231e-116	0
Hexb	1.30501e-115	-98.6227	1	0.882	2.89424e-111	3.836e-119	-49.3047	1	0.82	8.50748e-115	0	-28.6054	1	0.811	0	1.30501e-115	0
Fyb	3.24541e-113	-10.9631	0.969	0.618	7.19768e-109	2.89017e-191	-3.94456	0.957	0.714	6.40981e-187	0	-3.77582	0.958	0.661	0	3.24541e-113	0
Scamp2	3.57937e-113	-6.09512	0.952	0.627	7.93833e-109	2.55288e-208	-1.59924	0.963	0.728	5.66178e-204	0	-1.17155	0.966	0.69	0	3.57937e-113	0
Hpgd	3.32446e-112	-12.1973	0.863	0.498	7.37299e-108	9.7187e-232	1.72345	0.951	0.674	2.15541e-227	0	-41.2414	0.949	0.629	0	3.32446e-112	0
C1qa	2.49129e-111	-159.253	1	0.853	5.52518e-107	1.31781e-184	-17.6465	1	0.803	2.92263e-180	0	-0.284448	1	0.787	0	2.49129e-111	0
Aif1	3.61757e-111	-14.2922	0.968	0.599	8.02305e-107	1.65098e-232	-5.9037	0.986	0.707	3.66153e-228	0	-0.682084	0.983	0.682	0	3.61757e-111	0
Mtdh	5.62798e-111	-8.92119	0.981	0.727	1.24817e-106	4.2754e-84	-3.26286	0.99	0.833	9.48197e-80	0	3.50962	0.996	0.806	0	4.2754e-84	0
Calm2	9.87871e-111	-14.0764	0.964	0.713	2.1909e-106	8.08113e-190	-35.366	0.983	0.832	1.79223e-185	0	1.35254	0.987	0.804	0	9.87871e-111	0
C1qb	2.55582e-110	-79.8411	1	0.849	5.66829e-106	9.63692e-238	-290.815	1	0.8	2.13728e-233	0	3.43648	1	0.785	0	2.55582e-110	0
F11r	2.30743e-109	-5.90234	0.905	0.597	5.11743e-105	7.41847e-246	-3.44847	0.956	0.7	1.64527e-241	0	-3.36063	0.954	0.654	0	2.30743e-109	0
Mpeg1	2.79996e-109	-4.47378	0.98	0.708	6.20974e-105	1.49907e-100	-19.6881	0.962	0.728	3.32464e-96	0	-8.83553	0.981	0.683	0	1.49907e-100	0
Trem2	1.07785e-108	-50.0568	1	0.784	2.39047e-104	7.17187e-164	-29.7772	1	0.77	1.59058e-159	0	-13.5359	1	0.763	0	1.07785e-108	0
9930111J21Rik2	1.41676e-108	-7.93049	0.869	0.501	3.14209e-104	2.84429e-160	-5.52041	0.863	0.634	6.30808e-156	0	-5.62714	0.886	0.566	0	1.41676e-108	0
Hnrnpa2b1	3.4245e-107	-3.89123	0.982	0.759	7.59487e-103	3.67108e-53	-5.60422	0.981	0.877	8.14173e-49	0	-15.4939	0.982	0.834	0	3.67108e-53	0
Rgs2	3.68028e-107	-4.29812	0.918	0.569	8.16213e-103	5.60349e-200	-3.09964	0.957	0.683	1.24274e-195	0	-1.67675	0.964	0.656	0	3.68028e-107	0
Dip2b	1.35251e-106	-0.436622	0.816	0.477	2.99959e-102	4.85742e-141	-0.645631	0.842	0.638	1.07728e-136	0	0.884945	0.896	0.584	0	1.35251e-106	0
Ly86	8.83204e-106	-13.9317	1	0.783	1.95877e-101	1.89996e-166	-37.702	0.999	0.772	4.21373e-162	0	-27.313	1	0.766	0	8.83204e-106	0
Rasgrp3	1.6907e-105	2.32655	0.781	0.433	3.74964e-101	2.4161e-131	-2.08958	0.848	0.624	5.35844e-127	0	-0.89162	0.875	0.542	0	1.6907e-105	0
Xist	2.36701e-104	-62.9917	0.048	0.501	5.24955e-100	0	-76.6515	0.173	0.552	0	0	-107.957	0.05	0.362	0	2.36701e-104	0
Chd9	2.48101e-104	-0.833582	0.806	0.462	5.50238e-100	1.24457e-78	-0.742351	0.851	0.693	2.76021e-74	0	2.52587	0.903	0.62	0	1.24457e-78	0
Lyn	6.19918e-102	-8.91684	0.966	0.669	1.37485e-97	6.52897e-157	-6.65424	0.974	0.722	1.448e-152	0	-4.25042	0.985	0.697	0	6.19918e-102	0
Abhd12	7.73686e-102	-6.67549	0.959	0.66	1.71588e-97	3.03959e-114	-3.41659	0.967	0.758	6.74119e-110	0	-7.79841	0.983	0.705	0	7.73686e-102	0
Basp1	1.4242e-101	-19.1274	0.978	0.683	3.15859e-97	1.76528e-152	-19.7844	0.995	0.747	3.91504e-148	0	-6.66836	0.995	0.735	0	1.4242e-101	0
Camk1	5.55413e-101	1.73896	0.86	0.496	1.23179e-96	2.48269e-144	-0.518104	0.904	0.691	5.50611e-140	0	0.830653	0.922	0.603	0	5.55413e-101	0
Slc29a3	2.65443e-100	-3.12641	0.861	0.52	5.887e-96	1.01342e-175	-1.58059	0.903	0.655	2.24755e-171	0	0.408448	0.913	0.583	0	2.65443e-100	0
Cyfip1	7.41396e-99	-6.49454	0.955	0.657	1.64427e-94	2.31145e-89	-3.87443	0.978	0.78	5.12634e-85	0	-4.89388	0.988	0.733	0	2.31145e-89	0
Cfh	8.53579e-99	-6.80727	0.966	0.658	1.89307e-94	1.0923e-67	-1.85679	0.969	0.755	2.42251e-63	0	1.93904	0.988	0.703	0	1.0923e-67	0
Apbb1ip	5.91518e-97	-5.50692	0.939	0.627	1.31187e-92	1.61294e-111	-4.41728	0.964	0.738	3.57718e-107	0	-4.0276	0.981	0.668	0	5.91518e-97	0
Grn	1.38745e-96	-21.3924	0.996	0.79	3.07708e-92	2.80411e-99	-26.8032	0.99	0.78	6.21895e-95	0	-17.1287	0.995	0.77	0	1.38745e-96	0
Herc2	5.32997e-96	0.667117	0.809	0.475	1.18208e-91	6.54773e-84	-2.26946	0.814	0.654	1.45215e-79	0	0.943822	0.882	0.569	0	6.54773e-84	0
Tmsb4x	9.937e-96	-291.998	1	0.932	2.20383e-91	6.76193e-242	-284.286	1	0.855	1.49966e-237	0	-507.333	1	0.9	0	9.937e-96	0
Adgrg1	3.37067e-94	0.904213	0.825	0.484	7.47548e-90	1.4803e-131	-0.806776	0.863	0.656	3.283e-127	0	-0.727124	0.882	0.565	0	3.37067e-94	0
Son	4.84002e-94	-14.1378	0.991	0.776	1.07342e-89	4.46072e-25	-14.5276	0.989	0.861	9.89299e-21	0	-23.4734	0.996	0.858	0	4.46072e-25	0
Slc2a5	2.42845e-93	1.21383	0.672	0.337	5.38582e-89	1.4151e-165	-2.58755	0.847	0.599	3.13842e-161	0	-2.81529	0.829	0.478	0	2.42845e-93	0
Ecscr	3.60613e-93	-1.08953	0.774	0.427	7.99766e-89	2.12883e-138	-2.84216	0.869	0.635	4.72132e-134	0	1.39973	0.901	0.551	0	3.60613e-93	0
Lrp1	4.3521e-92	-5.66782	0.933	0.665	9.65209e-88	8.27624e-38	-4.12461	0.897	0.759	1.8355e-33	0	2.76804	0.945	0.691	0	8.27624e-38	0
Mylip	4.6973e-92	-0.514316	0.796	0.465	1.04177e-87	1.6727e-137	-2.79765	0.867	0.629	3.70972e-133	0	2.04169	0.892	0.57	0	4.6973e-92	0
Psap	1.28247e-91	-68.2095	0.999	0.914	2.84425e-87	1.62399e-93	-46.1866	0.999	0.925	3.60169e-89	0	-90.553	0.998	0.916	0	1.28247e-91	0
Man1a2	1.28531e-91	-1.39906	0.823	0.483	2.85056e-87	4.77727e-108	-1.39142	0.843	0.658	1.0595e-103	0	0.343587	0.879	0.566	0	1.28531e-91	0
Man2b1	1.39098e-91	-6.47026	0.95	0.686	3.08492e-87	2.69928e-146	-4.43672	0.955	0.753	5.98645e-142	0	1.0845	0.959	0.69	0	1.39098e-91	0
Tpm3	2.49145e-91	-3.12467	0.959	0.674	5.52553e-87	2.20962e-135	1.50216	0.962	0.766	4.90049e-131	0	5.83313	0.975	0.732	0	2.49145e-91	0
P2ry13	4.81125e-91	-8.14036	0.892	0.577	1.06704e-86	4.77648e-82	-15.963	0.96	0.708	1.05933e-77	0	-3.08624	0.983	0.642	0	4.77648e-82	0
Fcer1g	5.43424e-91	-47.1846	0.999	0.781	1.20521e-86	9.73992e-194	-163.269	1	0.766	2.16012e-189	0	-29.2283	0.998	0.786	0	5.43424e-91	0
Serpine2	1.55075e-90	-12.3705	0.987	0.74	3.43925e-86	1.15887e-38	-14.9821	0.912	0.738	2.57013e-34	0	-12.233	0.987	0.758	0	1.15887e-38	0
Selenop	3.01931e-87	-42.8567	0.987	0.786	6.69622e-83	2.47542e-138	-50.3414	0.998	0.823	5.48998e-134	0	-69.6764	0.997	0.829	0	3.01931e-87	0
Anxa3	5.78105e-86	-7.27665	0.912	0.583	1.28212e-81	1.08659e-156	-2.67323	0.911	0.684	2.40983e-152	0	-9.67483	0.922	0.612	0	5.78105e-86	0
Pld4	1.49374e-84	-9.71665	0.964	0.669	3.31281e-80	5.57332e-141	-2.8524	0.951	0.719	1.23605e-136	0	-1.27407	0.967	0.671	0	1.49374e-84	0
Itm2b	5.18552e-83	-89.7407	1	0.94	1.15005e-78	1.71985e-168	-100.114	1	0.946	3.81429e-164	0	-35.5911	1	0.938	0	5.18552e-83	0
Hexa	2.23877e-82	-6.87541	0.921	0.582	4.96515e-78	2.32698e-146	0.807068	0.952	0.738	5.16077e-142	0	-1.99444	0.952	0.678	0	2.23877e-82	0
Sh3glb1	1.85472e-81	1.37369	0.909	0.624	4.1134e-77	1.13589e-155	-1.59486	0.955	0.751	2.51917e-151	0	2.55123	0.955	0.711	0	1.85472e-81	0
Ctsl	1.12363e-76	-104.951	0.982	0.766	2.49199e-72	6.89137e-87	-14.3409	0.991	0.849	1.52837e-82	0	-19.003	0.991	0.788	0	1.12363e-76	0
Cltc	1.49719e-76	-6.94416	0.861	0.608	3.32046e-72	1.81578e-93	-7.79428	0.93	0.762	4.02705e-89	0	-6.70322	0.953	0.722	0	1.49719e-76	0
Ctsz	2.96669e-75	-75.574	0.996	0.778	6.57952e-71	1.10616e-139	-60.0471	0.996	0.816	2.45325e-135	0	-37.3396	0.996	0.789	0	2.96669e-75	0
Ctss	4.18722e-75	-169.254	1	0.862	9.28641e-71	5.97893e-96	-78.6003	1	0.801	1.32601e-91	0	-63.1503	1	0.802	0	4.18722e-75	0
Ctsb	4.25282e-75	-87.6569	1	0.839	9.43191e-71	6.51911e-106	-59.7778	0.995	0.852	1.44581e-101	0	-86.937	0.998	0.831	0	4.25282e-75	0
Calr	2.30682e-74	-16.1493	0.942	0.668	5.11607e-70	7.53115e-93	-33.6627	0.979	0.847	1.67026e-88	0	-22.2276	0.977	0.794	0	2.30682e-74	0
H3f3b	4.14042e-74	-26.9388	0.984	0.755	9.18262e-70	3.3068e-93	-74.5113	0.983	0.838	7.33383e-89	0	-42.5424	0.991	0.793	0	4.14042e-74	0
Tyrobp	2.74608e-73	-78.8334	1	0.83	6.09025e-69	7.0011e-158	-88.0591	0.999	0.77	1.5527e-153	0	-34.5102	0.999	0.797	0	2.74608e-73	0
Gnai2	1.12954e-72	-6.83532	0.964	0.722	2.50509e-68	2.95563e-147	-3.30516	0.981	0.804	6.555e-143	0	-2.07716	0.984	0.796	0	1.12954e-72	0
Hsp90b1	2.0565e-69	-24.7919	0.977	0.765	4.5609e-65	4.77419e-51	-49.8897	0.993	0.898	1.05882e-46	0	-36.7337	0.996	0.868	0	4.77419e-51	0
Numb	4.93451e-63	-0.54316	0.65	0.385	1.09438e-58	7.52876e-93	-0.45132	0.753	0.586	1.66973e-88	0	1.20511	0.829	0.459	0	4.93451e-63	0
Bin2	5.14998e-61	-0.529635	0.794	0.523	1.14216e-56	3.94417e-100	-1.03748	0.853	0.627	8.74737e-96	0	-1.11595	0.913	0.555	0	5.14998e-61	0
Tln1	3.55053e-58	-11.5438	0.816	0.538	7.87438e-54	1.66549e-86	-7.17653	0.866	0.68	3.69371e-82	0	-0.286397	0.91	0.626	0	3.55053e-58	0
Trf	8.41789e-56	-12.6688	0.964	0.721	1.86692e-51	8.35876e-89	-56.3356	0.979	0.792	1.85381e-84	0	-6.20963	0.977	0.717	0	8.41789e-56	0
Apoe	1.91e-54	#NAME?	0.61	0.763	4.23599e-50	5.65845e-190	-917.494	0.293	0.532	1.25493e-185	0	#NAME?	0.29	0.678	0	1.91e-54	0
Pdia3	3.52812e-54	-16.786	0.896	0.644	7.82467e-50	1.47201e-35	-17.8609	0.964	0.836	3.26461e-31	0	-7.09701	0.98	0.74	0	1.47201e-35	0
Gpr183	5.44036e-52	-18.5266	0.699	0.442	1.20656e-47	2.81648e-150	-23.4755	0.818	0.577	6.24638e-146	0	-4.64733	0.859	0.523	0	5.44036e-52	0
Inpp5d	5.88637e-52	0.883435	0.416	0.197	1.30548e-47	0	3.77617	0.97	0.711	0	5.52287e-242	1.43014	0.857	0.543	1.22486e-237	5.88637e-52	0
Ighm	1.91615e-44	-75.4635	0.618	0.377	4.24964e-40	1.42542e-39	-39.9638	0.676	0.553	3.1613e-35	0	-676.338	0.806	0.447	0	1.42542e-39	0
Ubash3b	6.31792e-43	-0.678168	0.568	0.34	1.40119e-38	2.5915e-49	-1.40298	0.631	0.506	5.74743e-45	0	0.717646	0.741	0.388	0	6.31792e-43	0
Itgb1	4.59284e-36	-21.0441	0.743	0.52	1.0186e-31	9.65292e-43	-10.5954	0.83	0.691	2.14082e-38	0	-0.732795	0.921	0.63	0	4.59284e-36	0
Plek	4.84538e-34	-28.5153	0.747	0.519	1.07461e-29	1.04754e-49	-13.4402	0.757	0.592	2.32324e-45	0	-21.6719	0.86	0.516	0	4.84538e-34	0
Rps29	1.84573e-33	-104.162	0.999	0.941	4.09346e-29	1.9306e-81	-161.067	1	0.925	4.28168e-77	0	-99.9526	1	0.945	0	1.84573e-33	0
Evi2a	2.92446e-30	-16.9989	0.65	0.423	6.48587e-26	7.43262e-38	-34.5352	0.763	0.613	1.64841e-33	0	-11.7508	0.857	0.497	0	2.92446e-30	0
Cd180	3.68728e-24	-6.13421	0.514	0.336	8.17764e-20	4.14161e-14	-6.43586	0.627	0.548	9.18527e-10	0	-11.4768	0.788	0.41	0	4.14161e-14	0
Il6st	1.98467e-23	-4.18335	0.531	0.363	4.4016e-19	1.70994e-09	-1.90319	0.642	0.587	3.7923e-05	0	-1.43743	0.791	0.432	0	1.70994e-09	0
Samsn1	2.50734e-18	-8.69489	0.52	0.367	5.56078e-14	3.12671e-50	-8.41085	0.651	0.517	6.93442e-46	0	-0.644432	0.775	0.421	0	2.50734e-18	0
Dock10	1.23099e-143	1.891	0.861	0.462	2.73008e-139	2.01863e-218	2.8327	0.929	0.686	4.47691e-214	1.12985e-306	-5.56861	0.906	0.59	2.50578e-302	1.23099e-143	3.38955e-306
Lamp1	9.13607e-73	-10.5672	0.978	0.765	2.0262e-68	9.67951e-97	-8.82941	0.985	0.838	2.14672e-92	4.81921e-306	-3.8757	0.986	0.821	1.0688e-301	9.13607e-73	1.44576e-305
Tgfbr2	1.36855e-65	-1.76288	0.828	0.539	3.03518e-61	3.17646e-108	-1.9973	0.874	0.673	7.04474e-104	3.41577e-305	-1.24554	0.906	0.591	7.5755e-301	1.36855e-65	1.02473e-304
Dleu2	2.05116e-133	-0.268864	0.958	0.628	4.54906e-129	1.1154e-304	4.98332	0.961	0.724	2.47373e-300	2.50638e-166	3.35325	0.937	0.712	5.55866e-162	2.05116e-133	3.34619e-304
Eef1a1	2.71978e-72	-88.319	1	0.914	6.03192e-68	3.8174e-89	-68.0598	0.999	0.919	8.46624e-85	1.12469e-303	-64.4274	1	0.905	2.49434e-299	2.71978e-72	3.37408e-303
Tmem173	1.10506e-87	-2.89436	0.8	0.473	2.45079e-83	1.2552e-192	-0.430233	0.898	0.634	2.78378e-188	8.91721e-303	0.563011	0.897	0.574	1.97766e-298	1.10506e-87	2.67516e-302
Canx	1.18691e-58	-6.14205	0.893	0.642	2.63233e-54	6.1245e-45	-7.02113	0.938	0.81	1.35829e-40	3.46365e-302	-7.94099	0.955	0.745	7.68167e-298	6.1245e-45	1.03909e-301
Tpt1	1.03253e-81	-251.908	1	0.902	2.28994e-77	5.58577e-97	-161.638	1	0.916	1.23881e-92	8.25997e-302	-179.826	1	0.91	1.8319e-297	1.03253e-81	2.47799e-301
Arl4c	6.17877e-120	-7.86197	0.914	0.553	1.37033e-115	2.45958e-159	-1.35547	0.756	0.536	5.45485e-155	8.28551e-300	-2.06678	0.888	0.559	1.83756e-295	6.17877e-120	2.48565e-299
Tgfb1	8.04605e-86	-1.25174	0.813	0.492	1.78445e-81	3.66757e-155	-9.72496	0.884	0.654	8.13395e-151	8.47112e-300	0.973681	0.901	0.586	1.87873e-295	8.04605e-86	2.54134e-299
Atp6v0b	6.14835e-108	-5.38672	0.975	0.683	1.36358e-103	1.13484e-164	-3.90643	0.992	0.858	2.51686e-160	1.51507e-296	1.2398	0.988	0.814	3.36012e-292	6.14835e-108	4.5452e-296
Cd53	9.96952e-121	-1.82757	0.98	0.677	2.21104e-116	1.80894e-235	-3.94399	0.986	0.719	4.01187e-231	6.58323e-295	-6.09588	0.982	0.726	1.46003e-290	9.96952e-121	1.97497e-294
Cd33	6.17735e-140	-1.73314	0.947	0.604	1.37001e-135	4.96205e-206	-4.789	0.95	0.698	1.10048e-201	1.02619e-294	-4.96653	0.956	0.665	2.27588e-290	6.17735e-140	3.07856e-294
Cd9	1.04251e-85	-70.6499	0.994	0.761	2.31209e-81	4.20997e-112	-85.5181	0.985	0.827	9.33687e-108	1.88259e-293	-40.5728	0.99	0.798	4.1752e-289	1.04251e-85	5.64776e-293
Asah1	1.20164e-90	-3.44003	0.923	0.618	2.665e-86	4.77867e-137	-2.19435	0.922	0.721	1.05981e-132	6.53939e-293	-3.05877	0.937	0.675	1.45031e-288	1.20164e-90	1.96182e-292
Tmbim6	9.45445e-70	-3.30446	0.918	0.679	2.09681e-65	3.19905e-129	-4.89793	0.965	0.807	7.09486e-125	3.29465e-292	1.62669	0.964	0.754	7.30687e-288	9.45445e-70	9.88394e-292
Ncf1	1.60845e-167	-14.2192	0.942	0.545	3.56722e-163	4.84806e-292	1.17202	0.895	0.615	1.0752e-287	1.62683e-242	-7.94444	0.869	0.575	3.60799e-238	1.60845e-167	1.45442e-291
Snx18	7.60326e-130	-1.00837	0.844	0.468	1.68625e-125	1.21489e-192	-0.355304	0.86	0.617	2.69439e-188	5.18217e-291	0.819133	0.859	0.538	1.1493e-286	7.60326e-130	1.55465e-290
Asph	7.40864e-69	-12.8305	0.822	0.506	1.64309e-64	1.28841e-70	-8.71604	0.838	0.663	2.85744e-66	6.98153e-291	-8.09188	0.893	0.578	1.54836e-286	7.40864e-69	2.09446e-290
B2m	1.33158e-53	-73.3301	0.999	0.871	2.95318e-49	7.2664e-112	-89.0455	0.999	0.834	1.61154e-107	1.02975e-288	-46.0137	0.999	0.855	2.28379e-284	1.33158e-53	3.08926e-288
Cd81	5.40992e-131	-27.5192	1	0.86	1.19981e-126	1.57477e-176	-29.2589	1	0.911	3.49252e-172	2.21369e-288	-13.2705	1	0.895	4.90952e-284	5.40992e-131	6.64107e-288
Cd68	2.94917e-59	-15.4769	0.893	0.579	6.54067e-55	8.38616e-129	-32.5001	0.923	0.681	1.85988e-124	6.61399e-285	-13.0009	0.927	0.609	1.46685e-280	2.94917e-59	1.9842e-284
Mycbp2	2.29969e-110	-17.8076	0.909	0.55	5.10024e-106	7.68333e-113	-0.954569	0.918	0.74	1.70401e-108	4.50113e-284	-1.67918	0.935	0.689	9.9826e-280	2.29969e-110	1.35034e-283
Snx5	3.15019e-118	-0.643919	0.907	0.563	6.98649e-114	2.62598e-222	0.376349	0.918	0.676	5.82391e-218	5.16193e-284	1.3939	0.914	0.615	1.14481e-279	3.15019e-118	1.54858e-283
Spi1	3.66096e-60	-7.74238	0.801	0.481	8.11928e-56	8.77982e-176	-4.67292	0.873	0.62	1.94719e-171	5.49532e-282	2.13339	0.884	0.551	1.21875e-277	3.66096e-60	1.6486e-281
Tmcc3	2.04379e-56	-1.22718	0.73	0.449	4.53272e-52	6.09475e-90	0.894106	0.826	0.642	1.35169e-85	3.98586e-281	-3.02607	0.869	0.553	8.83984e-277	2.04379e-56	1.19576e-280
Luc7l2	4.5643e-130	3.7894	0.961	0.627	1.01227e-125	1.12605e-43	0.830311	0.936	0.787	2.49736e-39	5.94531e-281	-4.45603	0.953	0.739	1.31855e-276	1.12605e-43	1.78359e-280
Tsc22d4	9.10443e-83	-2.007	0.923	0.647	2.01918e-78	1.1008e-146	-2.49712	0.943	0.765	2.44136e-142	1.87864e-280	0.895112	0.952	0.752	4.16644e-276	9.10443e-83	5.63591e-280
Gna15	1.1687e-86	-0.268239	0.705	0.362	2.59194e-82	1.70133e-200	1.48111	0.809	0.564	3.77321e-196	1.83443e-279	1.86676	0.819	0.483	4.06839e-275	1.1687e-86	5.50328e-279
Gpr155	4.97593e-52	-0.430915	0.558	0.319	1.10356e-47	2.83361e-58	-0.46884	0.622	0.492	6.28438e-54	3.88683e-279	0.775995	0.713	0.383	8.62022e-275	4.97593e-52	1.16605e-278
Pip4k2a	1.37611e-86	0.596121	0.749	0.436	3.05193e-82	1.43413e-180	0.359521	0.818	0.583	3.1806e-176	7.54277e-278	1.06165	0.835	0.518	1.67284e-273	1.37611e-86	2.26283e-277
2001-03-01	2.93374e-156	2.11912	0.81	0.376	6.50646e-152	2.03419e-277	1.12624	0.795	0.519	4.51143e-273	6.90347e-145	1.34891	0.733	0.463	1.53105e-140	6.90347e-145	6.10257e-277
Ubc	1.47768e-109	-12.4473	0.968	0.655	3.27719e-105	2.28327e-277	-13.1843	0.979	0.809	5.06384e-273	1.67174e-232	-2.95974	0.968	0.755	3.70757e-228	1.47768e-109	6.84981e-277
Rassf2	6.73313e-171	2.42213	0.831	0.384	1.49327e-166	2.3482e-277	1.95533	0.721	0.449	5.20783e-273	1.54041e-54	-0.435581	0.592	0.415	3.41633e-50	1.54041e-54	7.04459e-277
Cdc42	1.01925e-87	-5.4099	0.95	0.691	2.2605e-83	7.91786e-158	-0.794068	0.97	0.812	1.75602e-153	5.50363e-277	-1.79302	0.971	0.785	1.22059e-272	1.01925e-87	1.65109e-276
Cebpa	3.26697e-99	-8.20583	0.707	0.359	7.24549e-95	1.21903e-276	0.781811	0.733	0.452	2.70357e-272	1.83229e-48	0.573815	0.61	0.426	4.06365e-44	1.83229e-48	3.6571e-276
Ophn1	2.25857e-109	-2.51594	0.835	0.465	5.00906e-105	2.43952e-181	3.42844	0.88	0.666	5.41037e-177	1.56696e-276	-4.56748	0.887	0.59	3.4752e-272	2.25857e-109	4.70087e-276
Foxn3	6.4797e-91	-1.81994	0.822	0.499	1.43707e-86	1.47009e-140	-0.540129	0.856	0.657	3.26038e-136	3.48509e-276	-1.0071	0.885	0.594	7.72924e-272	6.4797e-91	1.04553e-275
Ctsa	5.46263e-78	-4.16417	0.953	0.649	1.2115e-73	4.03188e-129	-0.441116	0.941	0.742	8.94191e-125	2.15511e-272	-4.0979	0.943	0.672	4.77961e-268	5.46263e-78	6.46534e-272
Dusp7	2.45604e-81	-2.99513	0.623	0.321	5.44702e-77	1.52536e-136	0.383635	0.734	0.518	3.38293e-132	3.91178e-272	2.73991	0.779	0.456	8.67556e-268	2.45604e-81	1.17354e-271
Csmd3	4.13786e-83	-1.48391	0.591	0.28	9.17694e-79	5.97526e-71	-5.66019	0.6	0.444	1.32519e-66	5.28614e-272	7.83284	0.694	0.389	1.17236e-267	5.97526e-71	1.58584e-271
Tacc1	1.29546e-92	-0.431722	0.861	0.542	2.87307e-88	2.77001e-124	-2.9092	0.893	0.693	6.14334e-120	2.31835e-271	-0.675188	0.905	0.64	5.14163e-267	1.29546e-92	6.95505e-271
Eif2s3y	5.71337e-65	0.57915	0.353	0.121	1.26711e-60	6.73166e-229	0.796169	0.316	0.099	1.49295e-224	1.34387e-270	0.689464	0.36	0.133	2.98043e-266	5.71337e-65	4.03161e-270
Lcp1	2.87463e-52	-25.805	0.829	0.541	6.37536e-48	2.38749e-113	-16.1434	0.879	0.662	5.29497e-109	2.66441e-270	-9.49838	0.925	0.624	5.90913e-266	2.87463e-52	7.99324e-270
Irf2bp2	4.90213e-152	4.23228	0.915	0.558	1.0872e-147	5.95019e-270	-2.96041	0.899	0.654	1.31963e-265	4.92277e-137	-0.356527	0.871	0.649	1.09177e-132	4.92277e-137	1.78506e-269
Snrnp70	7.13951e-121	-8.59381	0.94	0.614	1.5834e-116	1.05624e-82	-3.46477	0.936	0.775	2.34252e-78	8.62596e-270	1.38661	0.94	0.711	1.91307e-265	1.05624e-82	2.58779e-269
Fcgr1	2.02426e-70	-19.2543	0.772	0.455	4.48941e-66	1.03162e-156	-5.27232	0.85	0.608	2.28793e-152	9.1855e-270	-12.6643	0.856	0.522	2.03716e-265	2.02426e-70	2.75565e-269
Tent5a	2.80305e-119	-2.41821	0.724	0.35	6.21661e-115	1.19803e-268	-3.5448	0.698	0.424	2.65699e-264	3.89718e-26	-11.5033	0.541	0.412	8.64317e-22	3.89718e-26	3.59409e-268
Ppp1r9a	1.18878e-98	0.583122	0.708	0.371	2.63648e-94	2.09669e-36	-1.93921	0.663	0.557	4.65003e-32	2.41105e-268	3.76348	0.781	0.475	5.34723e-264	2.09669e-36	7.23315e-268
Ltc4s	6.99806e-135	-2.75413	0.933	0.575	1.55203e-130	9.48971e-166	0.71807	0.934	0.737	2.10463e-161	3.33146e-267	-4.64877	0.929	0.658	7.38852e-263	6.99806e-135	9.99439e-267
Efhd2	1.59939e-88	-5.20479	0.88	0.567	3.54713e-84	9.3216e-138	-6.81714	0.888	0.676	2.06734e-133	7.05589e-264	-5.83233	0.909	0.638	1.56486e-259	1.59939e-88	2.11677e-263
Pycard	1.18426e-104	-1.13352	0.861	0.482	2.62644e-100	2.11226e-196	-1.26355	0.894	0.647	4.68457e-192	4.45926e-263	-1.37492	0.896	0.584	9.88974e-259	1.18426e-104	1.33778e-262
Ulk2	3.21054e-92	0.276662	0.666	0.334	7.12034e-88	1.18151e-107	1.00142	0.674	0.505	2.62036e-103	9.14546e-263	1.41595	0.718	0.409	2.02828e-258	3.21054e-92	2.74364e-262
Fermt3	1.07374e-128	-5.13163	0.883	0.507	2.38133e-124	1.75958e-246	1.12091	0.895	0.636	3.90239e-242	1.33026e-262	0.376079	0.894	0.589	2.95025e-258	1.07374e-128	3.99077e-262
Rcsd1	9.74196e-116	0.279687	0.75	0.377	2.16057e-111	2.52288e-262	1.85162	0.763	0.5	5.59524e-258	1.76861e-77	1.10919	0.665	0.459	3.92243e-73	1.76861e-77	7.56864e-262
Cyba	4.26716e-62	-44.3846	0.977	0.69	9.4637e-58	2.15485e-176	-65.7333	0.985	0.744	4.77902e-172	1.39581e-261	-39.0462	0.981	0.742	3.09564e-257	4.26716e-62	4.18744e-261
Tm9sf3	2.48954e-66	1.84817	0.82	0.553	5.52131e-62	7.03689e-76	-5.29054	0.856	0.708	1.56064e-71	7.20966e-261	1.18038	0.902	0.647	1.59896e-256	2.48954e-66	2.1629e-260
Comt	7.55715e-110	-2.38621	0.857	0.489	1.67603e-105	5.75162e-259	-0.399652	0.889	0.647	1.27559e-254	9.32629e-174	0.396104	0.86	0.597	2.06838e-169	7.55715e-110	1.72549e-258
Hspa5	2.13125e-71	-45.523	0.899	0.635	4.72669e-67	5.71201e-65	-27.98	0.942	0.819	1.26681e-60	1.29392e-257	-29.9132	0.955	0.775	2.86965e-253	5.71201e-65	3.88175e-257
Syngr1	2.82052e-82	-5.11189	0.799	0.456	6.25535e-78	3.2115e-129	-14.8289	0.831	0.628	7.12246e-125	1.66187e-257	-7.90574	0.863	0.555	3.68569e-253	2.82052e-82	4.9856e-257
Morf4l1	5.27238e-70	-1.78586	0.928	0.665	1.16931e-65	2.40729e-63	-2.162	0.94	0.811	5.33888e-59	3.70073e-257	-1.61274	0.954	0.769	8.20748e-253	2.40729e-63	1.11022e-256
Adgre1	2.61309e-63	-1.05254	0.753	0.456	5.79531e-59	1.85217e-90	-1.57552	0.724	0.541	4.10775e-86	5.39787e-257	-1.79493	0.782	0.456	1.19714e-252	2.61309e-63	1.61936e-256
Maml3	1.90359e-63	-0.489854	0.555	0.283	4.22177e-59	1.84749e-80	-0.703357	0.628	0.473	4.09737e-76	7.19355e-255	0.917311	0.664	0.357	1.59539e-250	1.90359e-63	2.15807e-254
Susd3	7.79564e-93	0.356098	0.723	0.375	1.72892e-88	3.4497e-222	0.9591	0.843	0.581	7.65075e-218	1.19193e-254	0.73257	0.823	0.492	2.64347e-250	7.79564e-93	3.5758e-254
Txnip	8.73962e-141	-6.25586	0.898	0.534	1.93827e-136	5.60694e-254	-0.881319	0.933	0.68	1.24351e-249	5.61469e-236	-14.3528	0.913	0.635	1.24523e-231	8.73962e-141	1.68208e-253
Tmem50a	1.29963e-85	-0.517825	0.914	0.612	2.88233e-81	1.48695e-189	-2.04794	0.946	0.748	3.29777e-185	2.27607e-253	-0.414822	0.954	0.707	5.04788e-249	1.29963e-85	6.82822e-253
Lag3	1.35638e-22	-6.99211	0.689	0.504	3.00818e-18	3.37517e-36	0.547886	0.653	0.539	7.48545e-32	2.55003e-253	-3.29438	0.771	0.452	5.65545e-249	1.35638e-22	7.65009e-253
Cd300c2	3.70808e-91	-10.1642	0.927	0.593	8.22378e-87	3.53082e-253	-4.84057	0.94	0.669	7.83066e-249	9.85742e-169	7.49898	0.912	0.636	2.18618e-164	3.70808e-91	1.05925e-252
Fau	1.05835e-59	-117.464	0.997	0.908	2.34721e-55	1.14445e-106	-98.8096	0.998	0.899	2.53815e-102	4.29735e-252	-105.296	0.999	0.914	9.53066e-248	1.05835e-59	1.2892e-251
Arsb	8.17152e-71	-1.67912	0.718	0.448	1.81228e-66	8.02658e-85	-2.31002	0.768	0.6	1.78013e-80	4.85824e-252	-4.27472	0.812	0.511	1.07746e-247	8.17152e-71	1.45747e-251
Commd8	1.48208e-97	3.08635	0.711	0.381	3.28696e-93	3.28244e-200	1.05427	0.819	0.592	7.27978e-196	3.06874e-251	1.02082	0.8	0.491	6.80585e-247	1.48208e-97	9.20621e-251
Ctsh	1.79352e-83	-15.06	0.958	0.66	3.97768e-79	1.1036e-250	-5.11802	0.97	0.736	2.44757e-246	4.45603e-224	-3.77865	0.958	0.707	9.88257e-220	1.79352e-83	3.3108e-250
Fchsd2	1.16821e-78	-6.51143	0.718	0.411	2.59086e-74	3.19109e-129	0.58221	0.846	0.643	7.0772e-125	4.62495e-249	-3.35094	0.857	0.56	1.02572e-244	1.16821e-78	1.38748e-248
Cd14	4.31148e-86	-27.8576	0.775	0.413	9.562e-82	5.02954e-249	-19.2104	0.806	0.541	1.11545e-244	8.56607e-191	-17.0758	0.756	0.455	1.89978e-186	4.31148e-86	1.50886e-248
Pnp	1.72472e-112	-2.95202	0.797	0.429	3.82509e-108	9.1305e-249	0.490924	0.858	0.616	2.02496e-244	2.12142e-191	-1.60847	0.808	0.524	4.70489e-187	1.72472e-112	2.73915e-248
Clta	9.76662e-81	-15.5396	0.94	0.647	2.16604e-76	1.31026e-144	-9.32164	0.964	0.796	2.9059e-140	5.82084e-248	-3.65303	0.965	0.739	1.29095e-243	9.76662e-81	1.74625e-247
Timp2	2.68195e-52	-7.75846	0.889	0.614	5.94803e-48	3.51066e-99	-7.21429	0.919	0.743	7.78595e-95	6.98156e-247	-4.54977	0.945	0.685	1.54837e-242	2.68195e-52	2.09447e-246
Itpr2	1.05048e-58	1.81847	0.645	0.381	2.32976e-54	5.1813e-48	1.86615	0.671	0.555	1.14911e-43	2.36386e-246	-22.3852	0.753	0.458	5.24257e-242	5.1813e-48	7.09158e-246
Csnk1e	1.1978e-118	-3.05638	0.847	0.473	2.65647e-114	5.59287e-163	-0.968458	0.847	0.621	1.24039e-158	6.50598e-245	-0.430645	0.84	0.544	1.4429e-240	1.1978e-118	1.95179e-244
Pik3r1	3.56569e-201	1.14261	0.939	0.523	7.908e-197	8.43648e-245	-0.441218	0.886	0.655	1.87104e-240	3.75127e-150	-4.34245	0.847	0.609	8.31956e-146	3.75127e-150	2.53094e-244
Git2	1.38884e-168	-6.8772	0.952	0.591	3.08017e-164	3.92392e-218	5.21229	0.923	0.698	8.70247e-214	8.79527e-245	1.17601	0.923	0.664	1.95061e-240	1.38884e-168	2.63858e-244
Fscn1	6.89308e-70	-2.84635	0.653	0.356	1.52875e-65	5.45605e-206	-0.398214	0.818	0.562	1.21004e-201	1.13727e-243	-51.4047	0.812	0.485	2.52224e-239	6.89308e-70	3.41181e-243
Havcr2	1.09056e-116	0.307602	0.801	0.433	2.41864e-112	2.5943e-114	-0.27834	0.74	0.546	5.75363e-110	5.27221e-243	0.59878	0.799	0.474	1.16927e-238	2.5943e-114	1.58166e-242
Msn	1.91575e-50	-19.1009	0.82	0.548	4.24875e-46	3.40771e-96	-11.6232	0.861	0.674	7.55763e-92	1.38798e-242	-11.9728	0.895	0.613	3.07826e-238	1.91575e-50	4.16394e-242
Rap1b	4.03373e-92	-17.5171	0.866	0.546	8.94601e-88	1.3524e-194	-3.50184	0.911	0.681	2.99936e-190	2.64356e-242	-19.5947	0.908	0.634	5.86289e-238	4.03373e-92	7.93068e-242
Erp29	5.76423e-98	-16.139	0.921	0.593	1.27839e-93	3.06354e-204	-3.82149	0.967	0.761	6.79431e-200	1.64382e-238	-1.14595	0.953	0.707	3.64566e-234	5.76423e-98	4.93146e-238
Cmtm7	2.04633e-97	-0.661919	0.835	0.48	4.53835e-93	8.52424e-237	-1.04175	0.872	0.619	1.8905e-232	1.58222e-186	-0.339043	0.844	0.556	3.50906e-182	2.04633e-97	2.55727e-236
Zeb2	8.08981e-126	-6.29722	0.958	0.615	1.79416e-121	2.71646e-227	-21.8135	0.96	0.742	6.02457e-223	1.13193e-236	-4.41955	0.96	0.727	2.5104e-232	8.08981e-126	3.3958e-236
Eif4g2	5.24154e-79	-8.7188	0.873	0.583	1.16247e-74	2.532e-52	-7.49344	0.892	0.764	5.61547e-48	4.2967e-236	-3.08817	0.915	0.693	9.52921e-232	2.532e-52	1.28901e-235
Kif21b	2.24941e-73	-0.651014	0.585	0.299	4.98874e-69	5.31728e-45	-0.500074	0.565	0.459	1.17927e-40	7.51485e-235	1.48634	0.671	0.365	1.66664e-230	5.31728e-45	2.25445e-234
Stab1	7.51881e-161	-17.9563	0.836	0.411	1.66752e-156	1.06487e-234	-37.7385	0.818	0.578	2.36168e-230	6.2113e-114	-28.9356	0.756	0.498	1.37754e-109	6.2113e-114	3.19462e-234
P2ry6	1.66306e-144	-3.7708	0.904	0.499	3.68834e-140	4.48932e-234	0.350342	0.856	0.608	9.95642e-230	1.35734e-121	-1.38823	0.824	0.562	3.0103e-117	1.35734e-121	1.3468e-233
Ptpre	4.45213e-50	-2.96528	0.677	0.42	9.87394e-46	2.03151e-136	-2.18006	0.77	0.559	4.50548e-132	4.85396e-234	0.592788	0.791	0.477	1.07651e-229	4.45213e-50	1.45619e-233
Cebpg	1.82458e-124	1.1532	0.778	0.394	4.04655e-120	1.41205e-232	1.28618	0.796	0.551	3.13164e-228	1.42279e-99	-0.569956	0.698	0.475	3.15547e-95	1.42279e-99	4.23614e-232
Hnrnpk	2.34398e-52	-0.451562	0.845	0.604	5.19847e-48	1.35482e-68	-2.28577	0.892	0.753	3.00472e-64	1.32185e-231	-3.82995	0.914	0.682	2.93159e-227	2.34398e-52	3.96554e-231
Col27a1	3.58268e-136	2.0789	0.73	0.337	7.94567e-132	4.21535e-231	1.93868	0.738	0.474	9.34881e-227	2.19348e-100	1.3793	0.686	0.449	4.86469e-96	2.19348e-100	1.26461e-230
Ptprc	4.93493e-84	-31.9113	0.926	0.604	1.09447e-79	9.70939e-99	-26.3972	0.904	0.696	2.15335e-94	4.89171e-229	-41.5597	0.945	0.674	1.08488e-224	4.93493e-84	1.46751e-228
Pmp22	1.34805e-90	-11.916	0.787	0.449	2.98971e-86	2.19403e-110	-4.40006	0.796	0.595	4.86593e-106	8.3158e-229	-3.39235	0.809	0.511	1.84428e-224	1.34805e-90	2.49474e-228
Ptpn18	7.96267e-65	-0.919371	0.834	0.514	1.76596e-60	1.82218e-228	-9.53764	0.894	0.622	4.04124e-224	7.18715e-169	-4.46216	0.864	0.585	1.59397e-164	7.96267e-65	5.46655e-228
Cd2ap	8.38182e-112	-0.505151	0.854	0.497	1.85892e-107	9.76045e-114	1.45231	0.862	0.692	2.16467e-109	4.61287e-227	-14.3655	0.883	0.62	1.02304e-222	8.38182e-112	1.38386e-226
Gdi2	1.01293e-115	-7.1401	0.952	0.638	2.24647e-111	1.20084e-226	-3.29157	0.955	0.766	2.66322e-222	1.04377e-205	-6.23276	0.943	0.713	2.31486e-201	1.01293e-115	3.60251e-226
Alox5ap	1.04388e-79	-39.8699	0.81	0.435	2.31511e-75	3.24403e-225	-9.83633	0.841	0.58	7.19461e-221	3.09683e-103	-10.6301	0.776	0.527	6.86816e-99	1.04388e-79	9.7321e-225
Dennd4a	7.87944e-156	-1.31367	0.912	0.538	1.7475e-151	2.16068e-196	2.33729	0.879	0.654	4.79195e-192	5.62534e-225	-1.58028	0.878	0.607	1.24759e-220	7.87944e-156	1.6876e-224
Actg1	2.43132e-14	-109.885	0.848	0.624	5.39219e-10	0.000126537	-79.6618	0.866	0.774	1	2.64827e-224	-45.8677	0.935	0.714	5.87334e-220	0.000126537	7.94482e-224
Zfp36l1	1.01645e-109	-32.6115	0.901	0.595	2.25428e-105	3.59398e-223	6.40907	0.914	0.696	7.97072e-219	1.33048e-130	-6.74942	0.892	0.681	2.95075e-126	1.01645e-109	1.07819e-222
Pik3cg	1.38981e-91	0.424449	0.682	0.359	3.08231e-87	4.38798e-109	0.405655	0.689	0.503	9.73166e-105	9.83082e-223	2.10105	0.736	0.427	2.18028e-218	1.38981e-91	2.94925e-222
Cd84	4.09108e-79	-2.72368	0.876	0.557	9.0732e-75	3.66465e-95	-5.24223	0.839	0.646	8.12746e-91	3.27101e-222	-1.80211	0.873	0.575	7.25444e-218	4.09108e-79	9.81302e-222
Cebpd	9.55543e-88	-13.046	0.609	0.273	2.1192e-83	1.43463e-221	-21.4797	0.62	0.372	3.18173e-217	1.781e-38	-0.826553	0.494	0.343	3.94989e-34	1.781e-38	4.3039e-221
Ikzf1	2.69822e-132	2.3624	0.841	0.452	5.98411e-128	5.23769e-221	-3.4487	0.834	0.573	1.16161e-216	2.21829e-176	1.25259	0.805	0.518	4.91973e-172	2.69822e-132	1.57131e-220
Dst	9.83977e-202	15.1052	0.956	0.587	2.18226e-197	2.97473e-96	-19.9701	0.857	0.685	6.59735e-92	6.1547e-221	-3.70502	0.885	0.642	1.36499e-216	2.97473e-96	1.84641e-220
Rps6ka1	9.09006e-85	0.626962	0.734	0.415	2.01599e-80	8.15618e-182	0.818395	0.779	0.547	1.80888e-177	1.94488e-219	1.34773	0.799	0.493	4.31335e-215	9.09006e-85	5.83463e-219
Hnrnpu	5.24911e-73	-1.58869	0.864	0.576	1.16415e-68	3.7624e-46	-7.12504	0.874	0.759	8.34425e-42	2.44048e-219	-1.24229	0.906	0.675	5.41249e-215	3.7624e-46	7.32144e-219
Lpar6	5.80373e-47	0.433816	0.609	0.382	1.28715e-42	4.42462e-97	-1.6243	0.698	0.529	9.81292e-93	2.60578e-219	-0.7226	0.739	0.443	5.7791e-215	5.80373e-47	7.81734e-219
Gcnt1	2.27811e-78	-2.72869	0.666	0.372	5.0524e-74	1.05855e-90	-3.28831	0.689	0.512	2.34765e-86	5.4361e-219	1.28776	0.76	0.451	1.20562e-214	2.27811e-78	1.63083e-218
Cul1	2.77301e-69	0.738866	0.623	0.342	6.14998e-65	3.95475e-79	-0.540666	0.663	0.527	8.77085e-75	8.77711e-219	1.83604	0.709	0.442	1.94659e-214	2.77301e-69	2.63313e-218
Rpl6	1.20603e-26	-51.3368	0.982	0.821	2.67472e-22	1.01266e-49	-35.9486	0.983	0.86	2.24588e-45	1.91991e-218	-37.136	0.985	0.848	4.25798e-214	1.20603e-26	5.75974e-218
Sgk1	3.8255e-67	-39.9665	0.705	0.434	8.4842e-63	3.76152e-112	-4.85382	0.764	0.599	8.3423e-108	8.3596e-218	-9.57636	0.759	0.473	1.85399e-213	3.8255e-67	2.50788e-217
Ctc1	7.69975e-124	1.32964	0.686	0.305	1.70765e-119	5.28925e-217	1.04549	0.667	0.426	1.17305e-212	5.31627e-73	0.704377	0.589	0.39	1.17904e-68	5.31627e-73	1.58678e-216
Creg1	8.93948e-55	-6.93384	0.841	0.537	1.9826e-50	3.75179e-123	-7.58541	0.88	0.677	8.32072e-119	3.09445e-216	-11.2357	0.9	0.62	6.86286e-212	8.93948e-55	9.28334e-216
Tpst2	3.6925e-129	1.31665	0.782	0.393	8.18922e-125	2.55295e-215	1.0931	0.741	0.51	5.66194e-211	7.43595e-144	0.393294	0.704	0.438	1.64914e-139	3.6925e-129	7.65886e-215
Glul	9.48052e-175	-27.2163	0.982	0.726	2.10259e-170	2.75597e-215	-33.287	0.974	0.81	6.11219e-211	2.20219e-49	-74.7989	0.954	0.801	4.88403e-45	2.20219e-49	8.26791e-215
Acap2	3.80496e-70	0.574219	0.644	0.356	8.43864e-66	6.17209e-110	-2.30175	0.692	0.523	1.36885e-105	4.73641e-215	0.613625	0.732	0.451	1.05044e-210	3.80496e-70	1.42092e-214
Ccdc50	5.30088e-75	-2.73888	0.731	0.432	1.17563e-70	6.7801e-124	-0.288014	0.799	0.612	1.50369e-119	2.0664e-214	1.07251	0.816	0.542	4.58286e-210	5.30088e-75	6.1992e-214
Sox4	5.81139e-55	-50.2779	0.639	0.364	1.28885e-50	3.17939e-94	-63.752	0.716	0.541	7.05125e-90	2.80104e-214	-44.5131	0.747	0.466	6.21214e-210	5.81139e-55	8.40311e-214
Sppl2a	3.08175e-93	5.78166	0.835	0.502	6.83471e-89	3.54375e-90	-2.76058	0.855	0.678	7.85933e-86	4.25375e-214	-17.6451	0.874	0.617	9.43397e-210	3.54375e-90	1.27613e-213
Rplp2	8.37993e-44	-104.632	0.99	0.834	1.8585e-39	1.28894e-81	-63.7396	0.989	0.863	2.85862e-77	4.84519e-213	-61.4374	0.994	0.862	1.07457e-208	8.37993e-44	1.45356e-212
Ptpn6	9.08772e-32	-1.3202	0.599	0.38	2.01547e-27	1.49633e-65	-0.779914	0.642	0.493	3.31855e-61	9.55282e-213	0.630113	0.707	0.405	2.11862e-208	9.08772e-32	2.86585e-212
Sat1	2.93267e-79	-41.4423	0.934	0.661	6.50407e-75	2.70481e-212	-23.9204	0.959	0.753	5.99873e-208	4.76602e-106	-19.3899	0.934	0.731	1.05701e-101	2.93267e-79	8.11443e-212
Tjp1	3.18155e-64	-1.59535	0.549	0.28	7.05605e-60	7.31212e-113	-3.92102	0.733	0.545	1.62168e-108	3.93457e-212	-3.58342	0.744	0.458	8.72609e-208	3.18155e-64	1.18037e-211
Rock2	1.87529e-92	-0.928221	0.8	0.475	4.15902e-88	1.3358e-133	0.257256	0.837	0.656	2.96253e-129	4.17756e-212	0.703529	0.843	0.599	9.26499e-208	1.87529e-92	1.25327e-211
Rab3il1	3.15776e-106	0.778823	0.761	0.401	7.00329e-102	1.35567e-207	1.76864	0.82	0.571	3.00659e-203	4.40754e-212	0.639504	0.817	0.496	9.77503e-208	3.15776e-106	1.32226e-211
Ehd4	4.61633e-41	-1.13299	0.577	0.35	1.02381e-36	4.53288e-77	-1.50901	0.658	0.508	1.0053e-72	1.20541e-211	-3.35047	0.696	0.4	2.67335e-207	4.61633e-41	3.61622e-211
Fgd2	2.62555e-118	1.07513	0.854	0.48	5.82294e-114	2.90716e-193	0.422154	0.821	0.588	6.44751e-189	1.6345e-211	0.719032	0.831	0.523	3.625e-207	2.62555e-118	4.90351e-211
Tm6sf1	8.34396e-165	1.6539	0.888	0.45	1.85052e-160	5.34914e-211	1.23189	0.837	0.594	1.18633e-206	1.54925e-138	-5.05463	0.788	0.531	3.43592e-134	1.54925e-138	1.60474e-210
Dgkd	8.50379e-20	-0.291436	0.429	0.281	1.88597e-15	2.77985e-16	-0.360659	0.472	0.422	6.16515e-12	1.0415e-210	0.804952	0.558	0.309	2.30985e-206	2.77985e-16	3.12451e-210
Srrm1	2.31443e-75	-0.296694	0.787	0.479	5.13294e-71	6.91576e-47	0.638484	0.783	0.664	1.53378e-42	2.03255e-210	1.02767	0.843	0.596	4.5078e-206	6.91576e-47	6.09766e-210
Ly6e	4.96791e-86	-39.5861	0.994	0.766	1.10178e-81	9.64589e-138	-53.6001	0.992	0.793	2.13927e-133	8.12905e-210	-41.2845	0.989	0.791	1.80286e-205	4.96791e-86	2.43871e-209
Pla2g15	3.96944e-106	0.55322	0.755	0.401	8.80343e-102	7.56359e-209	0.521965	0.807	0.563	1.67745e-204	1.79317e-152	-0.318326	0.777	0.487	3.97689e-148	3.96944e-106	2.26908e-208
Crybb1	3.20696e-121	2.74454	0.832	0.438	7.11239e-117	1.55938e-202	0.516638	0.79	0.533	3.4584e-198	2.45002e-208	-6.77633	0.748	0.442	5.43366e-204	3.20696e-121	7.35007e-208
Lims1	6.0753e-44	-0.965959	0.6	0.362	1.34738e-39	3.41614e-53	-1.23699	0.674	0.554	7.57631e-49	3.77719e-208	-0.258001	0.743	0.448	8.37705e-204	6.0753e-44	1.13316e-207
Rplp1	6.35684e-91	-173.664	1	0.911	1.40982e-86	1.33096e-130	-106.822	0.999	0.916	2.95181e-126	3.61502e-207	-109.026	1	0.929	8.01739e-203	6.35684e-91	1.08451e-206
Slc8a1	3.45105e-83	-0.266436	0.632	0.329	7.65374e-79	4.12775e-78	-3.3864	0.688	0.529	9.15452e-74	7.05657e-206	-3.34434	0.724	0.43	1.56501e-201	4.12775e-78	2.11697e-205
Asap1	1.56867e-34	-0.449471	0.564	0.354	3.479e-30	1.52352e-57	-0.62352	0.665	0.541	3.37885e-53	7.85002e-205	0.777033	0.727	0.453	1.74098e-200	1.56867e-34	2.355e-204
Lmo2	8.90272e-85	-0.44288	0.728	0.398	1.97445e-80	1.82128e-143	-2.38519	0.78	0.575	4.03924e-139	8.66278e-205	-1.87884	0.781	0.474	1.92123e-200	8.90272e-85	2.59883e-204
Eml4	1.20701e-18	-0.924513	0.431	0.29	2.67691e-14	5.33639e-26	0.258927	0.543	0.464	1.1835e-21	5.23412e-204	-5.38471	0.648	0.368	1.16082e-199	1.20701e-18	1.57024e-203
Adrb2	1.09297e-116	1.19159	0.642	0.283	2.42398e-112	1.68614e-203	0.926728	0.678	0.443	3.73952e-199	1.07002e-93	0.511043	0.632	0.413	2.37309e-89	1.07002e-93	5.05842e-203
Usp8	1.52302e-72	-0.73706	0.674	0.379	3.37776e-68	1.74555e-72	0.457801	0.662	0.528	3.87128e-68	2.48006e-203	0.936011	0.726	0.447	5.50027e-199	1.74555e-72	7.44017e-203
Rps9	5.01709e-68	-68.4903	1	0.847	1.11269e-63	1.35912e-124	-82.8362	0.996	0.881	3.01425e-120	3.25367e-202	-78.795	0.996	0.875	7.21598e-198	5.01709e-68	9.761e-202
Pten	1.75143e-157	1.34967	0.869	0.442	3.88431e-153	3.90732e-202	2.92765	0.808	0.594	8.66565e-198	1.10727e-75	0.275434	0.735	0.532	2.45571e-71	1.10727e-75	1.1722e-201
Akap13	1.5755e-62	-1.2073	0.818	0.548	3.49415e-58	3.23107e-111	-2.61206	0.843	0.653	7.16587e-107	7.36632e-202	-2.12523	0.867	0.606	1.6337e-197	1.5755e-62	2.2099e-201
Tmem37	1.26417e-92	0.919788	0.625	0.285	2.80368e-88	2.33686e-201	1.381	0.631	0.39	5.18269e-197	6.46192e-75	0.499896	0.534	0.336	1.43312e-70	6.46192e-75	7.01058e-201
Clint1	1.53149e-21	-2.68291	0.521	0.358	3.39654e-17	1.8373e-40	-0.856364	0.612	0.512	4.07475e-36	3.02227e-201	0.326831	0.709	0.431	6.70279e-197	1.53149e-21	9.06681e-201
Cerk	2.40241e-91	3.27093	0.641	0.313	5.32807e-87	6.65175e-128	0.350332	0.65	0.462	1.47522e-123	3.84024e-201	1.47042	0.658	0.39	8.51689e-197	2.40241e-91	1.15207e-200
Cep170	3.26836e-78	-0.532303	0.632	0.333	7.24857e-74	2.39634e-80	0.868583	0.654	0.506	5.3146e-76	3.58573e-200	0.291812	0.711	0.435	7.95244e-196	3.26836e-78	1.07572e-199
Nars	4.49039e-49	-2.45327	0.698	0.455	9.95879e-45	2.3885e-96	-2.84068	0.8	0.637	5.29721e-92	5.13173e-200	-2.34089	0.821	0.559	1.13811e-195	4.49039e-49	1.53952e-199
Zfp652	2.18503e-131	2.96952	0.806	0.423	4.84596e-127	7.82138e-148	-0.448738	0.783	0.589	1.73462e-143	1.96354e-199	1.44686	0.789	0.512	4.35473e-195	2.18503e-131	5.89061e-199
Irf5	3.6962e-91	0.945742	0.635	0.304	8.19743e-87	7.834e-199	0.74277	0.656	0.422	1.73743e-194	1.94302e-132	-0.375548	0.603	0.361	4.30923e-128	3.6962e-91	2.3502e-198
Snx6	6.30516e-58	1.3456	0.634	0.365	1.39836e-53	3.71151e-109	-0.946986	0.737	0.563	8.23139e-105	2.0598e-198	1.79224	0.746	0.477	4.56823e-194	6.30516e-58	6.17941e-198
Dapp1	7.35818e-72	1.65806	0.558	0.276	1.6319e-67	2.26361e-198	0.938229	0.635	0.401	5.02023e-194	2.57791e-81	0.370885	0.564	0.358	5.71728e-77	7.35818e-72	6.79083e-198
Sft2d1	4.02832e-80	-2.74991	0.863	0.561	8.93401e-76	3.31148e-198	-1.19967	0.898	0.667	7.34421e-194	1.53422e-190	-0.598965	0.874	0.59	3.4026e-186	4.02832e-80	9.93445e-198
Rpl18a	4.45373e-66	-100.266	0.996	0.843	9.87749e-62	1.07019e-94	-76.0934	0.993	0.876	2.37348e-90	1.1038e-196	-72.3194	0.994	0.87	2.44802e-192	4.45373e-66	3.31141e-196
P4ha1	1.24692e-84	-2.9607	0.75	0.423	2.76542e-80	1.16854e-196	0.623195	0.851	0.639	2.59159e-192	3.93407e-187	-10.9382	0.848	0.589	8.72499e-183	1.24692e-84	3.50563e-196
Arhgap45	5.49754e-122	1.57048	0.863	0.497	1.21925e-117	7.79246e-196	0.412562	0.891	0.655	1.72821e-191	5.61556e-180	0.582937	0.86	0.581	1.24542e-175	5.49754e-122	2.33774e-195
Gal3st4	3.14269e-61	-0.708315	0.553	0.295	6.96986e-57	2.11955e-108	0.463205	0.671	0.486	4.70074e-104	1.32101e-195	0.398165	0.678	0.387	2.92973e-191	3.14269e-61	3.96303e-195
Kcnk6	5.68185e-195	0.269583	0.853	0.376	1.26012e-190	1.14941e-185	0.870078	0.665	0.437	2.54916e-181	6.55721e-138	0.49642	0.649	0.383	1.45426e-133	6.55721e-138	1.70455e-194
Mt1	0.000136349	-171.393	0.639	0.503	1	5.69013e-12	-236.631	0.428	0.448	1.26196e-07	6.12376e-194	-190.861	0.329	0.552	1.35813e-189	0.000136349	1.83713e-193
Tubgcp5	4.21381e-93	0.951813	0.737	0.412	9.34538e-89	1.5299e-130	1.13409	0.74	0.539	3.39301e-126	7.20613e-194	-2.12941	0.771	0.49	1.59818e-189	4.21381e-93	2.16184e-193
Serinc1	2.02337e-109	0.28834	0.864	0.509	4.48743e-105	3.24939e-87	-0.390748	0.866	0.714	7.20649e-83	8.1422e-193	-1.34471	0.869	0.633	1.80578e-188	3.24939e-87	2.44266e-192
Rpl13a	1.14395e-72	-102.643	0.999	0.811	2.53704e-68	5.87981e-80	-88.4661	0.992	0.876	1.30402e-75	2.22232e-192	-70.5316	0.993	0.864	4.92865e-188	1.14395e-72	6.66695e-192
Srsf3	2.61254e-115	-1.83945	0.848	0.471	5.79409e-111	6.22353e-192	-3.41679	0.831	0.636	1.38025e-187	1.43986e-42	-7.61829	0.752	0.58	3.19332e-38	1.43986e-42	1.86706e-191
Dock4	3.23365e-166	10.074	0.923	0.512	7.17159e-162	2.0009e-191	1.17393	0.915	0.699	4.43759e-187	1.55082e-186	-2.69521	0.9	0.641	3.43941e-182	3.23365e-166	6.00269e-191
Pfn1	4.53069e-62	-47.2986	0.968	0.644	1.00482e-57	1.34615e-171	-34.1615	0.975	0.787	2.98549e-167	2.54894e-191	-27.1083	0.963	0.762	5.65303e-187	4.53069e-62	7.64681e-191
Btg2	7.81166e-67	-71.9169	0.65	0.348	1.73247e-62	2.83293e-190	-37.4855	0.755	0.527	6.28288e-186	7.67587e-148	-23.6156	0.694	0.448	1.70235e-143	7.81166e-67	8.4988e-190
Ier5	1.46107e-55	-1.08389	0.552	0.292	3.24037e-51	1.5075e-105	-4.91151	0.625	0.458	3.34334e-101	5.02072e-190	0.792337	0.659	0.374	1.1135e-185	1.46107e-55	1.50622e-189
Arrb2	3.20332e-95	-3.73977	0.787	0.464	7.10432e-91	1.35419e-189	-1.7815	0.775	0.553	3.00332e-185	2.86514e-142	1.25735	0.777	0.517	6.35431e-138	3.20332e-95	4.06256e-189
Hspa8	1.1957e-51	-36.7242	0.921	0.645	2.65183e-47	6.31764e-189	-28.4933	0.957	0.803	1.40113e-184	0.00156379	-60.0725	0.909	0.811	1	0.00156379	1.89529e-188
Arhgdib	7.17067e-34	-62.6096	0.753	0.461	1.59031e-29	6.74699e-188	-45.287	0.809	0.566	1.49635e-183	2.62953e-86	-43.8663	0.77	0.533	5.83176e-82	7.17067e-34	2.0241e-187
Cap1	6.41082e-14	-2.15978	0.48	0.34	1.42179e-09	1.64277e-39	-0.257364	0.563	0.463	3.64333e-35	1.54749e-187	0.630818	0.62	0.354	3.43201e-183	6.41082e-14	4.64246e-187
Ppp1r21	1.70706e-187	4.13875	0.758	0.3	3.78592e-183	4.89731e-165	0.970239	0.562	0.356	1.08613e-160	4.69383e-83	0.637644	0.503	0.328	1.041e-78	4.69383e-83	5.12119e-187
Nfam1	2.24852e-73	-2.37529	0.663	0.356	4.98678e-69	2.12983e-187	0.375444	0.711	0.477	4.72354e-183	1.62361e-101	-3.78711	0.681	0.442	3.60083e-97	2.24852e-73	6.3895e-187
Actb	6.81313e-68	-255.053	1	0.959	1.51102e-63	2.72254e-187	-117.896	1	0.953	6.03805e-183	2.07326e-167	-341.515	1	0.958	4.59807e-163	6.81313e-68	8.16762e-187
Arglu1	3.38278e-132	-0.565066	0.968	0.649	7.50233e-128	1.56843e-98	-1.25116	0.932	0.769	3.47846e-94	8.66941e-187	-1.43634	0.943	0.73	1.9227e-182	1.56843e-98	2.60082e-186
Srsf7	4.3055e-124	2.04735	0.844	0.448	9.54873e-120	1.42826e-186	-0.612272	0.858	0.653	3.16759e-182	2.87579e-119	-1.13595	0.806	0.568	6.37793e-115	2.87579e-119	4.28477e-186
Rps12	3.5954e-70	-108.818	0.999	0.874	7.97389e-66	7.42387e-73	-94.1981	0.999	0.888	1.64647e-68	4.5155e-186	-97.5179	0.998	0.896	1.00145e-181	3.5954e-70	1.35465e-185
Slc15a3	1.30039e-10	-33.5307	0.399	0.294	2.88401e-06	3.91849e-48	-48.2706	0.537	0.422	8.69042e-44	1.63272e-185	-31.3541	0.602	0.324	3.62104e-181	1.30039e-10	4.89816e-185
Ccnd1	2.27552e-36	-2.77191	0.368	0.189	5.04666e-32	2.14977e-24	-18.6086	0.466	0.387	4.76776e-20	1.29375e-184	-11.6838	0.52	0.271	2.86927e-180	2.14977e-24	3.88124e-184
Hps3	4.05841e-81	1.50685	0.692	0.391	9.00075e-77	1.3788e-108	0.571025	0.689	0.518	3.05791e-104	5.74662e-184	1.07711	0.745	0.452	1.27449e-179	4.05841e-81	1.72399e-183
Cd300a	4.47132e-50	0.47619	0.562	0.32	9.9165e-46	3.02194e-183	-0.403924	0.677	0.448	6.70207e-179	1.12149e-80	-1.01794	0.615	0.39	2.48724e-76	4.47132e-50	9.06583e-183
Ucp2	2.64623e-105	-18.7086	0.885	0.545	5.86881e-101	3.04472e-183	-20.9166	0.818	0.603	6.75257e-179	1.50083e-15	-25.2708	0.704	0.564	3.32855e-11	1.50083e-15	9.13415e-183
Nmt1	1.05828e-34	-0.775459	0.679	0.474	2.34706e-30	1.0401e-85	-1.81702	0.718	0.574	2.30674e-81	5.51233e-183	0.927692	0.763	0.496	1.22252e-178	1.05828e-34	1.6537e-182
Inpp4b	1.01088e-65	0.477799	0.483	0.227	2.24194e-61	8.5519e-60	3.30227	0.545	0.42	1.89664e-55	5.60223e-183	1.46858	0.578	0.322	1.24246e-178	8.5519e-60	1.68067e-182
Il16	2.83923e-60	0.4412	0.493	0.24	6.29684e-56	1.26072e-182	1.07337	0.563	0.342	2.79602e-178	3.86119e-64	0.365554	0.485	0.305	8.56335e-60	2.83923e-60	3.78216e-182
Rnaset2a	6.33008e-17	-1.11937	0.655	0.505	1.40388e-12	1.33359e-182	-2.08396	0.732	0.509	2.95764e-178	0.0639129	-1.30164	0.514	0.43	1	0.0639129	4.00077e-182
Cebpz	2.09226e-63	-0.340397	0.686	0.41	4.64022e-59	3.55251e-99	-1.01833	0.707	0.543	7.87875e-95	5.08211e-182	1.11766	0.768	0.495	1.12711e-177	2.09226e-63	1.52463e-181
Tab2	7.76794e-99	-0.604334	0.781	0.459	1.72277e-94	7.12184e-182	-0.736569	0.806	0.593	1.57948e-177	3.73265e-152	0.684176	0.803	0.558	8.27828e-148	7.76794e-99	2.13655e-181
Rtn4	2.87977e-72	-7.70042	0.882	0.598	6.38676e-68	2.04116e-98	-6.94844	0.889	0.745	4.52688e-94	1.59726e-181	-2.9329	0.892	0.662	3.5424e-177	2.87977e-72	4.79178e-181
Rps28	6.40537e-14	-99.5347	0.975	0.845	1.42058e-09	6.85991e-67	-82.0005	0.974	0.846	1.52139e-62	1.79171e-181	-90.4688	0.985	0.846	3.97367e-177	6.40537e-14	5.37514e-181
Ptafr	1.28145e-56	-8.91042	0.645	0.383	2.84199e-52	3.32784e-181	-3.40595	0.688	0.461	7.38048e-177	8.40334e-97	-0.348128	0.677	0.442	1.86369e-92	1.28145e-56	9.98351e-181
Pdia6	2.70891e-38	-14.1701	0.692	0.457	6.00781e-34	6.61854e-70	-10.2588	0.848	0.703	1.46786e-65	5.23484e-180	0.252501	0.839	0.587	1.16098e-175	2.70891e-38	1.57045e-179
Arpc1b	2.10366e-47	-16.5052	0.866	0.561	4.66549e-43	1.73283e-179	-8.4285	0.878	0.662	3.84306e-175	1.33551e-125	-11.721	0.857	0.603	2.96188e-121	2.10366e-47	5.19848e-179
Diaph2	1.57127e-58	1.23941	0.549	0.305	3.48476e-54	1.05124e-37	-1.27369	0.541	0.447	2.33145e-33	6.18473e-179	1.95117	0.623	0.363	1.37165e-174	1.05124e-37	1.85542e-178
Wnk1	4.69772e-161	-2.52612	0.974	0.63	1.04186e-156	3.04764e-158	0.912735	0.933	0.758	6.75905e-154	8.73792e-179	1.10883	0.929	0.722	1.9379e-174	3.04764e-158	2.62138e-178
Lpin2	2.09107e-108	1.10315	0.708	0.35	4.63757e-104	3.6349e-157	1.07532	0.727	0.523	8.06148e-153	2.2054e-178	1.50718	0.717	0.451	4.89115e-174	2.09107e-108	6.61621e-178
Arid1a	8.22341e-114	-1.29251	0.82	0.472	1.82379e-109	2.77909e-178	0.318571	0.835	0.624	6.16347e-174	3.39817e-161	-0.731836	0.833	0.586	7.53645e-157	8.22341e-114	8.33728e-178
Numa1	1.09198e-80	1.8639	0.647	0.34	2.42179e-76	3.34902e-103	0.727633	0.663	0.49	7.42746e-99	3.55248e-178	1.48315	0.685	0.418	7.87869e-174	1.09198e-80	1.06574e-177
Tifa	1.15313e-90	1.06894	0.54	0.229	2.55741e-86	1.05753e-176	1.05026	0.54	0.325	2.34539e-172	2.92081e-52	0.322029	0.431	0.28	6.47778e-48	2.92081e-52	3.17259e-176
Abca1	1.50412e-97	-9.90061	0.864	0.56	3.33584e-93	6.32975e-175	-3.65385	0.879	0.673	1.40381e-170	3.07371e-153	-1.04467	0.881	0.659	6.81688e-149	1.50412e-97	1.89893e-174
Nav2	5.06969e-126	-4.06644	0.82	0.406	1.12436e-121	6.88679e-175	0.61381	0.855	0.639	1.52735e-170	1.63657e-151	-0.880551	0.819	0.561	3.62959e-147	5.06969e-126	2.06604e-174
Lrba	3.15459e-76	0.733947	0.54	0.261	6.99625e-72	9.86544e-158	0.864076	0.713	0.507	2.18796e-153	7.19846e-175	15.275	0.688	0.418	1.59647e-170	3.15459e-76	2.15954e-174
Morc3	6.16985e-56	0.704318	0.524	0.272	1.36835e-51	1.18105e-90	0.383704	0.563	0.411	2.61932e-86	7.89167e-175	-1.17886	0.591	0.343	1.75021e-170	6.16985e-56	2.3675e-174
Snx20	1.13292e-50	0.942896	0.515	0.275	2.51258e-46	1.83615e-173	0.666864	0.606	0.386	4.07222e-169	9.87776e-82	0.903727	0.545	0.343	2.19069e-77	1.13292e-50	5.50846e-173
Ncl	2.20001e-43	-23.6696	0.745	0.507	4.87919e-39	1.01967e-21	-35.1202	0.756	0.67	2.26141e-17	2.0661e-173	-22.7735	0.834	0.592	4.58219e-169	1.01967e-21	6.19829e-173
Coro1a	5.28573e-28	-25.8193	0.782	0.491	1.17227e-23	2.39399e-173	-16.3045	0.819	0.578	5.3094e-169	8.84064e-117	-15.0172	0.777	0.516	1.96068e-112	5.28573e-28	7.18198e-173
Mtus1	2.76913e-85	1.28014	0.733	0.417	6.14139e-81	3.19298e-167	0.886199	0.785	0.566	7.0814e-163	4.98798e-173	-2.88094	0.782	0.516	1.10623e-168	2.76913e-85	1.49639e-172
Jak1	1.2592e-73	1.48852	0.709	0.407	2.79266e-69	2.33825e-104	-5.66399	0.736	0.567	5.18576e-100	1.01141e-172	-5.48401	0.752	0.5	2.2431e-168	1.2592e-73	3.03422e-172
Smad7	2.36208e-102	-10.9147	0.761	0.407	5.23862e-98	1.64295e-172	-14.0165	0.798	0.568	3.64372e-168	2.23156e-111	-8.81334	0.751	0.503	4.94916e-107	2.36208e-102	4.92884e-172
Filip1l	1.23875e-114	-3.54654	0.615	0.259	2.7473e-110	5.77509e-172	0.654717	0.581	0.352	1.2808e-167	9.88103e-56	-1.75628	0.474	0.322	2.19141e-51	9.88103e-56	1.73253e-171
Btg1	5.09259e-48	-25.4073	0.8	0.537	1.12943e-43	9.54752e-172	-37.923	0.837	0.613	2.11745e-167	7.87049e-125	-9.80168	0.82	0.58	1.74552e-120	5.09259e-48	2.86426e-171
Gngt2	8.20126e-44	-37.3398	0.588	0.331	1.81888e-39	1.10047e-171	-10.1173	0.703	0.472	2.44063e-167	8.1764e-101	-24.051	0.64	0.411	1.81336e-96	8.20126e-44	3.30142e-171
Ctsc	1.2572e-83	-32.1074	0.891	0.548	2.78822e-79	4.34106e-171	-31.3891	0.864	0.638	9.6276e-167	6.24455e-135	-11.7105	0.849	0.59	1.38492e-130	1.2572e-83	1.30232e-170
Sall3	2.05721e-73	0.372779	0.505	0.235	4.56247e-69	3.27506e-110	0.623666	0.604	0.423	7.26343e-106	4.85192e-171	4.27507	0.603	0.342	1.07606e-166	2.05721e-73	1.45558e-170
Pid1	4.88687e-90	-13.1316	0.6	0.27	1.08381e-85	7.30595e-171	-2.9677	0.627	0.413	1.62031e-166	6.72603e-29	-6.63678	0.519	0.371	1.4917e-24	6.72603e-29	2.19179e-170
Sipa1	1.77193e-120	0.615955	0.806	0.434	3.92979e-116	8.03141e-171	0.894636	0.776	0.554	1.78121e-166	2.31596e-169	1.212	0.738	0.464	5.13634e-165	1.77193e-120	2.40942e-170
Rac1	3.9274e-84	-1.49486	0.895	0.628	8.71018e-80	3.19907e-138	-0.634987	0.923	0.747	7.09489e-134	1.38898e-170	-1.0811	0.929	0.709	3.08047e-166	3.9274e-84	4.16693e-170
Arhgap22	1.30754e-82	0.737295	0.385	0.135	2.89986e-78	1.70188e-170	0.814457	0.369	0.173	3.77442e-166	1.51188e-40	0.262613	0.271	0.168	3.35305e-36	1.51188e-40	5.10563e-170
Fam76b	5.89881e-37	0.269015	0.486	0.286	1.30824e-32	9.14786e-55	0.356352	0.532	0.42	2.02881e-50	3.71794e-170	0.769577	0.595	0.349	8.24565e-166	5.89881e-37	1.11538e-169
Kat6a	3.85688e-90	3.7695	0.667	0.353	8.55379e-86	3.33679e-102	-1.0372	0.678	0.511	7.40033e-98	5.37985e-170	2.76923	0.713	0.457	1.19314e-165	3.85688e-90	1.61395e-169
Tlr7	4.15634e-157	1.95841	0.756	0.336	9.21792e-153	1.06367e-169	0.957143	0.649	0.431	2.359e-165	1.00838e-140	0.514181	0.618	0.362	2.23639e-136	1.00838e-140	3.19101e-169
Prkcd	1.14012e-79	-2.38526	0.781	0.476	2.52857e-75	1.537e-169	-0.802982	0.777	0.56	3.40876e-165	2.22144e-145	-2.59664	0.773	0.509	4.92671e-141	1.14012e-79	4.611e-169
Hivep3	2.10559e-60	-37.4681	0.559	0.297	4.66977e-56	3.27589e-60	-43.0389	0.586	0.46	7.26527e-56	3.48039e-169	-19.893	0.639	0.37	7.7188e-165	3.27589e-60	1.04412e-168
Saraf	1.48149e-50	-0.894509	0.746	0.483	3.28565e-46	4.53929e-110	-0.337095	0.836	0.67	1.00672e-105	2.06607e-168	0.536827	0.825	0.566	4.58214e-164	1.48149e-50	6.19822e-168
Pnisr	2.00259e-132	-8.0442	0.95	0.607	4.44135e-128	4.71745e-95	-21.9093	0.945	0.766	1.04624e-90	2.1669e-168	-19.0006	0.951	0.747	4.80575e-164	4.71745e-95	6.5007e-168
Twf2	7.42732e-59	0.768207	0.58	0.314	1.64723e-54	4.94552e-168	0.502906	0.644	0.435	1.09682e-163	4.40756e-89	0.52203	0.602	0.387	9.77509e-85	7.42732e-59	1.48366e-167
Rps23	1.17821e-70	-102.046	0.999	0.839	2.61304e-66	2.9397e-95	-59.784	0.996	0.876	6.51967e-91	7.92805e-168	-61.405	0.994	0.874	1.75828e-163	1.17821e-70	2.37841e-167
Crlf3	8.0102e-89	-5.4078	0.742	0.414	1.7765e-84	9.11525e-168	0.530679	0.77	0.558	2.02158e-163	7.23425e-78	-0.793665	0.731	0.518	1.60441e-73	7.23425e-78	2.73457e-167
Rpl10	5.00793e-58	-48.3219	0.99	0.796	1.11066e-53	9.6574e-91	-64.4117	0.989	0.849	2.14182e-86	1.66462e-167	-72.6724	0.987	0.827	3.6918e-163	5.00793e-58	4.99387e-167
Npc2	7.70603e-54	-29.0299	0.956	0.7	1.70904e-49	1.39851e-106	-24.6237	0.95	0.798	3.10161e-102	5.92442e-167	-13.204	0.956	0.759	1.31392e-162	7.70603e-54	1.77732e-166
Lactb	2.85938e-35	0.54346	0.415	0.231	6.34154e-31	2.63897e-53	0.600352	0.495	0.384	5.85271e-49	1.06182e-166	0.966168	0.541	0.297	2.3549e-162	2.85938e-35	3.18545e-166
0610040J01Rik	1.50049e-53	0.666322	0.403	0.184	3.32779e-49	1.14682e-164	0.564303	0.504	0.3	2.54341e-160	3.55261e-117	0.539046	0.449	0.245	7.87897e-113	1.50049e-53	3.44045e-164
Fmnl3	5.3026e-42	0.610678	0.489	0.282	1.17601e-37	1.65381e-79	0.315726	0.564	0.418	3.66781e-75	1.21822e-164	1.34437	0.612	0.346	2.70178e-160	5.3026e-42	3.65467e-164
Irf2	2.22259e-98	0.854658	0.765	0.433	4.92926e-94	3.65694e-164	0.268003	0.787	0.583	8.11036e-160	2.87171e-161	0.886518	0.779	0.53	6.36888e-157	2.22259e-98	1.09708e-163
Gm47664	8.14996e-109	1.63486	0.699	0.323	1.8075e-104	1.39478e-132	-0.28217	0.669	0.47	3.09335e-128	9.15512e-164	0.964559	0.668	0.409	2.03042e-159	8.14996e-109	2.74653e-163
Ypel3	7.46152e-47	0.267394	0.62	0.383	1.65482e-42	9.29986e-164	0.850924	0.732	0.536	2.06252e-159	1.29428e-80	0.377544	0.675	0.496	2.87045e-76	7.46152e-47	2.78996e-163
Inka1	8.18673e-44	0.329636	0.39	0.187	1.81565e-39	3.90654e-119	0.578295	0.521	0.346	8.66392e-115	2.3982e-163	0.732804	0.519	0.271	5.31873e-159	8.18673e-44	7.19461e-163
Tfe3	1.3158e-66	0.74004	0.631	0.349	2.91819e-62	4.66957e-98	-2.19451	0.651	0.49	1.03562e-93	2.57004e-163	0.481825	0.705	0.436	5.69983e-159	1.3158e-66	7.71012e-163
Syngr2	1.86571e-94	1.38189	0.784	0.44	4.13777e-90	6.26007e-139	-3.7047	0.765	0.565	1.38836e-134	7.71592e-163	-3.06376	0.776	0.499	1.71124e-158	1.86571e-94	2.31478e-162
Snx29	1.00331e-72	1.01317	0.55	0.256	2.22514e-68	1.3468e-59	-0.665499	0.543	0.423	2.98692e-55	3.80906e-162	0.874089	0.594	0.332	8.44772e-158	1.3468e-59	1.14272e-161
Hnrnpd	2.78077e-40	-0.259371	0.596	0.361	6.16719e-36	6.41321e-47	-2.20852	0.648	0.544	1.42232e-42	7.44974e-162	2.4457	0.692	0.436	1.6522e-157	2.78077e-40	2.23492e-161
Adam10	2.31119e-75	0.298902	0.785	0.51	5.12576e-71	6.5361e-117	-0.282555	0.821	0.637	1.44958e-112	8.12247e-162	-4.71067	0.85	0.608	1.8014e-157	2.31119e-75	2.43674e-161
Wsb1	3.10271e-71	0.789441	0.663	0.37	6.88119e-67	5.28717e-49	-0.329675	0.658	0.539	1.17259e-44	2.65907e-161	-0.767906	0.719	0.464	5.89729e-157	5.28717e-49	7.97721e-161
Fcgr2b	8.53704e-62	-6.6762	0.736	0.449	1.89335e-57	3.40528e-161	-14.2543	0.755	0.533	7.55222e-157	6.4701e-115	-6.38369	0.734	0.479	1.43494e-110	8.53704e-62	1.02158e-160
Rap1gds1	7.78663e-89	1.18725	0.688	0.372	1.72692e-84	5.26993e-136	0.567531	0.719	0.529	1.16876e-131	7.52021e-161	1.30476	0.723	0.466	1.66783e-156	7.78663e-89	2.25606e-160
Fcho2	4.20342e-98	0.878777	0.816	0.492	9.32234e-94	6.13462e-135	0.50635	0.816	0.637	1.36054e-130	3.08676e-160	0.369603	0.828	0.583	6.84581e-156	4.20342e-98	9.26027e-160
Hnrnph1	2.20283e-99	2.1617	0.8	0.466	4.88545e-95	1.30251e-56	-1.00195	0.747	0.629	2.88871e-52	3.32318e-160	0.947217	0.776	0.565	7.37015e-156	1.30251e-56	9.96954e-160
Ubl3	6.64401e-86	1.27299	0.777	0.46	1.47351e-81	3.5517e-160	2.15987	0.828	0.621	7.87696e-156	2.63142e-142	0.770967	0.796	0.553	5.83596e-138	6.64401e-86	1.06551e-159
Rpl35a	7.28431e-56	-87.5095	0.996	0.858	1.61551e-51	3.94187e-97	-61.4334	0.996	0.881	8.74227e-93	3.71121e-160	-61.597	0.998	0.892	8.23072e-156	7.28431e-56	1.11336e-159
Irf2bpl	5.31184e-63	-1.00213	0.547	0.281	1.17806e-58	5.76529e-43	-1.60627	0.516	0.415	1.27862e-38	5.14188e-160	0.592577	0.61	0.367	1.14037e-155	5.76529e-43	1.54256e-159
Soga1	2.22137e-99	2.57717	0.587	0.256	4.92655e-95	3.49585e-121	0.572311	0.596	0.414	7.75309e-117	1.17405e-159	1.0468	0.594	0.333	2.60381e-155	2.22137e-99	3.52215e-159
Itm2c	7.77542e-78	-4.38714	0.885	0.576	1.72443e-73	1.20423e-120	-9.7414	0.908	0.73	2.67075e-116	1.35968e-159	-3.26969	0.909	0.672	3.0155e-155	7.77542e-78	4.07905e-159
Actr2	6.6301e-77	-1.49022	0.87	0.593	1.47042e-72	9.49769e-155	0.68069	0.9	0.711	2.1064e-150	1.47276e-159	-1.50416	0.899	0.681	3.26628e-155	6.6301e-77	4.41827e-159
Gm15503	1.77726e-93	1.2321	0.642	0.301	3.9416e-89	2.71989e-121	0.331102	0.651	0.465	6.03216e-117	2.36736e-159	-0.398307	0.673	0.392	5.25033e-155	1.77726e-93	7.10208e-159
Rps14	5.61381e-59	-92.562	0.996	0.822	1.24503e-54	5.05199e-71	-78.569	0.991	0.876	1.12043e-66	5.24827e-159	-69.5542	0.992	0.875	1.16396e-154	5.61381e-59	1.57448e-158
Adam17	8.71549e-69	0.792576	0.673	0.381	1.93292e-64	3.67796e-84	-0.801263	0.68	0.531	8.15699e-80	5.84558e-159	-0.962258	0.722	0.451	1.29643e-154	8.71549e-69	1.75367e-158
Map4k4	1.12151e-93	-4.88491	0.813	0.466	2.48729e-89	2.38207e-107	-6.54028	0.814	0.648	5.28296e-103	1.08969e-158	-1.11757	0.825	0.573	2.41671e-154	1.12151e-93	3.26906e-158
Tmem63a	1.13277e-62	0.568497	0.499	0.244	2.51226e-58	6.23596e-91	0.313891	0.509	0.357	1.38301e-86	3.3904e-158	0.893933	0.541	0.294	7.51922e-154	1.13277e-62	1.01712e-157
Clip1	4.00665e-25	-1.04434	0.507	0.32	8.88594e-21	4.56083e-13	-0.53154	0.534	0.482	1.0115e-08	1.13916e-157	0.390953	0.636	0.392	2.52643e-153	4.56083e-13	3.41748e-157
Camk2d	4.32584e-57	0.618103	0.663	0.393	9.59384e-53	6.8447e-61	-1.95882	0.71	0.578	1.51802e-56	2.20103e-157	-1.00611	0.734	0.495	4.88144e-153	4.32584e-57	6.60308e-157
Nek7	1.77162e-66	0.763497	0.66	0.369	3.92911e-62	1.02325e-117	-0.520533	0.701	0.519	2.26935e-113	2.78831e-157	0.745218	0.689	0.442	6.18392e-153	1.77162e-66	8.36494e-157
Cd86	2.32579e-75	-22.6098	0.736	0.392	5.15813e-71	3.59566e-140	-3.41936	0.747	0.539	7.97445e-136	6.40664e-157	-3.98249	0.742	0.455	1.42087e-152	2.32579e-75	1.92199e-156
Rps21	3.25606e-32	-94.8398	0.994	0.889	7.22129e-28	7.0467e-62	-79.6869	0.993	0.895	1.56282e-57	1.28177e-155	-63.0316	0.991	0.91	2.84272e-151	3.25606e-32	3.84532e-155
Atp1b3	5.54057e-49	-1.17364	0.645	0.393	1.22879e-44	9.0974e-51	-2.09422	0.688	0.574	2.01762e-46	1.72735e-155	-0.308504	0.757	0.5	3.83092e-151	5.54057e-49	5.18206e-155
Lifr	1.84923e-155	-3.21223	0.717	0.298	4.10122e-151	1.03822e-101	0.926808	0.536	0.377	2.30257e-97	8.59904e-40	-0.517412	0.475	0.334	1.90709e-35	8.59904e-40	5.54768e-155
Mlec	4.31798e-73	-0.607639	0.661	0.363	9.57642e-69	1.30022e-154	0.754989	0.73	0.534	2.88362e-150	5.25903e-147	0.278976	0.717	0.468	1.16635e-142	4.31798e-73	3.90065e-154
Slc12a6	4.02849e-89	1.12261	0.68	0.361	8.93438e-85	1.37862e-154	1.1273	0.692	0.492	3.0575e-150	1.18143e-81	-0.739662	0.658	0.453	2.62017e-77	1.18143e-81	4.13586e-154
Rbm25	5.12283e-99	-4.50598	0.915	0.608	1.13614e-94	4.28419e-67	-3.98141	0.903	0.746	9.50149e-63	1.68443e-154	-7.87018	0.92	0.72	3.73573e-150	4.28419e-67	5.05329e-154
Aftph	3.22376e-131	1.52195	0.765	0.386	7.14966e-127	3.47873e-154	1.28533	0.72	0.525	7.71514e-150	1.0672e-131	0.819123	0.698	0.464	2.36685e-127	3.22376e-131	1.04362e-153
Ddx3x	1.27789e-49	-0.258269	0.664	0.421	2.8341e-45	3.2789e-18	-1.47975	0.653	0.58	7.27195e-14	1.00544e-153	-4.69043	0.725	0.492	2.22986e-149	3.2789e-18	3.01631e-153
Dbi	5.58819e-06	-211.086	0.492	0.347	0.123935	1.68244e-15	-177.912	0.438	0.437	3.73131e-11	4.48784e-153	-157.725	0.39	0.525	9.95312e-149	5.58819e-06	1.34635e-152
Ang	7.71173e-76	0.58789	0.651	0.345	1.71031e-71	5.49047e-153	0.394479	0.684	0.468	1.21768e-148	7.91183e-102	-0.32444	0.613	0.381	1.75469e-97	7.71173e-76	1.64714e-152
Resf1	5.35791e-88	-3.5705	0.761	0.416	1.18828e-83	1.17525e-152	0.845453	0.75	0.55	2.60647e-148	5.11499e-117	-3.46357	0.728	0.502	1.1344e-112	5.35791e-88	3.52575e-152
Tmed10	3.52362e-57	-2.82265	0.836	0.577	7.81468e-53	6.39421e-54	-2.36884	0.891	0.764	1.41811e-49	1.32268e-152	1.35039	0.905	0.704	2.93344e-148	6.39421e-54	3.96804e-152
Rapgef6	1.29646e-58	-2.7811	0.603	0.342	2.87528e-54	1.29865e-82	-1.60989	0.652	0.508	2.88014e-78	2.99591e-152	1.03486	0.687	0.434	6.64434e-148	1.29646e-58	8.98774e-152
Il7r	1.56116e-82	-24.0932	0.464	0.185	3.46235e-78	3.70111e-53	-14.8801	0.387	0.271	8.20832e-49	4.86656e-152	-18.8352	0.428	0.218	1.07931e-147	3.70111e-53	1.45997e-151
Lyl1	2.23038e-47	0.379214	0.474	0.255	4.94654e-43	1.84143e-94	0.291212	0.521	0.366	4.08393e-90	6.76467e-152	0.903368	0.53	0.288	1.50027e-147	2.23038e-47	2.0294e-151
Arl6ip1	8.70036e-42	-29.4226	0.854	0.595	1.92956e-37	5.53032e-16	-52.4515	0.912	0.8	1.22651e-11	3.17724e-151	-37.0012	0.922	0.732	7.04649e-147	5.53032e-16	9.53172e-151
Sec14l1	1.85159e-68	0.691786	0.6	0.319	4.10646e-64	2.52122e-78	-0.814436	0.619	0.481	5.59156e-74	3.28026e-151	0.657892	0.645	0.406	7.27497e-147	1.85159e-68	9.84079e-151
Tcn2	8.20741e-78	-0.260387	0.769	0.472	1.82024e-73	4.92733e-105	-0.783977	0.798	0.633	1.09278e-100	4.00876e-151	-0.327506	0.79	0.533	8.89063e-147	8.20741e-78	1.20263e-150
Lcp2	6.95116e-82	1.63803	0.666	0.34	1.54163e-77	5.41707e-128	0.512882	0.648	0.459	1.2014e-123	5.3885e-151	0.297274	0.655	0.385	1.19506e-146	6.95116e-82	1.61655e-150
Zcchc7	2.22465e-78	-2.41599	0.765	0.459	4.93383e-74	9.71177e-59	-0.366493	0.753	0.618	2.15388e-54	7.53747e-150	0.291628	0.804	0.554	1.67166e-145	9.71177e-59	2.26124e-149
Rps27	7.89563e-20	-130.433	0.991	0.867	1.75109e-15	8.09347e-81	-102.655	0.98	0.861	1.79497e-76	7.87477e-150	-106.008	0.991	0.871	1.74647e-145	7.89563e-20	2.36243e-149
Tpp1	2.73368e-74	-0.472267	0.793	0.502	6.06275e-70	2.93032e-84	-1.16702	0.806	0.667	6.49886e-80	1.07717e-149	-1.32938	0.833	0.587	2.38895e-145	2.73368e-74	3.23151e-149
Pak2	1.59286e-55	-1.10851	0.743	0.48	3.53265e-51	4.17437e-94	-1.10792	0.79	0.628	9.25792e-90	1.29772e-149	0.962666	0.806	0.576	2.87808e-145	1.59286e-55	3.89316e-149
Tspan14	3.83321e-67	0.592418	0.603	0.329	8.5013e-63	2.5879e-149	-1.94574	0.67	0.47	5.73944e-145	1.11819e-76	0.489676	0.639	0.422	2.47991e-72	3.83321e-67	7.7637e-149
Tifab	2.48358e-59	1.10911	0.536	0.279	5.50809e-55	5.90467e-149	0.50926	0.6	0.398	1.30954e-144	4.04974e-124	0.645467	0.578	0.335	8.98152e-120	2.48358e-59	1.7714e-148
Rap1a	6.44097e-44	-1.81139	0.657	0.405	1.42848e-39	1.20557e-139	-0.531838	0.781	0.583	2.67371e-135	2.09766e-148	0.463832	0.737	0.472	4.65218e-144	6.44097e-44	6.29297e-148
Cfl1	1.58423e-48	-11.3203	0.921	0.663	3.5135e-44	3.33748e-96	-9.14007	0.932	0.783	7.40185e-92	2.58028e-148	-15.4604	0.927	0.728	5.72255e-144	1.58423e-48	7.74085e-148
Rhog	1.67225e-41	-0.365298	0.616	0.386	3.70872e-37	2.71851e-148	0.567816	0.68	0.481	6.02912e-144	8.44045e-98	0.71908	0.664	0.435	1.87192e-93	1.67225e-41	8.15554e-148
Slc40a1	9.52258e-72	0.600311	0.622	0.338	2.11192e-67	2.8769e-124	-31.1139	0.721	0.527	6.3804e-120	3.45984e-148	-16.7719	0.743	0.471	7.67323e-144	9.52258e-72	1.03795e-147
Iffo1	1.7219e-43	0.72019	0.429	0.224	3.81883e-39	1.65404e-46	0.338078	0.45	0.351	3.66833e-42	5.22199e-148	0.846119	0.508	0.279	1.15813e-143	1.7219e-43	1.5666e-147
Arhgap12	4.09179e-75	1.37288	0.507	0.233	9.07477e-71	7.76975e-148	0.852963	0.572	0.373	1.72317e-143	6.29431e-98	0.574013	0.516	0.324	1.39595e-93	4.09179e-75	2.33092e-147
Nfkbia	1.18137e-38	-25.7157	0.607	0.359	2.62005e-34	1.34008e-147	-14.9582	0.592	0.367	2.97202e-143	0.0312735	-25.7661	0.347	0.305	1	0.0312735	4.02023e-147
Hook3	1.16832e-117	2.42848	0.807	0.46	2.59111e-113	5.8445e-106	-1.4884	0.796	0.619	1.29619e-101	1.93153e-147	-0.692111	0.803	0.583	4.28374e-143	5.8445e-106	5.79458e-147
Tbxas1	7.08239e-75	0.384188	0.651	0.347	1.57073e-70	7.42772e-111	0.962201	0.678	0.501	1.64732e-106	2.56996e-147	0.508845	0.664	0.389	5.69965e-143	7.08239e-75	7.70987e-147
Rps3	2.18898e-66	-70.9561	0.988	0.742	4.85471e-62	4.70104e-114	-51.9957	0.98	0.838	1.0426e-109	2.68112e-147	-70.3936	0.976	0.806	5.94618e-143	2.18898e-66	8.04336e-147
Ddx17	3.80945e-97	-1.00558	0.834	0.524	8.44861e-93	8.28741e-69	-2.50671	0.818	0.673	1.83798e-64	3.43453e-147	-3.25731	0.827	0.603	7.6171e-143	8.28741e-69	1.03036e-146
Prrc2c	5.25518e-70	1.53274	0.787	0.51	1.16549e-65	8.23005e-51	0.979356	0.794	0.664	1.82526e-46	6.02609e-147	0.53609	0.853	0.631	1.33647e-142	8.23005e-51	1.80783e-146
Ptbp3	5.71231e-78	-0.369959	0.825	0.512	1.26688e-73	8.27914e-147	-1.91224	0.845	0.626	1.83615e-142	9.98908e-114	-2.09894	0.823	0.593	2.21538e-109	5.71231e-78	2.48374e-146
Pafah1b1	1.88759e-67	-2.61869	0.782	0.5	4.18629e-63	4.30046e-78	1.87907	0.84	0.695	9.53757e-74	1.06719e-146	0.382252	0.849	0.63	2.36682e-142	1.88759e-67	3.20158e-146
Dhrs3	1.52623e-47	-0.298555	0.591	0.351	3.38486e-43	1.19775e-146	-0.74094	0.696	0.503	2.65636e-142	1.31516e-65	0.604865	0.654	0.458	2.91676e-61	1.52623e-47	3.59324e-146
Abcd2	2.32608e-30	-0.366597	0.447	0.273	5.15878e-26	2.44318e-22	-1.48443	0.451	0.384	5.41849e-18	3.86751e-146	0.548567	0.544	0.31	8.57736e-142	2.44318e-22	1.16025e-145
Ppp3ca	1.3396e-59	-17.2962	0.766	0.476	2.97096e-55	4.83351e-82	-3.89749	0.802	0.649	1.07198e-77	5.16878e-146	-0.621289	0.827	0.633	1.14633e-141	1.3396e-59	1.55063e-145
Casp8	4.44057e-73	1.24711	0.594	0.307	9.8483e-69	8.90806e-144	0.791564	0.65	0.455	1.97563e-139	9.86111e-146	0.546566	0.642	0.391	2.187e-141	4.44057e-73	2.95833e-145
Bmyc	2.64216e-62	-0.306158	0.597	0.322	5.85979e-58	2.79892e-145	0.459825	0.686	0.5	6.20745e-141	5.37529e-87	0.914999	0.644	0.429	1.19213e-82	2.64216e-62	8.39677e-145
Pdgfb	1.18269e-53	-33.8271	0.686	0.43	2.62296e-49	1.83717e-72	-51.2107	0.73	0.571	4.07449e-68	2.82023e-144	-16.023	0.766	0.497	6.25472e-140	1.18269e-53	8.4607e-144
Arhgap30	1.61574e-116	-1.5542	0.743	0.361	3.58339e-112	6.03126e-144	0.902966	0.652	0.45	1.33761e-139	1.35934e-65	-1.09576	0.612	0.415	3.01474e-61	1.35934e-65	1.80938e-143
Washc4	3.57955e-82	0.737253	0.612	0.307	7.93872e-78	9.30911e-144	0.989291	0.661	0.46	2.06457e-139	3.02304e-100	0.517061	0.633	0.418	6.70449e-96	3.57955e-82	2.79273e-143
Sh3bgrl3	5.06175e-50	-45.4724	0.88	0.563	1.12259e-45	1.84854e-143	-39.1986	0.875	0.668	4.09968e-139	1.34958e-35	-29.4272	0.817	0.637	2.99311e-31	1.34958e-35	5.54561e-143
Rpl19	1.6744e-60	-80.6402	0.987	0.799	3.71348e-56	5.94853e-77	-70.117	0.99	0.869	1.31926e-72	2.93246e-143	-74.7734	0.986	0.858	6.50362e-139	1.6744e-60	8.79739e-143
Tmco1	1.08997e-34	-0.692791	0.654	0.441	2.41733e-30	4.97099e-36	-0.462375	0.718	0.615	1.10247e-31	4.66027e-143	-2.6012	0.774	0.529	1.03355e-138	1.08997e-34	1.39808e-142
Hif1a	1.30622e-15	-3.84759	0.445	0.311	2.89694e-11	1.84867e-06	-10.0037	0.479	0.458	0.0409997	5.46275e-143	-10.8471	0.606	0.393	1.21153e-138	1.84867e-06	1.63882e-142
Sfpq	1.14096e-117	-2.13633	0.872	0.502	2.53042e-113	1.17726e-101	0.442089	0.828	0.663	2.61092e-97	5.97906e-143	-2.36916	0.84	0.616	1.32604e-138	1.17726e-101	1.79372e-142
Rps11	2.12296e-56	-76.8898	0.994	0.811	4.7083e-52	1.34412e-99	-114.215	0.99	0.861	2.98099e-95	8.63379e-143	-89.6342	0.992	0.857	1.9148e-138	2.12296e-56	2.59014e-142
Csf3r	3.19935e-76	-7.72462	0.737	0.428	7.09551e-72	5.52756e-126	-8.69932	0.768	0.562	1.2259e-121	9.40576e-143	-44.5451	0.761	0.491	2.08601e-138	3.19935e-76	2.82173e-142
Nfe2l2	8.6772e-77	-11.6824	0.75	0.451	1.92443e-72	9.94141e-143	-18.7806	0.755	0.555	2.20481e-138	2.7698e-120	-12.2039	0.745	0.507	6.14286e-116	8.6772e-77	2.98242e-142
Rbm5	1.37511e-106	2.07417	0.861	0.511	3.04973e-102	6.79951e-94	-0.268931	0.843	0.683	1.50799e-89	1.05249e-142	0.724621	0.851	0.635	2.33421e-138	6.79951e-94	3.15746e-142
Zfp62	5.78229e-68	1.35966	0.493	0.229	1.2824e-63	2.5239e-77	-1.45588	0.517	0.382	5.59751e-73	1.44641e-142	1.08333	0.524	0.295	3.20785e-138	5.78229e-68	4.33924e-142
Vapa	1.45156e-73	1.84554	0.737	0.431	3.21928e-69	1.55506e-130	0.595947	0.804	0.62	3.44882e-126	1.92944e-142	1.48115	0.781	0.552	4.27912e-138	1.45156e-73	5.78833e-142
Ppcdc	3.41015e-95	1.68985	0.68	0.35	7.56304e-91	2.09441e-121	0.767095	0.651	0.474	4.64498e-117	2.24018e-142	0.911202	0.651	0.397	4.96827e-138	3.41015e-95	6.72054e-142
Slmap	4.68483e-57	0.795736	0.473	0.233	1.039e-52	3.21888e-55	0.321331	0.48	0.371	7.13883e-51	2.29987e-142	0.56107	0.536	0.318	5.10064e-138	3.21888e-55	6.8996e-142
Slc12a2	5.47958e-16	-3.15688	0.543	0.409	1.21526e-11	5.79542e-06	-3.62547	0.603	0.567	0.128531	3.62739e-142	2.36245	0.706	0.461	8.04482e-138	5.79542e-06	1.08822e-141
Ppt1	3.08954e-41	-2.17787	0.709	0.463	6.85199e-37	1.0232e-69	-7.87237	0.729	0.597	2.26924e-65	5.49162e-142	-2.53396	0.766	0.516	1.21793e-137	3.08954e-41	1.64749e-141
Gna12	1.70408e-67	0.545488	0.577	0.293	3.7793e-63	6.64611e-142	0.447629	0.629	0.443	1.47397e-137	9.34954e-137	0.598559	0.599	0.373	2.07354e-132	1.70408e-67	1.99383e-141
Rnaset2b	9.96838e-19	-1.72323	0.61	0.464	2.21079e-14	2.13267e-141	-1.16392	0.687	0.5	4.72985e-137	1.43384e-06	-1.05471	0.504	0.397	0.0317996	1.43384e-06	6.39802e-141
AC149090.1	1.06828e-73	-11.8824	0.95	0.685	2.36923e-69	2.74323e-141	-40.954	0.963	0.773	6.08393e-137	2.14402e-125	-9.39175	0.938	0.735	4.75501e-121	1.06828e-73	8.22968e-141
Rpl37a	2.52958e-34	-101.083	0.993	0.864	5.61011e-30	4.39482e-69	-84.3336	0.99	0.876	9.74684e-65	4.72996e-141	-100.052	0.994	0.888	1.04901e-136	2.52958e-34	1.41899e-140
Slc1a3	3.35875e-140	-121.564	0.851	0.457	7.44903e-136	5.48283e-107	-117.957	0.779	0.589	1.21598e-102	1.64496e-25	-136.369	0.729	0.567	3.6482e-21	1.64496e-25	1.00762e-139
Rpl5	3.10508e-56	-50.4219	0.981	0.748	6.88645e-52	4.51881e-103	-38.2059	0.971	0.827	1.00218e-98	9.64336e-140	-43.0009	0.965	0.8	2.1387e-135	3.10508e-56	2.89301e-139
Zfand5	1.28839e-45	-2.58592	0.597	0.356	2.85738e-41	1.20879e-62	-6.9002	0.644	0.514	2.68086e-58	1.23148e-139	-18.9773	0.678	0.455	2.73117e-135	1.28839e-45	3.69443e-139
Rbm26	1.72341e-125	1.97685	0.81	0.44	3.82218e-121	5.68367e-76	-0.253086	0.711	0.572	1.26052e-71	3.16709e-139	0.279161	0.741	0.5	7.02397e-135	5.68367e-76	9.50127e-139
Hck	1.39322e-68	-3.28383	0.653	0.359	3.08988e-64	6.16842e-139	-1.21953	0.602	0.402	1.36803e-134	1.27952e-96	-0.704367	0.589	0.367	2.83771e-92	1.39322e-68	1.85053e-138
Jade2	1.88326e-138	1.72883	0.572	0.205	4.1767e-134	1.2958e-136	0.522691	0.422	0.243	2.87383e-132	7.29911e-37	0.261309	0.327	0.219	1.6188e-32	7.29911e-37	5.64979e-138
Arhgef40	1.01716e-76	2.03406	0.511	0.236	2.25585e-72	2.34763e-104	0.530658	0.553	0.385	5.20657e-100	2.70322e-138	0.64625	0.561	0.329	5.9952e-134	1.01716e-76	8.10966e-138
Rps4x	3.95515e-83	-75.4659	0.999	0.796	8.77172e-79	2.75377e-138	-58.3319	0.988	0.844	6.10732e-134	3.53741e-132	-58.4973	0.986	0.839	7.84528e-128	3.95515e-83	8.26132e-138
Wdr26	7.07292e-102	1.2564	0.774	0.438	1.56863e-97	5.94873e-138	-0.653552	0.738	0.555	1.31931e-133	2.89547e-104	-0.411814	0.718	0.511	6.42158e-100	7.07292e-102	1.78462e-137
Rpl30	6.7185e-75	-102.062	1	0.836	1.49003e-70	1.21161e-90	-66.2384	0.995	0.876	2.68711e-86	1.56541e-137	-70.7962	0.994	0.878	3.47177e-133	6.7185e-75	4.69624e-137
Itpripl1	2.28014e-60	0.755763	0.496	0.24	5.0569e-56	3.32885e-137	0.682617	0.523	0.334	7.38273e-133	1.67247e-57	0.330032	0.463	0.297	3.70921e-53	1.67247e-57	9.98656e-137
Wapl	5.52717e-67	0.994332	0.613	0.325	1.22582e-62	8.30996e-62	0.261106	0.608	0.49	1.84298e-57	4.66973e-137	-1.56214	0.658	0.428	1.03565e-132	8.30996e-62	1.40092e-136
Clk1	2.0425e-78	-1.83033	0.857	0.584	4.52986e-74	4.49657e-104	-2.02723	0.853	0.69	9.97249e-100	4.67689e-137	-2.24219	0.865	0.653	1.03724e-132	2.0425e-78	1.40307e-136
Vav1	4.79015e-67	0.816722	0.591	0.312	1.06236e-62	1.43578e-136	0.468742	0.604	0.413	3.18427e-132	4.18852e-135	0.747793	0.593	0.346	9.28929e-131	4.79015e-67	4.30733e-136
Srsf2	9.43415e-90	-0.652038	0.838	0.529	2.09231e-85	1.78564e-136	-1.96204	0.81	0.632	3.9602e-132	1.72675e-52	-2.97106	0.791	0.616	3.82958e-48	1.72675e-52	5.35693e-136
Pkn1	9.91561e-88	0.956099	0.651	0.332	2.19908e-83	2.12525e-136	0.49202	0.665	0.477	4.71339e-132	1.76782e-66	0.470549	0.614	0.42	3.92068e-62	1.76782e-66	6.37576e-136
Rps15	3.9987e-48	-58.4919	0.99	0.791	8.86832e-44	7.4821e-36	-45.9636	0.982	0.863	1.65938e-31	2.22743e-136	-34.0582	0.985	0.852	4.94e-132	7.4821e-36	6.6823e-136
Pld1	5.7852e-109	0.886171	0.594	0.257	1.28304e-104	2.8105e-136	0.91463	0.576	0.394	6.23313e-132	2.17115e-115	0.351433	0.562	0.333	4.81518e-111	5.7852e-109	8.43151e-136
Ostf1	2.77758e-35	-9.4386	0.603	0.363	6.16011e-31	2.08174e-135	-6.06235	0.676	0.489	4.61688e-131	2.22559e-46	-1.04738	0.619	0.432	4.93591e-42	2.77758e-35	6.24521e-135
Eif3c	1.14962e-33	-1.4535	0.634	0.42	2.54964e-29	4.46926e-34	-0.855231	0.703	0.608	9.91192e-30	2.77789e-135	0.808861	0.741	0.513	6.16081e-131	1.14962e-33	8.33368e-135
Bzw1	1.10406e-43	-0.279252	0.607	0.373	2.44858e-39	9.32687e-89	-14.1321	0.687	0.54	2.06851e-84	2.86548e-135	-5.07639	0.685	0.453	6.35507e-131	1.10406e-43	8.59645e-135
Skil	2.00867e-107	-5.38377	0.823	0.48	4.45483e-103	6.44463e-129	-1.92948	0.814	0.62	1.42929e-124	2.94936e-135	-23.9047	0.813	0.577	6.54108e-131	2.00867e-107	8.84807e-135
Sema4d	2.88381e-51	0.743226	0.587	0.349	6.39571e-47	5.87609e-74	0.4336	0.611	0.468	1.3032e-69	3.27496e-135	0.637514	0.661	0.409	7.26321e-131	2.88381e-51	9.82489e-135
Ccng2	1.73056e-70	1.26392	0.508	0.242	3.83804e-66	3.94266e-135	0.700447	0.546	0.361	8.74404e-131	1.05381e-86	0.707732	0.496	0.315	2.33713e-82	1.73056e-70	1.1828e-134
Atrx	7.0016e-56	-9.80387	0.73	0.472	1.55281e-51	2.96885e-34	-9.60262	0.739	0.632	6.58432e-30	5.85314e-135	-6.6177	0.815	0.593	1.29811e-130	2.96885e-34	1.75594e-134
Csk	1.38524e-70	0.655143	0.609	0.318	3.07218e-66	1.0745e-134	1.02002	0.618	0.435	2.38302e-130	2.67151e-90	0.42892	0.602	0.389	5.92487e-86	1.38524e-70	3.22349e-134
Cep68	2.50063e-71	1.82275	0.47	0.208	5.5459e-67	6.48395e-88	0.513601	0.505	0.362	1.43801e-83	2.19705e-134	0.924464	0.521	0.291	4.87263e-130	2.50063e-71	6.59116e-134
Fez2	7.86085e-108	0.929046	0.663	0.305	1.74338e-103	1.74521e-131	-3.26744	0.634	0.453	3.87052e-127	2.56674e-134	0.677396	0.624	0.384	5.69251e-130	7.86085e-108	7.70021e-134
Cux1	5.42579e-57	-1.11467	0.632	0.366	1.20333e-52	2.45646e-31	0.859542	0.576	0.498	5.44793e-27	4.28209e-134	1.28444	0.653	0.441	9.49682e-130	2.45646e-31	1.28463e-133
Arpc2	2.71318e-45	-13.7871	0.879	0.593	6.01728e-41	8.76303e-107	-8.45039	0.906	0.732	1.94346e-102	1.57541e-133	-14.3196	0.91	0.679	3.49395e-129	2.71318e-45	4.72623e-133
Nf1	4.27085e-36	-0.367539	0.434	0.243	9.4719e-32	1.05597e-17	-0.561706	0.434	0.382	2.34192e-13	2.31312e-133	1.2018	0.521	0.301	5.13004e-129	1.05597e-17	6.93937e-133
Prpf4b	1.47527e-56	-0.279081	0.734	0.476	3.27185e-52	1.07181e-24	-2.67641	0.755	0.657	2.37705e-20	4.20429e-133	-1.79007	0.827	0.609	9.32427e-129	1.07181e-24	1.26129e-132
Plcg2	4.34287e-48	0.594994	0.444	0.219	9.63161e-44	3.66293e-56	0.285935	0.408	0.298	8.12364e-52	6.10661e-133	0.816674	0.465	0.25	1.35432e-128	4.34287e-48	1.83198e-132
Tmem176b	3.80179e-55	-14.243	0.836	0.555	8.43162e-51	7.18907e-133	-17.65	0.895	0.714	1.59439e-128	5.39696e-106	-5.27643	0.847	0.634	1.19694e-101	3.80179e-55	2.15672e-132
Mcl1	4.72745e-72	-19.8723	0.812	0.506	1.04845e-67	1.14278e-132	-17.0221	0.814	0.62	2.53446e-128	9.2511e-130	-7.03122	0.815	0.561	2.05171e-125	4.72745e-72	3.42834e-132
Ptma	2.03827e-17	-78.6706	0.902	0.718	4.52047e-13	1.598e-30	-92.2118	0.942	0.829	3.54405e-26	1.53869e-132	-199.718	0.959	0.798	3.4125e-128	2.03827e-17	4.61606e-132
Eef2	3.69956e-54	-14.9517	0.867	0.595	8.20488e-50	3.96146e-56	-10.1483	0.849	0.714	8.78574e-52	1.57046e-132	-4.56914	0.854	0.652	3.48296e-128	3.69956e-54	4.71138e-132
Ccl9	3.99499e-46	-57.7616	0.571	0.317	8.86008e-42	2.72202e-40	-38.6702	0.503	0.392	6.0369e-36	2.2647e-132	-22.6421	0.562	0.329	5.02265e-128	2.72202e-40	6.79409e-132
Rps24	1.24295e-64	-183.953	0.999	0.874	2.75662e-60	1.39187e-85	-132.148	0.999	0.892	3.08689e-81	2.27366e-132	-156.786	0.997	0.908	5.04252e-128	1.24295e-64	6.82098e-132
Elk3	5.70371e-23	-0.91669	0.491	0.332	1.26497e-18	2.10804e-60	-0.260421	0.564	0.439	4.67522e-56	3.31389e-132	0.303741	0.615	0.368	7.34955e-128	5.70371e-23	9.94167e-132
Il17ra	2.60824e-42	-0.430577	0.509	0.288	5.78456e-38	6.10639e-132	0.348655	0.518	0.335	1.35427e-127	6.59022e-59	-4.16561	0.48	0.319	1.46158e-54	2.60824e-42	1.83192e-131
Cmklr1	6.27134e-81	0.853065	0.45	0.182	1.39086e-76	6.24651e-132	0.725751	0.399	0.221	1.38535e-127	2.94587e-40	0.302764	0.33	0.21	6.53336e-36	2.94587e-40	1.87395e-131
Rpl23a	1.31482e-51	-59.6803	0.977	0.769	2.916e-47	4.48725e-46	-61.5335	0.962	0.828	9.95182e-42	7.66113e-132	-39.3496	0.972	0.825	1.69909e-127	4.48725e-46	2.29834e-131
Chd7	2.33062e-61	0.705891	0.632	0.347	5.16885e-57	8.21081e-88	-0.255247	0.635	0.479	1.82099e-83	9.64583e-132	1.70436	0.625	0.425	2.13925e-127	2.33062e-61	2.89375e-131
Snta1	2.13108e-57	0.702671	0.391	0.17	4.72631e-53	1.9949e-131	0.762026	0.45	0.272	4.4243e-127	1.14042e-32	0.259447	0.351	0.238	2.52922e-28	1.14042e-32	5.98471e-131
Abhd6	4.1395e-38	0.366369	0.426	0.228	9.18057e-34	4.92003e-72	0.345248	0.552	0.418	1.09116e-67	2.4971e-131	1.08887	0.576	0.339	5.53807e-127	4.1395e-38	7.4913e-131
Gm2629	5.15172e-104	1.09278	0.698	0.342	1.14255e-99	3.32437e-116	0.436	0.629	0.446	7.37278e-112	2.70141e-131	0.558588	0.632	0.381	5.99119e-127	5.15172e-104	8.10423e-131
Rpl12	4.82278e-58	-141.956	0.988	0.772	1.0696e-53	1.30567e-89	-94.2617	0.973	0.819	2.89571e-85	6.95858e-131	-98.1109	0.973	0.813	1.54327e-126	4.82278e-58	2.08757e-130
Snn	2.7344e-98	0.949149	0.591	0.263	6.06436e-94	5.14964e-102	0.298572	0.517	0.361	1.14209e-97	1.26884e-130	0.763717	0.518	0.297	2.81402e-126	2.7344e-98	3.80651e-130
Arpc3	1.2628e-44	-10.6756	0.775	0.488	2.80064e-40	3.40479e-130	-3.62255	0.794	0.616	7.55114e-126	3.75671e-42	-4.34362	0.757	0.567	8.33162e-38	3.75671e-42	1.02144e-129
Tbc1d16	1.45544e-75	1.22226	0.521	0.246	3.22788e-71	2.7392e-106	0.709777	0.516	0.354	6.075e-102	4.33618e-130	0.781075	0.5	0.291	9.61677e-126	1.45544e-75	1.30085e-129
Ftl1	7.91366e-64	-210.426	0.996	0.811	1.75509e-59	1.06593e-129	-142.362	0.993	0.876	2.36401e-125	2.16517e-110	-672.24	0.991	0.87	4.80191e-106	7.91366e-64	3.19778e-129
Trim8	1.04488e-93	1.36735	0.654	0.32	2.31733e-89	1.23838e-129	0.818066	0.634	0.454	2.74647e-125	1.04355e-48	0.465656	0.576	0.407	2.31439e-44	1.04355e-48	3.71513e-129
Nipbl	2.3124e-103	0.322753	0.804	0.459	5.12844e-99	5.50382e-121	1.63894	0.765	0.586	1.22064e-116	1.77587e-129	5.38674	0.773	0.553	3.93853e-125	2.3124e-103	5.32761e-129
Adrb1	3.01173e-81	1.37035	0.523	0.228	6.67941e-77	1.96326e-129	1.69156	0.49	0.308	4.35412e-125	1.80558e-81	0.62775	0.358	0.207	4.00442e-77	3.01173e-81	5.88979e-129
Cotl1	5.06475e-23	-7.43529	0.667	0.445	1.12326e-18	2.61901e-129	-9.56452	0.748	0.558	5.80843e-125	7.92498e-85	-1.02549	0.715	0.494	1.7576e-80	5.06475e-23	7.85702e-129
Psmb8	2.91089e-32	-4.85443	0.558	0.334	6.45578e-28	4.44164e-129	-6.5108	0.623	0.426	9.85066e-125	3.08811e-57	-2.85953	0.573	0.376	6.84881e-53	2.91089e-32	1.33249e-128
Sh2b3	1.27192e-69	0.68119	0.578	0.303	2.82086e-65	7.02659e-129	0.397854	0.557	0.372	1.55836e-124	4.46912e-79	0.358881	0.517	0.327	9.91162e-75	1.27192e-69	2.10798e-128
Dync1i2	6.79583e-36	-3.16617	0.686	0.482	1.50718e-31	1.23517e-66	-2.19537	0.753	0.615	2.73937e-62	8.7194e-129	-1.91564	0.775	0.563	1.93379e-124	6.79583e-36	2.61582e-128
Pabpc1	2.06076e-29	-29.586	0.854	0.629	4.57036e-25	1.66757e-81	-7.04624	0.834	0.68	3.69835e-77	2.43927e-128	-13.6624	0.853	0.641	5.40982e-124	2.06076e-29	7.31782e-128
Akap9	1.33567e-43	-20.8382	0.581	0.353	2.96224e-39	9.32347e-38	-3.09488	0.633	0.524	2.06776e-33	2.44009e-128	-4.69481	0.702	0.483	5.41163e-124	9.32347e-38	7.32026e-128
Peli1	5.23927e-63	-0.302784	0.635	0.369	1.16196e-58	5.69193e-128	1.94471	0.673	0.49	1.26236e-123	6.61205e-52	-5.45559	0.627	0.454	1.46642e-47	6.61205e-52	1.70758e-127
Dnaja1	4.8045e-30	-10.0309	0.588	0.371	1.06554e-25	8.31814e-128	-7.58462	0.742	0.555	1.8448e-123	0.372195	-8.48072	0.591	0.546	1	0.372195	2.49544e-127
Rpl17	2.41387e-58	-93.9824	0.996	0.793	5.35347e-54	3.33374e-98	-63.8005	0.989	0.859	7.39357e-94	1.48605e-127	-72.1535	0.984	0.847	3.29576e-123	2.41387e-58	4.45814e-127
Stk10	8.31094e-30	-6.18982	0.401	0.222	1.8432e-25	9.99848e-35	-13.115	0.422	0.334	2.21746e-30	1.75715e-127	-12.234	0.491	0.272	3.897e-123	8.31094e-30	5.27144e-127
Elf1	1.81347e-69	0.455565	0.615	0.333	4.02192e-65	2.23939e-85	0.301424	0.606	0.459	4.96653e-81	2.23907e-127	0.566956	0.623	0.39	4.96581e-123	1.81347e-69	6.71721e-127
Eif1	1.96882e-34	-23.3551	0.964	0.708	4.36646e-30	3.11779e-59	-23.0528	0.984	0.865	6.91464e-55	2.35824e-127	-51.6002	0.976	0.835	5.23011e-123	1.96882e-34	7.07473e-127
Galnt1	1.50419e-74	-1.09202	0.669	0.378	3.33599e-70	7.5537e-58	-0.561325	0.623	0.507	1.67526e-53	2.45793e-127	0.375669	0.677	0.443	5.45119e-123	7.5537e-58	7.37378e-127
Rps25	1.24091e-44	-32.8387	0.994	0.8	2.75208e-40	1.1455e-55	-34.2649	0.977	0.842	2.54049e-51	5.28685e-127	-38.3115	0.978	0.836	1.17252e-122	1.24091e-44	1.58605e-126
Trio	5.11362e-71	0.915857	0.533	0.254	1.1341e-66	1.71029e-55	-0.272269	0.536	0.417	3.79308e-51	9.44932e-127	0.956382	0.565	0.361	2.09567e-122	1.71029e-55	2.8348e-126
Khdrbs1	1.22988e-44	0.42668	0.58	0.35	2.72764e-40	2.66474e-50	-0.673177	0.619	0.516	5.90987e-46	9.57064e-127	0.910087	0.663	0.431	2.12258e-122	1.22988e-44	2.87119e-126
Klhl9	1.88645e-56	0.801129	0.508	0.266	4.18376e-52	2.56329e-57	-0.339491	0.536	0.423	5.68485e-53	1.6779e-126	0.515852	0.585	0.381	3.72125e-122	1.88645e-56	5.0337e-126
Arid4a	5.639e-62	0.730829	0.599	0.328	1.25062e-57	3.61094e-81	-0.319964	0.623	0.472	8.00834e-77	2.09469e-126	1.84044	0.643	0.42	4.64561e-122	5.639e-62	6.28408e-126
Sbf2	2.27963e-68	-0.386692	0.577	0.293	5.05577e-64	1.49918e-79	-0.849516	0.571	0.429	3.32489e-75	2.60423e-126	0.734924	0.603	0.369	5.77565e-122	2.27963e-68	7.81268e-126
Zbtb7a	1.53459e-76	0.686761	0.708	0.395	3.40341e-72	1.70978e-107	0.902895	0.699	0.532	3.79196e-103	4.0164e-126	0.718033	0.702	0.483	8.90758e-122	1.53459e-76	1.20492e-125
Ppp1r14b	4.38559e-57	-10.3474	0.651	0.357	9.72636e-53	7.71891e-126	-19.8871	0.71	0.539	1.7119e-121	6.82427e-105	-13.0915	0.66	0.431	1.51349e-100	4.38559e-57	2.31567e-125
Osbpl11	4.04245e-123	2.18253	0.674	0.302	8.96535e-119	1.05219e-125	0.283635	0.579	0.405	2.33355e-121	5.71349e-106	0.441944	0.564	0.346	1.26714e-101	5.71349e-106	3.15657e-125
Tnfrsf1a	1.62289e-50	0.259934	0.574	0.318	3.59925e-46	1.46835e-125	0.477744	0.598	0.427	3.25651e-121	6.34569e-79	0.557343	0.557	0.362	1.40735e-74	1.62289e-50	4.40506e-125
Rplp0	2.31888e-50	-86.339	0.965	0.712	5.14282e-46	2.15374e-125	-61.953	0.964	0.811	4.77657e-121	1.03943e-92	-58.453	0.951	0.773	2.30524e-88	2.31888e-50	6.46123e-125
Cdk19	1.17715e-26	0.307523	0.368	0.214	2.61068e-22	9.19868e-34	-2.14322	0.385	0.301	2.04008e-29	3.95194e-125	-0.781394	0.434	0.252	8.76461e-121	1.17715e-26	1.18558e-124
Adora3	2.96793e-58	0.534904	0.514	0.262	6.58228e-54	4.47584e-118	0.320302	0.56	0.383	9.92652e-114	3.09076e-124	0.511996	0.568	0.328	6.85469e-120	2.96793e-58	9.27229e-124
Ifnar2	3.55301e-54	-0.899933	0.743	0.464	7.87986e-50	5.32405e-113	0.429769	0.797	0.63	1.18077e-108	3.49977e-124	0.636507	0.782	0.543	7.7618e-120	3.55301e-54	1.04993e-123
Rpl21	5.02526e-55	-44.7261	0.993	0.836	1.1145e-50	6.04559e-96	-31.8165	0.995	0.885	1.34079e-91	4.29402e-124	-58.7057	0.993	0.887	9.52327e-120	5.02526e-55	1.28821e-123
Clec4a2	1.02447e-33	-0.996346	0.495	0.29	2.27206e-29	4.91862e-124	0.388047	0.578	0.393	1.09085e-119	1.77014e-71	-1.59709	0.562	0.365	3.92582e-67	1.02447e-33	1.47559e-123
Rps10	2.91651e-65	-123.915	0.997	0.812	6.46825e-61	1.67413e-95	-59.2512	0.993	0.868	3.71289e-91	5.14976e-124	-93.6682	0.991	0.869	1.14211e-119	2.91651e-65	1.54493e-123
Mknk1	3.43194e-68	1.06554	0.531	0.261	7.61135e-64	6.21713e-124	0.433041	0.531	0.352	1.37884e-119	1.30973e-83	0.548117	0.498	0.31	2.90471e-79	3.43194e-68	1.86514e-123
Herpud1	1.46501e-49	-2.88884	0.577	0.331	3.2491e-45	1.04024e-123	-6.66722	0.638	0.467	2.30704e-119	4.22117e-72	-12.5305	0.593	0.416	9.36171e-68	1.46501e-49	3.12071e-123
Ash1l	3.38389e-105	1.48457	0.809	0.463	7.50478e-101	6.42441e-89	-3.34689	0.781	0.626	1.42481e-84	1.11566e-123	-0.756894	0.803	0.588	2.47432e-119	6.42441e-89	3.34699e-123
Hnrnpf	2.23057e-73	-1.90474	0.812	0.49	4.94695e-69	1.16623e-123	-0.939797	0.831	0.651	2.58645e-119	1.00449e-111	-4.687	0.802	0.573	2.22777e-107	2.23057e-73	3.49868e-123
Zfp644	8.82393e-71	0.504685	0.651	0.346	1.95697e-66	2.60187e-94	0.667563	0.67	0.518	5.77042e-90	1.24596e-123	0.775292	0.667	0.454	2.76329e-119	8.82393e-71	3.73788e-123
Clec4a3	2.21747e-41	-6.22568	0.527	0.311	4.91789e-37	1.45337e-118	-5.47123	0.577	0.396	3.22329e-114	2.38623e-123	-16.1633	0.588	0.352	5.29218e-119	2.21747e-41	7.15869e-123
Ap1b1	1.56414e-56	0.580046	0.454	0.222	3.46896e-52	1.68836e-57	0.422269	0.384	0.275	3.74444e-53	4.5332e-123	0.667558	0.44	0.255	1.00537e-118	1.56414e-56	1.35996e-122
Usf2	3.87976e-63	0.615953	0.635	0.357	8.60454e-59	4.62935e-123	0.303339	0.669	0.499	1.0267e-118	2.11987e-84	0.545646	0.638	0.449	4.70144e-80	3.87976e-63	1.38881e-122
Arhgdia	3.44479e-66	-0.727345	0.745	0.442	7.63986e-62	1.6874e-122	-0.295573	0.752	0.571	3.74231e-118	2.60518e-113	0.617951	0.747	0.508	5.77778e-109	3.44479e-66	5.0622e-122
Cbfa2t3	2.59179e-11	-2.68507	0.266	0.172	5.74807e-07	1.7923e-32	-12.2956	0.417	0.325	3.97497e-28	2.17274e-122	-1.70486	0.454	0.261	4.8187e-118	2.59179e-11	6.51822e-122
Sipa1l1	4.22881e-28	0.582528	0.403	0.237	9.37866e-24	3.26585e-18	-0.656685	0.432	0.375	7.243e-14	2.95567e-122	1.35621	0.513	0.309	6.55509e-118	3.26585e-18	8.86702e-122
Tlr3	4.50956e-33	-1.91794	0.413	0.236	1.00013e-28	3.91837e-49	-0.271405	0.486	0.381	8.69017e-45	3.81067e-122	-5.77157	0.551	0.323	8.4513e-118	4.50956e-33	1.1432e-121
Setd2	4.97868e-112	1.35316	0.702	0.337	1.10417e-107	3.85707e-73	-0.812441	0.619	0.481	8.5542e-69	5.34805e-122	0.499653	0.647	0.423	1.18609e-117	3.85707e-73	1.60441e-121
Krcc1	1.6542e-51	-0.495581	0.609	0.35	3.66868e-47	1.15815e-74	-0.481804	0.644	0.515	2.56855e-70	6.04196e-122	0.992675	0.656	0.429	1.33999e-117	1.6542e-51	1.81259e-121
Mir99ahg	6.22559e-59	0.265347	0.72	0.43	1.38071e-54	1.68806e-63	-7.26204	0.816	0.653	3.74378e-59	1.02748e-121	-8.32109	0.825	0.575	2.27875e-117	6.22559e-59	3.08245e-121
Jun	7.59395e-54	-20.9063	0.505	0.25	1.68419e-49	1.81155e-69	-3.79398	0.535	0.397	4.01766e-65	1.10979e-121	-26.6947	0.588	0.365	2.46129e-117	7.59395e-54	3.32937e-121
Taz	9.64179e-67	0.676747	0.559	0.281	2.13836e-62	1.34999e-121	0.965464	0.601	0.424	2.99401e-117	2.14506e-54	-0.334271	0.545	0.374	4.75731e-50	2.14506e-54	4.04997e-121
Plgrkt	8.08903e-65	0.943916	0.626	0.345	1.79399e-60	1.26348e-112	0.586162	0.676	0.506	2.80214e-108	2.31572e-121	0.892144	0.656	0.415	5.1358e-117	8.08903e-65	6.94715e-121
Spred1	6.94187e-59	0.90923	0.534	0.27	1.53957e-54	1.28804e-33	-0.978404	0.535	0.447	2.85661e-29	2.35343e-121	0.626623	0.562	0.36	5.21943e-117	1.28804e-33	7.06028e-121
Rpl13	1.33403e-66	-148.27	0.999	0.854	2.9586e-62	4.18202e-77	-109.493	0.997	0.896	9.27487e-73	2.68655e-121	-100.396	0.994	0.899	5.95823e-117	1.33403e-66	8.05965e-121
Prcp	2.47855e-46	0.311434	0.581	0.336	5.49694e-42	3.65579e-121	0.376051	0.658	0.473	8.10781e-117	9.6951e-72	0.53995	0.632	0.417	2.15018e-67	2.47855e-46	1.09674e-120
Sgce	8.92048e-37	1.08979	0.442	0.252	1.97839e-32	3.58813e-86	0.373876	0.536	0.396	7.95776e-82	4.43837e-121	0.53923	0.549	0.324	9.84341e-117	8.92048e-37	1.33151e-120
Rpl23	7.17692e-53	-126.334	0.996	0.859	1.5917e-48	1.50794e-65	-86.6269	0.993	0.879	3.34432e-61	5.10881e-121	-91.2406	0.992	0.884	1.13303e-116	7.17692e-53	1.53264e-120
C3ar1	2.7144e-83	-17.0643	0.731	0.399	6.02001e-79	4.48598e-108	-10.8627	0.665	0.472	9.94902e-104	5.35169e-121	-19.999	0.685	0.43	1.1869e-116	2.7144e-83	1.60551e-120
Itch	1.32916e-89	0.774689	0.737	0.405	2.94782e-85	5.75716e-121	-4.79196	0.746	0.563	1.27682e-116	5.36296e-81	0.544633	0.715	0.512	1.1894e-76	5.36296e-81	1.72715e-120
P4hb	6.42641e-38	-1.68529	0.625	0.405	1.42525e-33	2.82662e-63	-1.82177	0.662	0.535	6.26887e-59	7.04169e-121	-2.67611	0.697	0.461	1.56171e-116	6.42641e-38	2.11251e-120
Rnf169	2.08141e-120	1.22529	0.483	0.162	4.61615e-116	2.67355e-48	0.37468	0.288	0.193	5.9294e-44	6.19746e-32	0.291215	0.272	0.177	1.37447e-27	6.19746e-32	6.24423e-120
Ncbp3	8.01496e-57	1.13016	0.458	0.224	1.77756e-52	7.08034e-55	0.305003	0.447	0.342	1.57028e-50	9.29104e-120	0.751567	0.495	0.298	2.06057e-115	7.08034e-55	2.78731e-119
Ralb	5.82145e-65	0.707081	0.552	0.275	1.29108e-60	1.00123e-119	0.933995	0.591	0.416	2.22053e-115	2.07225e-108	0.516909	0.568	0.345	4.59584e-104	5.82145e-65	3.0037e-119
Ccl6	3.72594e-14	-92.4307	0.521	0.358	8.2634e-10	1.0743e-25	-36.3787	0.463	0.379	2.38259e-21	1.94827e-119	-23.8676	0.537	0.316	4.32088e-115	3.72594e-14	5.84482e-119
Rpl39	3.30783e-31	-88.9442	0.99	0.859	7.3361e-27	1.17439e-97	-87.6064	0.989	0.852	2.60456e-93	2.75907e-119	-91.2742	0.989	0.871	6.11907e-115	3.30783e-31	8.27722e-119
Abcc3	7.22432e-57	0.657166	0.46	0.219	1.60221e-52	3.7613e-89	0.313249	0.478	0.326	8.34181e-85	2.99354e-119	0.624906	0.459	0.247	6.63908e-115	7.22432e-57	8.98062e-119
Nipa2	2.37598e-95	0.778295	0.676	0.331	5.26944e-91	4.51071e-119	0.671982	0.635	0.473	1.00039e-114	7.81128e-101	0.490973	0.626	0.413	1.73239e-96	2.37598e-95	1.35321e-118
Pts	5.29839e-119	2.08679	0.747	0.384	1.17508e-114	2.49842e-74	0.690938	0.609	0.479	5.541e-70	3.87246e-55	0.703874	0.576	0.398	8.58833e-51	3.87246e-55	1.58952e-118
Itgb2	8.98645e-32	-7.44909	0.708	0.492	1.99301e-27	4.99061e-101	-3.3643	0.727	0.541	1.10682e-96	7.38422e-119	-5.2622	0.741	0.481	1.63767e-114	8.98645e-32	2.21527e-118
Stag1	9.12445e-51	0.367431	0.555	0.315	2.02362e-46	4.51744e-41	-0.325391	0.567	0.468	1.00188e-36	8.58621e-119	0.550033	0.643	0.417	1.90425e-114	4.51744e-41	2.57586e-118
Rnf111	5.89715e-60	1.03176	0.553	0.289	1.30787e-55	1.09647e-70	0.536154	0.561	0.434	2.43175e-66	1.12853e-118	0.816998	0.582	0.374	2.50284e-114	5.89715e-60	3.38558e-118
Hnrnpa3	7.16369e-62	-0.857009	0.834	0.572	1.58876e-57	3.64179e-55	-2.12933	0.854	0.743	8.07676e-51	1.16424e-118	-9.1948	0.865	0.663	2.58204e-114	3.64179e-55	3.49271e-118
Arap3	1.07288e-76	1.00164	0.558	0.263	2.37944e-72	1.6535e-118	0.968177	0.586	0.41	3.66713e-114	2.59216e-82	0.300532	0.576	0.368	5.7489e-78	1.07288e-76	4.96049e-118
Pnn	6.77477e-87	2.18525	0.765	0.443	1.50251e-82	3.96699e-64	0.840577	0.761	0.624	8.79799e-60	1.94923e-118	-0.653604	0.8	0.566	4.323e-114	3.96699e-64	5.84769e-118
Rpl34	2.96425e-51	-72.778	0.991	0.803	6.57411e-47	6.46685e-89	-52.1725	0.987	0.854	1.43422e-84	2.14938e-118	-68.0849	0.984	0.856	4.76689e-114	2.96425e-51	6.44814e-118
Rpl27a	7.51541e-63	-108.878	0.997	0.864	1.66677e-58	1.22252e-100	-59.968	0.997	0.889	2.71131e-96	2.32805e-118	-138.86	0.995	0.899	5.16316e-114	7.51541e-63	6.98416e-118
Mbnl2	1.0636e-84	0.963013	0.699	0.385	2.35886e-80	2.7115e-118	1.48853	0.716	0.551	6.01357e-114	2.58019e-77	0.307733	0.701	0.499	5.72234e-73	2.58019e-77	8.1345e-118
Rptor	4.95334e-98	1.13665	0.613	0.28	1.09855e-93	6.81547e-103	0.68231	0.561	0.406	1.51153e-98	8.48507e-118	0.416077	0.557	0.334	1.88182e-113	4.95334e-98	2.54552e-117
Ktn1	1.98466e-40	-0.964841	0.593	0.371	4.40158e-36	4.13089e-20	-5.51778	0.63	0.554	9.16148e-16	9.69696e-118	-0.416303	0.721	0.488	2.15059e-113	4.13089e-20	2.90909e-117
Rhoa	2.48664e-72	-5.57972	0.909	0.615	5.51488e-68	1.06156e-117	-1.88722	0.917	0.754	2.35432e-113	3.97662e-102	-6.45344	0.906	0.708	8.81934e-98	2.48664e-72	3.18468e-117
Man2a2	3.70515e-29	0.886692	0.355	0.196	8.21728e-25	1.83284e-16	-0.497288	0.345	0.291	4.06487e-12	1.21286e-117	0.709717	0.412	0.238	2.68989e-113	1.83284e-16	3.63859e-117
Rpl3	9.39273e-49	-38.1984	0.972	0.688	2.08312e-44	2.34196e-84	-27.6002	0.949	0.815	5.194e-80	2.22933e-117	-32.6124	0.946	0.753	4.9442e-113	9.39273e-49	6.68798e-117
Wdr44	3.50081e-51	1.28358	0.444	0.217	7.76411e-47	2.5519e-58	0.742969	0.45	0.332	5.6596e-54	2.38328e-117	0.759693	0.474	0.276	5.28564e-113	3.50081e-51	7.14984e-117
Trpc4ap	3.68844e-69	0.938447	0.599	0.315	8.18021e-65	5.22932e-117	0.56468	0.618	0.455	1.15976e-112	1.7704e-87	0.525625	0.595	0.398	3.9264e-83	3.68844e-69	1.5688e-116
Rpl7	3.80745e-51	-42.4581	0.969	0.712	8.44416e-47	5.42108e-94	-40.0514	0.969	0.824	1.20229e-89	1.27252e-116	-24.0368	0.955	0.773	2.82219e-112	3.80745e-51	3.81755e-116
Vasp	4.30492e-27	-9.22914	0.515	0.308	9.54746e-23	6.52909e-90	-1.97051	0.572	0.419	1.44802e-85	2.53801e-116	-1.43893	0.575	0.346	5.62879e-112	4.30492e-27	7.61402e-116
Slc25a45	6.73037e-38	0.609278	0.377	0.197	1.49266e-33	1.39946e-76	0.323644	0.426	0.294	3.10372e-72	4.19283e-116	0.528615	0.412	0.234	9.29886e-112	6.73037e-38	1.25785e-115
Mapk14	1.30279e-62	0.668955	0.546	0.286	2.88933e-58	5.79741e-116	0.548654	0.536	0.364	1.28575e-111	6.45266e-95	0.407379	0.524	0.321	1.43107e-90	1.30279e-62	1.73922e-115
Slc12a9	1.74974e-70	1.15682	0.566	0.285	3.88058e-66	6.05146e-116	0.379714	0.565	0.391	1.34209e-111	2.51231e-93	0.61433	0.541	0.333	5.5718e-89	1.74974e-70	1.81544e-115
Ptp4a3	3.57676e-57	0.889691	0.469	0.232	7.93255e-53	4.01051e-85	0.303319	0.53	0.389	8.89451e-81	1.11563e-115	0.567034	0.52	0.301	2.47424e-111	3.57676e-57	3.34688e-115
H2afz	3.85969e-38	-42.3286	0.758	0.482	8.56002e-34	2.21887e-115	-141.023	0.808	0.641	4.92101e-111	1.39951e-49	-63.814	0.765	0.586	3.10384e-45	3.85969e-38	6.65661e-115
Rps13	2.83402e-61	-93.2456	0.987	0.761	6.28529e-57	4.60284e-115	-50.4752	0.981	0.844	1.02082e-110	8.89254e-81	-70.0914	0.976	0.832	1.97219e-76	2.83402e-61	1.38085e-114
Prpf38b	1.01652e-102	1.33977	0.815	0.478	2.25445e-98	5.13383e-115	-0.405118	0.767	0.58	1.13858e-110	9.90384e-74	-2.31109	0.764	0.57	2.19647e-69	9.90384e-74	1.54015e-114
Tram1	8.00165e-57	0.758848	0.717	0.448	1.77461e-52	5.32123e-115	0.341551	0.776	0.6	1.18014e-110	1.60922e-99	1.34629	0.774	0.549	3.56893e-95	8.00165e-57	1.59637e-114
Eif4a1	6.51846e-55	-16.2883	0.764	0.491	1.44567e-50	5.82807e-115	-15.6772	0.762	0.594	1.29255e-110	4.15859e-45	-15.3129	0.722	0.54	9.22293e-41	4.15859e-45	1.74842e-114
Ckb	1.25273e-65	-55.0516	0.907	0.591	2.7783e-61	1.5409e-28	-84.3749	0.956	0.848	3.4174e-24	6.4861e-115	-83.5568	0.94	0.768	1.43849e-110	1.5409e-28	1.94583e-114
Pkig	4.16077e-68	0.558237	0.591	0.296	9.22775e-64	7.54137e-115	0.712897	0.609	0.445	1.67252e-110	1.8284e-62	0.466538	0.563	0.39	4.05503e-58	1.8284e-62	2.26241e-114
Adnp	2.68055e-60	0.904634	0.547	0.289	5.94493e-56	3.5289e-63	-0.885193	0.556	0.436	7.82639e-59	8.07643e-115	0.843854	0.59	0.378	1.79119e-110	2.68055e-60	2.42293e-114
Heatr5a	5.78204e-92	2.4953	0.631	0.308	1.28234e-87	1.07283e-114	0.819761	0.568	0.395	2.37933e-110	7.14657e-92	0.650344	0.548	0.352	1.58497e-87	7.14657e-92	3.2185e-114
Gusb	1.56436e-53	-1.03929	0.661	0.401	3.46944e-49	1.15766e-101	-4.16845	0.696	0.523	2.56747e-97	2.3651e-114	-0.550468	0.674	0.434	5.24531e-110	1.56436e-53	7.09529e-114
Ptms	1.17371e-58	-10.5282	0.847	0.578	2.60306e-54	1.18619e-63	-5.1987	0.856	0.717	2.63073e-59	2.98905e-114	-16.7282	0.864	0.684	6.62912e-110	1.17371e-58	8.96716e-114
Dnajc7	1.44745e-34	-8.23568	0.53	0.338	3.21014e-30	1.34188e-51	-5.13652	0.592	0.485	2.97602e-47	8.77612e-114	-3.98844	0.637	0.415	1.94637e-109	1.44745e-34	2.63284e-113
Jund	3.25966e-33	-17.4408	0.609	0.386	7.22928e-29	2.38102e-45	-9.89709	0.684	0.57	5.28063e-41	2.65877e-113	-18.8044	0.69	0.486	5.89662e-109	3.25966e-33	7.97631e-113
Gas6	2.46914e-14	-3.11413	0.4	0.274	5.47605e-10	9.98727e-07	-5.45942	0.499	0.462	0.0221498	2.78982e-113	-5.19578	0.543	0.324	6.18727e-109	9.98727e-07	8.36947e-113
Rasal3	9.61568e-58	0.476127	0.457	0.217	2.13256e-53	4.31513e-71	0.421919	0.477	0.345	9.57009e-67	4.03928e-113	0.746624	0.495	0.285	8.95831e-109	9.61568e-58	1.21178e-112
Gmip	1.21888e-53	1.17326	0.553	0.308	2.70323e-49	4.45762e-113	0.597494	0.584	0.414	9.88612e-109	4.58416e-112	0.656457	0.593	0.357	1.01667e-107	1.21888e-53	1.33729e-112
Ralgps2	1.21215e-30	-0.31728	0.349	0.188	2.6883e-26	1.38804e-38	1.51334	0.431	0.341	3.07839e-34	5.42212e-113	-1.27519	0.477	0.276	1.20252e-108	1.21215e-30	1.62664e-112
Tspan4	1.0245e-43	0.3441	0.441	0.229	2.27214e-39	4.79478e-110	0.402069	0.488	0.324	1.06339e-105	5.73849e-113	0.55848	0.483	0.274	1.27268e-108	1.0245e-43	1.72155e-112
Hmgb1	8.4546e-40	-12.6886	0.88	0.653	1.87506e-35	7.20827e-73	-39.772	0.903	0.76	1.59865e-68	6.47036e-113	-78.36	0.909	0.726	1.435e-108	8.4546e-40	1.94111e-112
Tcf4	1.18353e-100	-80.2286	0.882	0.574	2.62484e-96	6.74073e-113	-69.601	0.908	0.729	1.49496e-108	3.37864e-74	-59.1907	0.895	0.723	7.49314e-70	3.37864e-74	2.02222e-112
Eif4g1	2.14664e-42	0.550335	0.568	0.33	4.76081e-38	5.25538e-35	-0.551746	0.566	0.482	1.16554e-30	1.70463e-112	1.38548	0.63	0.414	3.78052e-108	5.25538e-35	5.11388e-112
Atxn7l3b	4.46929e-84	0.346182	0.731	0.4	9.91199e-80	8.20517e-74	-6.65545	0.739	0.602	1.81974e-69	1.83441e-112	0.454113	0.749	0.536	4.06835e-108	8.20517e-74	5.50323e-112
Ms4a6b	1.69808e-49	-8.59351	0.505	0.262	3.766e-45	1.21998e-105	-11.7901	0.601	0.423	2.70568e-101	1.86173e-112	-9.36285	0.578	0.342	4.12894e-108	1.69808e-49	5.58518e-112
Tspan13	4.22907e-73	-3.41122	0.628	0.341	9.37923e-69	2.18731e-112	-12.4762	0.62	0.44	4.85101e-108	4.00021e-46	-8.34703	0.574	0.403	8.87166e-42	4.00021e-46	6.56193e-112
Rtn1	2.01441e-37	-22.9745	0.431	0.227	4.46756e-33	2.46532e-16	-21.898	0.434	0.362	5.46759e-12	2.60207e-112	-21.3288	0.482	0.313	5.77087e-108	2.46532e-16	7.80621e-112
Slc38a1	9.3445e-34	-15.3288	0.501	0.294	2.07242e-29	1.43099e-32	-5.92296	0.501	0.407	3.17365e-28	4.30846e-112	-4.87839	0.527	0.345	9.55531e-108	1.43099e-32	1.29254e-111
Bhlhe41	3.84525e-45	-6.90814	0.568	0.344	8.52799e-41	4.69462e-65	-1.29743	0.601	0.469	1.04117e-60	5.04421e-112	1.19642	0.654	0.422	1.11871e-107	3.84525e-45	1.51326e-111
Lnpep	2.46163e-87	0.273757	0.75	0.439	5.45941e-83	1.75546e-104	-0.297189	0.723	0.564	3.89327e-100	6.924e-112	-0.620829	0.74	0.52	1.5356e-107	2.46163e-87	2.0772e-111
Ube2d3	5.12492e-83	1.0677	0.863	0.552	1.1366e-78	9.20335e-112	-6.02682	0.86	0.713	2.04112e-107	1.60861e-59	-8.75699	0.833	0.651	3.56757e-55	1.60861e-59	2.761e-111
Bcl10	2.2333e-53	0.796866	0.55	0.293	4.95301e-49	1.3694e-111	0.51673	0.535	0.365	3.03705e-107	2.2218e-99	0.628799	0.529	0.325	4.9275e-95	2.2333e-53	4.10819e-111
Ube2d2a	6.73141e-71	0.673061	0.693	0.391	1.49289e-66	1.75531e-111	0.525158	0.701	0.543	3.89292e-107	2.55769e-68	0.477	0.666	0.476	5.67245e-64	2.55769e-68	5.26592e-111
Gng2	3.54327e-68	0.494768	0.561	0.275	7.85827e-64	2.1693e-111	0.268654	0.559	0.394	4.81107e-107	4.86987e-98	-2.37397	0.555	0.347	1.08004e-93	3.54327e-68	6.50789e-111
Sdcbp	4.5404e-60	-1.35036	0.768	0.47	1.00697e-55	9.89362e-111	-0.657949	0.779	0.612	2.19421e-106	3.15263e-97	-0.895887	0.77	0.55	6.99191e-93	4.5404e-60	2.96809e-110
Stard3	5.2815e-44	0.540689	0.457	0.248	1.17133e-39	1.03643e-110	0.51424	0.549	0.387	2.29859e-106	3.20457e-96	0.506645	0.529	0.315	7.10709e-92	5.2815e-44	3.10928e-110
Ubn2	1.13605e-110	0.525091	0.777	0.411	2.51953e-106	7.93688e-91	-1.97939	0.731	0.568	1.76024e-86	7.3531e-81	0.541861	0.723	0.537	1.63077e-76	7.3531e-81	3.40814e-110
Mat2a	1.35327e-50	-7.39403	0.622	0.365	3.00128e-46	3.35872e-110	-12.2849	0.689	0.52	7.44897e-106	0.000142967	-4.47261	0.579	0.483	1	0.000142967	1.00762e-109
Fkbp15	1.15303e-85	0.980702	0.612	0.298	2.55719e-81	6.64021e-78	0.893346	0.547	0.415	1.47267e-73	4.6762e-110	1.20274	0.571	0.354	1.03709e-105	6.64021e-78	1.40286e-109
Csnk1a1	2.11071e-72	-0.809694	0.809	0.515	4.68112e-68	2.5026e-83	-2.39131	0.833	0.685	5.55027e-79	5.19437e-110	0.421415	0.831	0.623	1.15201e-105	2.11071e-72	1.55831e-109
St6galnac4	2.59579e-34	0.511683	0.418	0.234	5.75694e-30	2.30869e-76	0.339173	0.492	0.362	5.12022e-72	8.14869e-110	0.503306	0.495	0.293	1.80722e-105	2.59579e-34	2.44461e-109
Papss1	4.09649e-45	0.499512	0.47	0.249	9.08519e-41	1.73913e-61	0.290457	0.465	0.349	3.85704e-57	1.27462e-109	0.451817	0.487	0.282	2.82686e-105	4.09649e-45	3.82387e-109
Rgmb	4.07714e-57	0.608717	0.461	0.226	9.04227e-53	2.29743e-109	0.262792	0.509	0.347	5.09524e-105	2.90844e-71	0.761896	0.478	0.297	6.45034e-67	4.07714e-57	6.89229e-109
Eif4a2	8.62824e-87	1.10469	0.787	0.458	1.91357e-82	2.51752e-109	2.08553	0.799	0.652	5.58336e-105	5.80967e-69	-0.563497	0.747	0.588	1.28847e-64	5.80967e-69	7.55257e-109
Ssr4	1.61223e-52	-8.0902	0.815	0.527	3.57561e-48	3.6748e-109	-12.0886	0.854	0.689	8.14998e-105	1.44654e-85	-4.67856	0.837	0.629	3.20813e-81	1.61223e-52	1.10244e-108
Rtf2	9.45666e-24	0.543642	0.371	0.216	2.0973e-19	1.36068e-52	0.450911	0.429	0.324	3.01771e-48	3.976e-109	0.862294	0.451	0.271	8.81797e-105	9.45666e-24	1.1928e-108
Ets1	1.3659e-66	-13.1563	0.581	0.294	3.02928e-62	2.51283e-73	-2.67662	0.562	0.417	5.57295e-69	1.05941e-108	-3.65235	0.576	0.355	2.34955e-104	1.3659e-66	3.17822e-108
Med13	1.25823e-57	0.721086	0.542	0.287	2.79051e-53	9.16339e-57	0.302131	0.538	0.426	2.03226e-52	1.07983e-108	0.289358	0.567	0.375	2.39485e-104	9.16339e-57	3.2395e-108
Nfic	1.51932e-33	-0.634589	0.559	0.356	3.36955e-29	5.53173e-48	-0.916239	0.614	0.504	1.22683e-43	1.1108e-108	0.303054	0.616	0.433	2.46354e-104	1.51932e-33	3.33241e-108
Dennd1c	2.93559e-52	0.855949	0.489	0.249	6.51056e-48	9.23906e-107	0.466932	0.545	0.379	2.04904e-102	1.59297e-108	0.690263	0.525	0.322	3.53289e-104	2.93559e-52	4.77891e-108
Smarca5	4.17377e-27	-2.4983	0.507	0.331	9.25659e-23	1.06369e-34	-0.582269	0.564	0.471	2.35905e-30	2.50748e-108	-1.02793	0.608	0.412	5.5611e-104	4.17377e-27	7.52245e-108
Prkca	3.28065e-47	0.536777	0.353	0.157	7.27582e-43	4.05793e-37	-1.22829	0.378	0.294	8.99967e-33	3.13086e-108	0.531403	0.419	0.229	6.94362e-104	4.05793e-37	9.39258e-108
Wdfy3	7.47302e-70	1.20364	0.58	0.297	1.65737e-65	2.23123e-72	0.459138	0.547	0.413	4.94841e-68	3.76634e-108	0.528342	0.559	0.353	8.35298e-104	7.47302e-70	1.1299e-107
2610203C22Rik	1.92848e-26	0.322485	0.289	0.154	4.27698e-22	5.69016e-35	0.291408	0.37	0.289	1.26196e-30	8.19564e-108	0.637412	0.393	0.209	1.81763e-103	1.92848e-26	2.45869e-107
Zfp207	5.93584e-77	1.46877	0.676	0.385	1.31645e-72	1.10452e-107	0.965391	0.667	0.507	2.4496e-103	4.66534e-41	0.711071	0.647	0.483	1.03468e-36	4.66534e-41	3.31355e-107
Arl1	1.1346e-34	0.362303	0.455	0.259	2.51631e-30	7.53781e-80	0.40388	0.559	0.424	1.67174e-75	1.8154e-107	0.93894	0.555	0.343	4.0262e-103	1.1346e-34	5.4462e-107
Glg1	1.63383e-29	0.472347	0.491	0.299	3.6235e-25	2.13858e-33	-0.688191	0.535	0.455	4.74293e-29	3.11232e-107	0.856827	0.593	0.384	6.90251e-103	1.63383e-29	9.33697e-107
Rdx	1.67492e-36	-1.8918	0.564	0.356	3.71463e-32	3.67426e-50	-4.27989	0.646	0.519	8.14878e-46	3.15824e-107	-6.02913	0.672	0.463	7.00435e-103	1.67492e-36	9.47473e-107
Serbp1	5.4008e-59	-9.77884	0.832	0.544	1.19779e-54	2.33054e-71	-2.68985	0.835	0.703	5.16866e-67	3.61046e-107	-10.1295	0.845	0.644	8.00727e-103	5.4008e-59	1.08314e-106
Rpn1	1.03131e-33	-1.91448	0.588	0.374	2.28724e-29	3.16854e-39	-0.95099	0.65	0.558	7.02718e-35	4.05787e-107	0.638314	0.709	0.483	8.99955e-103	1.03131e-33	1.21736e-106
Srgn	7.26802e-37	-71.554	0.682	0.414	1.6119e-32	4.60891e-107	-18.4265	0.585	0.399	1.02216e-102	2.29736e-15	-52.5978	0.497	0.371	5.09509e-11	2.29736e-15	1.38267e-106
Rps3a1	7.26933e-66	-72.2995	0.996	0.821	1.61219e-61	1.00473e-106	-55.862	0.988	0.862	2.22829e-102	3.03311e-105	-53.6352	0.989	0.862	6.72684e-101	7.26933e-66	3.01419e-106
Atp2b1	2.26313e-59	-6.85383	0.784	0.513	5.01916e-55	6.66294e-73	-13.1156	0.768	0.621	1.47771e-68	1.11579e-106	-12.1549	0.787	0.583	2.4746e-102	2.26313e-59	3.34737e-106
Cd47	1.85946e-52	-9.45452	0.775	0.489	4.12391e-48	2.82832e-106	-11.1806	0.808	0.641	6.27265e-102	1.35034e-65	-12.052	0.792	0.616	2.99478e-61	1.85946e-52	8.48496e-106
Nfatc1	7.2108e-71	0.549544	0.507	0.237	1.59921e-66	1.24793e-73	0.352256	0.464	0.334	2.76766e-69	5.05737e-106	0.379702	0.489	0.284	1.12162e-101	7.2108e-71	1.51721e-105
Ldlrad4	6.36821e-55	0.676406	0.432	0.202	1.41234e-50	6.32136e-78	0.469062	0.48	0.344	1.40195e-73	5.0679e-106	-0.519034	0.477	0.271	1.12396e-101	6.36821e-55	1.52037e-105
Tmx4	3.50852e-21	-5.84334	0.415	0.263	7.7812e-17	1.36202e-44	0.461171	0.526	0.429	3.02069e-40	7.90273e-106	1.09004	0.578	0.367	1.75267e-101	3.50852e-21	2.37082e-105
Spcs2	1.56775e-61	-4.12249	0.791	0.489	3.47696e-57	9.27564e-106	-4.69618	0.847	0.69	2.05715e-101	1.68844e-104	-3.83171	0.839	0.626	3.74463e-100	1.56775e-61	2.78269e-105
Dido1	3.35064e-71	1.62419	0.542	0.26	7.43106e-67	1.41553e-57	0.262941	0.521	0.411	3.13936e-53	1.09576e-105	0.902088	0.559	0.344	2.43017e-101	1.41553e-57	3.28727e-105
Map11	1.11999e-70	0.75169	0.493	0.224	2.48391e-66	1.32392e-105	0.696199	0.453	0.293	2.93618e-101	4.14029e-76	0.381013	0.415	0.265	9.18233e-72	1.11999e-70	3.97175e-105
Derl2	2.78701e-45	0.566766	0.472	0.245	6.18102e-41	1.93233e-105	0.420589	0.529	0.375	4.28552e-101	1.23278e-47	0.56057	0.493	0.334	2.73406e-43	2.78701e-45	5.79699e-105
Tgs1	1.09458e-25	-0.535144	0.461	0.295	2.42756e-21	1.80028e-101	-0.262414	0.587	0.417	3.99266e-97	2.50652e-105	1.10157	0.586	0.381	5.55895e-101	1.09458e-25	7.51955e-105
P2rx7	2.5522e-77	0.980348	0.584	0.283	5.66027e-73	1.503e-104	-4.34979	0.547	0.387	3.33335e-100	7.28755e-85	-0.807117	0.532	0.328	1.61623e-80	2.5522e-77	4.50899e-104
M6pr	4.82383e-33	-0.537944	0.584	0.395	1.06983e-28	1.75325e-64	-0.372876	0.633	0.509	3.88836e-60	1.95214e-104	0.47681	0.68	0.452	4.32947e-100	4.82383e-33	5.85643e-104
Acads	2.20448e-38	0.746903	0.359	0.177	4.8891e-34	1.97631e-104	0.532251	0.421	0.267	4.38306e-100	4.89412e-78	0.445489	0.376	0.215	1.08542e-73	2.20448e-38	5.92892e-104
Cacna1d	3.63842e-08	-0.329101	0.422	0.337	0.000806929	1.46944e-13	-0.388163	0.38	0.328	3.25892e-09	2.03076e-104	1.16438	0.479	0.281	4.50383e-100	3.63842e-08	6.09229e-104
Dek	1.32845e-31	-22.4378	0.512	0.314	2.94624e-27	9.14145e-36	-2.17158	0.537	0.443	2.02739e-31	2.90364e-104	-29.9324	0.579	0.379	6.43969e-100	1.32845e-31	8.71091e-104
Rpl37	3.36281e-33	-81.7137	0.991	0.866	7.45804e-29	2.28047e-70	-61.3061	0.988	0.872	5.05763e-66	4.00624e-104	-83.4793	0.991	0.894	8.88503e-100	3.36281e-33	1.20187e-103
Nktr	1.12213e-103	-9.98485	0.815	0.473	2.48865e-99	1.95788e-82	-8.03349	0.794	0.632	4.34219e-78	3.24442e-94	-0.955487	0.793	0.597	7.19547e-90	1.95788e-82	3.36638e-103
Ppp2ca	8.48307e-53	0.555152	0.62	0.362	1.88138e-48	5.08339e-78	0.396176	0.656	0.522	1.1274e-73	3.33977e-103	0.465201	0.639	0.449	7.40693e-99	8.48307e-53	1.00193e-102
Laptm4a	1.24875e-65	-2.4854	0.886	0.604	2.76948e-61	2.357e-59	-6.44001	0.911	0.791	5.22735e-55	5.75268e-103	-5.26219	0.924	0.728	1.27583e-98	2.357e-59	1.7258e-102
Lst1	1.03252e-16	-30.4081	0.536	0.373	2.28993e-12	5.77789e-78	-18.8203	0.665	0.498	1.28142e-73	5.7626e-103	-22.6919	0.679	0.448	1.27803e-98	1.03252e-16	1.72878e-102
Gbp7	1.62632e-45	-9.39179	0.381	0.183	3.60685e-41	4.60515e-52	-23.6221	0.401	0.286	1.02133e-47	7.78008e-103	0.91324	0.406	0.233	1.72547e-98	1.62632e-45	2.33402e-102
Tra2b	1.1057e-74	0.694698	0.733	0.412	2.45222e-70	1.38651e-102	0.56557	0.708	0.551	3.075e-98	6.80143e-45	0.387513	0.675	0.498	1.50842e-40	6.80143e-45	4.15953e-102
Ndfip1	2.24206e-48	-1.37239	0.765	0.5	4.97245e-44	2.49897e-63	-1.48065	0.806	0.685	5.54222e-59	1.52594e-102	-1.31566	0.785	0.566	3.38423e-98	2.24206e-48	4.57783e-102
H2-T23	3.70345e-23	-3.03228	0.561	0.364	8.21351e-19	1.76471e-102	-11.06	0.63	0.456	3.91377e-98	1.99143e-20	-10.8756	0.564	0.416	4.41659e-16	1.99143e-20	5.29413e-102
Asxl1	4.64687e-31	0.377405	0.337	0.174	1.03058e-26	8.21902e-40	0.273044	0.345	0.259	1.82282e-35	1.76634e-102	0.639904	0.383	0.218	3.9174e-98	4.64687e-31	5.29903e-102
Cbx1	1.94343e-44	0.753284	0.55	0.325	4.31014e-40	5.00728e-45	-0.28561	0.586	0.488	1.11051e-40	3.53504e-102	0.419361	0.642	0.432	7.84002e-98	1.94343e-44	1.06051e-101
Dnmt3a	1.83916e-45	-7.79216	0.52	0.286	4.07888e-41	5.86045e-46	-8.28042	0.536	0.433	1.29973e-41	4.28301e-102	-0.587737	0.555	0.367	9.49885e-98	1.83916e-45	1.2849e-101
Zswim6	9.54775e-48	1.30094	0.498	0.273	2.1175e-43	1.21461e-101	0.305855	0.524	0.363	2.69376e-97	1.15863e-66	0.844728	0.514	0.349	2.56961e-62	9.54775e-48	3.64382e-101
Spag9	4.15538e-40	-1.37396	0.628	0.4	9.2158e-36	5.74664e-16	-3.66247	0.661	0.59	1.27449e-11	1.26219e-101	-1.50922	0.708	0.521	2.79928e-97	5.74664e-16	3.78656e-101
Ykt6	3.54491e-36	0.357738	0.422	0.234	7.8619e-32	5.27453e-48	0.262236	0.417	0.319	1.16979e-43	1.28697e-101	0.439301	0.43	0.255	2.85425e-97	3.54491e-36	3.86092e-101
Ywhae	4.97677e-52	0.410852	0.829	0.591	1.10375e-47	8.34493e-49	-4.26458	0.878	0.75	1.85074e-44	1.68033e-101	-0.903139	0.887	0.719	3.72665e-97	8.34493e-49	5.041e-101
Rack1	5.39903e-46	-64.5485	0.959	0.658	1.1974e-41	2.93499e-101	-38.3389	0.924	0.762	6.50922e-97	9.3138e-87	-53.5119	0.905	0.707	2.06561e-82	5.39903e-46	8.80497e-101
Pknox1	9.83941e-27	0.455633	0.292	0.149	2.18218e-22	1.95916e-17	-0.256712	0.316	0.26	4.34502e-13	4.2161e-101	0.772403	0.353	0.2	9.35046e-97	1.95916e-17	1.26483e-100
Purb	6.18238e-76	-17.3662	0.782	0.481	1.37113e-71	4.83227e-70	-9.08991	0.818	0.669	1.0717e-65	4.48243e-101	-2.45998	0.815	0.63	9.94113e-97	4.83227e-70	1.34473e-100
Cdk6	3.27336e-77	-3.51921	0.489	0.213	7.25967e-73	1.74161e-20	-5.86829	0.388	0.323	3.86255e-16	4.86407e-101	-2.35103	0.435	0.247	1.07875e-96	1.74161e-20	1.45922e-100
Srsf6	5.63856e-88	2.84072	0.636	0.321	1.25052e-83	6.88761e-101	0.388634	0.591	0.431	1.52753e-96	9.53205e-56	0.512411	0.53	0.382	2.11402e-51	9.53205e-56	2.06628e-100
Sec11a	1.6119e-30	0.427358	0.431	0.248	3.57487e-26	6.93019e-101	0.431548	0.526	0.375	1.53698e-96	8.76517e-23	0.260422	0.446	0.324	1.94394e-18	8.76517e-23	2.07906e-100
Rsrc2	7.48806e-83	-1.05438	0.784	0.449	1.6607e-78	2.33794e-85	-0.387618	0.77	0.63	5.18509e-81	1.47677e-100	1.21042	0.787	0.575	3.27519e-96	7.48806e-83	4.43032e-100
Fubp1	3.02305e-100	-3.56249	0.831	0.478	6.70453e-96	3.83442e-76	0.386129	0.812	0.674	8.50397e-72	3.42993e-85	0.409078	0.807	0.608	7.6069e-81	3.83442e-76	9.06916e-100
Dnajc5	5.86653e-43	0.8566	0.534	0.307	1.30108e-38	2.085e-73	0.257553	0.54	0.411	4.62411e-69	3.42755e-100	0.77308	0.561	0.368	7.60161e-96	5.86653e-43	1.02826e-99
Gtpbp2	9.29795e-54	0.770586	0.502	0.26	2.0621e-49	6.14228e-80	0.381832	0.545	0.399	1.36224e-75	3.61532e-100	0.557273	0.515	0.325	8.01806e-96	9.29795e-54	1.0846e-99
Mrfap1	6.80023e-52	-0.272675	0.702	0.421	1.50816e-47	4.19722e-100	-0.364867	0.769	0.609	9.30859e-96	3.14907e-62	0.486396	0.724	0.528	6.98402e-58	6.80023e-52	1.25916e-99
Xrn2	6.99698e-24	-0.351197	0.46	0.294	1.55179e-19	6.67157e-19	-0.422241	0.494	0.434	1.47962e-14	5.30438e-100	-0.250503	0.561	0.366	1.17641e-95	6.67157e-19	1.59131e-99
Akna	5.1617e-45	0.7606	0.482	0.266	1.14476e-40	6.41276e-100	0.383266	0.504	0.35	1.42222e-95	1.50397e-78	0.433095	0.486	0.306	3.3355e-74	5.1617e-45	1.92383e-99
Prpsap2	2.92915e-73	0.632149	0.454	0.194	6.49628e-69	9.1821e-100	0.622322	0.464	0.311	2.03641e-95	2.70653e-62	0.390055	0.415	0.254	6.00254e-58	2.70653e-62	2.75463e-99
Rpl32	4.39906e-56	-104.443	0.999	0.8	9.75623e-52	1.02522e-81	-93.6352	0.989	0.846	2.27373e-77	1.40011e-99	-116.742	0.982	0.846	3.10517e-95	4.39906e-56	4.20033e-99
Bcl2a1b	1.80502e-30	-24.6285	0.556	0.341	4.00317e-26	4.05819e-84	-5.12292	0.589	0.43	9.00025e-80	1.53005e-99	-10.7703	0.598	0.366	3.39334e-95	1.80502e-30	4.59014e-99
Cnot8	7.34906e-55	0.624395	0.455	0.224	1.62987e-50	2.40369e-99	0.362976	0.472	0.325	5.3309e-95	8.98972e-79	0.523255	0.435	0.27	1.99374e-74	7.34906e-55	7.21107e-99
Zup1	5.05768e-70	0.855672	0.632	0.34	1.12169e-65	8.65959e-84	-2.33972	0.637	0.486	1.92052e-79	4.34293e-99	-2.21316	0.649	0.434	9.63174e-95	5.05768e-70	1.30288e-98
Caprin1	4.56898e-52	0.99198	0.597	0.349	1.01331e-47	6.77105e-55	1.02198	0.627	0.515	1.50168e-50	4.92599e-99	2.54539	0.657	0.459	1.09249e-94	4.56898e-52	1.4778e-98
Dync1h1	2.78598e-39	0.590711	0.566	0.351	6.17874e-35	1.32037e-34	-0.319959	0.567	0.475	2.92833e-30	9.88856e-99	0.630783	0.621	0.421	2.19308e-94	1.32037e-34	2.96657e-98
Nup88	4.20015e-60	1.10614	0.426	0.191	9.31508e-56	1.00949e-98	0.649116	0.43	0.277	2.23886e-94	1.18876e-81	0.286223	0.393	0.246	2.63643e-77	4.20015e-60	3.02848e-98
Rbbp6	1.58867e-79	-0.891218	0.686	0.387	3.52336e-75	1.08798e-55	0.536133	0.661	0.541	2.41292e-51	1.25008e-98	1.15103	0.696	0.482	2.77244e-94	1.08798e-55	3.75025e-98
Lrch4	5.3204e-39	0.499323	0.391	0.199	1.17996e-34	3.87948e-83	0.479876	0.434	0.297	8.60392e-79	1.49604e-98	0.583454	0.434	0.251	3.31792e-94	5.3204e-39	4.48813e-98
Oxct1	1.81961e-25	-0.690027	0.54	0.36	4.03553e-21	7.00047e-34	-0.641647	0.629	0.534	1.55256e-29	3.04534e-98	2.87996	0.662	0.447	6.75397e-94	1.81961e-25	9.13603e-98
Srsf11	5.95716e-74	-0.90548	0.761	0.451	1.32118e-69	2.74126e-84	-1.65578	0.781	0.628	6.07958e-80	3.65944e-98	-1.25305	0.779	0.567	8.11591e-94	5.95716e-74	1.09783e-97
H2-DMa	1.93674e-31	-4.08089	0.616	0.386	4.2953e-27	6.05226e-98	-14.2109	0.602	0.431	1.34227e-93	1.37812e-56	-15.9893	0.568	0.377	3.05639e-52	1.93674e-31	1.81568e-97
Snx2	5.33637e-27	-4.8434	0.403	0.238	1.1835e-22	5.56926e-22	-1.94644	0.423	0.361	1.23515e-17	6.19941e-98	-4.65204	0.47	0.279	1.37491e-93	5.56926e-22	1.85982e-97
Cask	1.31189e-21	-0.358943	0.291	0.165	2.90951e-17	2.74034e-42	-2.99053	0.341	0.244	6.07753e-38	7.01819e-98	2.22671	0.361	0.202	1.5565e-93	1.31189e-21	2.10546e-97
Rps16	8.19726e-52	-159.527	0.993	0.801	1.81799e-47	3.3984e-52	-93.3993	0.984	0.863	7.53698e-48	7.71826e-98	-102.429	0.985	0.854	1.71176e-93	8.19726e-52	2.31548e-97
Myh9	5.2225e-34	-14.5426	0.686	0.429	1.15825e-29	5.23291e-67	-6.12233	0.672	0.528	1.16055e-62	1.46637e-97	-8.62989	0.695	0.472	3.25212e-93	5.2225e-34	4.39912e-97
Dyrk2	7.93616e-39	0.717197	0.387	0.203	1.76008e-34	8.75765e-39	-0.535575	0.419	0.332	1.94227e-34	1.87402e-97	0.510788	0.449	0.262	4.1562e-93	8.75765e-39	5.62206e-97
Prkar1a	1.36173e-37	0.4538	0.623	0.407	3.02005e-33	2.7258e-47	-1.03887	0.675	0.567	6.04527e-43	3.24771e-97	0.773813	0.72	0.518	7.20277e-93	1.36173e-37	9.74313e-97
Tmem64	7.59654e-22	0.273593	0.33	0.196	1.68476e-17	2.35128e-27	-6.03043	0.383	0.319	5.21466e-23	4.20223e-97	0.606987	0.435	0.258	9.31971e-93	7.59654e-22	1.26067e-96
Tcirg1	5.49484e-69	0.6886	0.587	0.301	1.21865e-64	1.31525e-96	-0.4058	0.54	0.381	2.91697e-92	2.33561e-56	-1.51723	0.518	0.351	5.17991e-52	2.33561e-56	3.94576e-96
Etnk1	1.75758e-53	-4.06419	0.653	0.4	3.89797e-49	8.33325e-29	-3.34387	0.658	0.563	1.84815e-24	1.51237e-96	-2.23727	0.705	0.509	3.35414e-92	8.33325e-29	4.53712e-96
Eif4h	1.14651e-49	0.605106	0.549	0.303	2.54273e-45	7.34986e-62	0.268425	0.539	0.42	1.63005e-57	3.35141e-96	0.459264	0.547	0.36	7.43276e-92	1.14651e-49	1.00542e-95
Ppp1cc	2.1233e-47	-0.351494	0.549	0.31	4.70906e-43	2.87798e-85	-4.02054	0.556	0.412	6.38278e-81	3.66577e-96	0.42316	0.546	0.358	8.12994e-92	2.1233e-47	1.09973e-95
Hist3h2a	2.37162e-30	0.422655	0.292	0.141	5.25979e-26	4.82841e-96	0.504638	0.38	0.232	1.07085e-91	0.00014477	-0.300372	0.268	0.223	1	0.00014477	1.44852e-95
Rgs19	1.32322e-43	0.361713	0.442	0.226	2.93463e-39	6.14604e-96	0.453684	0.46	0.307	1.36307e-91	1.43037e-55	0.672363	0.418	0.266	3.17227e-51	1.32322e-43	1.84381e-95
Gm42418	3.18442e-27	#NAME?	0.999	0.855	7.06241e-23	1.03295e-30	#NAME?	0.998	0.997	2.29089e-26	9.12556e-96	#NAME?	0.999	0.994	2.02387e-91	3.18442e-27	2.73767e-95
Gm29488	1.16526e-95	1.27002	0.479	0.183	2.58432e-91	2.05958e-95	0.423125	0.441	0.284	4.56774e-91	1.58575e-57	0.312713	0.389	0.242	3.51687e-53	1.58575e-57	3.49579e-95
Pomp	5.59661e-45	-2.36502	0.737	0.459	1.24122e-40	1.3307e-95	-1.79501	0.781	0.628	2.95122e-91	7.4728e-50	-3.11437	0.733	0.558	1.65732e-45	5.59661e-45	3.99209e-95
Ubb	2.42986e-42	-74.7716	0.977	0.707	5.38894e-38	2.08429e-95	-75.2262	0.984	0.876	4.62254e-91	1.88735e-48	-51.056	0.979	0.855	4.18576e-44	2.42986e-42	6.25288e-95
Pura	2.1883e-95	-0.888346	0.764	0.424	4.85322e-91	1.19235e-65	0.776473	0.761	0.623	2.64439e-61	3.89701e-73	-0.286918	0.759	0.568	8.6428e-69	1.19235e-65	6.56491e-95
Wac	1.26867e-62	0.560907	0.613	0.342	2.81366e-58	3.00996e-95	0.434691	0.645	0.493	6.6755e-91	1.22977e-62	0.458077	0.624	0.447	2.72738e-58	1.26867e-62	9.02989e-95
Smg1	2.81127e-69	1.51266	0.618	0.339	6.23483e-65	2.9436e-51	-0.470948	0.59	0.475	6.52833e-47	3.96137e-95	-4.78867	0.608	0.419	8.78553e-91	2.9436e-51	1.18841e-94
Chd4	3.59967e-20	-3.97637	0.582	0.407	7.98335e-16	5.18932e-13	-7.48152	0.599	0.537	1.15089e-08	4.07896e-95	-0.720453	0.679	0.468	9.04632e-91	5.18932e-13	1.22369e-94
Erf	2.35236e-51	0.655022	0.403	0.189	5.21706e-47	2.48072e-83	0.323244	0.426	0.287	5.50174e-79	4.154e-95	0.669734	0.407	0.233	9.21273e-91	2.35236e-51	1.2462e-94
Dhx9	1.73536e-84	0.750821	0.692	0.36	3.84869e-80	1.77021e-87	0.599434	0.599	0.455	3.92597e-83	5.53108e-95	0.371762	0.566	0.375	1.22668e-90	1.73536e-84	1.65932e-94
Thoc2	9.57104e-47	0.649222	0.559	0.32	2.12266e-42	5.76617e-23	-0.582772	0.525	0.453	1.27882e-18	5.74643e-95	1.04554	0.578	0.394	1.27444e-90	5.76617e-23	1.72393e-94
Rpl14	2.19216e-48	-49.6874	0.945	0.655	4.86176e-44	1.1515e-65	-23.352	0.92	0.779	2.5538e-61	9.24573e-95	-20.5504	0.915	0.732	2.05052e-90	2.19216e-48	2.77372e-94
Sash3	2.79725e-31	0.4253	0.337	0.173	6.20374e-27	1.07601e-94	0.604559	0.39	0.244	2.38638e-90	2.58299e-66	0.535436	0.374	0.222	5.72856e-62	2.79725e-31	3.22803e-94
Dram2	1.30406e-94	1.35873	0.655	0.324	2.89213e-90	4.959e-92	0.683799	0.535	0.387	1.09981e-87	7.08839e-43	0.305425	0.504	0.349	1.57206e-38	7.08839e-43	3.91217e-94
Hsp90ab1	6.99846e-32	-36.3367	0.893	0.676	1.55212e-27	1.31273e-94	-53.009	0.963	0.854	2.91137e-90	0.00206742	-31.3973	0.93	0.837	1	0.00206742	3.93819e-94
Rere	2.19349e-73	0.952256	0.54	0.259	4.86473e-69	1.5308e-94	1.37826	0.551	0.4	3.39502e-90	2.40756e-45	0.255725	0.525	0.371	5.33949e-41	2.40756e-45	4.59241e-94
Abcg1	9.63424e-26	-0.994179	0.444	0.272	2.13668e-21	4.62245e-66	-0.657589	0.498	0.367	1.02517e-61	2.53404e-94	-3.93369	0.511	0.311	5.62e-90	9.63424e-26	7.60212e-94
Tns3	6.62837e-59	0.278625	0.577	0.313	1.47004e-54	5.99126e-88	0.422651	0.584	0.433	1.32874e-83	3.61991e-94	0.430707	0.571	0.376	8.02824e-90	6.62837e-59	1.08597e-93
Chic2	3.69647e-62	0.925236	0.584	0.307	8.19802e-58	3.97238e-94	0.658531	0.563	0.417	8.80994e-90	2.21319e-37	0.562286	0.508	0.367	4.90842e-33	2.21319e-37	1.19171e-93
Bri3	1.15872e-61	-2.68691	0.788	0.503	2.5698e-57	8.65047e-94	-3.52489	0.837	0.683	1.9185e-89	2.65344e-62	-5.16852	0.819	0.624	5.88479e-58	1.15872e-61	2.59514e-93
Rpl28	5.41738e-46	-54.295	0.99	0.768	1.20147e-41	4.5909e-62	-60.573	0.98	0.858	1.01817e-57	8.82939e-94	-89.2646	0.975	0.844	1.95818e-89	5.41738e-46	2.64882e-93
Tmem59	4.6013e-64	-3.7704	0.902	0.638	1.02048e-59	3.55873e-71	-4.61178	0.934	0.812	7.89255e-67	1.52237e-93	-5.26886	0.93	0.76	3.37631e-89	4.6013e-64	4.5671e-93
Cnpy3	4.68576e-39	0.709561	0.434	0.235	1.03921e-34	2.17487e-93	0.300709	0.517	0.368	4.82343e-89	2.07321e-90	0.584823	0.496	0.3	4.59797e-86	4.68576e-39	6.52462e-93
Sf3b2	4.97605e-33	-0.530778	0.61	0.394	1.10359e-28	1.96657e-36	-0.809835	0.641	0.552	4.36145e-32	2.29235e-93	1.21538	0.683	0.474	5.08397e-89	4.97605e-33	6.87705e-93
Sppl3	6.75724e-60	1.08239	0.483	0.237	1.49862e-55	3.05989e-93	0.383316	0.493	0.349	6.78623e-89	1.60393e-52	0.315413	0.464	0.301	3.55719e-48	1.60393e-52	9.17968e-93
Magt1	3.56549e-50	-0.505551	0.578	0.334	7.90754e-46	3.16808e-93	-0.790207	0.663	0.503	7.02616e-89	1.35668e-84	0.485444	0.645	0.449	3.00884e-80	3.56549e-50	9.50423e-93
Tasor	6.07227e-87	1.72455	0.664	0.347	1.34671e-82	8.53575e-34	-1.38733	0.608	0.515	1.89306e-29	5.26772e-93	0.614477	0.667	0.459	1.16828e-88	8.53575e-34	1.58032e-92
Rps15a	4.62375e-51	-138.08	0.993	0.794	1.02546e-46	7.41796e-74	-97.3079	0.988	0.853	1.64515e-69	6.09862e-93	-125.074	0.984	0.845	1.35255e-88	4.62375e-51	1.82959e-92
P3h2	1.48724e-69	0.72742	0.366	0.14	3.29839e-65	1.13642e-92	0.532066	0.369	0.224	2.52035e-88	1.76477e-57	0.354705	0.331	0.196	3.91391e-53	1.76477e-57	3.40926e-92
Zfp740	6.85986e-53	0.894984	0.466	0.234	1.52138e-48	1.21454e-92	0.516299	0.458	0.31	2.6936e-88	3.70887e-65	0.487503	0.403	0.265	8.22552e-61	6.85986e-53	3.64361e-92
Pdia4	1.63775e-15	0.424853	0.423	0.292	3.6322e-11	5.05401e-18	-0.929773	0.511	0.454	1.12088e-13	1.24683e-92	-1.45662	0.584	0.379	2.76522e-88	1.63775e-15	3.74049e-92
Mfng	4.51711e-53	0.579809	0.4	0.181	1.0018e-48	1.07032e-87	0.509585	0.437	0.288	2.37376e-83	2.73369e-92	0.509235	0.414	0.235	6.06279e-88	4.51711e-53	8.20108e-92
Hvcn1	4.77567e-35	0.487441	0.434	0.239	1.05915e-30	1.29098e-52	0.357957	0.426	0.318	2.86314e-48	3.65053e-92	0.383548	0.447	0.26	8.09615e-88	4.77567e-35	1.09516e-91
Mindy2	6.64053e-69	3.13353	0.606	0.321	1.47274e-64	2.69985e-89	-0.402058	0.603	0.454	5.98773e-85	3.72268e-92	0.388984	0.583	0.388	8.25616e-88	6.64053e-69	1.1168e-91
Vgll4	1.8179e-78	0.710817	0.604	0.29	4.03173e-74	5.44344e-92	0.628427	0.592	0.448	1.20725e-87	1.32118e-67	0.419312	0.56	0.367	2.93011e-63	1.32118e-67	1.63303e-91
Tubb5	4.07966e-44	-43.533	0.689	0.419	9.04788e-40	5.78217e-92	-71.4103	0.693	0.541	1.28237e-87	1.56072e-39	-90.031	0.673	0.501	3.46136e-35	1.56072e-39	1.73465e-91
Prrc2a	4.8098e-48	0.402203	0.582	0.342	1.06672e-43	7.13962e-62	0.268345	0.581	0.466	1.58343e-57	7.01124e-92	0.618239	0.583	0.404	1.55495e-87	4.8098e-48	2.10337e-91
Ppib	1.09954e-45	-4.49149	0.847	0.577	2.43855e-41	2.98401e-86	-7.90228	0.917	0.774	6.61793e-82	1.00125e-91	-2.98939	0.897	0.7	2.22056e-87	1.09954e-45	3.00374e-91
Pum1	4.21116e-52	0.533588	0.542	0.307	9.33951e-48	1.19456e-74	0.914539	0.559	0.427	2.6493e-70	1.05782e-91	0.634331	0.553	0.38	2.34603e-87	4.21116e-52	3.17345e-91
Top1	7.25086e-45	-2.0748	0.631	0.388	1.6081e-40	2.71742e-91	-8.84625	0.698	0.541	6.0267e-87	4.9585e-16	-2.14763	0.623	0.534	1.0997e-11	4.9585e-16	8.15227e-91
Junb	1.08699e-44	-38.5712	0.575	0.339	2.41074e-40	3.08237e-85	-12.2912	0.545	0.391	6.83608e-81	3.40823e-91	-8.39596	0.563	0.362	7.55878e-87	1.08699e-44	1.02247e-90
Trip11	6.49399e-70	0.996448	0.582	0.297	1.44024e-65	9.2996e-46	-2.37511	0.555	0.446	2.06247e-41	8.16531e-91	0.34643	0.591	0.396	1.8109e-86	9.2996e-46	2.44959e-90
Btaf1	3.99125e-23	0.355134	0.308	0.17	8.85179e-19	3.31057e-09	-0.254172	0.347	0.317	7.34218e-05	8.56154e-91	0.532609	0.403	0.233	1.89878e-86	3.31057e-09	2.56846e-90
Mapre1	4.18739e-50	1.3481	0.6	0.354	9.2868e-46	8.4002e-55	0.460103	0.616	0.51	1.863e-50	9.47401e-91	0.287949	0.646	0.443	2.10115e-86	4.18739e-50	2.8422e-90
Rab39	2.75824e-28	0.35014	0.266	0.127	6.11723e-24	1.22337e-65	0.354005	0.341	0.222	2.71318e-61	1.079e-90	0.42724	0.325	0.174	2.393e-86	2.75824e-28	3.23699e-90
Zfp691	8.95611e-20	0.335589	0.32	0.195	1.98629e-15	2.32897e-90	0.381387	0.396	0.25	5.16519e-86	5.86274e-41	0.265368	0.385	0.251	1.30024e-36	8.95611e-20	6.98691e-90
Clec5a	3.64151e-47	-1.82505	0.45	0.224	8.07614e-43	1.345e-89	0.369321	0.432	0.285	2.98295e-85	2.57987e-82	-2.00669	0.43	0.251	5.72163e-78	3.64151e-47	4.03501e-89
Apobec3	6.60598e-62	-1.26208	0.644	0.346	1.46507e-57	1.92574e-89	-1.66608	0.584	0.423	4.2709e-85	1.44416e-51	-2.68648	0.529	0.363	3.20286e-47	1.44416e-51	5.77721e-89
Chst7	2.92266e-40	0.625164	0.309	0.138	6.48187e-36	2.01091e-89	0.458149	0.364	0.225	4.4598e-85	4.00636e-84	0.439067	0.33	0.178	8.8853e-80	2.92266e-40	6.03274e-89
Cryl1	1.34721e-39	0.37462	0.346	0.164	2.98784e-35	1.62646e-76	0.596705	0.425	0.292	3.60716e-72	2.31618e-89	0.759993	0.404	0.227	5.13683e-85	1.34721e-39	6.94855e-89
Rab35	2.92227e-39	0.789649	0.4	0.208	6.48101e-35	3.72384e-74	0.306735	0.44	0.315	8.25872e-70	3.19854e-89	0.59716	0.428	0.256	7.09373e-85	2.92227e-39	9.59563e-89
Bcl9l	9.3771e-71	0.937986	0.435	0.183	2.07965e-66	6.37005e-68	0.564631	0.404	0.284	1.41275e-63	3.54283e-89	0.603437	0.417	0.248	7.85728e-85	6.37005e-68	1.06285e-88
Pxk	2.1561e-26	0.373466	0.318	0.169	4.7818e-22	7.19157e-44	0.367633	0.385	0.289	1.59495e-39	3.59731e-89	0.526065	0.4	0.246	7.97811e-85	2.1561e-26	1.07919e-88
Cnot2	3.49165e-44	1.3377	0.434	0.232	7.74379e-40	5.42729e-89	0.322603	0.467	0.32	1.20366e-84	1.14987e-69	0.580188	0.447	0.286	2.55017e-65	3.49165e-44	1.62819e-88
Ube3a	3.89318e-76	3.68317	0.731	0.423	8.63429e-72	2.67401e-60	4.8753	0.729	0.6	5.93043e-56	5.83685e-89	-2.8627	0.74	0.545	1.2945e-84	2.67401e-60	1.75106e-88
Tent5c	6.44502e-34	-13.8286	0.436	0.242	1.42938e-29	1.65514e-55	-3.40269	0.466	0.349	3.67076e-51	6.76682e-89	-1.7903	0.491	0.297	1.50075e-84	6.44502e-34	2.03005e-88
H2-DMb1	4.94248e-24	-7.88105	0.401	0.236	1.09614e-19	8.69188e-68	-7.3043	0.461	0.328	1.92769e-63	1.14452e-88	-3.89797	0.45	0.26	2.53832e-84	4.94248e-24	3.43356e-88
Whrn	1.14594e-55	0.837979	0.401	0.18	2.54148e-51	7.73961e-81	0.341981	0.464	0.322	1.71649e-76	1.1904e-88	0.340428	0.434	0.257	2.64008e-84	1.14594e-55	3.57121e-88
Arhgap39	1.67757e-88	1.00913	0.518	0.214	3.72051e-84	1.41784e-88	-1.9441	0.456	0.309	3.14448e-84	9.5589e-80	-0.661673	0.444	0.267	2.11997e-75	9.5589e-80	4.25351e-88
Arpc5	1.35233e-24	-14.8592	0.609	0.41	2.99919e-20	5.40182e-88	-11.0806	0.652	0.503	1.19802e-83	1.55502e-75	-1.87034	0.651	0.454	3.44873e-71	1.35233e-24	1.62055e-87
Rps6	3.82454e-48	-60.638	0.959	0.696	8.48207e-44	1.68127e-84	-24.9712	0.95	0.798	3.72871e-80	5.74487e-88	-32.7635	0.935	0.759	1.2741e-83	3.82454e-48	1.72346e-87
Arhgap31	6.59238e-38	-3.22851	0.461	0.259	1.46206e-33	2.41676e-50	-8.30749	0.507	0.389	5.3599e-46	1.01983e-87	-1.54627	0.555	0.346	2.26177e-83	6.59238e-38	3.05948e-87
Klf7	1.64862e-19	-3.9191	0.4	0.245	3.6563e-15	4.14785e-19	-5.89723	0.48	0.412	9.1991e-15	1.84786e-87	-0.882695	0.472	0.31	4.09818e-83	4.14785e-19	5.54357e-87
Atp1a1	3.95452e-14	-9.60569	0.539	0.39	8.77034e-10	0.000233062	-7.6725	0.527	0.483	1	2.1064e-87	-9.74172	0.568	0.404	4.67156e-83	0.000233062	6.31919e-87
Ncoa3	2.57718e-47	0.6552	0.512	0.284	5.71566e-43	6.27849e-83	0.454288	0.536	0.396	1.39244e-78	2.28538e-87	0.349933	0.543	0.346	5.06852e-83	2.57718e-47	6.85615e-87
Rpl18	4.76032e-52	-60.43	0.971	0.698	1.05574e-47	3.67738e-87	-52.7055	0.959	0.827	8.15569e-83	8.84497e-74	-91.1367	0.958	0.795	1.96164e-69	4.76032e-52	1.10321e-86
Wdfy2	4.12672e-52	0.606444	0.403	0.191	9.15223e-48	7.8727e-76	0.42519	0.421	0.289	1.74601e-71	3.70426e-87	0.634866	0.425	0.255	8.21531e-83	4.12672e-52	1.11128e-86
Tnpo1	1.56949e-62	0.397613	0.549	0.284	3.48081e-58	7.8307e-53	1.42892	0.521	0.412	1.73669e-48	4.13909e-87	0.265566	0.531	0.347	9.17968e-83	7.8307e-53	1.24173e-86
Atf7ip	1.01628e-47	0.86471	0.571	0.336	2.2539e-43	3.99466e-63	-1.65961	0.635	0.504	8.85935e-59	4.29515e-87	1.5905	0.666	0.453	9.52578e-83	1.01628e-47	1.28854e-86
Kdm3b	5.73471e-79	1.10806	0.53	0.242	1.27184e-74	5.08847e-87	0.835051	0.49	0.353	1.12852e-82	4.61784e-57	0.73938	0.458	0.302	1.02414e-52	4.61784e-57	1.52654e-86
Rpl11	9.55037e-67	-57.184	0.994	0.776	2.11808e-62	5.95552e-87	-41.4028	0.986	0.862	1.32082e-82	1.49261e-77	-34.789	0.979	0.849	3.31032e-73	9.55037e-67	1.78666e-86
Atp6v0c	8.28351e-60	-59.337	0.917	0.661	1.83712e-55	3.60163e-81	-25.9223	0.95	0.815	7.98769e-77	8.48802e-87	-43.3604	0.941	0.79	1.88247e-82	8.28351e-60	2.54641e-86
Psma1	3.64137e-44	0.37984	0.553	0.311	8.07582e-40	1.00418e-86	0.754648	0.58	0.436	2.22707e-82	4.43615e-56	0.289672	0.553	0.382	9.8385e-52	3.64137e-44	3.01254e-86
Npnt	1.84747e-20	-0.508528	0.328	0.199	4.09732e-16	5.48021e-08	-1.71876	0.257	0.225	0.0012154	1.11923e-86	0.738934	0.345	0.192	2.48224e-82	5.48021e-08	3.3577e-86
Foxp1	3.73785e-48	-7.28203	0.53	0.29	8.28981e-44	1.46041e-86	-7.13882	0.556	0.403	3.23889e-82	1.27794e-10	-14.1116	0.522	0.403	2.83423e-06	1.27794e-10	4.38122e-86
Cdk9	1.32336e-35	0.425157	0.448	0.255	2.93494e-31	1.54639e-86	0.395744	0.479	0.339	3.42959e-82	2.12837e-37	0.43736	0.426	0.288	4.7203e-33	1.32336e-35	4.63918e-86
Trib1	2.91006e-43	0.839421	0.32	0.143	6.45393e-39	8.80566e-44	0.395263	0.309	0.217	1.95292e-39	1.5692e-86	0.719498	0.363	0.207	3.48016e-82	2.91006e-43	4.70759e-86
Rpl26	7.59211e-64	-67.9646	0.997	0.819	1.68378e-59	3.01466e-79	-45.7608	0.992	0.876	6.68592e-75	2.05108e-86	-43.3946	0.989	0.883	4.54888e-82	7.59211e-64	6.15324e-86
Klf6	3.06579e-72	-8.94886	0.628	0.313	6.79931e-68	2.05217e-86	-27.9289	0.523	0.371	4.55129e-82	4.03343e-33	-2.01638	0.499	0.37	8.94534e-29	4.03343e-33	6.1565e-86
Frrs1	2.39396e-86	-3.00372	0.628	0.316	5.30933e-82	1.11781e-63	0.630557	0.497	0.365	2.47908e-59	6.56222e-86	1.31805	0.512	0.318	1.45537e-81	1.11781e-63	7.18189e-86
H2afy	9.48709e-48	-7.91694	0.61	0.344	2.10405e-43	2.45034e-86	-1.31891	0.627	0.482	5.43437e-82	6.63042e-40	-18.8247	0.581	0.437	1.47049e-35	6.63042e-40	7.35103e-86
Rogdi	1.92833e-75	0.649475	0.593	0.301	4.27664e-71	1.0928e-84	0.489438	0.512	0.372	2.42362e-80	3.61813e-86	0.61488	0.497	0.317	8.02429e-82	1.92833e-75	1.08544e-85
Ms4a6d	2.40363e-37	-4.4694	0.479	0.264	5.33078e-33	3.98526e-86	0.280016	0.479	0.33	8.83851e-82	1.46887e-47	-8.68468	0.427	0.273	3.25765e-43	2.40363e-37	1.19558e-85
Rpl27	3.46204e-50	-46.3927	0.958	0.703	7.67812e-46	4.15312e-86	-40.602	0.947	0.806	9.21079e-82	1.23493e-36	-37.7895	0.932	0.789	2.73882e-32	1.23493e-36	1.24594e-85
Rnf167	8.04473e-41	0.553924	0.499	0.284	1.78416e-36	6.66042e-86	0.370087	0.55	0.407	1.47715e-81	1.56494e-82	0.488273	0.545	0.349	3.47073e-78	8.04473e-41	1.99813e-85
Pttg1ip	2.81712e-48	-0.404404	0.552	0.312	6.2478e-44	7.42726e-86	0.336185	0.6	0.461	1.64722e-81	9.51071e-75	0.522209	0.617	0.41	2.10929e-70	2.81712e-48	2.22818e-85
Ldb1	3.33443e-46	0.544301	0.486	0.263	7.3951e-42	3.12537e-72	0.266537	0.5	0.373	6.93144e-68	7.71359e-86	0.706416	0.486	0.315	1.71072e-81	3.33443e-46	2.31408e-85
Trim26	1.30864e-71	0.732842	0.473	0.204	2.9023e-67	1.08694e-85	0.394332	0.464	0.322	2.41061e-81	5.93943e-75	0.448299	0.442	0.269	1.31725e-70	1.30864e-71	3.26081e-85
Tmem273	6.5211e-56	0.754467	0.352	0.147	1.44625e-51	1.35387e-85	0.369316	0.381	0.237	3.00261e-81	1.86466e-59	0.328544	0.326	0.194	4.13544e-55	6.5211e-56	4.06161e-85
Casc3	5.84132e-55	0.932074	0.442	0.214	1.29549e-50	4.26524e-63	0.437241	0.441	0.326	9.45945e-59	1.84193e-85	0.652156	0.464	0.288	4.08504e-81	5.84132e-55	5.5258e-85
Nudcd3	6.00793e-28	0.395411	0.472	0.292	1.33244e-23	2.89361e-43	0.277774	0.536	0.443	6.41746e-39	2.26085e-85	0.497774	0.593	0.39	5.01412e-81	6.00793e-28	6.78256e-85
Rpl22	1.08233e-34	-21.1871	0.924	0.672	2.40039e-30	4.17382e-85	-32.8433	0.921	0.766	9.25671e-81	2.99452e-47	-39.2268	0.916	0.75	6.64125e-43	1.08233e-34	1.25215e-84
Npm1	3.88693e-35	-22.2209	0.761	0.484	8.62042e-31	9.96217e-56	-14.8141	0.776	0.644	2.20941e-51	4.22699e-85	-26.6902	0.761	0.556	9.37461e-81	3.88693e-35	1.2681e-84
Ythdf2	2.75674e-60	0.65523	0.515	0.264	6.1139e-56	4.61697e-85	0.386894	0.51	0.369	1.02395e-80	4.35159e-69	0.666019	0.501	0.334	9.65096e-65	2.75674e-60	1.38509e-84
Ing4	1.39702e-41	0.754746	0.473	0.262	3.09832e-37	4.79685e-85	0.595916	0.525	0.385	1.06385e-80	3.91894e-53	0.583837	0.487	0.334	8.69142e-49	1.39702e-41	1.43906e-84
Lrrk1	1.82007e-51	0.59872	0.453	0.22	4.03654e-47	7.04604e-85	0.47579	0.474	0.334	1.56267e-80	1.63651e-75	0.544232	0.455	0.278	3.62946e-71	1.82007e-51	2.11381e-84
Copa	4.86844e-48	0.323254	0.565	0.318	1.07972e-43	1.45345e-51	0.473048	0.562	0.456	3.22345e-47	1.23887e-84	0.427602	0.589	0.397	2.74757e-80	4.86844e-48	3.71662e-84
Rpl4	1.38869e-37	-21.3279	0.874	0.604	3.07985e-33	1.54346e-84	-12.1066	0.867	0.713	3.42309e-80	4.85943e-72	-13.3244	0.856	0.658	1.07772e-67	1.38869e-37	4.63039e-84
Tuba1b	6.42438e-37	-16.7802	0.685	0.478	1.4248e-32	1.87487e-84	-8.58906	0.758	0.594	4.15809e-80	8.68225e-11	-24.4526	0.652	0.54	1.92555e-06	8.68225e-11	5.62462e-84
Ogt	2.59428e-84	-2.4336	0.812	0.487	5.75359e-80	2.037e-82	-4.48065	0.818	0.652	4.51765e-78	3.1254e-48	-4.11151	0.805	0.612	6.93151e-44	3.1254e-48	7.78284e-84
Chd2	1.66624e-47	0.297726	0.531	0.298	3.69539e-43	1.72726e-25	-1.24721	0.54	0.461	3.83073e-21	2.66139e-84	-1.21273	0.613	0.412	5.90244e-80	1.72726e-25	7.98418e-84
Ttc7	8.81164e-30	0.341242	0.334	0.173	1.95425e-25	8.27118e-55	0.25649	0.386	0.278	1.83438e-50	2.87085e-84	0.702959	0.41	0.241	6.36698e-80	8.81164e-30	8.61256e-84
Fam193a	4.82524e-84	0.820806	0.582	0.273	1.07014e-79	8.25797e-75	0.289042	0.531	0.398	1.83145e-70	2.67933e-66	0.547263	0.527	0.356	5.94222e-62	2.67933e-66	1.44757e-83
Msl2	4.83596e-81	0.96829	0.542	0.251	1.07252e-76	4.84129e-84	0.700904	0.511	0.373	1.0737e-79	1.62252e-56	0.262253	0.48	0.327	3.59843e-52	1.62252e-56	1.45239e-83
Ifi30	3.18913e-12	-22.9451	0.505	0.362	7.07286e-08	5.16046e-84	-20.6211	0.525	0.366	1.14449e-79	1.54656e-32	-30.1782	0.479	0.338	3.42996e-28	3.18913e-12	1.54814e-83
Eif3j1	1.37077e-12	-0.290393	0.372	0.262	3.0401e-08	2.25422e-22	-1.79113	0.446	0.381	4.99941e-18	7.17917e-84	0.45947	0.518	0.334	1.5922e-79	1.37077e-12	2.15375e-83
Atp13a3	5.14862e-35	0.447835	0.447	0.252	1.14186e-30	1.69523e-51	0.479934	0.489	0.382	3.75967e-47	1.45428e-83	-0.434802	0.511	0.327	3.2253e-79	5.14862e-35	4.36283e-83
Set	3.13725e-39	-1.6929	0.673	0.447	6.9578e-35	1.57557e-67	-5.26401	0.753	0.613	3.4943e-63	1.55077e-83	-3.56373	0.747	0.548	3.43929e-79	3.13725e-39	4.6523e-83
Vcpip1	1.50261e-49	0.75099	0.432	0.213	3.3325e-45	3.14551e-40	0.476823	0.415	0.326	6.97611e-36	1.58004e-83	0.437827	0.428	0.277	3.50422e-79	3.14551e-40	4.74012e-83
Rps27a	3.40152e-48	-70.1902	0.994	0.854	7.54388e-44	1.3396e-67	-75.138	0.997	0.881	2.97096e-63	1.71188e-83	-97.9657	0.994	0.891	3.7966e-79	3.40152e-48	5.13563e-83
Phip	3.10563e-83	2.83611	0.698	0.378	6.88766e-79	4.70017e-74	-5.07983	0.686	0.539	1.0424e-69	2.14447e-68	-0.277624	0.668	0.492	4.756e-64	2.14447e-68	9.31688e-83
Phf3	2.76296e-66	0.843288	0.626	0.335	6.12769e-62	3.78186e-83	0.349328	0.621	0.475	8.38741e-79	1.40128e-48	0.363591	0.592	0.438	3.10776e-44	1.40128e-48	1.13456e-82
Asxl2	6.53045e-83	1.79154	0.622	0.313	1.44832e-78	6.40622e-81	0.422472	0.566	0.426	1.42077e-76	2.42933e-50	0.561898	0.544	0.386	5.38777e-46	2.42933e-50	1.95914e-82
Crbn	7.74037e-36	0.82708	0.333	0.161	1.71666e-31	2.14447e-32	0.269361	0.32	0.246	4.756e-28	7.3298e-83	0.514306	0.34	0.197	1.6256e-78	2.14447e-32	2.19894e-82
Mark2	1.59243e-34	0.766782	0.419	0.226	3.5317e-30	2.07778e-52	0.398743	0.426	0.321	4.6081e-48	1.36212e-82	0.478594	0.43	0.27	3.02091e-78	1.59243e-34	4.08636e-82
Btf3	3.58017e-38	-7.50942	0.755	0.471	7.9401e-34	1.87646e-82	-3.28329	0.775	0.626	4.16162e-78	3.18889e-36	-7.11518	0.716	0.543	7.07231e-32	3.18889e-36	5.62939e-82
Madd	8.75692e-40	0.558602	0.378	0.188	1.94211e-35	2.25415e-82	0.74218	0.411	0.269	4.99926e-78	1.88559e-26	0.273633	0.353	0.258	4.18186e-22	1.88559e-26	6.76246e-82
Zfp120	1.41729e-25	0.613731	0.293	0.155	3.14327e-21	6.63914e-41	0.397491	0.348	0.256	1.47243e-36	2.27552e-82	0.362541	0.352	0.201	5.04665e-78	1.41729e-25	6.82656e-82
Bmf	1.78744e-74	0.683176	0.418	0.169	3.96419e-70	7.63007e-59	0.492713	0.333	0.222	1.6922e-54	3.3372e-82	1.25617	0.334	0.183	7.40124e-78	7.63007e-59	1.00116e-81
Csnk1d	9.64627e-29	0.269259	0.406	0.238	2.13935e-24	1.50943e-60	0.452292	0.432	0.316	3.34761e-56	4.37034e-82	0.653638	0.434	0.27	9.69254e-78	9.64627e-29	1.3111e-81
Lpcat1	2.47098e-38	0.584476	0.472	0.267	5.48014e-34	1.62737e-67	-0.271637	0.471	0.347	3.60919e-63	4.82266e-82	0.375579	0.487	0.309	1.06957e-77	2.47098e-38	1.4468e-81
Eef1b2	1.37774e-47	-41.881	0.899	0.618	3.05556e-43	5.04271e-82	-15.6968	0.88	0.726	1.11837e-77	8.50823e-74	-31.9899	0.865	0.672	1.88695e-69	1.37774e-47	1.51281e-81
Gna13	7.72221e-65	-0.962478	0.632	0.36	1.71263e-60	7.96502e-82	-3.08242	0.66	0.516	1.76648e-77	3.99467e-66	-2.08933	0.642	0.453	8.85939e-62	7.72221e-65	2.38951e-81
Sh3bp1	8.66747e-47	0.672601	0.404	0.199	1.92227e-42	1.07713e-81	0.352644	0.419	0.279	2.38885e-77	6.58733e-60	0.279077	0.404	0.249	1.46094e-55	8.66747e-47	3.23138e-81
Cers2	7.652e-44	0.724641	0.47	0.244	1.69706e-39	1.08279e-81	0.387438	0.466	0.333	2.4014e-77	4.65866e-59	0.354779	0.434	0.281	1.0332e-54	7.652e-44	3.24836e-81
Uhrf2	4.03956e-61	0.907138	0.543	0.279	8.95893e-57	1.73244e-79	0.394809	0.545	0.409	3.8422e-75	1.10549e-81	0.487361	0.52	0.344	2.45176e-77	4.03956e-61	3.31648e-81
Tmf1	2.02329e-37	0.259938	0.474	0.276	4.48726e-33	7.44141e-52	0.647697	0.521	0.414	1.65036e-47	2.53752e-81	1.40566	0.551	0.371	5.62771e-77	2.02329e-37	7.61255e-81
Adprh	1.17041e-15	0.305774	0.371	0.247	2.59574e-11	3.13385e-56	0.368229	0.469	0.364	6.95026e-52	2.73405e-81	0.329799	0.462	0.288	6.06359e-77	1.17041e-15	8.20216e-81
Tex261	1.62883e-34	0.491282	0.495	0.287	3.61241e-30	1.0181e-74	0.887607	0.555	0.426	2.25793e-70	3.41698e-81	0.56561	0.539	0.348	7.57817e-77	1.62883e-34	1.02509e-80
Akt1	9.46542e-40	0.482714	0.457	0.243	2.09924e-35	3.58219e-81	0.4311	0.467	0.323	7.94458e-77	1.3002e-25	0.29202	0.408	0.296	2.88359e-21	1.3002e-25	1.07466e-80
Ggta1	4.927e-53	0.710017	0.359	0.154	1.09271e-48	8.74859e-52	0.349243	0.333	0.23	1.94026e-47	4.94064e-81	0.40007	0.341	0.189	1.09574e-76	8.74859e-52	1.48219e-80
Mcfd2	1.79925e-34	0.423363	0.413	0.229	3.99038e-30	7.17968e-80	0.407888	0.473	0.344	1.59231e-75	5.44428e-81	0.390879	0.449	0.277	1.20743e-76	1.79925e-34	1.63328e-80
Pbrm1	1.34811e-36	1.05456	0.566	0.345	2.98985e-32	1.09098e-39	0.359424	0.576	0.483	2.41958e-35	6.66512e-81	-9.48838	0.606	0.422	1.47819e-76	1.34811e-36	1.99953e-80
Atp6v1c1	2.24604e-43	0.562225	0.473	0.257	4.98128e-39	4.96373e-52	-0.880303	0.51	0.401	1.10086e-47	8.74201e-81	0.441399	0.509	0.335	1.9388e-76	2.24604e-43	2.6226e-80
Tmem176a	4.51424e-34	-13.1191	0.669	0.419	1.00117e-29	9.51628e-81	-7.51023	0.712	0.569	2.11052e-76	2.15892e-64	-12.5362	0.682	0.477	4.78805e-60	4.51424e-34	2.85488e-80
Bnip2	9.81758e-47	0.743387	0.572	0.346	2.17734e-42	1.29103e-80	-0.360084	0.589	0.439	2.86325e-76	2.68957e-52	0.462118	0.555	0.391	5.96493e-48	9.81758e-47	3.8731e-80
Myo9a	1.01599e-29	0.439942	0.371	0.204	2.25327e-25	6.65169e-10	-1.76717	0.357	0.32	1.47521e-05	1.88265e-80	0.364263	0.414	0.258	4.17533e-76	6.65169e-10	5.64794e-80
Rpl7l1	2.89021e-31	0.564782	0.393	0.217	6.4099e-27	1.69082e-69	0.30585	0.448	0.317	3.74989e-65	2.71536e-80	0.542045	0.43	0.262	6.02212e-76	2.89021e-31	8.14607e-80
Zfp36	1.77077e-57	-46.9354	0.501	0.242	3.92721e-53	2.83113e-80	-3.38774	0.413	0.277	6.27888e-76	3.12673e-46	-31.9903	0.414	0.274	6.93446e-42	3.12673e-46	8.49339e-80
Tulp4	2.0794e-43	-0.835392	0.492	0.261	4.6117e-39	1.8797e-05	-1.29295	0.469	0.416	0.41688	3.98991e-80	0.371946	0.515	0.381	8.84882e-76	1.8797e-05	1.19697e-79
Eif5	2.12419e-54	-29.5934	0.711	0.444	4.71104e-50	3.28917e-48	-6.5348	0.716	0.608	7.29471e-44	4.37749e-80	-20.5977	0.741	0.553	9.70839e-76	3.28917e-48	1.31325e-79
Taf1d	1.37986e-19	-9.94429	0.415	0.27	3.06026e-15	3.18403e-25	-10.9228	0.427	0.358	7.06155e-21	5.4048e-80	-14.8446	0.485	0.309	1.19868e-75	1.37986e-19	1.62144e-79
Hnrnpdl	1.48096e-36	0.331872	0.545	0.337	3.28448e-32	2.34368e-43	3.12929	0.592	0.492	5.19781e-39	5.77125e-80	1.06399	0.609	0.414	1.27995e-75	1.48096e-36	1.73137e-79
Gabarap	1.13144e-36	-6.42302	0.866	0.571	2.5093e-32	3.2027e-68	-2.58564	0.863	0.726	7.10295e-64	5.94952e-80	-11.6244	0.859	0.663	1.31948e-75	1.13144e-36	1.78485e-79
Oip5os1	2.58062e-48	1.0838	0.564	0.318	5.7233e-44	1.82115e-36	-4.7962	0.583	0.468	4.03894e-32	6.55936e-80	-0.450256	0.585	0.446	1.45473e-75	1.82115e-36	1.96781e-79
Cox7a2l	1.1908e-44	-7.81598	0.769	0.484	2.64096e-40	7.40147e-80	-0.841731	0.747	0.6	1.6415e-75	3.57128e-67	-3.84907	0.738	0.538	7.92038e-63	1.1908e-44	2.22044e-79
Mysm1	2.64294e-49	0.78791	0.498	0.269	5.86151e-45	3.28209e-67	1.13262	0.526	0.397	7.27902e-63	1.27361e-79	0.656088	0.534	0.361	2.82461e-75	2.64294e-49	3.82083e-79
Ebp	3.52781e-25	0.367591	0.364	0.206	7.82397e-21	1.59786e-79	0.387771	0.446	0.316	3.54374e-75	1.76575e-50	0.375665	0.404	0.259	3.91608e-46	3.52781e-25	4.79359e-79
Mrpl43	1.58135e-45	0.720993	0.493	0.265	3.50712e-41	3.42843e-47	0.280383	0.512	0.408	7.60358e-43	1.63001e-79	0.511235	0.519	0.331	3.61504e-75	1.58135e-45	4.89003e-79
Cr1l	1.70849e-57	0.669985	0.603	0.33	3.78908e-53	2.58942e-79	0.996468	0.595	0.455	5.74282e-75	1.24416e-58	0.656111	0.57	0.392	2.75931e-54	1.70849e-57	7.76827e-79
Cdk2ap2	2.40901e-11	-32.4864	0.326	0.211	5.34271e-07	4.03452e-79	-22.0521	0.432	0.293	8.94777e-75	3.11151e-18	-14.6296	0.379	0.288	6.90072e-14	2.40901e-11	1.21036e-78
Rab2a	9.36162e-30	-0.252104	0.604	0.394	2.07622e-25	1.80267e-44	-0.751531	0.674	0.569	3.99797e-40	4.42291e-79	0.436314	0.69	0.492	9.80912e-75	9.36162e-30	1.32687e-78
Eng	4.50211e-12	-5.52735	0.251	0.15	9.98479e-08	5.28523e-42	-9.03412	0.436	0.333	1.17216e-37	5.68102e-79	-8.43861	0.447	0.262	1.25994e-74	4.50211e-12	1.70431e-78
Actr3	7.88077e-26	-14.2204	0.677	0.454	1.7478e-21	4.09351e-59	-11.3812	0.715	0.591	9.07859e-55	5.73208e-79	-9.5763	0.73	0.516	1.27126e-74	7.88077e-26	1.71962e-78
Eif2s2	1.98244e-22	-2.56075	0.604	0.429	4.39666e-18	1.68564e-25	-3.11374	0.679	0.596	3.73842e-21	7.50228e-79	-18.4245	0.707	0.529	1.66385e-74	1.98244e-22	2.25068e-78
Klf13	8.69589e-79	-6.05419	0.644	0.313	1.92858e-74	3.07349e-32	-1.57861	0.449	0.355	6.81638e-28	1.59959e-19	-2.38126	0.416	0.332	3.54758e-15	1.59959e-19	2.60877e-78
Supt20	2.37947e-57	0.855105	0.556	0.305	5.27719e-53	1.05428e-78	0.444456	0.549	0.411	2.33817e-74	1.65674e-77	0.577745	0.543	0.354	3.67432e-73	2.37947e-57	3.16283e-78
Map3k2	2.98177e-59	0.904745	0.508	0.258	6.61298e-55	1.69923e-78	0.442213	0.507	0.372	3.76856e-74	2.30159e-65	0.349602	0.491	0.329	5.10448e-61	2.98177e-59	5.09769e-78
Zfp445	1.77159e-48	0.890536	0.444	0.225	3.92904e-44	2.40748e-22	0.495322	0.414	0.344	5.33932e-18	1.93905e-78	0.44453	0.441	0.296	4.30042e-74	2.40748e-22	5.81715e-78
Slc26a2	7.66078e-33	-42.4293	0.349	0.179	1.69901e-28	4.46548e-29	-72.4228	0.352	0.274	9.90353e-25	1.96489e-78	-29.4516	0.37	0.224	4.35774e-74	4.46548e-29	5.89468e-78
Ctnnb1	2.52708e-43	-1.65896	0.616	0.385	5.60455e-39	4.08602e-78	-13.4927	0.64	0.492	9.06198e-74	2.16351e-36	-13.4115	0.591	0.467	4.79824e-32	2.16351e-36	1.22581e-77
Stat3	1.35221e-55	-0.288891	0.549	0.286	2.99894e-51	5.02504e-78	0.260839	0.472	0.338	1.11445e-73	7.20234e-68	0.465557	0.465	0.31	1.59733e-63	1.35221e-55	1.50751e-77
Rps7	2.4793e-55	-116.519	0.98	0.76	5.49859e-51	7.21657e-78	-76.3767	0.977	0.848	1.60049e-73	1.46191e-73	-79.7384	0.97	0.831	3.24223e-69	2.4793e-55	2.16497e-77
Scamp5	3.36289e-37	0.744604	0.365	0.186	7.45822e-33	4.37789e-49	0.253891	0.385	0.286	9.70928e-45	7.86082e-78	1.06872	0.398	0.242	1.74337e-73	3.36289e-37	2.35824e-77
Ndfip2	5.95411e-50	0.5579	0.534	0.298	1.3205e-45	8.26751e-78	0.420208	0.564	0.429	1.83357e-73	6.5814e-71	0.357994	0.549	0.36	1.45962e-66	5.95411e-50	2.48025e-77
Cul3	5.20253e-28	0.674783	0.431	0.253	1.15382e-23	1.02275e-26	0.287296	0.464	0.394	2.26826e-22	1.06898e-77	0.926179	0.482	0.325	2.37079e-73	1.02275e-26	3.20695e-77
Etv1	1.1432e-31	-2.86706	0.302	0.142	2.53538e-27	1.94604e-19	-3.41228	0.344	0.265	4.31593e-15	2.11902e-77	-1.16553	0.339	0.223	4.69956e-73	1.94604e-19	6.35706e-77
H3f3a	1.49598e-34	-130.061	0.93	0.64	3.31779e-30	4.44275e-63	-133.37	0.943	0.813	9.85313e-59	3.87558e-77	-80.636	0.913	0.747	8.59527e-73	1.49598e-34	1.16268e-76
Oaz1	2.57852e-48	-13.433	0.908	0.597	5.71864e-44	1.35672e-49	-10.0243	0.907	0.792	3.00893e-45	5.05907e-77	-16.1809	0.899	0.726	1.122e-72	2.57852e-48	1.51772e-76
Rps20	1.78772e-51	-147.477	0.988	0.779	3.9648e-47	1.28087e-66	-79.9146	0.984	0.851	2.84072e-62	5.49891e-77	-88.4673	0.977	0.837	1.21955e-72	1.78772e-51	1.64967e-76
Herc1	8.78384e-77	1.16951	0.629	0.321	1.94808e-72	4.26361e-46	-4.95847	0.566	0.459	9.45585e-42	9.00941e-49	-11.4951	0.583	0.421	1.99811e-44	4.26361e-46	2.63515e-76
Mia2	8.97678e-49	0.732663	0.603	0.374	1.99087e-44	1.10368e-76	0.337914	0.639	0.51	2.44774e-72	4.87982e-68	0.889571	0.658	0.469	1.08225e-63	8.97678e-49	3.31103e-76
Aff1	1.11583e-76	0.91949	0.445	0.18	2.47469e-72	2.33407e-69	0.443485	0.336	0.216	5.17649e-65	1.02197e-26	0.335147	0.3	0.211	2.26654e-22	1.02197e-26	3.34749e-76
Hadha	7.22937e-27	0.469829	0.464	0.287	1.60333e-22	1.4665e-10	-1.35648	0.496	0.458	3.2524e-06	1.53454e-76	0.458012	0.576	0.397	3.4033e-72	1.4665e-10	4.60362e-76
Wdr81	3.03484e-40	0.474558	0.342	0.162	6.73066e-36	4.69684e-57	0.324011	0.324	0.217	1.04167e-52	1.76429e-76	0.392103	0.326	0.182	3.91285e-72	3.03484e-40	5.29288e-76
Cds1	4.18922e-70	0.788929	0.397	0.158	9.29084e-66	1.78727e-47	0.335978	0.356	0.255	3.9638e-43	1.8876e-76	0.345479	0.345	0.2	4.18632e-72	1.78727e-47	5.66281e-76
Rbpj	3.56887e-30	-6.09614	0.467	0.282	7.91504e-26	1.34315e-22	-4.88168	0.384	0.316	2.97884e-18	2.68674e-76	-0.769265	0.426	0.27	5.95866e-72	1.34315e-22	8.06023e-76
Phf20l1	7.02181e-43	0.437515	0.613	0.381	1.5573e-38	3.12646e-51	-2.86887	0.625	0.511	6.93386e-47	4.23959e-76	-2.15583	0.66	0.468	9.40257e-72	7.02181e-43	1.27188e-75
N4bp2l1	3.41074e-57	0.476402	0.358	0.144	7.56434e-53	4.92196e-76	0.596331	0.316	0.193	1.09159e-71	4.25944e-38	0.258738	0.264	0.173	9.44659e-34	4.25944e-38	1.47659e-75
Agmo	2.45035e-38	0.502967	0.32	0.149	5.43438e-34	5.20061e-54	0.271577	0.352	0.248	1.15339e-49	5.47681e-76	0.430291	0.361	0.206	1.21465e-71	2.45035e-38	1.64304e-75
Lyst	3.34018e-15	-14.9575	0.324	0.2	7.40784e-11	1.07211e-10	-1.61708	0.31	0.271	2.37772e-06	6.10846e-76	-1.6526	0.374	0.23	1.35473e-71	1.07211e-10	1.83254e-75
Vrk2	1.18355e-25	0.813556	0.312	0.168	2.62488e-21	2.94541e-61	0.810786	0.368	0.251	6.53233e-57	6.91095e-76	0.452567	0.368	0.212	1.53271e-71	1.18355e-25	2.07329e-75
Rps18	4.3554e-46	-115.132	0.978	0.736	9.6594e-42	1.90248e-75	-79.3086	0.964	0.824	4.21932e-71	3.19391e-72	-105.575	0.961	0.806	7.08346e-68	4.3554e-46	5.70744e-75
Sdf2l1	1.74524e-25	-9.90772	0.438	0.255	3.87059e-21	3.67249e-75	-15.4218	0.569	0.424	8.14484e-71	3.87858e-51	-12.6319	0.521	0.347	8.60192e-47	1.74524e-25	1.10175e-74
Rps8	4.33356e-42	-118.806	0.997	0.871	9.61097e-38	1.71325e-36	-70.0767	0.995	0.899	3.79964e-32	4.3205e-75	-104.337	0.996	0.914	9.582e-71	1.71325e-36	1.29615e-74
Naca	1.93981e-33	-15.9227	0.842	0.578	4.3021e-29	6.60512e-75	-19.1766	0.865	0.719	1.46488e-70	4.87124e-38	-14.038	0.843	0.68	1.08034e-33	1.93981e-33	1.98154e-74
Ier3ip1	2.0393e-35	0.53466	0.533	0.317	4.52276e-31	9.6082e-75	0.319872	0.585	0.445	2.13091e-70	1.7905e-35	0.331806	0.556	0.402	3.97098e-31	2.0393e-35	2.88246e-74
Slc6a6	1.30955e-46	-41.9305	0.654	0.401	2.90433e-42	6.23512e-50	-47.8788	0.626	0.492	1.38283e-45	1.01285e-74	-53.5051	0.663	0.453	2.24631e-70	1.30955e-46	3.03856e-74
Ociad1	1.7487e-37	0.27745	0.533	0.328	3.87827e-33	4.8757e-69	0.302466	0.605	0.478	1.08133e-64	1.02689e-74	0.830087	0.598	0.407	2.27744e-70	1.7487e-37	3.08067e-74
Atp6ap2	1.03602e-72	-2.99477	0.745	0.425	2.29769e-68	1.08384e-74	-2.59028	0.755	0.612	2.40374e-70	3.94886e-73	-1.40974	0.704	0.5	8.75778e-69	1.03602e-72	3.25152e-74
Map3k3	2.9647e-39	0.396757	0.35	0.165	6.57512e-35	3.90571e-47	0.256751	0.332	0.238	8.66209e-43	1.38776e-74	0.437846	0.337	0.191	3.07777e-70	2.9647e-39	4.16327e-74
Ddx42	9.00132e-45	0.363576	0.42	0.207	1.99631e-40	6.72255e-26	0.494418	0.396	0.329	1.49093e-21	1.42293e-74	0.689289	0.421	0.269	3.15577e-70	6.72255e-26	4.26879e-74
Manf	5.80044e-55	-1.39761	0.658	0.385	1.28642e-50	1.30239e-66	-6.29106	0.733	0.591	2.88843e-62	2.01463e-74	-8.20761	0.728	0.525	4.46805e-70	5.80044e-55	6.04389e-74
Vps13c	2.55397e-11	0.485496	0.272	0.175	5.6642e-07	3.96493e-07	-0.276717	0.293	0.262	0.00879343	2.21132e-74	0.493326	0.367	0.22	4.90427e-70	3.96493e-07	6.63397e-74
Stk17b	3.29361e-37	-10.8563	0.366	0.173	7.30456e-33	2.3264e-74	-1.70123	0.37	0.239	5.15949e-70	2.63324e-21	-6.77035	0.306	0.229	5.84e-17	2.63324e-21	6.9792e-74
Ddx21	5.02765e-12	-5.43838	0.33	0.23	1.11503e-07	1.5374e-19	-4.41531	0.373	0.313	3.40964e-15	2.4587e-74	0.411461	0.419	0.265	5.45289e-70	5.02765e-12	7.37609e-74
St13	1.77998e-33	-0.603963	0.636	0.422	3.94764e-29	3.11483e-74	-0.284891	0.746	0.603	6.90807e-70	2.45324e-69	-0.778631	0.731	0.555	5.4408e-65	1.77998e-33	9.34449e-74
Bmpr2	4.54418e-57	-24.2187	0.634	0.377	1.00781e-52	3.6296e-56	-14.6656	0.657	0.529	8.04972e-52	7.71491e-74	-12.4823	0.693	0.479	1.71101e-69	3.6296e-56	2.31447e-73
Dpysl2	8.19992e-40	-0.569536	0.591	0.366	1.81858e-35	6.56165e-72	-0.595669	0.658	0.521	1.45524e-67	1.00903e-73	-7.55882	0.684	0.493	2.23783e-69	8.19992e-40	3.0271e-73
Anp32a	1.17775e-35	-1.41085	0.609	0.381	2.61201e-31	1.02805e-73	-0.71134	0.697	0.559	2.28e-69	4.32506e-69	0.261365	0.683	0.499	9.59211e-65	1.17775e-35	3.08414e-73
Zfp397	7.77766e-72	0.81054	0.518	0.236	1.72493e-67	1.58653e-48	0.461593	0.471	0.369	3.5186e-44	1.13496e-73	0.357226	0.482	0.301	2.51711e-69	1.58653e-48	3.40488e-73
Rps5	1.396e-44	-104.725	0.956	0.712	3.09605e-40	1.15727e-73	-74.3082	0.945	0.796	2.56658e-69	2.39058e-57	-52.6867	0.935	0.771	5.30182e-53	1.396e-44	3.4718e-73
Parp1	6.07718e-27	-11.9781	0.388	0.228	1.3478e-22	1.23635e-50	42.8928	0.429	0.319	2.74199e-46	1.34432e-73	3.87641	0.428	0.274	2.98143e-69	6.07718e-27	4.03296e-73
Stx16	6.5523e-59	0.937907	0.543	0.28	1.45317e-54	1.62084e-73	0.389562	0.542	0.407	3.59469e-69	1.70776e-58	0.369953	0.512	0.356	3.78747e-54	1.70776e-58	4.86251e-73
Mgll	9.09252e-46	-7.33325	0.444	0.223	2.01654e-41	1.75954e-29	-2.94774	0.461	0.384	3.9023e-25	1.85456e-73	-9.76699	0.477	0.31	4.11304e-69	1.75954e-29	5.56368e-73
Nrp1	5.03413e-18	-5.01951	0.455	0.291	1.11647e-13	0.0029842	-7.91633	0.433	0.423	1	2.08847e-73	-1.15531	0.516	0.336	4.63181e-69	0.0029842	6.26541e-73
Znfx1	7.24667e-19	-0.732856	0.311	0.185	1.60717e-14	8.46465e-36	-2.21957	0.37	0.283	1.87729e-31	2.42905e-73	-1.98734	0.4	0.241	5.38715e-69	7.24667e-19	7.28715e-73
Denr	1.67106e-14	-0.807136	0.371	0.245	3.70609e-10	6.40362e-13	-0.326684	0.438	0.392	1.42019e-08	2.65415e-73	1.00889	0.487	0.315	5.88638e-69	6.40362e-13	7.96245e-73
Jpt1	3.50912e-31	-7.47405	0.457	0.256	7.78252e-27	3.16813e-73	-2.54202	0.488	0.349	7.02628e-69	4.3651e-40	-3.33171	0.446	0.309	9.68092e-36	3.50912e-31	9.5044e-73
Rpl10a	5.33837e-41	-48.0927	0.949	0.685	1.18394e-36	3.46401e-73	-34.4031	0.918	0.782	7.68249e-69	2.48437e-47	-35.2204	0.908	0.742	5.50984e-43	5.33837e-41	1.0392e-72
Zfp703	3.82777e-58	0.839247	0.469	0.232	8.48924e-54	8.70148e-62	0.255963	0.432	0.318	1.92981e-57	4.4003e-73	0.308534	0.437	0.274	9.75899e-69	3.82777e-58	1.32009e-72
Slc38a9	1.4788e-53	1.22306	0.504	0.264	3.27969e-49	9.55314e-66	0.372305	0.517	0.395	2.1187e-61	4.82482e-73	0.744336	0.519	0.333	1.07005e-68	1.4788e-53	1.44744e-72
Zc3h7a	1.1396e-65	0.94547	0.572	0.302	2.52741e-61	5.93547e-73	0.494663	0.543	0.409	1.31637e-68	1.18965e-59	0.461514	0.55	0.37	2.63841e-55	1.18965e-59	1.78064e-72
Slc38a2	0.0227735	-82.6245	0.423	0.348	1	1.04584e-05	-144.523	0.522	0.468	0.231947	6.09593e-73	-130.999	0.534	0.374	1.35196e-68	0.0227735	1.82878e-72
Rnasek	3.13389e-50	-1.94606	0.787	0.535	6.95034e-46	1.13932e-59	-2.28095	0.823	0.698	2.52678e-55	6.17819e-73	-1.14949	0.819	0.65	1.3702e-68	3.13389e-50	1.85346e-72
Rpl15	9.92471e-49	-54.3347	0.969	0.72	2.2011e-44	6.67972e-73	-29.956	0.957	0.825	1.48143e-68	2.94705e-51	-40.163	0.951	0.792	6.53596e-47	9.92471e-49	2.00392e-72
B430010I23Rik	2.965e-24	0.725373	0.396	0.223	6.57578e-20	2.52737e-55	0.411889	0.454	0.331	5.60521e-51	6.87386e-73	0.689679	0.466	0.291	1.52448e-68	2.965e-24	2.06216e-72
Hnrnpab	4.68685e-33	-3.13071	0.524	0.32	1.03945e-28	2.53704e-45	-2.43921	0.568	0.466	5.62665e-41	8.82791e-73	-10.3561	0.587	0.396	1.95785e-68	4.68685e-33	2.64837e-72
Lpxn	7.77369e-35	0.33398	0.331	0.163	1.72405e-30	1.23741e-72	0.451487	0.348	0.226	2.74432e-68	5.12952e-48	0.344579	0.328	0.206	1.13762e-43	7.77369e-35	3.71222e-72
Usf1	8.71495e-40	0.410117	0.324	0.146	1.9328e-35	1.46413e-72	0.423869	0.357	0.231	3.24714e-68	1.26391e-40	0.263503	0.298	0.191	2.80311e-36	8.71495e-40	4.39238e-72
Cox8a	2.14095e-10	-69.114	0.819	0.648	4.74819e-06	0.00286349	-103.477	0.812	0.717	1	1.82717e-72	-158.787	0.72	0.771	4.0523e-68	0.00286349	5.48152e-72
Tox4	3.43912e-45	0.43272	0.482	0.255	7.62729e-41	1.99636e-72	0.283798	0.494	0.366	4.42754e-68	3.71051e-67	0.551538	0.478	0.303	8.22917e-63	3.43912e-45	5.98909e-72
Cd52	0.00010938	-74.5933	0.677	0.49	1	2.23573e-72	-183.395	0.62	0.454	4.9584e-68	1.42849e-58	-129.785	0.656	0.457	3.1681e-54	0.00010938	6.70719e-72
Etv6	1.39602e-21	0.441317	0.345	0.204	3.0961e-17	5.61729e-36	0.358361	0.344	0.26	1.2458e-31	4.50556e-72	0.524543	0.369	0.217	9.99243e-68	1.39602e-21	1.35167e-71
Selenok	2.68585e-44	-0.919587	0.734	0.477	5.95667e-40	5.39717e-72	-0.413754	0.818	0.686	1.19699e-67	1.23738e-24	-0.659217	0.783	0.629	2.74425e-20	1.23738e-24	1.61915e-71
Atp6v1g1	8.5053e-48	-3.86106	0.747	0.467	1.88631e-43	5.86119e-72	-4.38997	0.796	0.659	1.2999e-67	2.45551e-71	-3.01812	0.753	0.556	5.44583e-67	8.5053e-48	1.75836e-71
Usp21	1.32736e-37	0.735778	0.315	0.147	2.94381e-33	8.15453e-39	0.320241	0.302	0.217	1.80851e-34	6.491e-72	0.418078	0.314	0.179	1.43957e-67	1.32736e-37	1.9473e-71
Erbin	1.27134e-38	0.631405	0.474	0.267	2.81958e-34	1.06755e-42	-1.65667	0.479	0.384	2.36761e-38	1.70521e-71	0.588068	0.508	0.332	3.78182e-67	1.27134e-38	5.11563e-71
Mkrn1	4.36031e-26	-25.3851	0.439	0.255	9.6703e-22	6.65611e-63	-19.9384	0.477	0.35	1.47619e-58	1.75991e-71	-27.3161	0.461	0.308	3.90312e-67	4.36031e-26	5.27972e-71
Apc	1.90759e-71	-0.687775	0.613	0.325	4.23065e-67	1.24071e-38	-5.91852	0.608	0.504	2.75164e-34	2.53056e-57	-2.36216	0.633	0.453	5.61227e-53	1.24071e-38	5.72277e-71
Slc25a11	7.99443e-31	0.486948	0.426	0.243	1.773e-26	3.06572e-71	0.39865	0.497	0.37	6.79915e-67	4.625e-70	0.361001	0.462	0.3	1.02573e-65	7.99443e-31	9.19716e-71
Traf5	3.63903e-40	0.58448	0.312	0.139	8.07065e-36	3.50203e-71	0.436157	0.312	0.19	7.7668e-67	2.40629e-39	0.336732	0.252	0.158	5.33666e-35	2.40629e-39	1.05061e-70
Kmt2c	1.932e-65	1.33802	0.626	0.355	4.2848e-61	5.7032e-71	-3.50856	0.639	0.501	1.26486e-66	7.90027e-68	0.720942	0.645	0.462	1.75212e-63	1.932e-65	1.71096e-70
Tgfa	1.61795e-51	0.621843	0.413	0.2	3.5883e-47	3.95217e-69	-0.363374	0.407	0.285	8.76511e-65	1.06454e-70	0.266408	0.402	0.247	2.36093e-66	1.61795e-51	3.19361e-70
Ccdc88b	2.58889e-30	0.472045	0.349	0.185	5.74164e-26	2.05692e-27	0.287464	0.308	0.241	4.56185e-23	1.11583e-70	0.478927	0.33	0.186	2.47468e-66	2.05692e-27	3.34748e-70
Spsb1	9.86081e-30	0.751673	0.312	0.161	2.18693e-25	1.38088e-43	0.514095	0.337	0.244	3.06252e-39	1.51984e-70	0.37725	0.346	0.2	3.3707e-66	9.86081e-30	4.55952e-70
Notch2	7.71062e-34	1.00083	0.489	0.28	1.71006e-29	1.54021e-70	0.900951	0.436	0.307	3.41589e-66	4.06469e-06	-2.4329	0.383	0.37	0.0901467	4.06469e-06	4.62064e-70
Trappc8	8.03677e-44	0.923108	0.372	0.176	1.78239e-39	3.56983e-29	0.27052	0.327	0.255	7.91718e-25	2.20552e-70	0.550402	0.363	0.231	4.8914e-66	3.56983e-29	6.61656e-70
Pitpnc1	3.17857e-70	-3.20327	0.588	0.303	7.04944e-66	2.4203e-42	-4.59273	0.508	0.402	5.36775e-38	2.55991e-21	-4.89586	0.496	0.384	5.67736e-17	2.55991e-21	9.53572e-70
Bnip3l	4.19763e-43	-6.32195	0.66	0.395	9.30949e-39	3.36528e-70	-13.88	0.674	0.546	7.46351e-66	1.38793e-55	-2.31041	0.665	0.48	3.07816e-51	4.19763e-43	1.00958e-69
Gpr107	1.01923e-50	0.572432	0.45	0.221	2.26044e-46	3.44451e-70	0.721072	0.44	0.314	7.63924e-66	9.1969e-43	0.291841	0.419	0.281	2.03969e-38	9.1969e-43	1.03335e-69
Tmcc1	1.02221e-63	-11.7698	0.565	0.273	2.26706e-59	3.84221e-70	-12.1233	0.473	0.338	8.52125e-66	2.36763e-06	-4.82242	0.416	0.351	0.0525093	2.36763e-06	1.15266e-69
H2-D1	3.64654e-14	-40.8675	0.838	0.631	8.08729e-10	3.90497e-70	-29.3274	0.791	0.619	8.66045e-66	3.23767e-11	-49.7838	0.775	0.622	7.1805e-07	3.23767e-11	1.17149e-69
Lman2l	5.51602e-38	0.653023	0.384	0.196	1.22334e-33	4.06456e-70	0.341919	0.423	0.299	9.01438e-66	2.27505e-30	0.309797	0.376	0.265	5.0456e-26	2.27505e-30	1.21937e-69
Fbxl20	1.13698e-47	0.644224	0.377	0.175	2.52158e-43	1.10449e-69	0.375691	0.38	0.256	2.44954e-65	7.22046e-43	0.347645	0.349	0.225	1.60135e-38	7.22046e-43	3.31348e-69
Kmt5b	1.25133e-61	2.50593	0.546	0.282	2.7752e-57	1.37348e-69	0.611839	0.547	0.418	3.04611e-65	2.01936e-68	0.401669	0.556	0.373	4.47853e-64	1.25133e-61	4.12045e-69
Eif4ebp2	1.63012e-19	-2.0102	0.406	0.263	3.61528e-15	1.73308e-69	0.295807	0.466	0.34	3.84363e-65	2.51729e-57	0.329562	0.448	0.311	5.58285e-53	1.63012e-19	5.19925e-69
Gatad2b	1.18614e-64	1.13558	0.607	0.332	2.63063e-60	1.99898e-69	-0.316479	0.584	0.457	4.43334e-65	8.68606e-59	0.687256	0.572	0.404	1.92639e-54	8.68606e-59	5.99694e-69
Lactb2	1.07892e-29	0.583747	0.327	0.176	2.39282e-25	2.22093e-45	0.297957	0.386	0.289	4.92558e-41	3.09069e-69	0.454627	0.391	0.241	6.85453e-65	1.07892e-29	9.27207e-69
Plekhf2	2.49604e-32	0.388451	0.39	0.21	5.53572e-28	3.88272e-69	0.341211	0.406	0.285	8.61111e-65	3.75161e-32	0.29018	0.362	0.257	8.32033e-28	3.75161e-32	1.16482e-68
Ccnt2	4.19617e-69	1.01764	0.578	0.293	9.30628e-65	5.26968e-69	0.309718	0.571	0.44	1.16871e-64	4.52305e-48	0.301001	0.544	0.381	1.00312e-43	4.52305e-48	1.25885e-68
Selenof	1.19772e-45	-0.780114	0.762	0.502	2.6563e-41	5.43421e-51	-0.908586	0.81	0.697	1.2052e-46	6.48423e-69	-0.28672	0.789	0.594	1.43807e-64	1.19772e-45	1.94527e-68
Akap8	7.56787e-69	0.756655	0.489	0.225	1.6784e-64	8.28845e-42	0.31236	0.405	0.313	1.83821e-37	2.19071e-36	0.43493	0.404	0.285	4.85857e-32	2.19071e-36	2.27036e-68
Rbm7	1.35513e-35	0.6301	0.382	0.199	3.00541e-31	8.7353e-69	0.360496	0.423	0.299	1.93731e-64	1.50892e-48	0.330897	0.379	0.249	3.34649e-44	1.35513e-35	2.62059e-68
Mast3	3.02283e-20	0.28086	0.339	0.209	6.70402e-16	3.16897e-38	0.352888	0.379	0.292	7.02814e-34	1.07936e-68	0.360125	0.406	0.249	2.3938e-64	3.02283e-20	3.23807e-68
Hbp1	5.19911e-42	0.859648	0.454	0.251	1.15306e-37	1.14627e-68	0.557607	0.47	0.346	2.5422e-64	2.79127e-59	0.378991	0.446	0.295	6.19048e-55	5.19911e-42	3.43881e-68
mt-Atp6	3.59676e-23	-269.536	0.98	0.922	7.97689e-19	1.49547e-68	-279.346	0.848	0.886	3.31665e-64	9.62679e-20	-221.201	0.843	0.714	2.13503e-15	9.62679e-20	4.4864e-68
Prag1	2.70712e-55	0.622543	0.331	0.133	6.00385e-51	3.96484e-46	0.356457	0.303	0.207	8.79323e-42	1.83024e-68	0.324194	0.286	0.17	4.0591e-64	3.96484e-46	5.49072e-68
Slc3a2	6.89924e-57	-20.2623	0.771	0.479	1.53011e-52	2.25678e-68	-11.5506	0.76	0.613	5.00508e-64	1.87843e-60	-5.13187	0.738	0.53	4.16598e-56	6.89924e-57	6.77033e-68
Ywhaz	1.08131e-44	-10.1847	0.762	0.522	2.39814e-40	7.25529e-65	-1.98075	0.797	0.654	1.60908e-60	2.45902e-68	-10.1755	0.819	0.645	5.45363e-64	1.08131e-44	7.37707e-68
Ino80d	1.20326e-63	0.626888	0.534	0.266	2.66858e-59	9.60418e-58	0.442624	0.493	0.379	2.13002e-53	2.60944e-68	0.8267	0.492	0.331	5.78721e-64	9.60418e-58	7.82831e-68
mt-Nd1	3.02393e-17	-74.8755	0.982	0.913	6.70647e-13	5.06767e-68	-117.291	0.951	0.953	1.12391e-63	2.0993e-06	-90.2443	0.957	0.901	0.0465582	2.0993e-06	1.5203e-67
Slc7a7	1.43477e-37	0.648517	0.4	0.212	3.18203e-33	2.7673e-55	0.291711	0.414	0.306	6.13731e-51	5.76404e-68	0.45414	0.407	0.243	1.27835e-63	1.43477e-37	1.72921e-67
Peli2	6.95377e-68	0.834469	0.432	0.184	1.54221e-63	2.79319e-59	0.495047	0.354	0.244	6.19474e-55	1.89823e-37	0.327222	0.328	0.225	4.20989e-33	1.89823e-37	2.08613e-67
Lpin1	1.14584e-67	0.545225	0.406	0.165	2.54124e-63	5.0436e-49	0.417408	0.36	0.26	1.11857e-44	5.18541e-40	0.268841	0.345	0.225	1.15002e-35	5.18541e-40	3.43752e-67
Sowahc	5.80849e-53	-0.598238	0.528	0.282	1.28821e-48	1.44993e-67	1.21795	0.519	0.394	3.21565e-63	3.92724e-44	-0.278471	0.519	0.355	8.70982e-40	3.92724e-44	4.34979e-67
Rps17	5.17452e-31	-19.8658	0.931	0.686	1.1476e-26	1.5212e-29	-27.2999	0.912	0.787	3.37372e-25	1.57592e-67	-38.7991	0.928	0.759	3.49508e-63	1.5212e-29	4.72777e-67
Narf	5.13245e-65	0.713069	0.423	0.177	1.13827e-60	1.60602e-67	0.592541	0.353	0.234	3.56184e-63	1.7714e-37	0.276425	0.311	0.204	3.92862e-33	1.7714e-37	4.81807e-67
Rlf	2.0032e-67	0.978955	0.498	0.227	4.44269e-63	1.24353e-53	0.324222	0.42	0.313	2.75791e-49	2.18412e-60	0.824088	0.432	0.279	4.84394e-56	1.24353e-53	6.0096e-67
Tep1	1.0236e-18	0.374543	0.27	0.153	2.27014e-14	8.66598e-17	0.279926	0.261	0.208	1.92194e-12	2.60136e-67	0.314615	0.298	0.172	5.7693e-63	8.66598e-17	7.80408e-67
Gnas	6.0926e-12	-25.5787	0.807	0.637	1.35122e-07	0.000112712	-49.4779	0.859	0.815	1	2.95217e-67	-28.8535	0.9	0.75	6.54733e-63	0.000112712	8.85652e-67
Adcy7	5.00082e-47	0.472484	0.499	0.263	1.10908e-42	7.98153e-49	0.334846	0.416	0.31	1.77014e-44	3.2566e-67	0.365396	0.426	0.267	7.22248e-63	5.00082e-47	9.76979e-67
Rpl8	3.31596e-49	-68.224	0.965	0.711	7.35414e-45	1.10638e-63	-36.4999	0.963	0.836	2.45373e-59	4.32426e-67	-44.2282	0.955	0.8	9.59035e-63	3.31596e-49	1.29728e-66
1810026B05Rik	3.33343e-36	0.369139	0.457	0.26	7.39288e-32	7.59678e-67	0.449118	0.465	0.343	1.68481e-62	1.88677e-34	0.281275	0.439	0.309	4.18448e-30	1.88677e-34	2.27903e-66
Tbc1d23	1.72984e-63	0.715861	0.52	0.259	3.83644e-59	8.50806e-67	0.467788	0.482	0.358	1.88692e-62	4.51253e-46	0.365741	0.465	0.318	1.00079e-41	4.51253e-46	2.55242e-66
Pdcd4	4.30113e-17	-8.95068	0.385	0.256	9.53906e-13	1.19928e-30	-2.94245	0.44	0.36	2.65976e-26	1.23072e-66	-1.08265	0.473	0.324	2.72949e-62	4.30113e-17	3.69216e-66
Sirt7	8.75437e-29	0.450099	0.365	0.197	1.94154e-24	1.26649e-66	0.401683	0.382	0.261	2.80881e-62	1.47746e-31	0.449886	0.338	0.234	3.2767e-27	8.75437e-29	3.79946e-66
Aagab	4.38273e-30	0.364539	0.308	0.153	9.72002e-26	1.50983e-47	0.328391	0.339	0.242	3.34849e-43	1.31411e-66	0.463756	0.33	0.197	2.91444e-62	4.38273e-30	3.94234e-66
Rpl7a	1.40037e-37	-21.9198	0.928	0.671	3.10574e-33	1.33484e-66	-18.5038	0.913	0.776	2.96041e-62	2.92064e-56	-18.6179	0.903	0.724	6.4774e-52	1.40037e-37	4.00452e-66
Txndc15	9.11044e-29	0.372346	0.442	0.26	2.02051e-24	1.59819e-66	0.362366	0.522	0.399	3.54446e-62	5.39415e-50	0.350223	0.49	0.329	1.19631e-45	9.11044e-29	4.79456e-66
Usp34	5.97673e-38	0.369165	0.539	0.313	1.32552e-33	1.1305e-14	-0.516993	0.516	0.468	2.50722e-10	1.59903e-66	0.517549	0.58	0.397	3.54632e-62	1.1305e-14	4.79708e-66
Gm20045	1.98805e-66	1.34442	0.372	0.143	4.4091e-62	3.6294e-58	0.682917	0.343	0.228	8.04928e-54	3.11429e-38	0.314938	0.302	0.199	6.90687e-34	3.11429e-38	5.96415e-66
Pik3cd	1.29113e-51	0.37101	0.47	0.231	2.86346e-47	2.05405e-66	0.353714	0.445	0.314	4.55547e-62	1.19931e-60	0.463375	0.429	0.269	2.65984e-56	1.29113e-51	6.16215e-66
4833420G17Rik	2.77465e-64	2.05323	0.502	0.24	6.15361e-60	2.10453e-66	0.339878	0.482	0.356	4.66742e-62	4.28428e-47	0.382598	0.451	0.308	9.50167e-43	4.28428e-47	6.31358e-66
Ldhb	1.49258e-53	-22.2153	0.799	0.507	3.31025e-49	4.2185e-38	-48.4542	0.855	0.734	9.35579e-34	2.12787e-66	-61.1203	0.847	0.648	4.71918e-62	4.2185e-38	6.3836e-66
Tbc1d15	2.1295e-25	0.293457	0.311	0.161	4.72281e-21	1.03765e-34	0.355648	0.313	0.234	2.30129e-30	2.20926e-66	0.506378	0.315	0.194	4.8997e-62	2.1295e-25	6.62779e-66
Mef2d	6.67136e-52	0.505492	0.467	0.236	1.47958e-47	2.26027e-66	0.406517	0.441	0.324	5.01283e-62	3.62747e-55	0.506714	0.43	0.298	8.045e-51	6.67136e-52	6.78082e-66
Cldnd1	4.26462e-36	0.408072	0.432	0.238	9.45807e-32	3.16421e-66	0.434438	0.504	0.388	7.01759e-62	1.31962e-60	0.747093	0.492	0.339	2.92664e-56	4.26462e-36	9.49263e-66
Yae1d1	4.46498e-28	0.426337	0.337	0.18	9.90244e-24	9.9974e-28	-2.61383	0.383	0.313	2.21722e-23	3.57793e-66	-0.995112	0.392	0.243	7.93513e-62	9.9974e-28	1.07338e-65
Hnrnpl	6.09573e-43	0.602475	0.584	0.357	1.35191e-38	3.88024e-66	0.962074	0.594	0.476	8.6056e-62	5.19395e-52	0.460821	0.567	0.421	1.15191e-47	6.09573e-43	1.16407e-65
Rbm33	3.13433e-40	0.390076	0.4	0.207	6.95131e-36	6.31502e-32	0.348782	0.399	0.319	1.40054e-27	7.25766e-66	1.68112	0.427	0.276	1.6096e-61	6.31502e-32	2.1773e-65
Rpl36al	1.21552e-42	-13.6235	0.839	0.546	2.69579e-38	7.64448e-66	-8.44168	0.808	0.67	1.69539e-61	5.04678e-22	-16.3768	0.773	0.628	1.11927e-17	5.04678e-22	2.29334e-65
Tbc1d14	8.09575e-66	0.644545	0.498	0.236	1.79548e-61	1.05754e-63	0.336038	0.405	0.286	2.34541e-59	7.8443e-48	0.331515	0.395	0.254	1.73971e-43	7.8443e-48	2.42873e-65
Myadm	8.92968e-31	-0.607857	0.436	0.247	1.98042e-26	9.6812e-66	0.27525	0.44	0.315	2.1471e-61	8.91894e-30	-1.24001	0.421	0.308	1.97804e-25	8.91894e-30	2.90436e-65
Csnk2a2	1.51347e-30	0.500455	0.396	0.219	3.35657e-26	1.50581e-56	0.292685	0.435	0.324	3.33958e-52	9.87393e-66	0.525496	0.431	0.277	2.18984e-61	1.51347e-30	2.96218e-65
Ssr3	2.5268e-30	0.560222	0.488	0.299	5.60394e-26	1.82456e-38	0.303035	0.502	0.413	4.0465e-34	1.07696e-65	0.373833	0.54	0.381	2.38848e-61	2.5268e-30	3.23088e-65
Rhobtb1	9.67191e-42	0.566315	0.342	0.159	2.14504e-37	1.37247e-65	0.339271	0.369	0.246	3.04386e-61	2.67635e-56	0.427191	0.34	0.208	5.9356e-52	9.67191e-42	4.1174e-65
Fbxw4	5.76996e-29	0.474587	0.328	0.173	1.27966e-24	3.56451e-65	0.374646	0.366	0.25	7.90537e-61	5.0882e-39	0.282096	0.328	0.218	1.12846e-34	5.76996e-29	1.06935e-64
Taldo1	9.74152e-11	-24.0381	0.534	0.365	2.16048e-06	3.74513e-65	-11.7646	0.585	0.455	8.30595e-61	6.56872e-40	-32.3805	0.561	0.417	1.45681e-35	9.74152e-11	1.12354e-64
Dok1	4.80228e-23	0.330243	0.273	0.141	1.06505e-18	8.39703e-55	0.308778	0.318	0.215	1.86229e-50	3.80523e-65	0.402776	0.305	0.173	8.43925e-61	4.80228e-23	1.14157e-64
Eprs	1.17706e-23	-0.315582	0.412	0.243	2.61048e-19	9.17014e-06	-0.869134	0.421	0.397	0.203375	3.87659e-65	-1.46751	0.463	0.306	8.59749e-61	9.17014e-06	1.16298e-64
Trim2	4.48281e-65	-1.88883	0.413	0.173	9.94197e-61	1.60637e-35	-6.38346	0.342	0.253	3.56261e-31	6.57838e-62	-2.42624	0.351	0.227	1.45895e-57	1.60637e-35	1.34484e-64
Necap2	2.34574e-39	0.296226	0.422	0.219	5.20239e-35	4.80644e-65	-0.405908	0.422	0.298	1.06597e-60	2.34891e-59	0.413039	0.398	0.258	5.20941e-55	2.34574e-39	1.44193e-64
Eif4e2	1.0734e-25	0.429488	0.393	0.233	2.3806e-21	7.89932e-65	0.408477	0.46	0.34	1.75191e-60	7.3921e-57	0.633273	0.446	0.296	1.63942e-52	1.0734e-25	2.3698e-64
Btbd9	8.57004e-45	0.574545	0.42	0.205	1.90066e-40	9.75924e-65	0.43373	0.433	0.314	2.1644e-60	2.65368e-61	0.491447	0.41	0.257	5.88533e-57	8.57004e-45	2.92777e-64
Ctso	1.71212e-30	0.441585	0.426	0.249	3.79713e-26	1.21452e-43	-0.648411	0.48	0.386	2.69356e-39	1.04448e-64	0.431124	0.507	0.329	2.31644e-60	1.71212e-30	3.13343e-64
Ppm1g	3.14952e-34	0.767985	0.401	0.215	6.98501e-30	2.21107e-50	0.27525	0.419	0.321	4.90371e-46	1.05545e-64	0.698732	0.428	0.266	2.34078e-60	3.14952e-34	3.16636e-64
Psme1	4.02968e-09	-6.88326	0.539	0.423	8.93701e-05	5.6003e-41	-4.18418	0.61	0.507	1.24203e-36	1.67119e-64	-2.70406	0.64	0.452	3.70636e-60	4.02968e-09	5.01356e-64
Gpbp1l1	1.81176e-40	0.600223	0.425	0.224	4.01811e-36	1.64643e-37	0.27907	0.42	0.336	3.65146e-33	2.66471e-64	0.369745	0.437	0.299	5.90979e-60	1.64643e-37	7.99412e-64
Polr2a	4.19191e-23	0.286257	0.35	0.205	9.29683e-19	1.5475e-46	0.282536	0.383	0.286	3.43206e-42	3.70066e-64	0.256214	0.384	0.241	8.20732e-60	4.19191e-23	1.1102e-63
Ssbp4	2.32589e-41	0.538556	0.507	0.283	5.15835e-37	3.29335e-58	0.55978	0.527	0.414	7.304e-54	4.16868e-64	0.533113	0.505	0.339	9.24531e-60	2.32589e-41	1.25061e-63
Vamp8	6.24786e-43	2.05841	0.708	0.445	1.38565e-38	4.59458e-64	-9.26764	0.757	0.622	1.01899e-59	1.00372e-61	-1.87684	0.743	0.543	2.22605e-57	6.24786e-43	1.37838e-63
Lcorl	1.05515e-57	1.24019	0.444	0.208	2.34012e-53	1.24255e-49	0.658486	0.409	0.303	2.75572e-45	5.38259e-64	-1.19704	0.409	0.268	1.19375e-59	1.24255e-49	1.61478e-63
Atg5	7.7735e-32	0.345974	0.343	0.174	1.72401e-27	5.056e-47	0.340288	0.375	0.279	1.12132e-42	8.57177e-64	0.543841	0.382	0.237	1.90105e-59	7.7735e-32	2.57153e-63
Nrbp1	1.98806e-28	0.57617	0.368	0.207	4.40912e-24	1.94409e-16	0.281724	0.335	0.288	4.3116e-12	9.35436e-64	0.415025	0.376	0.243	2.07461e-59	1.94409e-16	2.80631e-63
Mga	4.31209e-37	0.656254	0.436	0.243	9.56336e-33	2.44648e-22	-0.789902	0.419	0.353	5.4258e-18	1.26023e-63	0.312165	0.447	0.302	2.79494e-59	2.44648e-22	3.78069e-63
Fes	9.89046e-26	0.51182	0.39	0.229	2.19351e-21	1.91335e-63	0.391159	0.404	0.28	4.24342e-59	2.66833e-55	0.337715	0.383	0.243	5.91782e-51	9.89046e-26	5.74004e-63
Creb3l2	2.96399e-23	0.314645	0.327	0.187	6.57355e-19	7.08384e-25	-0.362481	0.324	0.26	1.57105e-20	3.98658e-63	0.75112	0.367	0.228	8.84144e-59	2.96399e-23	1.19597e-62
Rpl31	5.7032e-19	-41.7024	0.848	0.638	1.26486e-14	2.22542e-17	-22.2341	0.828	0.726	4.93553e-13	5.71605e-63	-25.7669	0.857	0.68	1.26771e-58	2.22542e-17	1.71482e-62
Mid1ip1	2.19683e-21	-0.694003	0.387	0.237	4.87212e-17	6.70372e-43	-1.33617	0.494	0.395	1.48675e-38	5.88785e-63	-1.33624	0.507	0.34	1.30581e-58	2.19683e-21	1.76635e-62
Fyco1	1.41049e-20	0.468422	0.295	0.168	3.12818e-16	1.35041e-08	-0.367106	0.302	0.269	0.000299494	6.05086e-63	0.365662	0.345	0.212	1.34196e-58	1.35041e-08	1.81526e-62
Setdb1	6.60817e-63	0.993907	0.407	0.174	1.46556e-58	1.82518e-44	0.416843	0.358	0.265	4.04788e-40	1.74334e-61	0.466515	0.371	0.234	3.86639e-57	1.82518e-44	1.98245e-62
Gramd1a	6.18302e-44	0.445734	0.382	0.183	1.37127e-39	7.50483e-63	0.352003	0.375	0.258	1.66442e-58	1.77315e-43	0.479337	0.343	0.23	3.9325e-39	1.77315e-43	2.25145e-62
Ppp4r3a	9.62132e-51	0.803821	0.485	0.254	2.13382e-46	8.5494e-63	0.667184	0.49	0.371	1.89609e-58	3.69851e-54	0.595034	0.483	0.329	8.20256e-50	9.62132e-51	2.56482e-62
Itsn2	1.62481e-46	0.766314	0.502	0.271	3.60351e-42	5.44089e-50	0.580672	0.488	0.379	1.20668e-45	1.23708e-62	0.41038	0.515	0.341	2.74359e-58	1.62481e-46	3.71123e-62
D1Ertd622e	4.63498e-25	25.1658	0.33	0.181	1.02795e-20	1.27304e-62	0.502976	0.367	0.255	2.82335e-58	1.7048e-24	-0.370111	0.318	0.225	3.78091e-20	1.7048e-24	3.81912e-62
Knop1	2.92509e-25	0.314326	0.434	0.267	6.48727e-21	8.69895e-26	0.382736	0.45	0.383	1.92925e-21	2.11786e-62	0.88272	0.491	0.321	4.697e-58	2.92509e-25	6.35359e-62
Stx5a	1.56491e-48	0.790235	0.4	0.19	3.47066e-44	2.36629e-62	0.477755	0.388	0.271	5.24795e-58	6.40542e-21	0.301748	0.338	0.249	1.42059e-16	6.40542e-21	7.09886e-62
Pnrc2	4.96428e-43	0.534103	0.4	0.201	1.10098e-38	8.15847e-59	0.298624	0.412	0.301	1.80938e-54	3.04897e-62	0.334364	0.41	0.264	6.76201e-58	4.96428e-43	9.14692e-62
Birc6	4.51032e-52	1.05727	0.599	0.353	1.0003e-47	7.00074e-46	-1.33578	0.592	0.489	1.55262e-41	3.58184e-62	0.786054	0.614	0.451	7.9438e-58	7.00074e-46	1.07455e-61
Atf7	2.34005e-37	-17.0578	0.406	0.214	5.18976e-33	3.8785e-62	0.387076	0.414	0.291	8.60174e-58	2.76062e-29	0.333127	0.377	0.269	6.12251e-25	2.76062e-29	1.16355e-61
mt-Co3	1.58691e-19	-257.075	0.975	0.948	3.51946e-15	4.04966e-62	-219.311	0.895	0.913	8.98133e-58	2.49656e-13	-194.795	0.889	0.774	5.53687e-09	2.49656e-13	1.2149e-61
Msrb2	7.49943e-22	0.40186	0.264	0.143	1.66322e-17	4.08508e-62	0.411139	0.37	0.256	9.05988e-58	2.80462e-46	0.302579	0.325	0.204	6.22008e-42	7.49943e-22	1.22552e-61
Rpl29	1.9917e-32	-25.0062	0.904	0.652	4.41718e-28	6.0281e-62	-23.1585	0.91	0.769	1.33691e-57	4.54315e-54	-17.0226	0.895	0.724	1.00758e-49	1.9917e-32	1.80843e-61
Srpr	1.31814e-17	0.588959	0.428	0.289	2.92337e-13	1.98534e-34	-0.845386	0.521	0.44	4.40308e-30	7.42886e-62	0.385664	0.564	0.385	1.64757e-57	1.31814e-17	2.22866e-61
Ms4a6c	2.48035e-19	-26.3938	0.362	0.201	5.50093e-15	1.57432e-15	-37.9528	0.299	0.245	3.49154e-11	8.21039e-62	-33.1266	0.329	0.2	1.8209e-57	1.57432e-15	2.46312e-61
Twistnb	2.6239e-36	0.803394	0.366	0.182	5.81929e-32	1.90436e-40	0.33191	0.361	0.269	4.22348e-36	1.31018e-61	0.259851	0.357	0.226	2.90572e-57	2.6239e-36	3.93054e-61
Tor1aip2	6.43082e-18	0.357791	0.28	0.162	1.42623e-13	2.54569e-13	0.345031	0.294	0.255	5.64584e-09	1.78441e-61	0.389439	0.33	0.214	3.95747e-57	2.54569e-13	5.35324e-61
5330438D12Rik	1.71753e-24	0.319583	0.255	0.129	3.80913e-20	8.56305e-22	0.300559	0.25	0.191	1.89911e-17	2.46648e-61	0.384701	0.269	0.152	5.47016e-57	8.56305e-22	7.39943e-61
Gatm	1.14085e-39	-6.43564	0.574	0.333	2.53018e-35	3.64082e-61	-10.0535	0.496	0.363	8.07461e-57	3.06661e-43	-22.9023	0.492	0.352	6.80113e-39	1.14085e-39	1.09225e-60
Rpl35	0.0487196	-24.6037	0.831	0.702	1	3.55026e-17	-40.1737	0.84	0.733	7.87377e-13	3.70132e-61	-31.2271	0.893	0.707	8.20878e-57	0.0487196	1.1104e-60
Ankrd10	1.1665e-42	0.526767	0.381	0.183	2.58705e-38	3.79216e-61	0.665321	0.383	0.268	8.41025e-57	3.82443e-44	0.345169	0.353	0.235	8.48182e-40	1.1665e-42	1.13765e-60
H2-K1	1.9208e-29	-54.8266	0.797	0.564	4.25995e-25	4.7227e-61	-32.725	0.784	0.64	1.0474e-56	3.78258e-45	-57.49	0.794	0.61	8.38901e-41	1.9208e-29	1.41681e-60
Pik3r5	5.85929e-54	1.03459	0.352	0.149	1.29947e-49	5.25076e-61	0.393417	0.314	0.203	1.16451e-56	2.95738e-52	0.316204	0.291	0.181	6.55887e-48	2.95738e-52	1.57523e-60
Zmym2	4.7333e-26	0.61115	0.304	0.161	1.04975e-21	1.98874e-20	0.289006	0.307	0.246	4.41063e-16	7.00052e-61	0.466802	0.34	0.212	1.55258e-56	1.98874e-20	2.10016e-60
Wtap	2.94171e-37	0.427688	0.435	0.241	6.52412e-33	8.22992e-61	0.32948	0.437	0.327	1.82523e-56	7.9629e-42	0.322331	0.439	0.308	1.76601e-37	2.94171e-37	2.46898e-60
Ppm1h	1.8424e-41	0.502882	0.46	0.251	4.08608e-37	1.19791e-60	0.735441	0.439	0.323	2.65672e-56	1.31799e-42	0.42991	0.434	0.298	2.92303e-38	1.8424e-41	3.59373e-60
Rabac1	1.76551e-39	-1.78177	0.734	0.463	3.91556e-35	1.22196e-60	-1.75313	0.806	0.683	2.71007e-56	1.08784e-32	-4.693	0.769	0.598	2.41261e-28	1.08784e-32	3.66589e-60
Pds5a	1.28326e-52	0.342827	0.528	0.29	2.84602e-48	1.27293e-60	0.386602	0.522	0.407	2.82311e-56	2.12902e-38	0.441611	0.506	0.365	4.72174e-34	2.12902e-38	3.81879e-60
Zbtb20	1.59574e-60	-48.2711	0.65	0.377	3.53903e-56	2.69855e-20	-30.2345	0.621	0.54	5.98484e-16	0.189509	-73.8116	0.6	0.537	1	0.189509	4.78722e-60
Trim12a	9.19098e-40	0.760034	0.523	0.313	2.03837e-35	1.86698e-60	-0.789514	0.555	0.426	4.14058e-56	5.41897e-60	-0.936297	0.572	0.388	1.20182e-55	9.19098e-40	5.60093e-60
Brox	3.12371e-46	0.580848	0.403	0.2	6.92778e-42	2.16464e-35	0.254827	0.359	0.279	4.80075e-31	2.32736e-60	0.445544	0.373	0.235	5.16161e-56	2.16464e-35	6.98207e-60
Cnot4	3.31955e-51	0.532739	0.515	0.269	7.3621e-47	2.60907e-60	0.273305	0.544	0.43	5.78639e-56	6.79851e-51	0.561612	0.533	0.375	1.50777e-46	6.79851e-51	7.8272e-60
Ubtf	5.68036e-38	0.62862	0.432	0.231	1.25979e-33	1.06459e-36	0.633472	0.444	0.353	2.36106e-32	3.29845e-60	0.789735	0.466	0.319	7.31529e-56	1.06459e-36	9.89534e-60
Map1s	2.69474e-33	0.53792	0.32	0.158	5.97639e-29	7.13363e-38	0.473311	0.329	0.245	1.5821e-33	4.46978e-60	0.42001	0.328	0.199	9.91308e-56	2.69474e-33	1.34093e-59
Cd48	3.7966e-19	-1.56945	0.439	0.283	8.42011e-15	5.1904e-60	-4.48467	0.422	0.297	1.15113e-55	5.69971e-14	-1.17536	0.369	0.278	1.26408e-09	5.69971e-14	1.55712e-59
Tnpo3	9.78558e-39	0.292813	0.461	0.25	2.17025e-34	5.78209e-60	0.253718	0.457	0.337	1.28235e-55	1.83967e-52	0.488818	0.45	0.301	4.08003e-48	9.78558e-39	1.73463e-59
Smim15	1.40165e-26	0.421848	0.375	0.219	3.10858e-22	6.026e-55	0.389204	0.42	0.306	1.33645e-50	5.90677e-60	0.331927	0.418	0.275	1.31e-55	1.40165e-26	1.77203e-59
Lrrfip1	2.66606e-17	-0.356277	0.38	0.238	5.91279e-13	2.56273e-24	-2.48735	0.374	0.303	5.68361e-20	7.28024e-60	0.254742	0.392	0.248	1.61461e-55	2.66606e-17	2.18407e-59
Dicer1	7.75819e-60	1.1328	0.482	0.231	1.72061e-55	7.96438e-44	0.716579	0.44	0.339	1.76634e-39	8.40227e-49	0.386148	0.434	0.297	1.86346e-44	7.96438e-44	2.32746e-59
Pdlim4	2.31897e-33	0.32508	0.356	0.179	5.14301e-29	8.31555e-60	0.349248	0.432	0.316	1.84422e-55	1.0001e-38	0.35036	0.374	0.251	2.21802e-34	2.31897e-33	2.49467e-59
Smarca2	4.19918e-27	-2.8669	0.442	0.266	9.31295e-23	3.50171e-07	-3.12533	0.437	0.404	0.00776608	8.86696e-60	-2.90218	0.493	0.356	1.96651e-55	3.50171e-07	2.66009e-59
Dnajc13	1.24392e-42	0.626385	0.434	0.228	2.75876e-38	2.45876e-43	0.321622	0.384	0.287	5.45304e-39	9.50335e-60	0.625998	0.398	0.251	2.10765e-55	1.24392e-42	2.851e-59
Pom121	2.07915e-22	0.355708	0.308	0.175	4.61113e-18	2.94029e-45	0.284391	0.361	0.266	6.52097e-41	1.0762e-59	0.452649	0.371	0.235	2.3868e-55	2.07915e-22	3.22861e-59
Gtf2i	3.01266e-49	0.914153	0.545	0.311	6.68148e-45	1.13189e-47	-0.295684	0.55	0.449	2.51031e-43	1.60725e-59	0.69595	0.564	0.386	3.56455e-55	1.13189e-47	4.82174e-59
Zfp467	4.10852e-49	0.418378	0.382	0.173	9.11187e-45	4.07577e-46	0.53914	0.362	0.264	9.03925e-42	1.68723e-59	0.263333	0.336	0.228	3.74193e-55	4.07577e-46	5.06168e-59
Tnrc6a	1.06603e-45	1.41978	0.569	0.339	2.36424e-41	1.0921e-33	-3.65015	0.553	0.462	2.42205e-29	2.36982e-59	-2.03525	0.596	0.427	5.25579e-55	1.0921e-33	7.10947e-59
Pbx2	7.00203e-23	0.361998	0.339	0.196	1.55291e-18	6.42639e-52	0.337154	0.364	0.256	1.42524e-47	3.49562e-59	0.373293	0.354	0.22	7.75259e-55	7.00203e-23	1.04869e-58
Nop56	3.83297e-26	-1.05118	0.362	0.203	8.50075e-22	1.57669e-22	-0.36859	0.37	0.303	3.49678e-18	3.90205e-59	-1.83485	0.407	0.258	8.65396e-55	1.57669e-22	1.17061e-58
Fbxl14	4.69553e-33	0.620611	0.345	0.181	1.04137e-28	3.91363e-59	0.510138	0.331	0.22	8.67964e-55	1.48161e-36	0.284075	0.299	0.202	3.2859e-32	4.69553e-33	1.17409e-58
Pi4k2a	8.90403e-39	0.419466	0.361	0.174	1.97474e-34	4.10756e-43	0.250705	0.342	0.253	9.10976e-39	4.24132e-59	0.376118	0.334	0.204	9.4064e-55	8.90403e-39	1.2724e-58
Gpbp1	3.48528e-57	0.262922	0.502	0.249	7.72964e-53	2.50979e-52	-0.545797	0.502	0.396	5.56622e-48	9.35983e-59	0.290122	0.504	0.35	2.07582e-54	2.50979e-52	2.80795e-58
Snx10	1.67471e-48	1.05717	0.464	0.238	3.71418e-44	2.89269e-58	0.781298	0.446	0.332	6.41542e-54	1.77319e-56	0.257021	0.436	0.285	3.93258e-52	1.67471e-48	8.67808e-58
Tspan31	3.22089e-20	0.255302	0.369	0.226	7.1433e-16	4.0337e-58	0.252469	0.465	0.351	8.94593e-54	1.55368e-38	0.294542	0.428	0.292	3.44575e-34	3.22089e-20	1.21011e-57
Map2k1	2.2741e-19	0.370531	0.323	0.193	5.04351e-15	1.22302e-56	0.268195	0.404	0.298	2.71241e-52	4.23513e-58	0.367037	0.395	0.253	9.39268e-54	2.2741e-19	1.27054e-57
Cmtm3	1.67534e-28	0.371137	0.346	0.184	3.71558e-24	4.44776e-58	0.291869	0.359	0.247	9.86424e-54	4.31987e-47	0.371771	0.334	0.21	9.58061e-43	1.67534e-28	1.33433e-57
Dguok	9.76304e-22	0.458694	0.366	0.223	2.16525e-17	4.789e-58	0.275679	0.436	0.322	1.06211e-53	7.03045e-51	0.341851	0.419	0.27	1.55921e-46	9.76304e-22	1.4367e-57
Tiprl	9.28191e-43	0.572001	0.364	0.171	2.05854e-38	7.68332e-42	0.287398	0.384	0.291	1.70401e-37	5.32574e-58	0.427761	0.371	0.24	1.18114e-53	7.68332e-42	1.59772e-57
Fam168b	2.00398e-34	0.745912	0.426	0.239	4.44442e-30	1.40443e-39	0.285346	0.405	0.315	3.11474e-35	5.52536e-58	0.57406	0.413	0.275	1.22541e-53	2.00398e-34	1.65761e-57
Tax1bp1	1.15788e-30	-6.24583	0.645	0.438	2.56794e-26	1.66247e-53	-2.68709	0.741	0.627	3.68704e-49	6.55325e-58	-2.2962	0.736	0.565	1.45338e-53	1.15788e-30	1.96597e-57
Tmem50b	1.364e-13	0.316653	0.296	0.195	3.02508e-09	1.6708e-46	0.263976	0.33	0.232	3.7055e-42	1.01787e-57	0.438846	0.354	0.226	2.25744e-53	1.364e-13	3.05362e-57
Trim56	1.22385e-57	1.22952	0.429	0.196	2.71425e-53	1.58839e-52	0.368444	0.389	0.276	3.52274e-48	4.17479e-52	0.414829	0.371	0.238	9.25885e-48	4.17479e-52	3.67155e-57
Arsk	8.08284e-42	0.749335	0.349	0.164	1.79261e-37	1.42131e-38	0.398584	0.347	0.258	3.15218e-34	1.27018e-57	0.298049	0.357	0.223	2.817e-53	1.42131e-38	3.81053e-57
Casp3	1.54309e-48	1.34927	0.34	0.144	3.42227e-44	1.67313e-57	0.455897	0.319	0.21	3.71068e-53	4.00722e-51	0.417019	0.289	0.175	8.88722e-47	1.54309e-48	5.0194e-57
Maf1	8.7523e-26	0.33101	0.334	0.184	1.94109e-21	1.72085e-57	0.305751	0.381	0.273	3.81649e-53	7.35222e-53	0.258611	0.356	0.224	1.63058e-48	8.7523e-26	5.16254e-57
Trmt1l	1.76143e-57	0.917389	0.448	0.21	3.90651e-53	1.20191e-46	0.302502	0.411	0.307	2.6656e-42	3.72823e-57	0.393711	0.409	0.273	8.26846e-53	1.20191e-46	5.2843e-57
Mbtd1	2.15012e-57	1.01864	0.441	0.203	4.76854e-53	1.72956e-47	0.309772	0.379	0.278	3.83582e-43	1.87144e-53	0.353634	0.351	0.233	4.15048e-49	1.72956e-47	6.45036e-57
Mbtps1	1.46958e-31	0.277354	0.356	0.185	3.25924e-27	1.13042e-27	3.45254	0.318	0.246	2.50705e-23	2.25374e-57	0.3165	0.341	0.207	4.99834e-53	1.13042e-27	6.76121e-57
Pfkfb3	8.03922e-23	-0.262329	0.323	0.184	1.78294e-18	2.20418e-20	-0.809782	0.286	0.226	4.88844e-16	2.3634e-57	0.670556	0.339	0.21	5.24155e-53	2.20418e-20	7.09021e-57
Zyg11b	2.93981e-32	0.603137	0.388	0.215	6.51992e-28	3.76242e-39	-0.348762	0.405	0.316	8.3443e-35	2.45272e-57	0.81377	0.419	0.275	5.43965e-53	2.93981e-32	7.35817e-57
Hcfc1	1.03907e-25	0.521947	0.308	0.166	2.30445e-21	2.23005e-22	0.390208	0.307	0.247	4.9458e-18	3.82883e-57	0.361972	0.328	0.206	8.49158e-53	2.23005e-22	1.14865e-56
Luc7l3	4.59849e-57	-0.958668	0.702	0.431	1.01985e-52	3.38918e-41	-8.40234	0.726	0.61	7.51653e-37	5.94248e-57	-12.7859	0.739	0.55	1.31792e-52	3.38918e-41	1.37955e-56
R3hdm1	3.50522e-56	-0.763428	0.594	0.333	7.77387e-52	6.25073e-57	-55.9123	0.617	0.49	1.38629e-52	7.18376e-25	-54.9767	0.587	0.454	1.59321e-20	7.18376e-25	1.87522e-56
Ddi2	1.3367e-49	-1.2944	0.473	0.235	2.96453e-45	3.46064e-34	0.369898	0.389	0.308	7.675e-30	6.4461e-57	0.420725	0.388	0.25	1.42962e-52	3.46064e-34	1.93383e-56
mt-Nd2	4.28912e-26	-102.637	0.985	0.9	9.5124e-22	7.57754e-57	-125.381	0.911	0.936	1.68055e-52	0.470711	-103.224	0.925	0.862	1	0.470711	2.27326e-56
Rps19	2.9021e-42	-154.906	0.981	0.742	6.43627e-38	7.61578e-57	-71.8277	0.96	0.827	1.68903e-52	3.90591e-38	-89.3092	0.948	0.81	8.66252e-34	3.90591e-38	2.28473e-56
Ythdc1	8.46721e-57	0.749039	0.626	0.357	1.87786e-52	2.59923e-46	-0.252644	0.624	0.517	5.76457e-42	1.13316e-50	0.876515	0.638	0.458	2.51313e-46	2.59923e-46	2.54016e-56
Mapk1	2.30683e-31	0.799258	0.435	0.249	5.11609e-27	2.1633e-34	-4.66512	0.444	0.361	4.79776e-30	8.96757e-57	0.267664	0.445	0.326	1.98883e-52	2.30683e-31	2.69027e-56
Sp110	1.13622e-12	-0.421807	0.291	0.187	2.51991e-08	5.9141e-22	-0.77668	0.331	0.267	1.31163e-17	1.0106e-56	-0.277256	0.347	0.217	2.24132e-52	1.13622e-12	3.03181e-56
Bsg	4.18117e-23	-206.944	0.832	0.606	9.27299e-19	0.000204448	-256.544	0.924	0.825	1	1.6357e-56	-223.869	0.913	0.73	3.62765e-52	0.000204448	4.9071e-56
Enc1	3.88807e-22	-0.450735	0.25	0.128	8.62296e-18	4.63376e-21	-6.1254	0.267	0.206	1.02768e-16	1.96444e-56	0.582964	0.299	0.176	4.35672e-52	4.63376e-21	5.89331e-56
Trafd1	1.1302e-27	-0.399507	0.339	0.183	2.50655e-23	4.08155e-34	-1.25331	0.351	0.269	9.05206e-30	2.09038e-56	0.27272	0.372	0.24	4.63606e-52	1.1302e-27	6.27115e-56
Sec62	7.59577e-39	-1.45992	0.765	0.538	1.68459e-34	1.99768e-48	-2.09573	0.83	0.714	4.43045e-44	2.51664e-56	-1.48502	0.829	0.677	5.5814e-52	7.59577e-39	7.54992e-56
Tbk1	3.70796e-30	0.596934	0.381	0.214	8.2235e-26	6.81007e-56	0.440209	0.401	0.289	1.51034e-51	2.52032e-56	0.330553	0.385	0.247	5.58957e-52	3.70796e-30	7.56097e-56
Mepce	1.88636e-42	0.459769	0.321	0.143	4.18357e-38	2.89005e-56	0.344058	0.33	0.222	6.40955e-52	1.46969e-33	0.275385	0.281	0.186	3.25947e-29	1.46969e-33	8.67014e-56
Tmem68	1.8757e-27	0.341262	0.292	0.149	4.15992e-23	7.6847e-55	0.387745	0.328	0.224	1.70431e-50	3.33437e-56	0.370669	0.306	0.192	7.39495e-52	1.8757e-27	1.00031e-55
Gmfg	1.00009e-08	-9.89695	0.366	0.245	0.000221801	3.73838e-56	-5.7127	0.445	0.326	8.29098e-52	4.12178e-55	-1.96719	0.417	0.265	9.14128e-51	1.00009e-08	1.12151e-55
Alg5	1.29558e-41	0.755672	0.442	0.235	2.87333e-37	2.99331e-55	0.342813	0.426	0.317	6.63856e-51	4.26691e-56	0.257404	0.428	0.271	9.46315e-52	1.29558e-41	1.28007e-55
AU020206	3.10071e-27	-0.977482	0.45	0.276	6.87675e-23	4.51992e-16	-7.23931	0.328	0.273	1.00243e-11	5.22618e-56	-2.97641	0.394	0.249	1.15906e-51	4.51992e-16	1.56785e-55
Atxn2l	3.12527e-55	0.622821	0.524	0.276	6.93122e-51	5.3915e-56	0.334824	0.479	0.366	1.19573e-51	2.41695e-38	0.269099	0.454	0.329	5.36031e-34	2.41695e-38	1.61745e-55
Opa1	4.33731e-24	0.482244	0.285	0.151	9.61929e-20	2.58408e-08	-0.36967	0.268	0.236	0.000573097	5.88981e-56	0.468713	0.307	0.196	1.30624e-51	2.58408e-08	1.76694e-55
Rbbp4	7.55277e-37	0.519583	0.505	0.299	1.67505e-32	8.56892e-51	0.321794	0.528	0.429	1.90042e-46	7.5408e-56	0.327676	0.523	0.376	1.6724e-51	7.55277e-37	2.26224e-55
Nudt4	2.25502e-05	-5.02994	0.263	0.19	0.500119	3.73138e-05	-19.5055	0.29	0.268	0.827545	9.44412e-56	-15.9548	0.346	0.225	2.09452e-51	3.73138e-05	2.83323e-55
Utp11	5.36916e-33	0.250639	0.416	0.231	1.19077e-28	3.28324e-52	0.3817	0.44	0.334	7.28156e-48	1.0056e-55	0.449925	0.43	0.289	2.23022e-51	5.36916e-33	3.0168e-55
Pex2	5.69445e-18	0.475415	0.292	0.174	1.26292e-13	4.52828e-42	0.316302	0.367	0.276	1.00428e-37	1.13328e-55	0.296621	0.344	0.213	2.51339e-51	5.69445e-18	3.39984e-55
2510039O18Rik	4.05181e-34	0.46059	0.381	0.204	8.9861e-30	1.18736e-55	0.283911	0.377	0.27	2.63333e-51	8.20117e-54	0.326621	0.363	0.228	1.81886e-49	4.05181e-34	3.56209e-55
Insr	1.67478e-55	-0.36018	0.42	0.191	3.71433e-51	1.19408e-28	-1.32289	0.338	0.253	2.64823e-24	1.91904e-09	-1.73479	0.304	0.237	4.25605e-05	1.91904e-09	5.02434e-55
Trim30a	8.84791e-39	-5.81476	0.473	0.261	1.96229e-34	1.6944e-55	-7.85168	0.467	0.351	3.75783e-51	6.94949e-54	-10.9809	0.47	0.315	1.54126e-49	8.84791e-39	5.08319e-55
Psen1	1.97569e-43	0.612003	0.368	0.17	4.38167e-39	4.4843e-49	0.305678	0.34	0.242	9.94529e-45	2.44421e-55	0.437943	0.345	0.212	5.42077e-51	1.97569e-43	7.33264e-55
Eif5a	2.30438e-21	-8.37593	0.536	0.355	5.11066e-17	2.68885e-55	-2.65666	0.622	0.5	5.96332e-51	5.3542e-19	-3.70846	0.562	0.426	1.18746e-14	5.3542e-19	8.06654e-55
Nucks1	3.10127e-15	-8.50677	0.457	0.314	6.87799e-11	8.11966e-12	-2.92029	0.513	0.461	1.80078e-07	5.12442e-55	-5.23455	0.546	0.408	1.13649e-50	8.11966e-12	1.53733e-54
Strada	2.03469e-37	0.402541	0.318	0.153	4.51253e-33	6.65326e-32	0.263713	0.314	0.237	1.47556e-27	5.63241e-55	0.376088	0.32	0.192	1.24916e-50	6.65326e-32	1.68972e-54
Ranbp10	6.43482e-33	-1.25204	0.331	0.167	1.42711e-28	6.20659e-55	0.276558	0.372	0.261	1.3765e-50	1.47201e-48	0.257603	0.35	0.225	3.26462e-44	6.43482e-33	1.86198e-54
Mpc1	7.19986e-55	0.465337	0.701	0.425	1.59678e-50	4.42134e-44	-5.06571	0.762	0.649	9.80565e-40	6.39853e-44	-0.912418	0.73	0.566	1.41907e-39	6.39853e-44	2.15996e-54
Golga4	6.872e-34	0.470717	0.432	0.24	1.52407e-29	1.02994e-21	-2.67711	0.432	0.361	2.28419e-17	9.66414e-55	0.26964	0.473	0.324	2.14331e-50	1.02994e-21	2.89924e-54
Sf3b3	1.94541e-41	0.657103	0.422	0.211	4.31453e-37	3.00121e-31	0.425908	0.378	0.301	6.65608e-27	9.70229e-55	0.284754	0.387	0.262	2.15177e-50	3.00121e-31	2.91069e-54
Pcmtd2	9.94517e-55	0.637111	0.41	0.188	2.20564e-50	9.21047e-37	0.347696	0.398	0.313	2.0427e-32	2.88938e-50	0.432977	0.394	0.276	6.40808e-46	9.21047e-37	2.98355e-54
0610010K14Rik	6.95068e-20	0.317257	0.355	0.216	1.54152e-15	1.28406e-54	0.437632	0.434	0.326	2.84778e-50	9.12567e-45	0.41085	0.395	0.272	2.02389e-40	6.95068e-20	3.85217e-54
Vhl	1.73878e-22	0.261023	0.277	0.149	3.85626e-18	2.17434e-34	0.285093	0.298	0.222	4.82225e-30	1.61944e-54	0.298706	0.306	0.191	3.59159e-50	1.73878e-22	4.85832e-54
Efr3a	2.67538e-29	0.425649	0.358	0.188	5.93345e-25	6.84621e-27	-0.430631	0.371	0.295	1.51835e-22	1.65345e-54	0.267749	0.364	0.252	3.66702e-50	6.84621e-27	4.96035e-54
Rsf1	1.73618e-54	0.950485	0.524	0.273	3.85049e-50	2.32593e-43	0.552278	0.517	0.416	5.15846e-39	1.08712e-51	1.07529	0.534	0.383	2.41101e-47	2.32593e-43	5.20853e-54
Rcor1	2.8961e-26	0.461042	0.295	0.154	6.42298e-22	4.19679e-37	0.262103	0.321	0.236	9.30764e-33	2.83515e-54	0.413953	0.315	0.199	6.2878e-50	2.8961e-26	8.50545e-54
Pcmtd1	4.05891e-32	-1.31725	0.48	0.29	9.00185e-28	4.09369e-12	-3.64225	0.479	0.434	9.07898e-08	2.8866e-54	-0.941199	0.523	0.368	6.40191e-50	4.09369e-12	8.65981e-54
Fth1	3.77464e-54	-493.451	0.999	0.928	8.3714e-50	1.02526e-53	-347.842	0.998	0.932	2.27383e-49	0.00539957	-419.692	0.99	0.945	1	0.00539957	1.13239e-53
Ago3	5.05913e-54	1.06963	0.438	0.215	1.12201e-49	1.62554e-41	0.681897	0.409	0.314	3.60513e-37	9.64944e-42	1.59042	0.398	0.284	2.14005e-37	1.62554e-41	1.51774e-53
Gpatch8	5.83066e-54	0.969315	0.553	0.3	1.29312e-49	4.4475e-51	-4.94639	0.554	0.446	9.86366e-47	7.09282e-40	-1.06036	0.57	0.408	1.57305e-35	7.09282e-40	1.7492e-53
Bmt2	6.07834e-20	0.671931	0.286	0.164	1.34805e-15	3.65318e-33	0.379334	0.315	0.233	8.10202e-29	6.45305e-54	0.374777	0.326	0.203	1.43116e-49	6.07834e-20	1.93591e-53
Dync1li1	1.08807e-21	0.286388	0.27	0.145	2.41312e-17	2.40474e-18	0.635787	0.272	0.218	5.33324e-14	7.08514e-54	0.284134	0.285	0.184	1.57134e-49	2.40474e-18	2.12554e-53
Eif3a	3.09763e-45	-2.57092	0.645	0.381	6.86992e-41	1.70967e-36	-7.23768	0.615	0.514	3.79171e-32	7.40811e-54	-1.97616	0.635	0.465	1.64297e-49	1.70967e-36	2.22243e-53
Tspyl1	9.50428e-22	0.386491	0.298	0.166	2.10786e-17	7.64235e-54	0.399452	0.354	0.251	1.69492e-49	8.28127e-26	0.275725	0.328	0.234	1.83662e-21	9.50428e-22	2.2927e-53
Scfd1	1.2645e-20	0.335878	0.317	0.18	2.80441e-16	5.18866e-25	0.331674	0.351	0.286	1.15074e-20	1.37177e-53	0.334596	0.37	0.235	3.04231e-49	1.2645e-20	4.11531e-53
Kmt2d	3.17329e-31	0.620871	0.401	0.226	7.03771e-27	1.43923e-53	0.290912	0.408	0.299	3.19192e-49	1.311e-16	0.428894	0.393	0.3	2.90753e-12	1.311e-16	4.31769e-53
Zfp318	2.74584e-29	1.33498	0.309	0.159	6.08972e-25	1.01944e-19	0.321698	0.312	0.252	2.26092e-15	1.71182e-53	0.619363	0.33	0.214	3.79647e-49	1.01944e-19	5.13546e-53
Galnt12	2.85909e-29	0.568039	0.267	0.127	6.34088e-25	1.7851e-53	0.3013	0.317	0.21	3.95901e-49	8.30051e-49	0.316707	0.292	0.174	1.84089e-44	2.85909e-29	5.35531e-53
Safb	1.96286e-53	0.864681	0.485	0.236	4.35323e-49	1.79149e-35	0.383125	0.431	0.343	3.97316e-31	4.52176e-43	0.380422	0.406	0.288	1.00284e-38	1.79149e-35	5.88859e-53
Rpl9	3.79367e-42	-80.1044	0.975	0.772	8.41361e-38	1.96879e-53	-53.0618	0.977	0.86	4.36638e-49	7.37908e-16	-49.9513	0.969	0.852	1.63653e-11	7.37908e-16	5.90637e-53
Slbp	8.16257e-38	1.23581	0.384	0.193	1.81029e-33	2.47113e-53	0.372432	0.373	0.268	5.48048e-49	6.32646e-39	-3.3866	0.371	0.245	1.40308e-34	8.16257e-38	7.4134e-53
Abracl	9.74563e-20	-0.631745	0.378	0.22	2.16139e-15	4.38701e-53	-7.8747	0.407	0.297	9.7295e-49	2.35139e-20	-2.33896	0.349	0.256	5.2149e-16	9.74563e-20	1.3161e-52
Accs	2.37938e-40	0.500909	0.314	0.14	5.27698e-36	2.1892e-36	0.26227	0.31	0.228	4.85521e-32	4.56257e-53	0.359457	0.298	0.175	1.01189e-48	2.1892e-36	1.36877e-52
Prr13	3.55138e-12	-23.6074	0.369	0.24	7.87624e-08	7.25534e-53	-49.4045	0.434	0.321	1.60909e-48	3.24407e-23	-6.36563	0.383	0.292	7.1947e-19	3.55138e-12	2.1766e-52
Tbck	1.59046e-27	0.49448	0.274	0.135	3.52732e-23	1.48157e-38	0.259674	0.304	0.218	3.28583e-34	9.56005e-53	0.25413	0.292	0.187	2.12023e-48	1.59046e-27	2.86801e-52
Efcab14	1.81447e-21	1.59601	0.399	0.25	4.02413e-17	6.56814e-33	-0.475365	0.447	0.369	1.45668e-28	1.08176e-52	0.469512	0.46	0.311	2.39913e-48	1.81447e-21	3.24529e-52
BC005537	8.84703e-45	-1.05541	0.585	0.36	1.96209e-40	1.21864e-52	-5.09939	0.573	0.461	2.7027e-48	7.21914e-39	-6.07355	0.596	0.457	1.60106e-34	7.21914e-39	3.65591e-52
Vps9d1	1.4895e-40	0.960856	0.365	0.176	3.30342e-36	1.67696e-52	0.392754	0.363	0.257	3.71916e-48	2.04937e-50	0.463106	0.343	0.217	4.54509e-46	1.4895e-40	5.03088e-52
Rc3h1	3.56231e-29	1.03034	0.42	0.254	7.90049e-25	4.10118e-38	0.428214	0.438	0.349	9.0956e-34	1.81511e-52	1.77725	0.447	0.304	4.02556e-48	3.56231e-29	5.44534e-52
Samhd1	1.40809e-15	-14.5148	0.406	0.255	3.12287e-11	1.81916e-52	-8.8345	0.459	0.343	4.03453e-48	3.0369e-23	-22.7651	0.441	0.32	6.73525e-19	1.40809e-15	5.45748e-52
Phf23	8.86524e-32	0.514389	0.333	0.172	1.96613e-27	4.13544e-26	0.254969	0.325	0.26	9.17157e-22	2.24704e-52	0.366025	0.349	0.22	4.98348e-48	4.13544e-26	6.74111e-52
Pgd	2.70755e-24	-10.6004	0.423	0.246	6.00481e-20	2.26818e-52	-0.782337	0.387	0.281	5.03038e-48	2.8556e-34	-4.76403	0.381	0.264	6.33314e-30	2.70755e-24	6.80455e-52
Dynll1	2.13635e-19	-49.8856	0.504	0.324	4.738e-15	4.96565e-27	-18.8498	0.591	0.489	1.10128e-22	4.54436e-52	-17.3668	0.432	0.481	1.00785e-47	2.13635e-19	1.36331e-51
Rps26	3.38084e-30	-54.3044	0.95	0.738	7.49802e-26	5.03665e-52	-60.7953	0.932	0.792	1.11703e-47	1.39297e-08	-82.4159	0.904	0.797	0.000308932	1.39297e-08	1.511e-51
Slc25a5	2.5362e-38	-6.94325	0.778	0.537	5.62479e-34	3.61565e-34	-24.0049	0.789	0.678	8.01879e-30	6.32408e-52	-7.84735	0.787	0.607	1.40255e-47	3.61565e-34	1.89722e-51
C5ar1	8.86965e-46	-5.42337	0.45	0.223	1.96711e-41	8.37309e-52	-6.27459	0.304	0.198	1.85698e-47	1.24786e-19	-7.23083	0.285	0.2	2.76751e-15	1.24786e-19	2.51193e-51
Rbm28	2.175e-15	0.424398	0.295	0.182	4.82371e-11	4.01881e-25	0.376988	0.376	0.308	8.91292e-21	9.95967e-52	1.13246	0.39	0.262	2.20886e-47	2.175e-15	2.9879e-51
Otud5	6.97208e-19	0.454477	0.273	0.155	1.54627e-14	1.85575e-21	0.275878	0.278	0.219	4.11568e-17	1.53009e-51	0.348271	0.305	0.192	3.39343e-47	6.97208e-19	4.59026e-51
Gbf1	2.2656e-33	0.416323	0.328	0.16	5.02465e-29	1.37335e-27	0.305764	0.325	0.252	3.04582e-23	1.79619e-51	0.420111	0.338	0.218	3.98359e-47	1.37335e-27	5.38858e-51
Pfdn5	3.46667e-33	-12.5877	0.826	0.556	7.68838e-29	1.91619e-51	-7.50655	0.834	0.699	4.24972e-47	3.04847e-23	-3.80716	0.797	0.643	6.76089e-19	3.04847e-23	5.74856e-51
Swt1	2.84221e-30	0.641053	0.391	0.217	6.30346e-26	2.48733e-51	0.366776	0.432	0.324	5.5164e-47	1.48941e-26	0.412734	0.388	0.286	3.30322e-22	1.48941e-26	7.46199e-51
Stxbp3	1.86129e-33	0.420802	0.409	0.225	4.12798e-29	4.00224e-38	0.253538	0.436	0.351	8.87618e-34	2.49503e-51	0.438285	0.434	0.297	5.53347e-47	1.86129e-33	7.48508e-51
Usp7	1.31811e-43	0.545144	0.457	0.234	2.9233e-39	1.35354e-25	0.547695	0.392	0.323	3.00187e-21	2.6759e-51	0.260251	0.401	0.282	5.93461e-47	1.35354e-25	8.0277e-51
Large1	4.99037e-45	1.37973	0.359	0.165	1.10676e-40	4.58432e-39	0.324589	0.335	0.248	1.01671e-34	3.31355e-51	0.323938	0.337	0.208	7.34879e-47	4.58432e-39	9.94065e-51
Ppp3cb	7.42943e-45	0.619666	0.418	0.212	1.6477e-40	7.98919e-31	0.361099	0.408	0.327	1.77184e-26	3.33493e-51	0.455751	0.41	0.281	7.3962e-47	7.98919e-31	1.00048e-50
Pik3ca	9.05468e-32	0.807108	0.374	0.205	2.00815e-27	3.55315e-51	0.333768	0.409	0.298	7.88017e-47	1.12221e-38	-0.796127	0.389	0.279	2.48885e-34	9.05468e-32	1.06594e-50
Tuba1a	2.60491e-26	-89.1386	0.486	0.295	5.77716e-22	4.93747e-51	-115.409	0.598	0.476	1.09503e-46	0.0837707	-85.6099	0.483	0.414	1	0.0837707	1.48124e-50
Spopl	5.77923e-51	2.01136	0.394	0.182	1.28172e-46	3.26716e-31	0.394709	0.328	0.249	7.2459e-27	1.54175e-26	0.417097	0.315	0.219	3.41929e-22	1.54175e-26	1.73377e-50
Osgep	9.63128e-21	0.254505	0.302	0.171	2.13603e-16	7.83946e-51	0.332123	0.367	0.263	1.73863e-46	1.95377e-42	0.489345	0.333	0.215	4.33308e-38	9.63128e-21	2.35184e-50
Ncoa2	3.74987e-41	0.509811	0.364	0.173	8.31646e-37	1.075e-50	0.52767	0.361	0.258	2.38412e-46	3.33819e-26	0.258144	0.333	0.235	7.40344e-22	3.33819e-26	3.22499e-50
Ppia	1.90438e-48	-75.4883	0.984	0.769	4.22353e-44	8.74171e-37	-108.659	0.99	0.892	1.93874e-32	1.14423e-50	-92.555	0.982	0.871	2.53767e-46	8.74171e-37	3.43268e-50
Cadm1	1.16301e-50	-4.05564	0.682	0.427	2.57933e-46	3.99623e-37	-12.3431	0.564	0.456	8.86284e-33	3.43612e-48	-4.03295	0.637	0.458	7.62063e-44	3.99623e-37	3.48904e-50
Dpm1	8.78752e-38	0.546884	0.469	0.261	1.9489e-33	1.86657e-50	0.344027	0.512	0.41	4.13967e-46	3.47347e-42	0.488962	0.49	0.339	7.70347e-38	8.78752e-38	5.5997e-50
Poldip3	1.74957e-29	0.378681	0.339	0.176	3.88019e-25	2.17854e-50	0.276103	0.362	0.263	4.83158e-46	5.38406e-45	0.326929	0.338	0.222	1.19408e-40	1.74957e-29	6.53563e-50
Dnajc8	3.18881e-25	-1.14289	0.46	0.288	7.07215e-21	7.17151e-43	0.468008	0.507	0.406	1.5905e-38	2.49694e-50	0.449261	0.52	0.363	5.5377e-46	3.18881e-25	7.49081e-50
Fndc3a	3.78132e-32	0.37371	0.416	0.231	8.38622e-28	2.94571e-50	-2.80452	0.458	0.356	6.53299e-46	5.34393e-45	1.00116	0.461	0.32	1.18518e-40	3.78132e-32	8.83712e-50
Dnajb14	1.1964e-26	0.409545	0.476	0.303	2.65337e-22	3.94043e-50	-1.10986	0.495	0.389	8.7391e-46	8.49247e-24	-5.25275	0.487	0.373	1.88346e-19	8.49247e-24	1.18213e-49
Nsa2	3.02498e-21	-2.54647	0.594	0.421	6.70879e-17	3.63696e-44	-2.67586	0.579	0.479	8.06604e-40	5.06915e-50	-5.45892	0.624	0.464	1.12424e-45	3.02498e-21	1.52074e-49
Zc3h14	6.54002e-17	0.364155	0.301	0.181	1.45045e-12	2.38783e-24	0.304595	0.366	0.298	5.29573e-20	5.82585e-50	0.66887	0.365	0.245	1.29206e-45	6.54002e-17	1.74775e-49
Smap1	9.17094e-29	0.283953	0.454	0.272	2.03393e-24	6.12668e-50	0.283214	0.52	0.413	1.35878e-45	2.47084e-48	0.496611	0.511	0.362	5.47984e-44	9.17094e-29	1.838e-49
Mbtps2	3.75029e-37	0.467091	0.312	0.143	8.3174e-33	2.06006e-16	0.295714	0.271	0.221	4.5688e-12	6.72161e-50	0.325571	0.298	0.184	1.49072e-45	2.06006e-16	2.01648e-49
Zfp869	1.11963e-39	0.614156	0.347	0.169	2.48311e-35	2.57468e-42	0.284022	0.342	0.252	5.71013e-38	7.71339e-50	0.490307	0.351	0.227	1.71068e-45	1.11963e-39	2.31402e-49
Rhot1	4.11141e-29	0.340686	0.318	0.165	9.11828e-25	1.08136e-29	0.34566	0.333	0.255	2.39825e-25	8.08565e-50	0.328682	0.338	0.223	1.79324e-45	4.11141e-29	2.4257e-49
Zeb1	4.94859e-10	-2.78683	0.285	0.195	1.0975e-05	0.220796	-2.54383	0.338	0.34	1	9.61682e-50	-1.17909	0.405	0.266	2.13282e-45	0.220796	2.88505e-49
Rpl36a	1.22384e-19	-51.4074	0.872	0.641	2.71424e-15	9.64544e-50	-25.8107	0.838	0.698	2.13916e-45	2.3949e-26	-28.9296	0.83	0.668	5.31141e-22	1.22384e-19	2.89363e-49
Yeats4	3.64918e-27	0.268043	0.35	0.19	8.09316e-23	1.76355e-18	-0.297536	0.334	0.28	3.91121e-14	1.0878e-49	0.41607	0.353	0.235	2.41252e-45	1.76355e-18	3.26339e-49
Lrpprc	4.66638e-46	0.551246	0.318	0.136	1.03491e-41	3.52008e-21	0.261603	0.275	0.212	7.80683e-17	1.11755e-49	0.283026	0.281	0.174	2.4785e-45	3.52008e-21	3.35265e-49
Zfp280d	1.45786e-49	0.410609	0.451	0.225	3.23323e-45	6.8702e-28	0.29926	0.426	0.344	1.52367e-23	6.03758e-39	0.416455	0.437	0.302	1.33901e-34	6.8702e-28	4.37357e-49
Hnrnpa1	5.10601e-19	-18.3432	0.507	0.351	1.13241e-14	5.93564e-24	-9.89445	0.514	0.445	1.31641e-19	2.24089e-49	-8.03377	0.522	0.375	4.96984e-45	5.10601e-19	6.72266e-49
mt-Co2	3.04784e-19	-180.487	0.984	0.934	6.75951e-15	2.26046e-49	-155.049	0.9	0.919	5.01326e-45	2.26101e-14	-138.45	0.894	0.797	5.01446e-10	2.26101e-14	6.78139e-49
Ccnt1	4.18652e-39	0.586287	0.404	0.209	9.28486e-35	2.58528e-49	0.426385	0.405	0.305	5.73362e-45	4.19089e-22	0.314606	0.361	0.263	9.29456e-18	4.19089e-22	7.75583e-49
Zfp68	2.64453e-30	0.385706	0.264	0.121	5.86503e-26	2.98165e-37	0.292435	0.295	0.211	6.6127e-33	3.67595e-49	0.251895	0.271	0.163	8.15253e-45	2.64453e-30	1.10279e-48
Jkamp	2.89205e-18	0.380437	0.308	0.184	6.41398e-14	8.54747e-08	-0.284118	0.314	0.284	0.00189566	3.79795e-49	0.331114	0.337	0.223	8.42308e-45	8.54747e-08	1.13938e-48
Rac2	1.2865e-08	-24.7263	0.391	0.263	0.000285321	4.33339e-49	-30.6989	0.414	0.305	9.61059e-45	1.06497e-44	-9.98655	0.407	0.275	2.36188e-40	1.2865e-08	1.30002e-48
Csf2ra	1.47518e-19	-0.637237	0.385	0.226	3.27164e-15	4.43072e-49	-0.354835	0.365	0.256	9.82644e-45	9.8132e-10	-0.348257	0.307	0.236	2.17637e-05	9.8132e-10	1.32922e-48
Dctn2	7.03565e-24	0.46018	0.407	0.247	1.56037e-19	7.48367e-49	0.300946	0.459	0.359	1.65973e-44	2.68938e-46	0.25259	0.435	0.301	5.96452e-42	7.03565e-24	2.2451e-48
Rbm3	2.87982e-35	-7.66916	0.692	0.44	6.38686e-31	2.66826e-26	-15.6117	0.514	0.435	5.91767e-22	7.92649e-49	-6.5572	0.533	0.379	1.75794e-44	2.66826e-26	2.37795e-48
Myl12b	2.39624e-28	-8.2892	0.622	0.399	5.31439e-24	8.31058e-49	-6.643	0.666	0.543	1.84312e-44	2.42397e-22	-3.70797	0.618	0.468	5.37588e-18	2.42397e-22	2.49317e-48
Polr3f	3.23647e-43	0.773473	0.318	0.139	7.17784e-39	2.42521e-42	0.35848	0.31	0.221	5.37863e-38	1.05778e-48	0.358032	0.295	0.184	2.34594e-44	2.42521e-42	3.17333e-48
Inip	7.32963e-21	0.496016	0.254	0.135	1.62557e-16	1.13191e-48	0.431737	0.28	0.186	2.51036e-44	9.50457e-32	0.336567	0.258	0.167	2.10792e-27	7.32963e-21	3.39574e-48
Hipk1	1.44633e-48	-1.14654	0.52	0.267	3.20768e-44	2.02594e-27	-3.22742	0.41	0.33	4.49313e-23	5.49413e-17	-0.401821	0.383	0.309	1.21849e-12	5.49413e-17	4.339e-48
Golgb1	8.54882e-46	1.96829	0.457	0.236	1.89596e-41	9.83059e-16	2.04297	0.41	0.354	2.18023e-11	1.8923e-48	-6.1699	0.457	0.318	4.19675e-44	9.83059e-16	5.67691e-48
Galnt7	1.01359e-20	-0.284576	0.302	0.173	2.24793e-16	9.57823e-11	0.407321	0.254	0.213	2.12426e-06	2.20734e-48	-0.25136	0.296	0.197	4.89544e-44	9.57823e-11	6.62202e-48
Ank2	2.708e-48	-26.2735	0.492	0.251	6.00581e-44	1.35923e-32	-48.0845	0.486	0.382	3.0145e-28	0.543315	-40.4483	0.42	0.38	1	0.543315	8.12401e-48
Pcbp2	8.50732e-31	-2.0825	0.747	0.518	1.88675e-26	6.73485e-27	-0.507493	0.735	0.642	1.49366e-22	7.03665e-48	-5.68415	0.728	0.607	1.56059e-43	6.73485e-27	2.111e-47
Rif1	5.37493e-30	0.499545	0.365	0.196	1.19205e-25	1.64606e-18	0.542283	0.363	0.299	3.65062e-14	7.21556e-48	1.71113	0.372	0.259	1.60027e-43	1.64606e-18	2.16467e-47
Rnf103	4.21294e-29	0.460742	0.324	0.165	9.34346e-25	1.17872e-38	0.421156	0.354	0.269	2.61417e-34	8.15416e-48	0.255892	0.354	0.231	1.80843e-43	4.21294e-29	2.44625e-47
Tmod3	2.63291e-27	-4.29234	0.428	0.251	5.83927e-23	8.52294e-48	-2.14234	0.449	0.341	1.89022e-43	4.56329e-40	-4.48236	0.437	0.303	1.01205e-35	2.63291e-27	2.55688e-47
Epsti1	3.77673e-14	-2.87259	0.273	0.166	8.37603e-10	2.00181e-26	-9.5127	0.282	0.212	4.43961e-22	8.92941e-48	-7.83826	0.298	0.182	1.98036e-43	3.77673e-14	2.67882e-47
Abcd1	1.38037e-30	0.461065	0.314	0.159	3.06137e-26	1.56448e-47	-1.43447	0.309	0.214	3.46971e-43	1.3106e-40	0.255848	0.305	0.193	2.90666e-36	1.38037e-30	4.69345e-47
Sumo2	6.35904e-36	-1.62215	0.632	0.398	1.41031e-31	2.12009e-47	-12.9035	0.696	0.587	4.70194e-43	5.08893e-26	-8.31709	0.653	0.511	1.12862e-21	5.08893e-26	6.36027e-47
Rpl38	2.48484e-10	-75.0292	0.962	0.8	5.51088e-06	1.40893e-17	-65.5384	0.948	0.838	3.12472e-13	2.14474e-47	-65.4138	0.958	0.845	4.7566e-43	2.48484e-10	6.43421e-47
Nfia	2.69953e-47	-2.10532	0.574	0.329	5.98703e-43	1.59918e-34	-9.28112	0.576	0.477	3.54667e-30	1.20038e-28	-13.3205	0.574	0.467	2.66221e-24	1.20038e-28	8.0986e-47
Immt	2.70359e-47	0.859576	0.501	0.271	5.99603e-43	9.1407e-32	0.738507	0.504	0.429	2.02722e-27	1.72777e-37	0.351236	0.501	0.364	3.83184e-33	9.1407e-32	8.11078e-47
Sbds	5.35216e-32	0.514959	0.387	0.212	1.187e-27	2.72199e-47	0.273694	0.436	0.332	6.03683e-43	3.91939e-43	0.409921	0.406	0.278	8.69242e-39	5.35216e-32	8.16597e-47
Vamp3	5.23186e-33	0.552092	0.362	0.191	1.16032e-28	3.38625e-47	0.261241	0.373	0.279	7.51003e-43	9.8571e-40	0.285582	0.365	0.24	2.18611e-35	5.23186e-33	1.01588e-46
Serp1	1.54758e-40	-8.10619	0.545	0.313	3.43222e-36	3.47497e-47	-4.0405	0.499	0.401	7.7068e-43	5.02332e-45	-1.73431	0.49	0.354	1.11407e-40	1.54758e-40	1.04249e-46
Cpeb4	2.38712e-28	-0.455434	0.377	0.209	5.29415e-24	2.24496e-16	-1.22212	0.385	0.328	4.97888e-12	1.14337e-46	-4.05158	0.423	0.305	2.53578e-42	2.24496e-16	3.43012e-46
Lrp10	1.46737e-20	0.280867	0.42	0.269	3.25434e-16	1.94578e-46	0.267238	0.468	0.374	4.31536e-42	5.82799e-36	0.347777	0.451	0.318	1.29253e-31	1.46737e-20	5.83735e-46
Gps2	1.9684e-21	0.499925	0.378	0.239	4.36551e-17	2.19389e-46	0.306116	0.409	0.312	4.86561e-42	5.07105e-44	0.32923	0.404	0.273	1.12466e-39	1.9684e-21	6.58168e-46
Nr2c2	8.85373e-41	0.753014	0.426	0.225	1.96358e-36	4.55434e-33	0.28316	0.402	0.324	1.01006e-28	3.5781e-46	0.297463	0.412	0.274	7.9355e-42	4.55434e-33	1.07343e-45
Mtmr3	1.13424e-37	0.441882	0.35	0.168	2.51553e-33	2.41445e-42	0.290209	0.319	0.228	5.35476e-38	3.87849e-46	0.340903	0.303	0.2	8.60171e-42	1.13424e-37	1.16355e-45
Rps2	1.35434e-41	-78.2718	0.953	0.675	3.00367e-37	5.18098e-46	-63.5822	0.921	0.804	1.14904e-41	2.98608e-22	-63.0737	0.9	0.739	6.62252e-18	2.98608e-22	1.55429e-45
Insig2	2.12785e-36	0.400126	0.33	0.158	4.71915e-32	3.82265e-30	0.286858	0.328	0.255	8.47787e-26	5.23758e-46	0.430423	0.334	0.219	1.16159e-41	3.82265e-30	1.57127e-45
Rnf166	1.43894e-40	0.953286	0.368	0.181	3.19128e-36	7.0864e-46	0.327663	0.333	0.238	1.57162e-41	4.59148e-34	0.303932	0.314	0.215	1.0183e-29	4.59148e-34	2.12592e-45
Gng5	2.0928e-25	-12.2481	0.793	0.576	4.64141e-21	8.88027e-46	-17.5244	0.858	0.735	1.96947e-41	2.92321e-08	-24.1935	0.824	0.704	0.000648309	2.92321e-08	2.66408e-45
Atad2b	3.82299e-33	0.5199	0.393	0.207	8.47862e-29	2.77314e-33	0.381179	0.383	0.301	6.15027e-29	9.58446e-46	0.516576	0.412	0.275	2.12564e-41	3.82299e-33	2.87534e-45
Gabarapl2	7.98634e-25	-3.11256	0.534	0.337	1.77121e-20	1.17761e-45	-2.55778	0.62	0.509	2.61171e-41	1.15419e-20	-0.296853	0.561	0.443	2.55977e-16	1.15419e-20	3.53284e-45
Rgl2	1.18757e-45	0.524084	0.42	0.213	2.63379e-41	2.42453e-29	0.263614	0.355	0.279	5.37713e-25	5.37752e-34	0.359108	0.339	0.243	1.19263e-29	2.42453e-29	3.5627e-45
Cox6c	4.3889e-05	-40.4857	0.648	0.522	0.973371	9.53873e-09	-76.9706	0.66	0.662	0.00021155	1.68045e-45	-91.1315	0.669	0.661	3.7269e-41	4.3889e-05	5.04134e-45
Ireb2	3.87804e-45	0.713108	0.418	0.206	8.60073e-41	3.30236e-26	0.370845	0.377	0.309	7.32397e-22	9.74945e-44	0.367633	0.387	0.267	2.16223e-39	3.30236e-26	1.16341e-44
Psmd6	1.94067e-20	0.444371	0.342	0.2	4.30401e-16	2.95286e-39	0.278103	0.399	0.307	6.54885e-35	3.87921e-45	0.474991	0.392	0.264	8.60331e-41	1.94067e-20	1.16376e-44
Cdc26	2.40011e-28	0.454715	0.369	0.203	5.32296e-24	4.32643e-45	0.269638	0.41	0.311	9.59515e-41	2.28699e-31	0.25109	0.359	0.261	5.07209e-27	2.40011e-28	1.29793e-44
2900097C17Rik	6.72543e-45	0.76629	0.507	0.279	1.49157e-40	1.2305e-22	-2.90147	0.461	0.386	2.72901e-18	3.57079e-11	-3.52762	0.472	0.375	7.9193e-07	3.57079e-11	2.01763e-44
Ep400	5.92503e-24	0.297054	0.377	0.221	1.31405e-19	4.16922e-33	-0.295923	0.393	0.313	9.24651e-29	6.87072e-45	0.440246	0.411	0.279	1.52379e-40	5.92503e-24	2.06122e-44
Hmgn1	8.3585e-24	-0.978199	0.496	0.323	1.85375e-19	7.1454e-45	-9.60328	0.592	0.488	1.58471e-40	9.21752e-43	-7.67786	0.575	0.418	2.04426e-38	8.3585e-24	2.14362e-44
Nbr1	6.42452e-19	0.394885	0.315	0.191	1.42483e-14	7.666e-45	0.398303	0.356	0.259	1.70017e-40	1.13324e-39	0.258004	0.329	0.226	2.51331e-35	6.42452e-19	2.2998e-44
Usp19	2.25271e-20	0.447155	0.314	0.185	4.99606e-16	1.51849e-25	0.415591	0.345	0.274	3.36772e-21	9.28013e-45	0.291636	0.354	0.241	2.05815e-40	2.25271e-20	2.78404e-44
Amfr	1.14738e-29	0.50527	0.434	0.255	2.54467e-25	2.28671e-43	0.340351	0.458	0.364	5.07145e-39	1.1126e-44	0.286291	0.465	0.327	2.46753e-40	1.14738e-29	3.33781e-44
Tubb2a	9.78639e-12	-1.15348	0.304	0.199	2.17043e-07	1.15075e-44	-7.38992	0.42	0.309	2.55214e-40	6.9411e-08	-5.37716	0.338	0.271	0.0015394	6.9411e-08	3.45226e-44
Lrpap1	2.44907e-15	-0.559537	0.438	0.291	5.43154e-11	2.67384e-08	-2.72924	0.503	0.465	0.000593004	1.43118e-44	0.649214	0.532	0.369	3.17407e-40	2.67384e-08	4.29353e-44
Zfr	3.91484e-25	0.28193	0.406	0.243	8.68234e-21	7.57585e-25	-1.17312	0.427	0.355	1.68017e-20	1.64599e-44	0.255913	0.431	0.321	3.65047e-40	7.57585e-25	4.93796e-44
Chfr	3.60261e-31	0.519757	0.349	0.176	7.98987e-27	1.69169e-44	0.269224	0.352	0.259	3.75184e-40	2.48454e-35	0.252082	0.331	0.222	5.51022e-31	3.60261e-31	5.07508e-44
Ppp1r9b	1.5166e-22	-0.453826	0.378	0.225	3.36352e-18	1.90077e-44	-2.27119	0.419	0.315	4.21552e-40	2.35364e-40	-6.0866	0.407	0.3	5.21991e-36	1.5166e-22	5.7023e-44
2006-03-01	5.28777e-27	0.397471	0.364	0.198	1.17272e-22	3.14677e-14	-1.27895	0.347	0.302	6.97891e-10	1.91751e-44	0.269091	0.374	0.254	4.25265e-40	3.14677e-14	5.75253e-44
Atxn2	2.15831e-44	0.661672	0.448	0.234	4.78669e-40	7.69671e-31	0.464754	0.439	0.353	1.70698e-26	2.21842e-43	0.411534	0.445	0.311	4.92001e-39	7.69671e-31	6.47492e-44
Rpl24	6.49628e-18	-37.914	0.943	0.749	1.44074e-13	9.32442e-28	-39.359	0.936	0.822	2.06797e-23	4.22886e-44	-48.6585	0.943	0.817	9.37877e-40	6.49628e-18	1.26866e-43
Dcaf17	1.59639e-35	0.465717	0.347	0.175	3.54048e-31	1.11906e-30	-9.26403	0.347	0.268	2.48186e-26	4.36976e-44	-1.04799	0.354	0.228	9.69126e-40	1.11906e-30	1.31093e-43
Smo	1.99537e-36	0.339685	0.371	0.183	4.42532e-32	1.38663e-43	0.27464	0.386	0.294	3.07528e-39	4.99022e-44	0.341774	0.368	0.237	1.10673e-39	1.99537e-36	1.49707e-43
Ppp1r10	1.32659e-25	0.302411	0.347	0.195	2.94211e-21	2.39308e-32	0.25957	0.406	0.329	5.30738e-28	5.32746e-44	0.503647	0.396	0.267	1.18152e-39	1.32659e-25	1.59824e-43
Tpr	2.81921e-22	-24.1094	0.556	0.381	6.25245e-18	8.75351e-19	-2.6201	0.585	0.52	1.94135e-14	7.62305e-44	-5.11698	0.61	0.473	1.69064e-39	8.75351e-19	2.28692e-43
Nlk	1.4959e-38	0.553492	0.34	0.164	3.3176e-34	3.3026e-27	-4.1853	0.303	0.231	7.32451e-23	1.86534e-43	-3.4556	0.323	0.21	4.13695e-39	3.3026e-27	5.59602e-43
Dstn	2.60715e-10	-23.9611	0.582	0.43	5.78213e-06	0.00525297	-26.3436	0.621	0.576	1	2.8586e-43	-67.0302	0.655	0.503	6.3398e-39	0.00525297	8.5758e-43
Rtf1	1.33552e-18	0.424818	0.371	0.233	2.96192e-14	1.26701e-38	-0.898373	0.424	0.33	2.80999e-34	4.72937e-43	0.647452	0.426	0.299	1.04888e-38	1.33552e-18	1.41881e-42
Ddx24	3.11289e-26	1.06057	0.511	0.332	6.90377e-22	1.80717e-28	-0.349429	0.571	0.501	4.00793e-24	5.59804e-43	0.644311	0.615	0.458	1.24153e-38	3.11289e-26	1.67941e-42
BC028528	5.16909e-12	-0.30747	0.336	0.223	1.1464e-07	7.79717e-43	-4.85081	0.387	0.286	1.72926e-38	1.33099e-20	-3.55905	0.36	0.254	2.95187e-16	5.16909e-12	2.33915e-42
Cep192	1.60361e-42	0.687368	0.32	0.141	3.5565e-38	1.69523e-34	0.273299	0.296	0.212	3.75969e-30	7.11505e-35	0.397651	0.295	0.191	1.57798e-30	1.69523e-34	4.81084e-42
Ankrd12	2.77045e-42	0.495373	0.55	0.325	6.1443e-38	1.771e-27	-10.2507	0.505	0.421	3.92772e-23	0.000216721	2.33699	0.499	0.44	1	0.000216721	8.31134e-42
Ube2e3	7.35767e-24	0.350011	0.358	0.204	1.63178e-19	3.96732e-42	-0.420196	0.448	0.348	8.79872e-38	1.73579e-39	0.355924	0.396	0.276	3.84964e-35	7.35767e-24	1.1902e-41
Zbtb37	5.14372e-42	1.35886	0.328	0.149	1.14077e-37	2.40137e-33	0.306397	0.322	0.24	5.32577e-29	3.34338e-38	0.271312	0.299	0.198	7.41496e-34	2.40137e-33	1.54312e-41
Atf4	9.82517e-33	0.560548	0.416	0.233	2.17903e-28	5.92614e-31	-0.465454	0.397	0.316	1.3143e-26	7.15563e-42	-0.434933	0.404	0.295	1.58698e-37	5.92614e-31	2.14669e-41
BC005561	1.15725e-31	-1.0315	0.4	0.21	2.56656e-27	9.79889e-30	0.668001	0.41	0.319	2.1732e-25	1.22147e-41	0.482213	0.41	0.287	2.70897e-37	9.79889e-30	3.66441e-41
Cd34	9.03802e-40	-3.04377	0.636	0.408	2.00445e-35	2.25254e-41	-4.04744	0.447	0.338	4.99567e-37	2.32772e-24	3.59087	0.487	0.363	5.16242e-20	2.32772e-24	6.75761e-41
Tomm20	3.26044e-32	-0.994641	0.6	0.383	7.23101e-28	2.3272e-41	-6.26821	0.62	0.52	5.16127e-37	5.82295e-28	-0.407265	0.589	0.449	1.29141e-23	5.82295e-28	6.98161e-41
Sqstm1	1.62745e-10	-3.98117	0.33	0.233	3.60936e-06	1.26436e-17	-0.40626	0.388	0.33	2.80411e-13	2.86238e-41	-3.14249	0.405	0.277	6.34818e-37	1.62745e-10	8.58714e-41
Zswim8	2.89254e-31	0.4237	0.337	0.172	6.41508e-27	2.11478e-28	0.268297	0.319	0.245	4.69016e-24	2.86287e-41	0.291356	0.327	0.214	6.34927e-37	2.11478e-28	8.58861e-41
Ghitm	1.85419e-17	-3.18341	0.42	0.283	4.11222e-13	2.81536e-08	-0.843026	0.459	0.421	0.000624391	3.69553e-41	-0.613919	0.481	0.375	8.19594e-37	2.81536e-08	1.10866e-40
mt-Nd4	7.41739e-22	-77.2332	0.98	0.935	1.64503e-17	3.91615e-41	-114.6	0.948	0.95	8.68524e-37	1.4158e-14	-133.846	0.94	0.901	3.13996e-10	1.4158e-14	1.17485e-40
Cnot3	1.07273e-17	0.334345	0.396	0.264	2.3791e-13	5.29836e-40	0.251541	0.445	0.35	1.17507e-35	4.25399e-41	0.296255	0.44	0.314	9.4345e-37	1.07273e-17	1.2762e-40
Atp6v1e1	8.44546e-10	-3.28346	0.46	0.35	1.87304e-05	6.84168e-05	-4.32085	0.517	0.487	1	4.95804e-41	-1.25573	0.571	0.428	1.09959e-36	6.84168e-05	1.48741e-40
Parp14	3.58474e-12	-19.5702	0.302	0.195	7.95023e-08	7.10251e-35	-18.6204	0.364	0.276	1.57519e-30	5.94989e-41	-14.1513	0.379	0.249	1.31957e-36	3.58474e-12	1.78497e-40
Phgdh	1.47276e-14	-0.769622	0.331	0.211	3.2663e-10	2.0487e-17	-2.16095	0.382	0.321	4.54361e-13	5.99351e-41	-1.05388	0.374	0.247	1.32924e-36	1.47276e-14	1.79805e-40
Ost4	5.83111e-17	-0.366963	0.492	0.335	1.29322e-12	7.5455e-41	-0.399664	0.575	0.467	1.67344e-36	0.0124479	-1.28491	0.489	0.42	1	0.0124479	2.26365e-40
mt-Nd5	1.17753e-06	-36.9063	0.858	0.713	0.0261152	2.07759e-40	-31.1326	0.822	0.83	4.60767e-36	8.81155e-07	-46.0635	0.889	0.797	0.0195423	1.17753e-06	6.23276e-40
Gnl3	3.1901e-16	-1.26172	0.295	0.178	7.075e-12	4.70093e-06	-0.496621	0.277	0.251	0.104257	3.21551e-40	-0.519644	0.295	0.196	7.13136e-36	4.70093e-06	9.64653e-40
mt-Co1	3.7552e-17	-205.872	0.988	0.962	8.32827e-13	3.30461e-40	-141.523	0.932	0.939	7.32896e-36	2.52836e-24	-147.559	0.919	0.854	5.60739e-20	3.7552e-17	9.91382e-40
Rspry1	4.23551e-40	0.620851	0.378	0.183	9.39352e-36	1.00132e-35	-3.5843	0.355	0.271	2.22072e-31	5.32437e-26	0.312904	0.338	0.237	1.18084e-21	5.32437e-26	1.27065e-39
Rtraf	1.42184e-22	0.497802	0.479	0.303	3.15336e-18	5.29035e-40	-0.743863	0.514	0.414	1.17329e-35	2.77355e-19	-0.40498	0.463	0.348	6.15119e-15	2.77355e-19	1.58711e-39
Cited2	6.52762e-20	-5.2757	0.295	0.161	1.4477e-15	1.73554e-19	-6.66512	0.303	0.24	3.84909e-15	6.34131e-40	-20.2215	0.32	0.213	1.40638e-35	1.73554e-19	1.90239e-39
Shisa5	3.8032e-11	-6.0999	0.416	0.301	8.43473e-07	6.84651e-40	-10.1307	0.475	0.387	1.51842e-35	1.58595e-28	-10.9006	0.475	0.341	3.51733e-24	3.8032e-11	2.05395e-39
Rpl36	9.09589e-24	-62.9953	0.955	0.753	2.01729e-19	6.96759e-40	-47.1427	0.943	0.817	1.54527e-35	4.29644e-30	-66.9519	0.941	0.806	9.52864e-26	9.09589e-24	2.09028e-39
Map1lc3b	2.7954e-17	-6.34173	0.488	0.319	6.19963e-13	1.24624e-39	-0.642108	0.533	0.437	2.76391e-35	2.8489e-06	-0.361386	0.476	0.39	0.0631829	2.8489e-06	3.73872e-39
Casp8ap2	4.90218e-36	0.714979	0.318	0.151	1.0872e-31	1.28164e-38	0.495441	0.318	0.228	2.84242e-34	1.29711e-39	0.666941	0.302	0.204	2.87674e-35	4.90218e-36	3.89134e-39
Parp8	7.0319e-32	0.480082	0.314	0.154	1.55954e-27	1.47954e-39	0.385895	0.32	0.232	3.28132e-35	3.25928e-34	0.534967	0.304	0.2	7.22844e-30	7.0319e-32	4.43862e-39
Chd1	1.94037e-15	0.401538	0.295	0.181	4.30335e-11	1.56049e-25	-1.07321	0.341	0.273	3.46085e-21	2.24646e-39	0.365611	0.342	0.239	4.9822e-35	1.94037e-15	6.73938e-39
Sec61b	4.21133e-09	-4.66774	0.495	0.347	9.3399e-05	3.28332e-39	-5.96787	0.57	0.464	7.28175e-35	8.69003e-18	-13.5942	0.53	0.408	1.92727e-13	4.21133e-09	9.84996e-39
Rpl41	6.02254e-11	-98.0749	0.978	0.871	1.33568e-06	0.00209122	-82.5201	0.983	0.887	1	3.38449e-39	-101.188	0.985	0.893	7.50613e-35	0.00209122	1.01535e-38
Pitpna	3.48421e-23	-10.2256	0.482	0.301	7.72729e-19	5.7513e-33	-1.91121	0.5	0.407	1.27552e-28	3.60812e-39	-5.45588	0.487	0.365	8.00208e-35	3.48421e-23	1.08243e-38
Fbxl5	2.75839e-24	-11.6382	0.384	0.216	6.11755e-20	2.03748e-32	0.315268	0.368	0.289	4.51872e-28	4.96205e-39	-2.13163	0.369	0.26	1.10048e-34	2.75839e-24	1.48862e-38
Camk2n1	6.22351e-39	-79.9804	0.61	0.379	1.38025e-34	0.2026	-108.67	0.59	0.572	1	0.000598078	-135.346	0.674	0.567	1	0.2026	1.86705e-38
Stk38	9.55008e-28	-4.21544	0.492	0.303	2.11802e-23	2.0076e-33	-2.29497	0.482	0.393	4.45246e-29	7.33788e-39	-2.84945	0.504	0.362	1.62739e-34	9.55008e-28	2.20136e-38
Dars	6.3662e-17	0.350884	0.276	0.159	1.4119e-12	4.84478e-13	0.435713	0.296	0.254	1.07447e-08	9.20972e-39	0.385053	0.316	0.211	2.04253e-34	4.84478e-13	2.76291e-38
Itpkb	1.01653e-38	-0.853349	0.444	0.229	2.25447e-34	6.91933e-14	-0.769393	0.378	0.329	1.53457e-09	1.84451e-33	-0.539024	0.402	0.295	4.09076e-29	6.91933e-14	3.0496e-38
Yes1	4.10448e-27	0.809043	0.277	0.137	9.10292e-23	1.07647e-38	0.32523	0.311	0.223	2.3874e-34	4.9758e-31	0.263965	0.292	0.196	1.10353e-26	4.10448e-27	3.22941e-38
Tspan7	1.11911e-38	-22.1079	0.549	0.342	2.48196e-34	9.16857e-26	-32.7792	0.573	0.481	2.03341e-21	4.6961e-11	-18.1513	0.581	0.46	1.0415e-06	4.6961e-11	3.35733e-38
Tspan3	1.29894e-18	-9.02793	0.496	0.336	2.88079e-14	0.43616	-6.09675	0.562	0.534	1	1.28651e-38	-5.28918	0.6	0.445	2.85322e-34	0.43616	3.85952e-38
Gfer	2.5646e-21	0.365988	0.289	0.158	5.68776e-17	2.75185e-36	0.311547	0.301	0.218	6.10305e-32	2.5318e-38	0.284418	0.269	0.17	5.61502e-34	2.5646e-21	7.59539e-38
Slc35a5	3.61971e-27	0.352178	0.349	0.193	8.02779e-23	7.50226e-33	0.311906	0.33	0.253	1.66385e-28	2.61476e-38	0.346013	0.339	0.225	5.79903e-34	3.61971e-27	7.84429e-38
Sub1	3.97673e-28	-17.5671	0.638	0.413	8.81958e-24	3.93495e-38	-4.34213	0.639	0.533	8.72694e-34	2.72612e-09	-10.1206	0.587	0.473	6.04598e-05	2.72612e-09	1.18049e-37
Rpsa	5.69596e-33	-111.213	0.953	0.718	1.26325e-28	6.52512e-38	-89.0319	0.939	0.812	1.44714e-33	2.15829e-19	-81.1862	0.917	0.794	4.78666e-15	2.15829e-19	1.95754e-37
Phc2	2.93601e-21	0.315548	0.255	0.134	6.51149e-17	4.47273e-32	0.269145	0.277	0.199	9.91961e-28	7.93959e-38	0.299699	0.255	0.17	1.76084e-33	2.93601e-21	2.38188e-37
Nbeal1	1.05942e-37	-4.12363	0.423	0.225	2.34959e-33	1.54754e-20	-1.03743	0.425	0.352	3.43214e-16	2.07353e-15	-2.51006	0.423	0.321	4.59867e-11	2.07353e-15	3.17826e-37
Ino80e	3.74348e-29	0.413498	0.304	0.153	8.3023e-25	3.55227e-37	0.262451	0.302	0.22	7.87823e-33	4.12362e-34	0.252987	0.277	0.179	9.14537e-30	3.74348e-29	1.06568e-36
Lrp6	3.55946e-37	0.436194	0.403	0.211	7.89418e-33	1.04042e-30	-0.55833	0.393	0.313	2.30745e-26	5.02985e-31	-7.13729	0.384	0.273	1.11552e-26	1.04042e-30	1.06784e-36
Pabpn1	9.76911e-25	-0.855485	0.564	0.365	2.16659e-20	3.88198e-13	-1.33372	0.568	0.522	8.60946e-09	3.82075e-37	-4.99613	0.599	0.43	8.47366e-33	3.88198e-13	1.14623e-36
Ppp1r2	3.84267e-11	-3.09834	0.334	0.217	8.52227e-07	1.26521e-20	-0.831694	0.409	0.344	2.80599e-16	8.20165e-37	-3.25998	0.404	0.291	1.81896e-32	3.84267e-11	2.4605e-36
Psmb9	5.25839e-11	-0.433339	0.299	0.195	1.16621e-06	1.70505e-36	-3.78789	0.343	0.253	3.78145e-32	3.08549e-24	-5.01395	0.316	0.219	6.843e-20	5.25839e-11	5.11514e-36
Gm26917	2.35409e-36	-22.1589	0.401	0.196	5.2209e-32	9.5757e-12	-13.1739	0.295	0.247	2.1237e-07	0.242152	-41.5152	0.274	0.259	1	0.242152	7.06227e-36
Atp5g2	3.2682e-33	-9.59774	0.775	0.523	7.24821e-29	2.93676e-36	-11.6307	0.771	0.662	6.51314e-32	3.94984e-11	-8.46518	0.738	0.609	8.75996e-07	3.94984e-11	8.81027e-36
Eif5b	9.04468e-14	-6.53775	0.482	0.336	2.00593e-09	9.27238e-21	-0.62667	0.516	0.446	2.05643e-16	3.05907e-36	-1.16781	0.538	0.41	6.7844e-32	9.04468e-14	9.1772e-36
Nit1	1.17136e-14	0.316033	0.273	0.166	2.59783e-10	5.00542e-36	-0.648982	0.33	0.245	1.1101e-31	3.54631e-35	0.273206	0.307	0.202	7.86501e-31	1.17136e-14	1.50163e-35
Rnf7	9.73898e-33	-0.487154	0.53	0.326	2.15991e-28	2.21496e-29	-1.84511	0.602	0.514	4.91234e-25	5.73359e-36	-1.60022	0.577	0.418	1.2716e-31	2.21496e-29	1.72008e-35
Hspe1	1.00722e-28	-3.80256	0.594	0.379	2.2338e-24	1.39856e-35	-4.11929	0.611	0.509	3.10172e-31	0.993057	-16.6989	0.527	0.466	1	0.993057	4.19568e-35
Fcgrt	2.9245e-22	-6.25362	0.384	0.227	6.48596e-18	6.53704e-22	-2.1137	0.385	0.321	1.44978e-17	3.37552e-35	-1.19921	0.384	0.258	7.48623e-31	6.53704e-22	1.01266e-34
Upf1	1.64256e-22	0.313508	0.292	0.16	3.64286e-18	4.6325e-29	0.299176	0.297	0.225	1.0274e-24	4.06045e-35	0.274636	0.306	0.211	9.00526e-31	1.64256e-22	1.21813e-34
Tpd52	3.27216e-23	-7.75342	0.499	0.316	7.257e-19	4.23562e-35	-4.00741	0.43	0.339	9.39375e-31	2.3032e-32	-0.602389	0.443	0.311	5.10805e-28	3.27216e-23	1.27069e-34
Atp6v0e	4.92448e-35	-1.94772	0.708	0.46	1.09215e-30	6.45572e-32	-6.27135	0.69	0.594	1.43175e-27	0.00116027	-3.04255	0.664	0.559	1	0.00116027	1.47734e-34
Atp6v1f	1.52034e-32	-1.09866	0.642	0.413	3.37181e-28	5.36611e-35	-2.11702	0.679	0.574	1.1901e-30	3.35629e-17	-6.23992	0.62	0.509	7.44358e-13	3.35629e-17	1.60983e-34
Atp2a2	1.18313e-34	-4.98648	0.565	0.354	2.62395e-30	2.07029e-20	-14.176	0.616	0.534	4.59149e-16	4.41006e-33	-9.21659	0.634	0.497	9.78062e-29	2.07029e-20	3.5494e-34
Serf2	2.3807e-29	-14.3022	0.879	0.616	5.27991e-25	1.4146e-30	-15.691	0.901	0.789	3.13731e-26	1.30378e-34	-22.0801	0.884	0.747	2.89152e-30	2.3807e-29	3.91134e-34
Igsf6	5.88895e-25	-0.853208	0.361	0.201	1.30605e-20	1.32834e-34	-0.301125	0.26	0.178	2.94598e-30	1.60791e-25	0.310245	0.276	0.19	3.56602e-21	5.88895e-25	3.98501e-34
Higd2a	6.61526e-29	0.468911	0.556	0.363	1.46713e-24	3.19039e-34	-0.597788	0.587	0.5	7.07564e-30	1.33563e-34	-3.84065	0.579	0.442	2.96217e-30	6.61526e-29	4.0069e-34
Spcs1	8.09074e-29	0.429345	0.537	0.342	1.79436e-24	1.42371e-34	-1.20925	0.614	0.518	3.1575e-30	3.2044e-19	-0.906632	0.569	0.444	7.10673e-15	3.2044e-19	4.27113e-34
Brd8	4.98816e-32	0.522757	0.448	0.264	1.10628e-27	3.01083e-31	0.269595	0.462	0.38	6.67742e-27	3.79458e-34	0.435321	0.481	0.343	8.41561e-30	3.01083e-31	1.13837e-33
Ramp1	9.26795e-23	-14.4364	0.439	0.262	2.05545e-18	0.29327	-9.19867	0.299	0.291	1	5.38213e-34	-4.23015	0.415	0.293	1.19365e-29	0.29327	1.61464e-33
Nsd2	1.08253e-25	-1.37475	0.308	0.161	2.40084e-21	2.96962e-15	-0.714124	0.29	0.239	6.58603e-11	6.30945e-34	-0.388952	0.306	0.209	1.39931e-29	2.96962e-15	1.89284e-33
Atp5a1	1.25199e-23	-3.09012	0.648	0.448	2.77667e-19	1.63642e-15	-20.183	0.699	0.621	3.62926e-11	8.26675e-34	-5.52031	0.703	0.547	1.8334e-29	1.63642e-15	2.48002e-33
Xpo7	2.42911e-30	-78.6849	0.28	0.132	5.38728e-26	2.9898e-31	0.28753	0.284	0.208	6.63078e-27	8.89184e-34	-22.441	0.266	0.18	1.97203e-29	2.42911e-30	2.66755e-33
Zfp322a	3.9993e-31	0.61706	0.312	0.156	8.86965e-27	3.18169e-18	1.11023	0.306	0.247	7.05635e-14	8.97739e-34	0.420284	0.311	0.212	1.99101e-29	3.18169e-18	2.69322e-33
Ube4a	1.21568e-23	0.387471	0.312	0.174	2.69612e-19	9.09124e-22	0.394977	0.327	0.264	2.01625e-17	9.76395e-34	0.307936	0.33	0.227	2.16545e-29	9.09124e-22	2.92918e-33
Smc3	2.95192e-19	0.687875	0.339	0.202	6.54676e-15	1.10219e-11	-0.651768	0.359	0.31	2.44444e-07	1.03921e-33	0.459993	0.373	0.276	2.30475e-29	1.10219e-11	3.11762e-33
Trim12c	2.01242e-18	-1.2538	0.307	0.181	4.46313e-14	1.55585e-33	0.324447	0.328	0.245	3.45057e-29	5.66713e-19	0.863097	0.316	0.23	1.25686e-14	2.01242e-18	4.66756e-33
Grcc10	1.60009e-23	-3.34008	0.667	0.458	3.54869e-19	2.48663e-24	-5.03966	0.722	0.635	5.51486e-20	1.89258e-33	-5.5341	0.704	0.563	4.19736e-29	1.60009e-23	5.67773e-33
Akr1a1	1.41817e-23	-1.2379	0.607	0.417	3.14522e-19	4.33843e-25	-2.26366	0.631	0.546	9.62177e-21	2.26638e-33	-0.89888	0.607	0.453	5.02637e-29	1.41817e-23	6.79913e-33
Lyz2	0.000992038	-433.913	0.615	0.445	1	2.95078e-33	-709.742	0.484	0.36	6.54425e-29	0.501282	-539.662	0.428	0.401	1	0.501282	8.85235e-33
Dad1	3.29582e-33	-2.24745	0.655	0.43	7.30946e-29	1.74726e-29	-5.61206	0.715	0.619	3.87507e-25	4.60768e-16	-4.22255	0.683	0.543	1.02189e-11	4.60768e-16	9.88745e-33
Pld3	1.30128e-08	-1.18461	0.377	0.28	0.000288598	7.90437e-09	-0.712069	0.384	0.351	0.000175303	3.66264e-33	-1.73331	0.428	0.295	8.12301e-29	1.30128e-08	1.09879e-32
Snrk	7.89569e-25	-9.03804	0.387	0.216	1.75111e-20	3.9879e-33	-0.459441	0.377	0.284	8.84436e-29	5.81549e-05	-0.357746	0.323	0.288	1	5.81549e-05	1.19637e-32
Pogz	5.05147e-33	0.378503	0.291	0.136	1.12031e-28	1.1596e-25	0.294944	0.267	0.202	2.57176e-21	2.70584e-26	0.261576	0.255	0.177	6.00101e-22	1.1596e-25	1.51544e-32
Lztfl1	7.31316e-33	0.501273	0.317	0.155	1.62191e-28	2.26082e-13	0.252463	0.29	0.241	5.01405e-09	8.45933e-12	-0.548742	0.278	0.216	1.87611e-07	8.45933e-12	2.19395e-32
Vps13d	1.50457e-21	0.360313	0.279	0.15	3.33682e-17	2.34853e-12	0.270297	0.257	0.213	5.20858e-08	1.01698e-32	0.290899	0.279	0.19	2.25546e-28	2.34853e-12	3.05094e-32
Smc6	1.80252e-17	-9.45645	0.366	0.228	3.99764e-13	1.03273e-32	-7.03561	0.413	0.322	2.29039e-28	1.72064e-15	-8.7163	0.376	0.291	3.81604e-11	1.72064e-15	3.09819e-32
Aph1a	2.15708e-22	0.474771	0.382	0.232	4.78397e-18	1.1354e-26	0.285834	0.374	0.306	2.51809e-22	2.03894e-32	0.383485	0.383	0.261	4.52196e-28	2.15708e-22	6.11681e-32
Ybx1	3.62376e-12	-10.37	0.68	0.501	8.03677e-08	7.16558e-24	-14.4222	0.747	0.65	1.58918e-19	2.65591e-32	-15.4771	0.746	0.582	5.89029e-28	3.62376e-12	7.96774e-32
Amn1	1.69104e-23	1.26402	0.315	0.172	3.75039e-19	1.40649e-13	0.551813	0.286	0.237	3.11931e-09	4.17526e-32	1.0385	0.295	0.208	9.25988e-28	1.40649e-13	1.25258e-31
Dnajc19	2.61457e-20	0.426141	0.342	0.198	5.79859e-16	5.95907e-23	0.327008	0.369	0.304	1.3216e-18	5.36534e-32	0.483433	0.368	0.256	1.18993e-27	2.61457e-20	1.6096e-31
Matk	1.38358e-24	0.347635	0.258	0.131	3.06851e-20	5.81133e-32	-0.469312	0.286	0.205	1.28884e-27	2.24134e-27	-1.58073	0.253	0.166	4.97085e-23	1.38358e-24	1.7434e-31
Atp5f1	2.57129e-31	-6.2864	0.666	0.43	5.70261e-27	2.98833e-28	-12.6098	0.715	0.62	6.62753e-24	2.41857e-17	-12.6743	0.681	0.53	5.36391e-13	2.41857e-17	7.71388e-31
Kras	4.17847e-16	-0.250196	0.347	0.222	9.267e-12	7.34381e-29	-0.607564	0.399	0.323	1.62871e-24	4.59898e-31	-0.624401	0.388	0.287	1.01996e-26	4.17847e-16	1.37969e-30
Eif3h	2.16711e-17	-1.55219	0.502	0.333	4.80622e-13	7.47952e-31	-0.914678	0.498	0.409	1.65881e-26	2.71933e-12	-1.11802	0.47	0.364	6.03094e-08	2.71933e-12	2.24386e-30
2410006H16Rik	4.22866e-14	-8.15798	0.435	0.304	9.37832e-10	7.84193e-31	-5.09147	0.38	0.296	1.73918e-26	7.71942e-08	-8.15118	0.376	0.296	0.00171201	7.71942e-08	2.35258e-30
Snrpg	3.518e-15	-4.93705	0.524	0.37	7.80222e-11	1.16377e-30	-13.3283	0.515	0.425	2.581e-26	1.01693e-08	-10.8564	0.504	0.407	0.000225534	1.01693e-08	3.4913e-30
Slk	3.80921e-08	-0.323064	0.274	0.19	0.000844807	0.00731877	-1.42981	0.267	0.258	1	2.94938e-30	-0.657076	0.324	0.234	6.54114e-26	0.00731877	8.84815e-30
Gnb1	4.77482e-28	-11.9735	0.622	0.422	1.05896e-23	3.05552e-30	-5.97086	0.623	0.538	6.77652e-26	3.04927e-07	-2.61674	0.617	0.51	0.00676266	3.04927e-07	9.16655e-30
Ranbp1	6.17353e-15	-1.49453	0.361	0.227	1.36917e-10	3.39507e-19	-0.526195	0.393	0.332	7.52958e-15	3.83741e-30	-3.13438	0.387	0.287	8.5106e-26	6.17353e-15	1.15122e-29
Ttc3	4.37169e-30	-23.1712	0.401	0.225	9.69553e-26	0.00484464	-11.9781	0.368	0.347	1	4.31709e-05	-16.563	0.394	0.349	0.957444	0.00484464	1.31151e-29
App	6.80129e-14	-29.9235	0.581	0.426	1.50839e-09	0.15725	-20.3753	0.57	0.574	1	1.11323e-29	-25.3627	0.635	0.501	2.46892e-25	0.15725	3.33969e-29
Gas5	1.22744e-29	-4.77099	0.679	0.473	2.72222e-25	1.50898e-22	-13.9486	0.623	0.543	3.34663e-18	0.649096	-39.0132	0.611	0.527	1	0.649096	3.68233e-29
Nfix	4.75217e-24	-16.0478	0.418	0.245	1.05394e-19	6.23803e-14	-32.3049	0.468	0.398	1.38347e-09	5.97978e-29	-28.0523	0.465	0.383	1.3262e-24	6.23803e-14	1.79393e-28
Kif1b	6.66229e-29	-7.37059	0.455	0.272	1.47756e-24	0.0179136	-5.37613	0.419	0.396	1	0.0127988	-8.17671	0.447	0.393	1	0.0179136	1.99869e-28
Lfng	9.46468e-29	-3.13678	0.315	0.157	2.09908e-24	3.97483e-21	-2.00772	0.279	0.212	8.81537e-17	4.4085e-14	-1.71875	0.255	0.193	9.77717e-10	4.4085e-14	2.8394e-28
D8Ertd738e	1.30391e-15	-0.747641	0.483	0.319	2.89182e-11	1.23371e-28	-0.626951	0.549	0.458	2.73612e-24	1.5397e-13	-0.614403	0.524	0.414	3.41476e-09	1.5397e-13	3.70112e-28
Cbx3	5.13186e-20	-1.42563	0.527	0.363	1.13814e-15	2.7837e-28	-16.4095	0.556	0.478	6.17369e-24	5.56221e-23	-2.62201	0.556	0.433	1.23359e-18	5.13186e-20	8.3511e-28
mt-Cytb	6.84325e-27	-145.475	0.987	0.93	1.51769e-22	3.24934e-28	-180.589	0.929	0.93	7.20638e-24	9.8935e-17	-163.409	0.914	0.845	2.19418e-12	9.8935e-17	9.74801e-28
Gm2a	7.63658e-15	-30.6253	0.546	0.403	1.69364e-10	4.01611e-28	-6.65769	0.549	0.477	8.90692e-24	4.18958e-28	-23.4827	0.571	0.435	9.29164e-24	7.63658e-15	1.20483e-27
Eif3f	3.95036e-23	-4.8809	0.603	0.398	8.76111e-19	4.74776e-28	-4.17336	0.54	0.457	1.05296e-23	2.79366e-23	-1.46508	0.526	0.402	6.19578e-19	3.95036e-23	1.42433e-27
Anp32e	1.1558e-11	-3.21123	0.312	0.206	2.56333e-07	8.35302e-05	-3.2754	0.321	0.294	1	4.83419e-28	-1.23409	0.357	0.264	1.07213e-23	8.35302e-05	1.45026e-27
Tma7	9.8029e-09	-1.52805	0.509	0.389	0.000217409	4.86312e-28	-1.86082	0.605	0.518	1.07854e-23	3.55618e-07	-2.09823	0.583	0.479	0.00788689	3.55618e-07	1.45894e-27
Slc23a2	1.43915e-19	-2.90223	0.336	0.203	3.19176e-15	1.18277e-07	-9.48177	0.326	0.293	0.00262314	5.48722e-28	-11.6182	0.364	0.257	1.21695e-23	1.18277e-07	1.64616e-27
Snx3	1.07332e-16	1.03151	0.445	0.3	2.38042e-12	1.04563e-27	-1.43859	0.521	0.437	2.319e-23	2.1435e-05	-2.48117	0.472	0.388	0.475386	2.1435e-05	3.13689e-27
AY036118	1.60555e-27	-139.25	0.943	0.716	3.5608e-23	1.18196e-22	-192.256	0.942	0.884	2.62134e-18	1.94434e-06	-242.645	0.885	0.835	0.0431215	1.94434e-06	4.81666e-27
Sem1	4.34928e-10	-19.7207	0.619	0.433	9.64583e-06	1.6953e-27	-14.6371	0.662	0.57	3.75984e-23	0.58787	-19.0138	0.625	0.547	1	0.58787	5.0859e-27
Gm10076	0.0016615	-2.38686	0.279	0.207	1	0.00201155	-2.89021	0.292	0.322	1	1.8866e-27	-4.29689	0.418	0.282	4.18411e-23	0.00201155	5.65981e-27
Kif5b	3.21222e-27	-3.58558	0.581	0.373	7.12406e-23	0.0046673	-8.28765	0.573	0.535	1	0.0110621	-9.83451	0.572	0.509	1	0.0110621	9.63666e-27
Gpcpd1	0.000153567	-15.3079	0.267	0.203	1	0.00293538	-12.864	0.317	0.296	1	4.37592e-27	-16.4525	0.351	0.251	9.70491e-23	0.00293538	1.31278e-26
Dusp3	4.85473e-08	-0.386029	0.293	0.208	0.00107668	0.170725	-1.63666	0.269	0.265	1	4.75952e-27	-1.13094	0.315	0.225	1.05557e-22	0.170725	1.42785e-26
Bag1	5.21951e-14	-0.672648	0.368	0.245	1.15758e-09	1.42382e-07	-0.251302	0.405	0.367	0.00315776	7.6722e-27	0.34271	0.42	0.309	1.70154e-22	1.42382e-07	2.30166e-26
Grina	2.79127e-21	-29.9595	0.558	0.375	6.19048e-17	8.24549e-20	-1.40952	0.551	0.482	1.82869e-15	8.65965e-27	-5.35137	0.563	0.432	1.92054e-22	8.24549e-20	2.5979e-26
Bbx	2.37199e-20	0.42144	0.27	0.148	5.2606e-16	1.22746e-13	0.597491	0.287	0.237	2.72227e-09	1.06051e-26	-1.87025	0.284	0.206	2.352e-22	1.22746e-13	3.18154e-26
Atpif1	1.23583e-23	-23.0175	0.631	0.411	2.74082e-19	1.18963e-26	-9.81887	0.689	0.598	2.63835e-22	4.21586e-18	-43.6072	0.671	0.537	9.34994e-14	4.21586e-18	3.56888e-26
Pfdn2	2.17373e-14	-4.00722	0.362	0.221	4.82089e-10	1.443e-26	-0.689757	0.431	0.359	3.20028e-22	8.95671e-14	-0.605326	0.404	0.308	1.98642e-09	8.95671e-14	4.329e-26
Pbxip1	3.26344e-24	-0.502959	0.537	0.35	7.23766e-20	7.68389e-17	-0.785962	0.477	0.42	1.70413e-12	2.90583e-26	0.427077	0.491	0.369	6.44455e-22	7.68389e-17	8.7175e-26
Lmo4	2.45854e-10	-29.3991	0.38	0.265	5.45255e-06	1.0658e-25	-37.4925	0.414	0.337	2.36374e-21	2.49175e-18	-18.8119	0.397	0.303	5.5262e-14	2.45854e-10	3.19741e-25
Atp5md	0.247002	-20.296	0.4	0.351	1	2.29806e-09	-60.3945	0.435	0.47	5.09664e-05	1.60909e-25	-63.0783	0.44	0.46	3.56863e-21	0.247002	4.82726e-25
Ids	1.75546e-25	0.335928	0.368	0.212	3.89325e-21	3.68804e-17	-2.28652	0.369	0.309	8.17934e-13	5.14103e-12	-0.524594	0.372	0.299	1.14018e-07	5.14103e-12	5.26637e-25
Ap1s2	1.10884e-19	-13.8573	0.396	0.251	2.45919e-15	0.00858815	-3.69236	0.343	0.333	1	2.20933e-25	-0.282345	0.371	0.273	4.89985e-21	0.00858815	6.62799e-25
Slc25a3	2.65894e-25	-5.21261	0.737	0.536	5.897e-21	1.32029e-06	-36.263	0.724	0.662	0.0292815	4.81504e-05	-15.3035	0.688	0.59	1	4.81504e-05	7.97682e-25
mt-Nd6	0.384412	-7.20361	0.299	0.271	1	2.97202e-25	-6.99958	0.292	0.382	6.59134e-21	0.00195409	-13.1486	0.45	0.405	1	0.384412	8.91605e-25
Zfp106	3.50669e-25	0.48509	0.418	0.254	7.77714e-21	1.06182e-07	-0.319362	0.39	0.356	0.0023549	8.52098e-12	-0.53812	0.412	0.331	1.88978e-07	1.06182e-07	1.05201e-24
Park7	5.35758e-25	-2.00475	0.542	0.335	1.1882e-20	3.97431e-18	-6.91278	0.576	0.504	8.81423e-14	4.94473e-11	-4.10487	0.537	0.418	1.09664e-06	4.94473e-11	1.60727e-24
Igf1r	6.16078e-25	-40.8122	0.362	0.194	1.36634e-20	9.9166e-19	-43.2853	0.365	0.288	2.1993e-14	0.0934156	-34.1381	0.315	0.268	1	0.0934156	1.84824e-24
Paqr7	6.69696e-25	-1.32325	0.33	0.182	1.48525e-20	8.48651e-15	-1.23626	0.284	0.233	1.88214e-10	1.11011e-13	-0.519963	0.28	0.204	2.46201e-09	1.11011e-13	2.00909e-24
Bst2	3.42775e-13	-47.6678	0.457	0.317	7.60207e-09	9.42095e-25	-65.7253	0.504	0.418	2.08938e-20	7.65833e-10	-45.0182	0.459	0.356	1.69846e-05	7.65833e-10	2.82628e-24
Scp2	5.54135e-14	-3.99736	0.473	0.319	1.22896e-09	6.58666e-18	-1.01467	0.523	0.452	1.46079e-13	9.55115e-25	-1.52338	0.5	0.389	2.11825e-20	5.54135e-14	2.86535e-24
Polr1d	9.1446e-17	-0.34654	0.454	0.299	2.02809e-12	9.67841e-25	-1.52517	0.502	0.42	2.14648e-20	7.32497e-13	-0.310183	0.451	0.355	1.62453e-08	7.32497e-13	2.90352e-24
Gpx1	1.37156e-20	-120.834	0.692	0.455	3.04185e-16	1.66265e-24	-33.3353	0.675	0.592	3.68743e-20	2.74388e-09	-72.7173	0.681	0.551	6.08538e-05	2.74388e-09	4.98795e-24
Soat1	7.81303e-22	-1.28113	0.495	0.327	1.73277e-17	7.26341e-22	-2.45727	0.506	0.441	1.61088e-17	1.8004e-24	-1.56907	0.55	0.414	3.99293e-20	7.81303e-22	5.4012e-24
Ndufb4	3.27632e-24	-0.650902	0.482	0.288	7.26623e-20	2.54257e-20	-1.18957	0.504	0.432	5.6389e-16	0.178492	-1.63353	0.443	0.397	1	0.178492	9.82897e-24
Kcnq1ot1	8.8373e-24	-5.34258	0.501	0.327	1.95994e-19	6.88128e-11	-85.5149	0.486	0.433	1.52613e-06	3.94495e-24	-78.5662	0.511	0.425	8.74912e-20	6.88128e-11	1.18349e-23
Glud1	2.01981e-16	-3.25131	0.447	0.306	4.47953e-12	0.00248833	-6.88483	0.464	0.443	1	1.34027e-23	-4.61767	0.526	0.4	2.97245e-19	0.00248833	4.02081e-23
Ldha	9.57992e-06	-5.04513	0.415	0.305	0.212464	1.49764e-23	-0.386019	0.44	0.359	3.32146e-19	2.43382e-15	-4.28475	0.416	0.324	5.39773e-11	9.57992e-06	4.49292e-23
Cox5b	5.18646e-05	-9.1584	0.486	0.375	1	0.0515469	-25.6697	0.52	0.52	1	2.23605e-23	-27.7194	0.484	0.487	4.95912e-19	0.0515469	6.70816e-23
Ptprs	1.87654e-09	-3.83686	0.258	0.175	4.16179e-05	0.055772	-2.05779	0.272	0.263	1	2.25651e-23	-12.2062	0.303	0.225	5.00449e-19	0.055772	6.76954e-23
Fads1	2.49763e-23	-4.95266	0.339	0.192	5.53923e-19	2.63324e-10	-0.358593	0.334	0.289	5.84e-06	7.19598e-16	-0.350397	0.346	0.264	1.59593e-11	2.63324e-10	7.49288e-23
Ndufa12	0.037298	-5.56526	0.264	0.216	1	0.0200149	-17.4936	0.324	0.336	1	3.608e-23	-11.1797	0.264	0.301	8.00181e-19	0.037298	1.0824e-22
Cox7a2	2.69732e-06	-13.9199	0.536	0.41	0.0598212	0.696341	-22.765	0.594	0.566	1	4.42358e-23	-37.899	0.549	0.552	9.81062e-19	0.696341	1.32708e-22
R3hdm4	7.05868e-11	-4.21589	0.295	0.187	1.56547e-06	8.5911e-23	-0.531263	0.304	0.24	1.90533e-18	9.87996e-09	-2.62611	0.287	0.225	0.000219118	9.87996e-09	2.57733e-22
Pebp1	8.69441e-23	-11.5084	0.552	0.346	1.92825e-18	0.0884658	-21.0365	0.546	0.526	1	0.826787	-28.6884	0.511	0.444	1	0.826787	2.60832e-22
Timm13	1.01984e-22	0.471852	0.429	0.253	2.2618e-18	7.1516e-11	-0.643805	0.459	0.41	1.58608e-06	0.00331069	-0.504541	0.421	0.351	1	0.00331069	3.05952e-22
Nme2	2.37642e-18	-14.4554	0.661	0.433	5.27042e-14	1.50961e-22	-29.3106	0.672	0.581	3.348e-18	5.50315e-08	-14.6027	0.648	0.511	0.00122049	5.50315e-08	4.52882e-22
Krtcap2	6.67826e-18	-3.13501	0.493	0.326	1.4811e-13	1.70656e-22	-2.61643	0.559	0.487	3.78482e-18	3.42671e-15	-1.7287	0.534	0.422	7.59977e-11	3.42671e-15	5.11969e-22
Stat1	6.36832e-11	-23.6107	0.299	0.2	1.41237e-06	1.48901e-16	-13.6169	0.309	0.252	3.30232e-12	6.3655e-22	-12.7356	0.333	0.241	1.41174e-17	6.36832e-11	1.90965e-21
Lgals3bp	0.139368	-13.6556	0.406	0.378	1	0.0897	-8.41203	0.364	0.362	1	6.4405e-22	-7.82008	0.43	0.321	1.42838e-17	0.139368	1.93215e-21
Eef1g	2.35172e-21	-4.26033	0.562	0.364	5.21565e-17	2.00209e-12	-4.38197	0.55	0.491	4.44024e-08	5.19976e-06	-4.25987	0.532	0.437	0.11532	5.19976e-06	7.05516e-21
Ppp1cb	2.9921e-21	-2.08571	0.415	0.252	6.63588e-17	7.05381e-20	-2.48545	0.409	0.343	1.56439e-15	0.00142199	-0.698132	0.389	0.341	1	0.00142199	8.97631e-21
Ran	1.12686e-12	-4.90921	0.428	0.293	2.49915e-08	9.5325e-21	-4.10926	0.51	0.439	2.11412e-16	1.57479e-18	-7.5587	0.493	0.374	3.49256e-14	1.12686e-12	2.85975e-20
Alas1	3.1508e-09	-22.6435	0.305	0.2	6.98785e-05	2.51661e-14	-2.83489	0.313	0.256	5.58134e-10	1.65211e-20	-0.456578	0.311	0.232	3.66405e-16	3.1508e-09	4.95633e-20
Chchd2	2.70715e-20	-28.5494	0.788	0.553	6.00393e-16	4.10735e-12	-45.2616	0.863	0.758	9.10928e-08	0.000761479	-51.0808	0.795	0.701	1	0.000761479	8.12146e-20
Fryl	3.11529e-19	-2.3601	0.305	0.172	6.90909e-15	6.45972e-15	-0.332864	0.29	0.238	1.43264e-10	2.81118e-20	-0.576424	0.304	0.219	6.23463e-16	6.45972e-15	8.43353e-20
Prdx1	5.5521e-09	-264.736	0.575	0.426	0.000123134	0.460149	-17.6522	0.601	0.588	1	7.43541e-20	-58.2377	0.577	0.565	1.64903e-15	0.460149	2.23062e-19
Fry	6.23482e-10	-7.34221	0.299	0.198	1.38276e-05	6.72897e-18	-6.30054	0.414	0.34	1.49235e-13	1.25246e-19	-7.16529	0.413	0.311	2.7777e-15	6.23482e-10	3.75737e-19
Cox4i1	1.05807e-12	-48.9881	0.872	0.66	2.34659e-08	0.538882	-48.7521	0.873	0.8	1	3.21451e-19	-50.9349	0.853	0.804	7.12913e-15	0.538882	9.64352e-19
Ap2m1	1.15337e-16	0.413666	0.4	0.261	2.55794e-12	3.4076e-19	-0.440302	0.452	0.39	7.55738e-15	6.30872e-16	0.253275	0.429	0.337	1.39915e-11	6.30872e-16	1.02228e-18
Psma7	3.7425e-19	-9.73449	0.523	0.344	8.30011e-15	1.17522e-14	-2.32157	0.534	0.474	2.60639e-10	2.23278e-09	-20.7439	0.523	0.429	4.95185e-05	2.23278e-09	1.12275e-18
Hdgf	1.38224e-14	-1.73971	0.337	0.213	3.06554e-10	1.06666e-18	-22.0067	0.371	0.303	2.36565e-14	5.22549e-16	-1.49571	0.356	0.285	1.15891e-11	1.38224e-14	3.19999e-18
Anapc13	4.17787e-09	-2.27377	0.381	0.267	9.26568e-05	7.62072e-05	-7.3448	0.427	0.397	1	1.90562e-18	-3.13887	0.44	0.34	4.22629e-14	7.62072e-05	5.71686e-18
Zyx	1.06016e-09	-5.21476	0.274	0.17	2.35122e-05	1.36259e-14	-0.98804	0.261	0.21	3.02196e-10	1.93258e-18	-2.99553	0.259	0.192	4.28609e-14	1.06016e-09	5.79775e-18
mt-Atp8	0.00357512	-1.38768	0.25	0.302	1	2.56142e-18	-1.00601	0.283	0.342	5.68071e-14	9.91096e-16	-2.48625	0.383	0.405	2.19805e-11	0.00357512	7.68426e-18
Capns1	1.55213e-12	-1.36206	0.428	0.289	3.4423e-08	6.89388e-17	-0.656737	0.455	0.398	1.52893e-12	2.59987e-18	-0.320908	0.437	0.334	5.76599e-14	1.55213e-12	7.79961e-18
Eid1	2.89298e-18	-0.616056	0.388	0.237	6.41606e-14	0.0422407	-0.549806	0.346	0.338	1	2.32793e-14	-0.383241	0.356	0.283	5.16289e-10	0.0422407	8.67895e-18
Mrps33	3.05822e-18	-0.261323	0.415	0.261	6.78252e-14	2.54213e-10	-3.11363	0.459	0.408	5.63794e-06	4.12443e-10	-4.4372	0.425	0.343	9.14716e-06	4.12443e-10	9.17466e-18
Calm1	4.53967e-18	-54.5254	0.78	0.581	1.00681e-13	0.0473809	-62.5655	0.843	0.774	1	0.604163	-58.9734	0.86	0.765	1	0.604163	1.3619e-17
mt-Nd3	2.35282e-09	-24.5778	0.924	0.783	5.21809e-05	1.15352e-17	-31.9064	0.823	0.841	2.55827e-13	0.0910212	-48.7616	0.86	0.784	1	0.0910212	3.46056e-17
mt-Nd4l	7.92963e-05	-9.64553	0.647	0.548	1	1.96238e-17	-37.3857	0.689	0.716	4.35216e-13	2.4066e-09	-51.7417	0.81	0.777	5.33735e-05	7.92963e-05	5.88713e-17
Uqcr10	0.0438263	-11.7953	0.413	0.346	1	2.73183e-05	-33.6614	0.452	0.474	0.605865	5.24909e-17	-45.9361	0.454	0.456	1.16414e-12	0.0438263	1.57473e-16
Hspd1	2.54789e-16	-0.753679	0.39	0.257	5.65071e-12	3.81992e-12	-2.79066	0.439	0.389	8.47181e-08	1.00559e-16	-1.95929	0.436	0.34	2.23019e-12	3.81992e-12	3.01676e-16
Ndufa6	1.12356e-16	-2.35498	0.545	0.367	2.49183e-12	2.71897e-09	-10.0699	0.531	0.472	6.03013e-05	0.00619881	-6.54933	0.495	0.434	1	0.00619881	3.37067e-16
Ndufc2	3.09694e-14	-4.67187	0.562	0.399	6.86839e-10	1.1694e-16	-7.23382	0.657	0.577	2.59351e-12	0.00830098	-23.5068	0.618	0.522	1	0.00830098	3.50821e-16
Hint1	1.34982e-16	-6.96306	0.615	0.411	2.99362e-12	1.21374e-07	-9.90617	0.62	0.562	0.00269184	0.975785	-17.9307	0.577	0.505	1	0.975785	4.04945e-16
Ahcyl1	1.55569e-16	-5.31255	0.366	0.228	3.45022e-12	9.06367e-05	-10.9315	0.306	0.345	1	0.750821	-10.5064	0.354	0.322	1	0.750821	4.66708e-16
Prdx5	1.71206e-07	-51.7666	0.561	0.402	0.00379701	3.04305e-08	-36.3797	0.615	0.557	0.000674888	1.73553e-16	-36.2868	0.595	0.482	3.84906e-12	1.71206e-07	5.20659e-16
Atp5o	0.00222809	-8.0183	0.349	0.274	1	4.27338e-05	-30.7264	0.406	0.424	0.94775	1.79748e-16	-24.9163	0.361	0.376	3.98646e-12	0.00222809	5.39245e-16
Map1lc3a	1.91197e-09	-23.8367	0.342	0.231	4.24036e-05	0.00613892	-16.1063	0.438	0.408	1	2.7005e-16	-11.7862	0.413	0.32	5.98917e-12	0.00613892	8.1015e-16
Ndufa8	2.75143e-16	-1.23549	0.399	0.253	6.10211e-12	2.48496e-05	-4.92258	0.43	0.395	0.551114	0.0369833	-3.62041	0.385	0.327	1	0.0369833	8.25428e-16
Cox6a1	0.0191241	-6.52152	0.473	0.399	1	1.71782e-08	-25.3894	0.52	0.552	0.000380978	2.93768e-16	-10.94	0.517	0.501	6.51518e-12	0.0191241	8.81303e-16
Ndufb2	0.0338791	-1.69387	0.25	0.202	1	8.54167e-10	-9.85412	0.27	0.315	1.89437e-05	3.41219e-16	-5.67249	0.243	0.276	7.56756e-12	0.0338791	1.02366e-15
Msi2	3.78778e-16	-15.474	0.38	0.245	8.40053e-12	0.0361187	-13.3643	0.345	0.357	1	0.000507692	-29.1478	0.353	0.348	1	0.0361187	1.13633e-15
Rps27l	1.66014e-11	-7.69951	0.467	0.321	3.68185e-07	9.11707e-16	-3.46461	0.519	0.443	2.02198e-11	0.920403	-51.6441	0.46	0.4	1	0.920403	2.73512e-15
4931406P16Rik	9.66652e-16	-3.34661	0.28	0.161	2.14384e-11	5.11309e-12	-1.8258	0.275	0.229	1.13398e-07	9.49111e-16	-1.94614	0.281	0.206	2.10494e-11	5.11309e-12	2.84733e-15
Ndufab1	1.62188e-15	-6.00497	0.393	0.254	3.59701e-11	0.000414254	-8.06543	0.439	0.411	1	0.0252339	-16.276	0.387	0.357	1	0.0252339	4.86564e-15
Snrpe	2.03619e-15	-0.869926	0.423	0.273	4.51586e-11	1.88638e-10	-10.384	0.423	0.376	4.18361e-06	0.00261017	-3.65442	0.381	0.319	1	0.00261017	6.10856e-15
Atp5mpl	0.284551	-9.49256	0.407	0.356	1	0.00204135	-28.6305	0.449	0.455	1	2.10459e-15	-18.9445	0.423	0.439	4.66757e-11	0.284551	6.31378e-15
Snrpf	1.37234e-05	-0.705185	0.364	0.272	0.304357	2.84567e-15	-0.995151	0.413	0.349	6.31113e-11	1.73402e-09	-5.21449	0.393	0.315	3.84572e-05	1.37234e-05	8.53701e-15
Vdac1	3.91448e-15	-2.38285	0.385	0.252	8.68152e-11	3.75349e-05	-2.07828	0.412	0.377	0.832449	9.21094e-11	-1.27367	0.404	0.326	2.0428e-06	3.75349e-05	1.17434e-14
Atp5d	4.49158e-15	-5.6888	0.515	0.342	9.96143e-11	0.209698	-30.0681	0.539	0.513	1	0.0454514	-23.6566	0.487	0.441	1	0.209698	1.34747e-14
Sdhc	5.04644e-15	-0.690045	0.312	0.196	1.1192e-10	0.151866	-2.15795	0.314	0.301	1	3.66773e-10	-0.318862	0.314	0.253	8.13428e-06	0.151866	1.51393e-14
Hsp90aa1	5.25009e-15	-12.749	0.546	0.379	1.16437e-10	0.00148489	-84.9875	0.649	0.594	1	0.37628	-58.6343	0.58	0.55	1	0.37628	1.57503e-14
Atp5b	7.30789e-15	-7.08358	0.66	0.492	1.62074e-10	0.229977	-56.0052	0.662	0.632	1	0.37729	-15.812	0.647	0.566	1	0.37729	2.19237e-14
Ndufa5	0.181996	-1.82939	0.254	0.221	1	0.00355416	-12.3177	0.323	0.338	1	8.16147e-15	-7.97712	0.295	0.318	1.81005e-10	0.181996	2.44844e-14
Anp32b	1.22341e-06	-29.3416	0.314	0.22	0.0271327	7.01563e-08	-3.62822	0.339	0.303	0.00155593	8.4177e-15	-24.1279	0.351	0.267	1.86688e-10	1.22341e-06	2.52531e-14
Sri	3.72961e-07	-4.90762	0.323	0.229	0.00827153	8.89284e-15	-1.80941	0.343	0.286	1.97225e-10	0.0241371	-1.02793	0.317	0.269	1	0.0241371	2.66785e-14
Aplp2	0.00044209	-12.4277	0.415	0.328	1	1.33708e-14	-11.519	0.417	0.476	2.96537e-10	0.113173	-11.7238	0.473	0.426	1	0.113173	4.01123e-14
Esd	1.48265e-05	-0.518593	0.309	0.227	0.328822	1.60511e-14	-2.63567	0.361	0.307	3.55981e-10	8.91358e-06	-0.726463	0.319	0.259	0.197685	1.48265e-05	4.81532e-14
Srp14	1.75035e-14	-0.312604	0.474	0.317	3.88193e-10	5.99255e-13	-2.06991	0.523	0.471	1.32903e-08	1.36407e-06	-3.01918	0.497	0.406	0.0302524	1.36407e-06	5.25106e-14
Ndufs5	3.48175e-05	-6.05959	0.404	0.309	0.772183	0.943323	-18.4359	0.482	0.471	1	1.86647e-14	-19.313	0.435	0.429	4.13945e-10	0.943323	5.5994e-14
Micos10	2.00309e-14	-0.494235	0.472	0.324	4.44246e-10	7.1298e-07	-1.54576	0.518	0.482	0.0158125	0.200246	-5.45363	0.506	0.433	1	0.200246	6.00927e-14
Sec61g	0.000127794	-33.696	0.569	0.442	1	2.08004e-14	-8.51695	0.6	0.541	4.61311e-10	6.54531e-09	-14.0686	0.637	0.525	0.000145162	0.000127794	6.24011e-14
Ndufb8	2.3141e-14	-0.322846	0.45	0.294	5.13222e-10	7.8896e-08	-3.66553	0.509	0.461	0.00174976	0.947763	-4.60727	0.456	0.392	1	0.947763	6.94231e-14
Cox7b	0.0944774	-14.716	0.4	0.344	1	0.000159529	-41.2622	0.473	0.489	1	3.21712e-14	-55.9273	0.455	0.454	7.13494e-10	0.0944774	9.65137e-14
Myl12a	4.84813e-05	-9.16073	0.387	0.298	1	4.59425e-14	-20.4344	0.446	0.385	1.01891e-09	2.99516e-07	-11.3937	0.417	0.33	0.00664267	4.84813e-05	1.37827e-13
Eif3k	8.23622e-10	-0.548873	0.442	0.31	1.82663e-05	5.57792e-14	-0.681726	0.444	0.387	1.23707e-09	6.97067e-08	-1.14276	0.426	0.339	0.00154595	6.97067e-08	1.67338e-13
Scd2	0.00108801	-52.1947	0.331	0.275	1	5.63515e-14	-55.5704	0.392	0.446	1.24976e-09	5.24744e-09	-71.2372	0.462	0.457	0.000116378	0.00108801	1.69055e-13
Ywhaq	1.05761e-13	-1.14696	0.399	0.269	2.34557e-09	1.36358e-07	-3.647	0.433	0.394	0.00302415	2.02067e-12	-1.21841	0.412	0.333	4.48144e-08	1.36358e-07	3.17283e-13
Vamp2	1.1473e-13	0.416985	0.277	0.173	2.54449e-09	7.69784e-08	-8.20018	0.288	0.254	0.00170723	0.00185137	-0.34256	0.273	0.234	1	0.00185137	3.44191e-13
Uqcrb	1.65269e-13	-14.1183	0.511	0.352	3.66533e-09	0.00143173	-39.7965	0.561	0.518	1	0.119752	-37.1689	0.492	0.456	1	0.119752	4.95806e-13
Tecr	2.24686e-13	-3.13343	0.47	0.329	4.98308e-09	0.153249	-7.45633	0.514	0.49	1	5.582e-08	-3.25855	0.498	0.4	0.00123798	0.153249	6.74057e-13
Swi5	2.85153e-13	-1.15502	0.441	0.302	6.32413e-09	1.47879e-07	-6.25401	0.483	0.441	0.00327965	0.0907673	-1.3503	0.436	0.372	1	0.0907673	8.55459e-13
Ccdc88a	3.57474e-13	-44.3983	0.361	0.236	7.92806e-09	0.00777605	-39.36	0.343	0.321	1	0.000623701	-25.034	0.364	0.315	1	0.00777605	1.07242e-12
Ppp2r5a	3.48547e-08	-1.37973	0.293	0.202	0.000773008	4.82941e-13	-0.384324	0.325	0.277	1.07107e-08	4.20373e-10	-1.51001	0.325	0.254	9.32304e-06	3.48547e-08	1.44882e-12
Ndufa4	1.1007e-09	-37.0693	0.613	0.445	2.44114e-05	0.609109	-45.5178	0.691	0.652	1	5.88113e-13	-49.8851	0.651	0.613	1.30432e-08	0.609109	1.76434e-12
Atp5l	8.51196e-07	-47.8229	0.67	0.506	0.0188778	0.93754	-56.521	0.69	0.647	1	6.06245e-13	-53.2456	0.649	0.623	1.34453e-08	0.93754	1.81873e-12
Ube2s	6.14293e-13	-22.4717	0.305	0.186	1.36238e-08	9.25096e-05	-12.3371	0.319	0.296	1	6.72802e-10	-9.99206	0.304	0.24	1.49214e-05	9.25096e-05	1.84288e-12
Fkbp1a	6.39442e-13	-3.67201	0.365	0.24	1.41816e-08	7.62993e-06	-2.53956	0.386	0.356	0.169217	5.351e-07	-2.24136	0.375	0.312	0.0118675	7.62993e-06	1.91833e-12
Atp5k	0.986529	-9.55052	0.33	0.305	1	3.66631e-07	-26.4146	0.397	0.424	0.00813113	6.5518e-13	-28.7977	0.408	0.412	1.45306e-08	0.986529	1.96554e-12
Ndufb10	7.21402e-13	-11.8483	0.444	0.293	1.59992e-08	0.00126496	-25.9634	0.491	0.457	1	0.0296661	-10.5168	0.426	0.395	1	0.0296661	2.1642e-12
Cox7c	7.25914e-13	-31.0098	0.784	0.593	1.60993e-08	0.419542	-51.1449	0.798	0.739	1	2.11796e-09	-47.7998	0.796	0.721	4.6972e-05	0.419542	2.17774e-12
Pgrmc1	7.25015e-07	-1.21275	0.251	0.172	0.0160794	0.00164576	-3.04813	0.304	0.273	1	8.89131e-13	-5.69719	0.261	0.208	1.97191e-08	0.00164576	2.66739e-12
Atp5c1	2.24045e-08	-2.34568	0.495	0.373	0.000496886	9.03747e-10	-4.64222	0.567	0.513	2.00433e-05	1.11113e-12	-4.58058	0.554	0.447	2.46426e-08	2.24045e-08	3.33338e-12
Uqcrh	1.82799e-12	-22.6324	0.73	0.515	4.05412e-08	0.00139423	-33.2658	0.695	0.634	1	5.97738e-07	-36.921	0.662	0.609	0.0132566	0.00139423	5.48397e-12
Mpp6	2.89896e-12	-2.1473	0.254	0.151	6.42931e-08	3.88417e-10	-3.25249	0.315	0.268	8.61431e-06	0.000131113	-2.64273	0.278	0.24	1	0.000131113	8.69688e-12
Mprip	3.49145e-12	-1.31557	0.266	0.162	7.74334e-08	0.00823379	-2.01621	0.271	0.251	1	3.00777e-10	-5.05247	0.291	0.233	6.67064e-06	0.00823379	1.04744e-11
Gpx4	5.47048e-12	-30.6992	0.642	0.465	1.21324e-07	0.0210434	-55.231	0.722	0.667	1	0.000858253	-35.2302	0.711	0.601	1	0.0210434	1.64114e-11
Pdcd5	8.63955e-11	-0.590547	0.362	0.248	1.91608e-06	2.30125e-11	-0.687907	0.413	0.364	5.10372e-07	0.000423866	-1.00581	0.376	0.319	1	0.000423866	6.90376e-11
Atp5j2	2.60511e-11	-14.7802	0.601	0.437	5.77762e-07	2.39393e-05	-24.3582	0.674	0.622	0.530925	0.156853	-33.1075	0.652	0.579	1	0.156853	7.81534e-11
Rpl22l1	3.61013e-11	-14.04	0.555	0.398	8.00655e-07	0.000493961	-9.0464	0.516	0.484	1	0.00514318	-8.65634	0.502	0.446	1	0.00514318	1.08304e-10
Cox6b1	3.82519e-11	-7.92454	0.636	0.463	8.4835e-07	0.112568	-37.1473	0.663	0.622	1	2.02932e-08	-22.47	0.633	0.579	0.000450063	0.112568	1.14756e-10
Ndufc1	0.0283596	-7.84344	0.296	0.25	1	8.3573e-06	-21.9798	0.357	0.382	0.185348	4.12584e-11	-33.1817	0.341	0.356	9.15029e-07	0.0283596	1.23775e-10
Smdt1	4.41742e-11	-2.44074	0.473	0.331	9.79696e-07	0.161592	-13.2094	0.507	0.49	1	0.000278336	-7.22906	0.482	0.446	1	0.161592	1.32523e-10
Ndufb9	2.64376e-10	-10.2708	0.53	0.372	5.86332e-06	0.152671	-10.685	0.55	0.531	1	5.40671e-11	-14.8998	0.538	0.49	1.1991e-06	0.152671	1.62201e-10
Mif	0.183672	-14.7749	0.356	0.308	1	0.0309779	-27.7137	0.391	0.399	1	7.47217e-11	-19.4485	0.353	0.371	1.65718e-06	0.183672	2.24165e-10
Aldoa	1.25393e-10	-19.8531	0.615	0.457	2.78097e-06	0.00107878	-31.9084	0.635	0.581	1	0.245725	-16.8063	0.598	0.533	1	0.245725	3.76179e-10
Uqcr11	9.98155e-05	-16.0938	0.501	0.39	1	2.82483e-05	-45.6481	0.535	0.551	0.626491	1.31087e-10	-39.4556	0.545	0.511	2.90726e-06	9.98155e-05	3.93262e-10
Tomm6	1.10351e-08	-3.44312	0.495	0.368	0.000244737	1.49602e-10	-13.6825	0.557	0.498	3.31788e-06	0.169648	-8.8025	0.497	0.463	1	0.169648	4.48807e-10
Ndufa3	0.416057	-3.58939	0.334	0.323	1	6.17973e-06	-11.8302	0.397	0.43	0.137054	1.51215e-10	-9.33855	0.404	0.4	3.35365e-06	0.416057	4.53646e-10
H2afv	6.1693e-10	-0.586933	0.286	0.187	1.36823e-05	1.5353e-10	-30.4938	0.333	0.287	3.40499e-06	0.00219227	-26.708	0.297	0.251	1	0.00219227	4.60591e-10
1810037I17Rik	1.98319e-10	-10.5806	0.401	0.273	4.39831e-06	0.0224738	-1.02124	0.419	0.399	1	0.00287814	-7.47418	0.386	0.371	1	0.0224738	5.94956e-10
Ndufa13	2.44119e-10	-15.2733	0.62	0.44	5.41408e-06	0.114462	-22.2964	0.665	0.628	1	0.0581715	-16.0085	0.642	0.565	1	0.114462	7.32358e-10
Ndufa11	0.000664631	-13.6947	0.32	0.235	1	2.70492e-10	-29.5532	0.337	0.373	5.99898e-06	1.57111e-08	-32.3427	0.31	0.32	0.00034844	0.000664631	8.11477e-10
Ubl5	2.72994e-10	-9.59513	0.604	0.439	6.05446e-06	0.00109538	-17.6622	0.632	0.59	1	0.413314	-37.4566	0.615	0.548	1	0.413314	8.18982e-10
Atp6v1a	2.86789e-10	-0.293845	0.311	0.208	6.3604e-06	0.304386	-7.93528	0.304	0.293	1	8.87782e-05	-0.273954	0.3	0.269	1	0.304386	8.60366e-10
Atox1	9.07921e-10	-24.6428	0.644	0.471	2.01359e-05	1.57834e-06	-24.7695	0.678	0.612	0.0350045	4.10588e-10	-39.0226	0.683	0.555	9.10603e-06	1.57834e-06	1.23176e-09
Lars2	0.141579	-76.5582	0.55	0.464	1	6.03711e-10	-83.082	0.505	0.523	1.33891e-05	0.0653313	-34.5534	0.474	0.382	1	0.141579	1.81113e-09
Gapdh	6.40083e-10	-49.3996	0.79	0.584	1.41958e-05	0.0462288	-107.575	0.806	0.744	1	0.0228077	-28.1255	0.788	0.668	1	0.0462288	1.92025e-09
Pgam1	6.62709e-10	-3.76136	0.41	0.282	1.46976e-05	1.11378e-07	-7.28567	0.428	0.382	0.00247014	3.40803e-05	-2.31177	0.391	0.327	0.755833	3.40803e-05	1.98813e-09
Atp5j	1.11333e-09	-15.0629	0.603	0.441	2.46915e-05	0.738022	-37.4134	0.662	0.621	1	0.592276	-40.1633	0.639	0.568	1	0.738022	3.34e-09
Hmgb2	0.000137092	-57.1627	0.291	0.201	1	1.14139e-09	-153.564	0.285	0.246	2.53137e-05	3.01885e-07	-131.767	0.273	0.229	0.0066952	0.000137092	3.42416e-09
Arhgef12	2.00662e-09	-3.58893	0.292	0.199	4.45029e-05	0.0274514	-4.53985	0.325	0.309	1	0.0518694	-7.79177	0.34	0.292	1	0.0518694	6.01987e-09
Cox5a	2.61697e-09	-4.22947	0.429	0.3	5.80392e-05	0.255234	-10.9869	0.465	0.446	1	7.07247e-07	-12.0831	0.417	0.4	0.0156853	0.255234	7.85092e-09
Elob	1.53477e-08	-26.6024	0.581	0.432	0.00034038	0.00200801	-29.6455	0.663	0.606	1	2.61795e-09	-31.9623	0.608	0.571	5.80608e-05	0.00200801	7.85384e-09
Ndufs7	4.67841e-08	-0.946803	0.362	0.263	0.00103758	4.47622e-09	-2.52852	0.46	0.409	9.92735e-05	8.04749e-05	-0.494187	0.42	0.347	1	8.04749e-05	1.34286e-08
Gde1	5.85384e-09	-1.02049	0.318	0.224	0.000129826	0.165008	-2.54273	0.321	0.329	1	3.46133e-06	-1.57288	0.322	0.267	0.0767654	0.165008	1.75615e-08
Calm3	0.00618655	-12.2597	0.33	0.261	1	8.46624e-08	-9.19878	0.341	0.375	0.00187764	1.02732e-08	-4.66125	0.349	0.354	0.000227839	0.00618655	3.08196e-08
Mdh1	1.0551e-08	-12.2239	0.403	0.289	0.000234	0.425637	-43.299	0.47	0.455	1	0.000129703	-35.7537	0.451	0.387	1	0.425637	3.1653e-08
Fkbp3	1.25225e-08	-0.259351	0.28	0.189	0.000277725	0.452345	-0.958447	0.287	0.296	1	0.0991912	-1.67443	0.297	0.259	1	0.452345	3.75676e-08
Rcn2	1.30976e-08	-1.56	0.304	0.215	0.000290478	0.115695	-17.8917	0.362	0.375	1	3.52272e-08	-7.78398	0.395	0.323	0.000781269	0.115695	3.92927e-08
Ndufa2	1.71506e-08	-3.39847	0.559	0.411	0.000380365	1.65682e-08	-14.5593	0.616	0.551	0.000367449	0.541709	-18.4433	0.593	0.525	1	0.541709	4.97045e-08
H2afj	6.95727e-06	-1.30765	0.339	0.25	0.154298	1.72423e-08	-0.718536	0.347	0.311	0.000382399	0.0461624	-14.8534	0.341	0.292	1	0.0461624	5.17269e-08
Cops9	1.801e-08	-2.95207	0.461	0.335	0.000399425	0.000739109	-2.92557	0.475	0.442	1	0.21067	-2.06358	0.469	0.415	1	0.21067	5.40299e-08
Atp5e	2.35251e-08	-19.6605	0.724	0.548	0.000521741	0.611772	-51.5423	0.753	0.694	1	0.0366587	-64.0911	0.742	0.665	1	0.611772	7.05754e-08
Pea15a	1.3399e-06	-1.41678	0.317	0.239	0.0297163	0.203536	-3.54493	0.351	0.347	1	2.4119e-08	-0.374451	0.391	0.326	0.000534911	0.203536	7.2357e-08
Ndufa1	0.59134	-11.9253	0.311	0.279	1	4.03434e-08	-17.5544	0.337	0.372	0.000894736	2.41667e-08	-15.4593	0.336	0.338	0.000535969	0.59134	7.25001e-08
Mpc2	6.11731e-08	-1.09359	0.365	0.263	0.0013567	1.43611e-07	-2.00436	0.457	0.411	0.003185	0.00344804	-0.725421	0.413	0.341	1	0.00344804	1.83519e-07
Slc25a4	6.40579e-07	-13.5399	0.466	0.356	0.0142068	7.00869e-08	-54.4139	0.513	0.535	0.00155439	0.0168208	-18.3939	0.505	0.46	1	0.0168208	2.10261e-07
Mrpl33	0.139189	-7.23685	0.25	0.203	1	0.801257	-7.80172	0.269	0.269	1	7.08008e-08	-11.4532	0.243	0.259	0.00157022	0.801257	2.12402e-07
Pkm	8.9173e-08	-9.53047	0.526	0.379	0.00197768	0.577343	-39.7355	0.508	0.502	1	0.00524208	-25.3187	0.513	0.439	1	0.577343	2.67519e-07
Etfb	1.00597e-07	-5.29482	0.334	0.23	0.00223105	0.00031004	-22.1849	0.363	0.382	1	0.321775	-13.4899	0.349	0.307	1	0.321775	3.01792e-07
Gtf2h5	1.18526e-07	-0.720686	0.273	0.187	0.00262868	0.00131414	-1.15601	0.309	0.289	1	0.00235229	-0.516221	0.271	0.266	1	0.00235229	3.55579e-07
Nap1l1	1.27922e-07	-4.37278	0.333	0.242	0.00283706	0.448764	-6.53568	0.335	0.331	1	0.050674	-9.09822	0.338	0.303	1	0.448764	3.83766e-07
Cd63	1.75359e-07	-70.7382	0.772	0.605	0.00388912	0.919862	-92.0045	0.738	0.693	1	0.8203	-60.6695	0.743	0.644	1	0.919862	5.26078e-07
Ndufb3	3.94719e-05	-0.538915	0.385	0.302	0.875408	1.85383e-07	-2.50951	0.46	0.416	0.00411143	0.225419	-1.63348	0.427	0.393	1	0.225419	5.5615e-07
Actn4	2.21512e-07	-4.10548	0.258	0.176	0.00491269	2.47134e-07	-1.2077	0.266	0.228	0.00548094	0.00173122	-1.10658	0.269	0.224	1	0.00173122	6.64535e-07
Ndufb11	3.6919e-05	-6.96175	0.426	0.32	0.818789	0.0809884	-12.8273	0.466	0.469	1	3.01831e-07	-13.638	0.435	0.418	0.006694	0.0809884	9.05492e-07
Mrps21	3.04057e-07	-0.547292	0.32	0.221	0.00674337	0.000196251	-1.73125	0.368	0.336	1	0.0701394	-1.60995	0.322	0.295	1	0.0701394	9.1217e-07
Ndufa7	3.59558e-07	-4.60581	0.495	0.369	0.00797429	0.222263	-16.9537	0.523	0.504	1	0.000178586	-26.9865	0.495	0.462	1	0.222263	1.07867e-06
Pbx1	4.55816e-07	-25.5168	0.25	0.165	0.0101091	0.00727839	-12.7224	0.277	0.258	1	6.88594e-07	-29.6862	0.237	0.251	0.0152716	0.00727839	1.36745e-06
Eno1	5.2427e-07	-4.84387	0.412	0.299	0.0116273	0.0927423	-8.33963	0.395	0.404	1	0.572902	-4.57281	0.383	0.344	1	0.572902	1.57281e-06
Prdx2	6.29767e-07	-95.4865	0.397	0.282	0.013967	0.350039	-14.3568	0.458	0.445	1	0.135064	-76.4463	0.446	0.389	1	0.350039	1.8893e-06
Atp5h	3.27068e-06	-23.9183	0.628	0.471	0.0725372	0.246483	-55.6423	0.676	0.633	1	1.76017e-06	-42.8674	0.645	0.601	0.0390371	0.246483	5.28051e-06
Degs1	3.30355e-06	-3.5041	0.295	0.213	0.0732662	0.000110513	-0.593377	0.302	0.275	1	1.87308e-05	-1.01019	0.291	0.241	0.415411	0.000110513	9.91062e-06
Gpi1	3.33048e-06	-12.1873	0.4	0.292	0.0738633	0.598583	-3.95936	0.365	0.355	1	0.529446	-2.38075	0.341	0.305	1	0.598583	9.9914e-06
Atp5g3	0.0824407	-6.83936	0.34	0.296	1	0.00164283	-16.9926	0.402	0.414	1	5.81212e-06	-17.5502	0.361	0.36	0.128901	0.0824407	1.74363e-05
Atp5g1	9.12209e-06	-34.7092	0.439	0.332	0.20231	3.85384e-05	-97.374	0.496	0.508	0.854705	0.00207717	-97.6269	0.468	0.436	1	0.00207717	2.7366e-05
Tkt	0.00338273	-13.5444	0.361	0.282	1	0.120379	-6.26912	0.387	0.376	1	1.26941e-05	-4.77132	0.39	0.319	0.281531	0.120379	3.80819e-05
Uqcc2	0.00363836	-0.295168	0.257	0.201	1	0.324943	-0.783147	0.333	0.323	1	1.51134e-05	-0.782642	0.288	0.287	0.335185	0.324943	4.53395e-05
Nenf	2.27227e-05	-0.45595	0.28	0.203	0.503943	0.10777	-2.11465	0.32	0.336	1	4.03247e-05	-1.7135	0.319	0.262	0.894321	0.10777	6.81664e-05
Ndufv3	0.27983	-5.8041	0.328	0.286	1	3.52696e-05	-15.9073	0.388	0.413	0.782209	0.00239074	-18.8525	0.406	0.361	1	0.27983	0.000105805
Uba52	0.0768982	-21.983	0.434	0.444	1	0.48661	-35.3491	0.429	0.435	1	3.55408e-05	-12.6719	0.452	0.387	0.788225	0.48661	0.000106619
Ndufb5	3.61708e-05	-0.796939	0.39	0.295	0.802196	0.00340002	-4.41653	0.457	0.427	1	0.344565	-1.14216	0.423	0.38	1	0.344565	0.000108508
Tmem147	7.48161e-05	-2.67775	0.274	0.207	1	0.00173106	-1.49412	0.339	0.317	1	0.0430186	-0.324322	0.303	0.258	1	0.0430186	0.000224432
Tpi1	8.59984e-05	-3.40608	0.327	0.249	1	0.60076	-2.69785	0.331	0.331	1	0.00757092	-4.63853	0.325	0.281	1	0.60076	0.000257973
Tle5	0.000114083	-1.56424	0.391	0.288	1	0.578329	-3.64248	0.45	0.432	1	0.433852	-3.23615	0.417	0.386	1	0.578329	0.00034221
Nme1	0.00012592	-0.825984	0.253	0.183	1	0.885442	-1.42813	0.29	0.29	1	0.969093	-0.826978	0.274	0.248	1	0.969093	0.000377713
Uqcrq	0.000134902	-10.1189	0.485	0.38	1	0.000133635	-48.3496	0.522	0.537	1	0.00032717	-47.1919	0.515	0.479	1	0.00032717	0.000400851
Tmsb10	0.0686222	-140.327	0.317	0.309	1	0.0197942	-114.803	0.409	0.392	1	0.00020302	-187.189	0.37	0.361	1	0.0686222	0.000608936
Ndufb7	0.00989918	-9.34785	0.377	0.308	1	0.874495	-9.7617	0.457	0.445	1	0.000210843	-8.34851	0.421	0.404	1	0.874495	0.000632396
Cycs	0.000388772	-2.16146	0.276	0.206	1	0.00286384	-12.7889	0.313	0.331	1	0.0764344	-9.55861	0.278	0.268	1	0.0764344	0.00116586
Myl6	0.00180041	-65.4552	0.698	0.531	1	0.000639322	-33.3978	0.753	0.687	1	0.315245	-43.1952	0.732	0.63	1	0.315245	0.00191674
Ndufv2	0.00150463	-0.692321	0.258	0.201	1	0.52631	-5.96477	0.32	0.306	1	0.415904	-1.94281	0.28	0.244	1	0.52631	0.00450709
Romo1	0.00157262	-0.604394	0.32	0.258	1	0.161154	-6.97948	0.367	0.37	1	0.180332	-7.5031	0.363	0.325	1	0.180332	0.00471044
Ifi27	0.103494	-30.9522	0.324	0.28	1	0.00160749	-27.3053	0.377	0.402	1	0.00789403	-38.7617	0.374	0.322	1	0.103494	0.00481472
Tmem256	0.00764468	-0.786712	0.328	0.26	1	0.92476	-2.1645	0.385	0.38	1	0.102979	-4.67712	0.383	0.335	1	0.92476	0.0227592
Ndufs6	0.0133498	-1.85544	0.258	0.206	1	0.178651	-3.72534	0.316	0.322	1	0.380956	-1.07495	0.298	0.279	1	0.380956	0.0395171
Txn1	0.520474	-37.2225	0.27	0.23	1	0.291184	-17.0137	0.311	0.303	1	0.016036	-15.9196	0.268	0.265	1	0.520474	0.0473406
Tomm7	0.0510712	-4.61107	0.441	0.372	1	0.194035	-15.863	0.508	0.482	1	0.0911049	-13.3945	0.502	0.447	1	0.194035	0.145522
Cstb	0.0963343	-13.0852	0.28	0.242	1	0.090946	-11.9567	0.317	0.306	1	0.638104	-10.3949	0.316	0.284	1	0.638104	0.248777
Ndufb1-ps	0.500648	-7.41226	0.399	0.358	1	0.972467	-20.4376	0.482	0.469	1	0.679231	-13.7327	0.509	0.45	1	0.972467	0.875485

## Sheet: Cluster 1 (M2)
	KO_p_val	KO_avg_log2FC	KO_pct.1	KO_pct.2	KO_p_val_adj	WT_p_val	WT_avg_log2FC	WT_pct.1	WT_pct.2	WT_p_val_adj	HET_p_val	HET_avg_log2FC	HET_pct.1	HET_pct.2	HET_p_val_adj	max_pval	minimump_p_val
Xist	6.74656e-62	-9.34865	0.984	0.479	1.49625e-57	0	-23.4024	0.992	0.309	0	0	-25.6929	0.954	0.229	0	6.74656e-62	0
Tsix	2.30292e-55	2.01637	0.862	0.282	5.10742e-51	0	-7.40228	0.739	0.197	0	0	-5.5339	0.616	0.148	0	2.30292e-55	0
P2ry12	4.26161e-42	5.15468	1	0.789	9.4514e-38	0	-40.3835	1	0.752	0	5.34135e-119	-25.6959	1	0.79	1.18461e-114	4.26161e-42	0
Cx3cr1	1.90076e-38	-37.0604	1	0.846	4.21552e-34	0	-1.54149	1	0.779	0	1.37024e-155	-8.70705	1	0.817	3.03892e-151	1.90076e-38	0
P2ry13	5.5942e-32	-3.77866	0.959	0.587	1.24068e-27	0	-9.70588	0.987	0.669	0	1.65922e-67	-4.83845	0.937	0.686	3.67983e-63	5.5942e-32	0
Gpr34	5.22189e-31	-9.29842	1	0.744	1.15811e-26	0	2.058	1	0.732	0	8.24641e-141	-12.7977	0.999	0.779	1.82889e-136	5.22189e-31	0
Siglech	2.75631e-30	16.1443	1	0.776	6.11295e-26	0	7.4356	1	0.746	0	5.89534e-116	-13.6692	1	0.783	1.30747e-111	2.75631e-30	0
Qk	1.15849e-27	-9.8132	1	0.824	2.56929e-23	0	12.153	0.999	0.845	0	2.25433e-85	-18.9749	0.998	0.891	4.99966e-81	1.15849e-27	0
Maf	2.97615e-27	-23.1815	0.984	0.734	6.60051e-23	0	-14.7637	0.999	0.748	0	3.84764e-127	-27.0462	0.994	0.788	8.53329e-123	2.97615e-27	0
Marcks	4.89036e-27	-42.2136	1	0.854	1.08458e-22	0	-20.2565	1	0.8	0	2.20079e-189	3.92368	1	0.858	4.88092e-185	4.89036e-27	0
Csf1r	5.16632e-26	-19.2587	1	0.86	1.14579e-21	0	21.739	1	0.785	0	1.75166e-170	-9.2479	1	0.819	3.88482e-166	5.16632e-26	0
Zfhx3	9.93299e-26	-8.26594	0.967	0.727	2.20294e-21	0	-3.40537	0.998	0.738	0	7.85853e-149	-3.71342	0.993	0.786	1.74286e-144	9.93299e-26	0
Fcrls	1.44741e-25	3.7545	1	0.76	3.21006e-21	0	-3.74307	0.999	0.75	0	4.83548e-148	-19.8129	0.999	0.78	1.07241e-143	1.44741e-25	0
Vsir	2.92087e-24	-2.31526	1	0.783	6.4779e-20	0	-4.24686	0.999	0.752	0	2.24572e-176	0.985293	0.999	0.798	4.98056e-172	2.92087e-24	0
Kctd12	1.70027e-23	-3.26482	0.984	0.723	3.77087e-19	0	3.65679	0.995	0.721	0	4.76649e-186	-10.9231	0.993	0.777	1.05711e-181	1.70027e-23	0
Olfml3	5.94568e-23	-7.33712	0.976	0.687	1.31863e-18	0	-0.972119	0.999	0.724	0	5.23237e-144	-18.5113	0.996	0.759	1.16044e-139	5.94568e-23	0
Cd164	1.84615e-22	10.5933	0.927	0.582	4.09439e-18	0	-0.703019	0.973	0.722	0	9.52884e-88	8.80954	0.926	0.732	2.11331e-83	1.84615e-22	0
Plxdc2	2.16703e-22	-6.13341	0.959	0.634	4.80603e-18	0	5.33032	0.995	0.727	0	4.04496e-124	-7.06889	0.979	0.739	8.97091e-120	2.16703e-22	0
Hpgds	3.40667e-21	-1.99321	1	0.684	7.55531e-17	0	0.537676	0.997	0.724	0	1.59687e-114	-16.6933	0.988	0.748	3.54155e-110	3.40667e-21	0
Mef2a	1.28532e-20	-30.1509	0.984	0.749	2.85059e-16	0	-1.00678	0.996	0.779	0	6.4187e-135	-5.06868	0.993	0.816	1.42354e-130	1.28532e-20	0
Pmepa1	1.37718e-20	-14.5601	0.959	0.669	3.05431e-16	0	4.28984	0.984	0.739	0	3.04484e-128	-24.3254	0.968	0.763	6.75285e-124	1.37718e-20	0
Laptm5	1.40596e-20	-0.510854	1	0.85	3.11813e-16	0	1.58985	1	0.768	0	7.19449e-188	-0.334236	1	0.827	1.59559e-183	1.40596e-20	0
Ptgs1	1.42942e-20	-3.06346	0.976	0.659	3.17017e-16	0	-6.85112	0.987	0.69	0	6.56733e-88	-6.88664	0.95	0.703	1.4565e-83	1.42942e-20	0
Tgfbr1	1.93381e-20	-8.55906	1	0.758	4.2888e-16	0	2.4046	0.998	0.756	0	4.87507e-180	-7.07001	0.998	0.791	1.08119e-175	1.93381e-20	0
Epb41l2	2.23409e-20	-13.8913	1	0.758	4.95477e-16	0	16.5631	0.999	0.773	0	8.04116e-136	-7.82198	0.996	0.805	1.78337e-131	2.23409e-20	0
Arhgap5	6.27249e-20	-8.80439	0.967	0.702	1.39111e-15	0	8.38794	0.999	0.817	0	1.34377e-38	-24.2632	0.979	0.831	2.98022e-34	6.27249e-20	0
Lair1	6.82868e-20	-5.22084	0.959	0.689	1.51447e-15	0	3.01387	0.992	0.715	0	8.52043e-107	4.21302	0.975	0.744	1.88966e-102	6.82868e-20	0
Cfh	8.79137e-20	-5.76731	0.951	0.668	1.94975e-15	0	1.48701	0.991	0.723	0	2.56487e-78	-11.414	0.974	0.737	5.68836e-74	8.79137e-20	0
Elmo1	9.83075e-20	-1.99927	0.927	0.595	2.18026e-15	0	-1.00145	0.961	0.683	0	4.35745e-121	-4.65936	0.936	0.696	9.66396e-117	9.83075e-20	0
Cttnbp2nl	1.11629e-19	-0.658906	0.902	0.54	2.47572e-15	0	3.42691	0.961	0.644	0	1.17006e-103	0.67117	0.916	0.669	2.59496e-99	1.11629e-19	0
Nav3	2.18973e-19	-9.92323	0.829	0.44	4.85637e-15	0	-2.21025	0.919	0.611	0	3.87407e-97	-1.86118	0.827	0.596	8.59191e-93	2.18973e-19	0
Basp1	2.32275e-19	-10.3455	0.967	0.693	5.1514e-15	0	-21.0714	0.997	0.717	0	5.68025e-149	-13.7938	0.99	0.765	1.25977e-144	2.32275e-19	0
Mpeg1	6.874e-19	0.831591	0.967	0.717	1.52452e-14	0	-14.7687	0.983	0.693	0	3.58016e-100	-14.6434	0.966	0.718	7.94008e-96	6.874e-19	0
Cyfip1	9.98179e-19	-2.89199	0.967	0.667	2.21376e-14	0	-0.551678	0.991	0.752	0	5.73925e-61	-9.944	0.962	0.765	1.27285e-56	9.98179e-19	0
Rnase4	2.26331e-18	-4.7902	0.967	0.67	5.01958e-14	0	1.73243	0.986	0.686	0	2.29215e-123	-4.61506	0.948	0.695	5.08353e-119	2.26331e-18	0
Ddx5	3.17116e-18	2.51801	0.976	0.859	7.03299e-14	0	-1.13128	0.999	0.892	0	1.10529e-78	-3.87528	0.994	0.903	2.45131e-74	3.17116e-18	0
Itgam	3.53661e-18	-7.52449	0.951	0.679	7.8435e-14	0	5.02685	0.988	0.697	0	3.48435e-139	-8.29541	0.974	0.732	7.72759e-135	3.53661e-18	0
Ly86	1.07056e-17	-39.8913	0.992	0.79	2.37428e-13	0	-28.3888	0.999	0.746	0	8.99132e-149	-34.8733	0.998	0.793	1.99409e-144	1.07056e-17	0
Abhd12	1.10278e-16	-3.50717	0.951	0.67	2.44574e-12	0	-0.919354	0.986	0.726	0	1.99719e-110	-8.34348	0.963	0.739	4.42938e-106	1.10278e-16	0
Mylip	1.86438e-16	-0.267065	0.837	0.475	4.13483e-12	0	-1.19881	0.912	0.585	0	2.4799e-124	-1.63778	0.858	0.611	5.49993e-120	1.86438e-16	0
Tanc2	1.95275e-16	-5.20498	0.886	0.577	4.3308e-12	0	2.49205	0.976	0.687	0	2.55772e-180	-9.85358	0.964	0.711	5.67251e-176	1.95275e-16	0
Mtdh	3.09787e-16	-5.86991	0.959	0.736	6.87045e-12	0	3.29024	0.998	0.812	0	1.38129e-82	-4.33429	0.985	0.828	3.06343e-78	3.09787e-16	0
Mef2c	4.15843e-16	-15.7781	0.984	0.761	9.22256e-12	0	-1.21795	0.999	0.769	0	2.32408e-103	-5.3447	0.998	0.811	5.15435e-99	4.15843e-16	0
Rapgef5	9.21887e-16	1.25682	0.732	0.361	2.04456e-11	0	1.85014	0.862	0.534	0	1.00663e-100	-1.88406	0.742	0.521	2.2325e-96	9.21887e-16	0
Pou2f2	2.20331e-15	-9.69381	0.943	0.638	4.8865e-11	0	1.47046	0.976	0.669	0	3.75115e-187	-6.64718	0.961	0.705	8.31931e-183	2.20331e-15	0
Sall1	2.4604e-15	-3.50234	0.829	0.554	5.45667e-11	0	2.92138	0.95	0.618	0	1.32576e-138	-3.94589	0.917	0.639	2.94026e-134	2.4604e-15	0
Rrbp1	6.32224e-15	-19.8701	0.992	0.807	1.40215e-10	0	-11.1745	0.999	0.827	0	3.26297e-152	-26.5503	0.999	0.859	7.23662e-148	6.32224e-15	0
Srgap2	8.9979e-15	-1.93135	0.959	0.661	1.99555e-10	0	7.27798	0.994	0.752	0	1.85058e-125	-1.27322	0.981	0.764	4.10421e-121	8.9979e-15	0
Bin2	1.20679e-14	-1.05118	0.862	0.531	2.67642e-10	0	1.72925	0.924	0.576	0	4.6516e-95	4.31537	0.862	0.602	1.03163e-90	1.20679e-14	0
Fam102b	1.81107e-14	-0.738913	0.813	0.477	4.01659e-10	0	3.03874	0.938	0.607	0	1.24347e-77	7.12439	0.855	0.614	2.75777e-73	1.81107e-14	0
Sirpa	2.62913e-14	-2.05355	0.959	0.718	5.83089e-10	0	-0.765827	0.99	0.74	0	3.48997e-116	-7.88919	0.97	0.764	7.74005e-112	2.62913e-14	0
Mbnl1	4.95346e-14	-5.40977	0.959	0.688	1.09858e-09	0	-3.37073	0.991	0.762	0	6.21806e-97	-4.90665	0.984	0.813	1.37904e-92	4.95346e-14	0
Smap2	5.03098e-14	-0.339143	0.911	0.651	1.11577e-09	0	2.26129	0.994	0.715	0	5.16751e-116	-0.897109	0.974	0.743	1.14605e-111	5.03098e-14	0
Cd180	1.90249e-13	-2.54136	0.667	0.341	4.21933e-09	0	-4.75618	0.828	0.468	0	2.1067e-22	-14.7028	0.602	0.474	4.67224e-18	1.90249e-13	0
Cyth4	1.50295e-11	-1.09123	0.935	0.665	3.33325e-07	0	3.35292	0.991	0.722	0	2.19465e-146	-3.4147	0.983	0.738	4.8673e-142	1.50295e-11	0
Wasf2	2.26233e-11	-0.454145	0.894	0.588	5.0174e-07	0	0.648469	0.967	0.676	0	7.89319e-88	0.570996	0.909	0.703	1.75055e-83	2.26233e-11	0
Abca9	7.3034e-11	3.61554	0.805	0.503	1.61975e-06	0	1.86611	0.934	0.625	0	2.35013e-151	-0.617198	0.896	0.634	5.21211e-147	7.3034e-11	0
Ighm	1.75968e-10	-73.9813	0.683	0.384	3.90262e-06	0	-38.275	0.833	0.483	0	1.5446e-33	-674.755	0.665	0.503	3.42562e-29	1.75968e-10	0
Fus	1.01681e-09	3.52875	0.894	0.641	2.25509e-05	0	6.81638	0.979	0.761	0	1.07244e-67	-4.30117	0.928	0.756	2.37846e-63	1.01681e-09	0
Ints6l	1.64778e-09	-1.40933	0.805	0.476	3.65444e-05	0	6.73338	0.873	0.552	0	1.15826e-70	-4.7689	0.746	0.561	2.5688e-66	1.64778e-09	0
Macf1	3.88152e-09	-18.4696	0.886	0.687	8.60844e-05	0	-0.868883	0.988	0.785	0	4.5231e-50	-11.6912	0.964	0.815	1.00313e-45	3.88152e-09	0
Apoe	0.00115005	#NAME?	0.667	0.757	1	0	-887.553	0.232	0.582	0	2.69247e-80	#NAME?	0.421	0.62	5.97136e-76	0.00115005	0
mt-Nd2	0.0169233	-91.2656	0.935	0.903	1	1.11177e-79	-120.346	0.915	0.938	2.46568e-75	0	-97.0862	0.69	0.894	0	0.0169233	0
Dbi	0.0481696	-211.48	0.301	0.353	1	0	-178.822	0.195	0.522	0	3.85205e-182	-157.548	0.219	0.528	8.54308e-178	0.0481696	0
Gm42418	0.123131	#NAME?	0.846	0.861	1	1.15011e-204	#NAME?	1	0.997	2.55071e-200	0	#NAME?	0.991	0.996	0	0.123131	0
AY036118	0.150073	-140.577	0.724	0.726	1	0	-199.834	0.851	0.91	0	1.02285e-53	-244.249	0.858	0.844	2.26848e-49	0.150073	0
mt-Co2	0.156419	-183.386	0.951	0.936	1	1.14231e-262	-147.071	0.842	0.941	2.5334e-258	0	-121.915	0.448	0.856	0	0.156419	0
mt-Co1	0.334386	-204.544	0.967	0.963	1	1.5018e-171	-162.008	0.891	0.954	3.33069e-167	0	-166.036	0.64	0.892	0	0.334386	0
mt-Atp6	0.476992	-263.633	0.935	0.924	1	0	-274.18	0.753	0.924	0	0	-228.454	0.187	0.799	0	0.476992	0
mt-Co3	0.882325	-253.8	0.984	0.949	1	6.17445e-255	-222.611	0.82	0.942	1.36937e-250	0	-209.295	0.408	0.839	0	0.882325	0
Lyn	6.70112e-19	-2.26779	0.943	0.679	1.48617e-14	1.50832e-307	-6.13747	0.982	0.69	3.34515e-303	3.62486e-84	1.27635	0.967	0.732	8.03923e-80	6.70112e-19	4.52496e-307
Slc16a6	1.50069e-12	2.38819	0.691	0.398	3.32823e-08	4.39192e-303	2.05074	0.845	0.522	9.7404e-299	2.19296e-58	-3.94143	0.701	0.507	4.86354e-54	1.50069e-12	1.31758e-302
Grn	6.47057e-17	-14.7237	1	0.797	1.43504e-12	4.61724e-303	-25.68	0.995	0.754	1.02401e-298	1.63004e-92	-13.0332	0.991	0.796	3.6151e-88	6.47057e-17	1.38517e-302
Plek	9.12255e-12	-28.6827	0.87	0.526	2.0232e-07	2.39254e-300	-14.5483	0.87	0.533	5.30618e-296	2.13977e-28	-24.8447	0.731	0.57	4.74558e-24	9.12255e-12	7.17763e-300
Irf8	4.39824e-14	-53.6812	0.919	0.61	9.75441e-10	3.30004e-300	-31.7877	0.97	0.666	7.31883e-296	2.66992e-108	-19.6206	0.945	0.689	5.92136e-104	4.39824e-14	9.90012e-300
Cltc	1.05408e-10	5.13194	0.919	0.616	2.33774e-06	3.70329e-300	1.54179	0.963	0.73	8.21315e-296	1.29506e-96	-5.28543	0.926	0.752	2.87218e-92	1.05408e-10	1.11099e-299
Hexb	1.61995e-32	-67.0871	1	0.886	3.59271e-28	1.59767e-293	7.08853	1	0.799	3.5433e-289	1.57915e-96	-31.1316	1	0.833	3.50224e-92	1.61995e-32	4.793e-293
Evi2a	2.9908e-16	-12.3221	0.78	0.43	6.63299e-12	3.76355e-293	-32.1534	0.887	0.552	8.34679e-289	1.32568e-43	-12.4801	0.744	0.55	2.9401e-39	2.9908e-16	1.12906e-292
Dusp7	2.73926e-13	-2.06963	0.642	0.331	6.07512e-09	2.57423e-290	0.859893	0.807	0.467	5.70913e-286	2.25046e-49	-1.52278	0.678	0.504	4.99107e-45	2.73926e-13	7.72269e-290
Tgfbr2	8.94962e-13	-1.08545	0.854	0.549	1.98485e-08	4.7678e-289	1.04005	0.93	0.63	1.0574e-284	5.26147e-72	-1.12886	0.844	0.634	1.16689e-67	8.94962e-13	1.43034e-288
Mt1	0.144064	-171.531	0.488	0.509	1	1.03992e-288	-238.248	0.235	0.518	2.30634e-284	1.18811e-158	-191.236	0.241	0.536	2.63499e-154	0.144064	3.11977e-288
mt-Cytb	0.485268	-143.641	0.967	0.932	1	8.54429e-246	-192.186	0.875	0.949	1.89495e-241	2.87566e-288	-168.266	0.669	0.879	6.37764e-284	0.485268	8.62698e-288
Itga6	1.16962e-10	-1.50204	0.829	0.554	2.59398e-06	5.18226e-288	-15.8359	0.94	0.664	1.14932e-283	8.14201e-55	-4.63591	0.846	0.662	1.80574e-50	1.16962e-10	1.55468e-287
Jmjd1c	8.92701e-12	-0.658991	0.797	0.528	1.97983e-07	7.64942e-284	2.76657	0.932	0.658	1.69649e-279	4.8491e-63	-2.61969	0.834	0.673	1.07543e-58	8.92701e-12	2.29483e-283
Son	7.78711e-15	-14.4221	0.992	0.783	1.72703e-10	1.49924e-283	-8.30318	0.998	0.843	3.32501e-279	2.67169e-23	-28.0137	0.985	0.875	5.92528e-19	7.78711e-15	4.49771e-283
Rasgrp3	1.74659e-18	0.414104	0.837	0.444	3.87358e-14	2.29531e-280	4.12567	0.897	0.58	5.09054e-276	1.33808e-82	-2.01533	0.796	0.589	2.9676e-78	1.74659e-18	6.88593e-280
Tmem119	2.15428e-25	-7.51311	0.992	0.72	4.77777e-21	4.86212e-279	-13.759	0.998	0.719	1.07832e-274	5.27424e-221	-3.42173	0.999	0.763	1.16972e-216	2.15428e-25	1.45864e-278
Sparc	1.58936e-24	-40.1976	0.984	0.86	3.52489e-20	6.42557e-278	0.33569	1	0.864	1.42506e-273	2.66247e-146	-37.5126	0.999	0.892	5.90482e-142	1.58936e-24	1.92767e-277
Mertk	1.57074e-13	-5.93591	0.959	0.661	3.48358e-09	8.39077e-277	6.74837	0.972	0.706	1.8609e-272	2.30748e-136	-7.70505	0.956	0.733	5.11752e-132	1.57074e-13	2.51723e-276
Selplg	3.22391e-26	-19.7219	0.992	0.824	7.14999e-22	8.60636e-250	-10.8003	1	0.759	1.90872e-245	2.61292e-270	-7.0193	0.999	0.812	5.79493e-266	3.22391e-26	7.83875e-270
Serpine2	3.63015e-20	-0.533999	0.992	0.748	8.05094e-16	4.79342e-270	-8.05958	0.961	0.7	1.06308e-265	3.70739e-221	-10.9426	0.992	0.783	8.22226e-217	3.63015e-20	1.43803e-269
Luc7l2	6.83566e-15	-2.29918	0.943	0.638	1.51601e-10	1.12658e-268	-0.496218	0.967	0.758	2.49854e-264	1.03788e-40	-1.30174	0.903	0.769	2.30182e-36	6.83566e-15	3.37975e-268
Lrp1	4.42078e-13	-7.21301	0.919	0.674	9.8044e-09	1.07699e-267	4.01172	0.952	0.724	2.38855e-263	6.54359e-39	-3.23244	0.893	0.726	1.45124e-34	4.42078e-13	3.23097e-267
Cd37	4.23059e-10	-7.75661	0.846	0.57	9.3826e-06	2.13071e-267	-2.55065	0.957	0.668	4.72549e-263	1.42378e-161	-1.27934	0.926	0.669	3.15765e-157	4.23059e-10	6.39213e-267
Itgb5	2.02399e-19	5.89265	0.992	0.727	4.48879e-15	1.90362e-265	4.87105	0.994	0.751	4.22185e-261	4.44766e-132	-6.39449	0.988	0.766	9.86402e-128	2.02399e-19	5.71086e-265
Ddx3x	1.03873e-08	0.491851	0.699	0.429	0.000230369	1.66995e-263	1.71994	0.816	0.514	3.70362e-259	4.77692e-22	-4.46447	0.648	0.527	1.05943e-17	1.03873e-08	5.00985e-263
Serinc3	5.35834e-29	4.75286	1	0.892	1.18837e-24	3.46813e-262	-37.0977	1	0.82	7.69162e-258	9.3773e-170	-7.25027	1	0.873	2.0797e-165	5.35834e-29	1.04044e-261
Hpgd	2.05402e-15	-10.1521	0.87	0.51	4.5554e-11	5.36411e-254	-1.6365	0.95	0.643	1.18965e-249	8.64239e-90	-44.094	0.903	0.671	1.91671e-85	2.05402e-15	1.60923e-253
Tnfrsf13b	5.43071e-07	0.408349	0.48	0.268	0.0120442	2.16611e-253	0.886714	0.67	0.354	4.80399e-249	3.1701e-35	-2.48308	0.458	0.352	7.03066e-31	5.43071e-07	6.49832e-253
Adap2	1.19509e-10	-2.85396	0.87	0.539	2.65046e-06	1.26721e-143	0.524258	0.918	0.634	2.81042e-139	2.51038e-253	5.42134	0.939	0.647	5.56752e-249	1.19509e-10	7.53114e-253
Slc7a8	3.2054e-13	-1.58054	0.764	0.454	7.10894e-09	3.64808e-253	1.46509	0.884	0.575	8.09072e-249	5.21625e-71	-2.32877	0.777	0.566	1.15686e-66	3.2054e-13	1.09442e-252
Capza2	1.28425e-11	-2.40464	0.976	0.71	2.8482e-07	4.12205e-252	-3.06021	0.99	0.783	9.14187e-248	8.40932e-118	-4.53208	0.984	0.801	1.86502e-113	1.28425e-11	1.23661e-251
Selenop	4.59083e-18	-39.884	1	0.793	1.01815e-13	7.47359e-250	-56.1132	0.998	0.803	1.65749e-245	8.37732e-154	-61.8071	0.995	0.848	1.85792e-149	4.59083e-18	2.24208e-249
Lgmn	3.32696e-26	-18.9778	1	0.838	7.37853e-22	7.65278e-250	-12.8411	1	0.804	1.69723e-245	6.72409e-151	1.50684	1	0.827	1.49127e-146	3.32696e-26	2.29583e-249
Dock10	1.84548e-09	-1.88952	0.772	0.476	4.0929e-05	6.01051e-248	-0.888445	0.938	0.655	1.33301e-243	3.45398e-65	-2.58499	0.82	0.635	7.66023e-61	1.84548e-09	1.80315e-247
Rhob	2.8532e-19	-3.02989	0.984	0.701	6.32782e-15	6.01179e-133	-15.2449	0.987	0.718	1.3333e-128	1.10208e-245	-1.07832	0.991	0.765	2.4442e-241	2.8532e-19	3.30625e-245
Itgb1	1.03941e-09	-22.3201	0.854	0.526	2.3052e-05	2.02274e-245	-7.15415	0.908	0.648	4.48603e-241	1.09939e-32	-3.2197	0.821	0.674	2.43822e-28	1.03941e-09	6.06821e-245
Ecscr	6.19365e-15	-1.30907	0.748	0.439	1.37363e-10	1.65344e-243	4.15327	0.905	0.595	3.667e-239	1.81569e-104	-1.94946	0.857	0.595	4.02683e-100	6.19365e-15	4.96032e-243
Lpcat2	1.55552e-21	0.268663	0.959	0.677	3.44984e-17	2.38162e-243	-1.86141	0.994	0.725	5.28196e-239	6.391e-136	-2.89356	0.989	0.745	1.4174e-131	1.55552e-21	7.14487e-243
Actg1	9.82689e-09	-103.844	0.902	0.631	0.000217941	1.28724e-242	-76.8152	0.957	0.731	2.85484e-238	2.65359e-05	-56.1523	0.878	0.746	0.588513	2.65359e-05	3.86172e-242
Rin2	9.80834e-12	5.02267	0.65	0.346	2.17529e-07	2.309e-241	1.6636	0.725	0.418	5.1209e-237	2.46778e-15	-1.27916	0.519	0.437	5.47303e-11	9.80834e-12	6.92699e-241
Ctsd	1.39599e-20	-215.133	1	0.93	3.09602e-16	2.57912e-241	-135.173	1	0.895	5.71997e-237	8.94784e-207	-151.725	1	0.894	1.98445e-202	1.39599e-20	7.73735e-241
Numb	4.04802e-17	0.383774	0.756	0.393	8.97769e-13	1.58175e-239	1.71814	0.843	0.535	3.508e-235	2.77392e-38	-1.39403	0.657	0.52	6.15199e-34	4.04802e-17	4.74524e-239
Slc2a5	2.23886e-24	0.891058	0.78	0.347	4.96533e-20	1.27936e-238	2.11944	0.874	0.56	2.83737e-234	1.18737e-95	-5.70257	0.778	0.524	2.63334e-91	2.23886e-24	3.83808e-238
Unc93b1	2.32118e-20	2.51442	1	0.723	5.14791e-16	2.05604e-236	1.13206	0.996	0.742	4.55988e-232	9.04951e-169	3.55198	0.994	0.768	2.007e-164	2.32118e-20	6.16811e-236
Mgat4a	2.16548e-11	7.10638	0.74	0.446	4.80261e-07	5.08439e-235	0.945808	0.871	0.574	1.12762e-230	1.3998e-97	-2.36077	0.796	0.57	3.10449e-93	2.16548e-11	1.52532e-234
Ivns1abp	1.81905e-15	1.29863	0.951	0.626	4.03429e-11	1.30452e-234	-15.4187	0.977	0.734	2.89318e-230	3.19224e-187	-3.12971	0.97	0.742	7.07976e-183	1.81905e-15	3.91357e-234
Trem2	1.05955e-18	-17.5083	1	0.791	2.34987e-14	8.40823e-234	-34.9384	0.999	0.743	1.86478e-229	8.67784e-203	-20.0809	1	0.79	1.92457e-198	1.05955e-18	2.52247e-233
mt-Nd4	0.373979	-88.3292	0.959	0.937	1	5.04622e-68	-114.021	0.933	0.956	1.11915e-63	1.02441e-233	-143.472	0.778	0.923	2.27193e-229	0.373979	3.07323e-233
Tmcc3	3.57831e-12	-0.39648	0.764	0.458	7.93598e-08	6.19064e-233	0.98238	0.888	0.598	1.37296e-228	2.79215e-46	-5.35588	0.766	0.6	6.19244e-42	3.57831e-12	1.85719e-232
Mafb	5.58041e-14	-15.5308	0.984	0.713	1.23762e-09	1.72724e-230	-5.93595	0.991	0.692	3.83068e-226	9.40772e-230	-21.1145	0.991	0.739	2.08644e-225	5.58041e-14	5.18173e-230
Tpm3	2.13646e-17	-1.18102	0.943	0.684	4.73824e-13	1.86916e-230	0.838868	0.969	0.741	4.14543e-226	3.04963e-106	-5.73619	0.948	0.763	6.76348e-102	2.13646e-17	5.60749e-230
Pik3cg	8.6024e-12	5.01591	0.699	0.37	1.90784e-07	9.13559e-230	0.590013	0.773	0.451	2.02609e-225	1.87721e-67	-1.09829	0.653	0.472	4.16329e-63	8.6024e-12	2.74068e-229
Herc2	1.07822e-07	0.978687	0.715	0.487	0.00239127	2.08735e-229	3.17905	0.885	0.61	4.62933e-225	3.18315e-102	0.468118	0.824	0.611	7.05958e-98	1.07822e-07	6.26205e-229
Bin1	6.60294e-11	-5.02723	0.862	0.596	1.4644e-06	1.38297e-169	-3.46624	0.976	0.709	3.06715e-165	5.3587e-229	-0.268615	0.979	0.717	1.18845e-224	6.60294e-11	1.60761e-228
Ssh2	3.87958e-10	-11.1493	0.927	0.683	8.60414e-06	3.23374e-189	-7.71583	0.984	0.722	7.17178e-185	8.06316e-228	2.55572	0.984	0.763	1.78825e-223	3.87958e-10	2.41895e-227
C1qb	7.47088e-17	-96.3808	1	0.854	1.65689e-12	4.55374e-128	-324.314	1	0.777	1.00993e-123	3.18447e-226	-24.9549	1	0.81	7.06251e-222	7.47088e-17	9.5534e-226
Scoc	2.62547e-17	3.5291	0.943	0.642	5.82277e-13	2.20031e-219	-0.668161	0.982	0.75	4.87986e-215	1.16893e-224	3.58072	0.975	0.758	2.59245e-220	2.62547e-17	3.50679e-224
Tacc1	3.80344e-07	-2.16328	0.78	0.554	0.00843528	1.26622e-224	2.23348	0.919	0.661	2.80823e-220	1.01486e-81	-2.81894	0.862	0.675	2.25076e-77	3.80344e-07	3.79867e-224
Ctss	4.88708e-22	-120.435	1	0.867	1.08386e-17	1.37556e-221	-38.0803	1	0.777	3.05072e-217	1.20273e-114	-108.096	1	0.825	2.66741e-110	4.88708e-22	4.12668e-221
9930111J21Rik2	2.16179e-22	-11.1623	0.919	0.513	4.79443e-18	6.77399e-221	-6.47049	0.895	0.596	1.50233e-216	3.76362e-58	-7.96437	0.809	0.611	8.34696e-54	2.16179e-22	2.0322e-220
Cd53	2.45079e-15	-2.90877	0.967	0.687	5.43536e-11	7.80958e-221	-4.34439	0.983	0.689	1.73201e-216	2.4688e-185	-5.467	0.986	0.755	5.4753e-181	2.45079e-15	2.34287e-220
Ptprc	4.29273e-06	-33.5521	0.854	0.615	0.0952041	1.31016e-219	-26.418	0.941	0.659	2.90566e-215	7.34892e-82	-40.7938	0.912	0.709	1.62984e-77	4.29273e-06	3.93047e-219
Slc29a3	4.92799e-16	-4.21036	0.878	0.532	1.09293e-11	3.38118e-219	0.952199	0.915	0.622	7.49878e-215	6.98607e-83	-1.11263	0.848	0.628	1.54937e-78	4.92799e-16	1.01435e-218
Sox4	5.25046e-17	-38.0435	0.707	0.373	1.16445e-12	2.46793e-218	-58.8095	0.785	0.496	5.47337e-214	4.59412e-80	-44.8632	0.702	0.503	1.01888e-75	5.25046e-17	7.40379e-218
Nrip1	2.7343e-11	-6.71069	0.911	0.61	6.06414e-07	2.26466e-215	0.257057	0.969	0.709	5.02257e-211	2.97669e-217	-10.4522	0.97	0.729	6.6017e-213	2.7343e-11	8.93007e-217
mt-Nd3	0.0595243	-24.2171	0.886	0.788	1	1.25451e-77	-34.7332	0.8	0.851	2.78226e-73	1.46389e-214	-49.5731	0.608	0.82	3.24661e-210	0.0595243	4.39167e-214
Ccnd1	6.8057e-08	2.26324	0.398	0.194	0.00150937	1.69868e-214	-16.2909	0.607	0.328	3.76734e-210	0.000273746	-13.349	0.355	0.318	1	0.000273746	5.09605e-214
Frmd4a	3.41608e-09	-3.62744	0.886	0.616	7.57619e-05	2.17687e-214	-0.45407	0.972	0.72	4.82786e-210	1.82603e-174	-24.7302	0.97	0.74	4.04977e-170	3.41608e-09	6.53061e-214
Cmtm6	1.14655e-14	1.23397	0.829	0.529	2.54282e-10	3.99543e-213	-0.776526	0.928	0.652	8.86106e-209	1.66589e-113	-2.13972	0.885	0.652	3.69462e-109	1.14655e-14	1.19863e-212
Cox8a	0.0980954	-69.4686	0.683	0.655	1	2.62555e-212	-105.637	0.625	0.771	5.82295e-208	6.81e-36	-157.199	0.718	0.766	1.51032e-31	0.0980954	7.87666e-212
Samsn1	3.83025e-09	-7.93351	0.626	0.371	8.49473e-05	5.6782e-212	-13.2651	0.772	0.459	1.25931e-207	3.64894e-12	-2.88534	0.584	0.482	8.09263e-08	3.83025e-09	1.70346e-211
Ywhah	7.52685e-11	-7.64346	0.862	0.588	1.66931e-06	6.79188e-107	-4.27504	0.945	0.699	1.5063e-102	7.84834e-212	-2.20676	0.957	0.731	1.74061e-207	7.52685e-11	2.3545e-211
mt-Nd1	0.179127	-66.7228	0.951	0.915	1	8.39386e-26	-94.697	0.951	0.954	1.86159e-21	9.72903e-208	-93.8931	0.81	0.923	2.1577e-203	0.179127	2.91871e-207
F11r	8.20966e-20	-3.06983	0.951	0.607	1.82074e-15	1.46664e-207	-1.62268	0.953	0.67	3.25272e-203	2.94718e-156	-2.60245	0.942	0.69	6.53625e-152	8.20966e-20	4.39993e-207
Lcp1	2.45986e-05	-25.9422	0.78	0.55	0.545547	5.76091e-207	-16.3728	0.919	0.622	1.27765e-202	4.96064e-76	-12.078	0.881	0.663	1.10017e-71	2.45986e-05	1.72827e-206
Lars2	0.55424	-75.7021	0.602	0.467	1	1.29441e-206	-86.0381	0.392	0.565	2.87074e-202	7.0423e-35	-35.0228	0.311	0.41	1.56184e-30	0.55424	3.88323e-206
Pld4	1.08009e-16	-13.2806	0.967	0.678	2.39542e-12	1.37762e-206	-0.899035	0.967	0.686	3.05529e-202	1.56991e-100	-5.35695	0.95	0.707	3.48174e-96	1.08009e-16	4.13286e-206
Ccr5	2.95271e-17	1.23064	0.894	0.553	6.54851e-13	5.26009e-206	-5.53062	0.934	0.645	1.16658e-201	2.17346e-158	-6.85196	0.925	0.657	4.8203e-154	2.95271e-17	1.57803e-205
Tln1	3.85173e-07	-9.85392	0.813	0.548	0.00854238	5.72787e-206	-1.97623	0.911	0.642	1.27033e-201	3.68306e-55	-7.81	0.843	0.666	8.16829e-51	3.85173e-07	1.71836e-205
Nckap1l	9.42266e-06	0.97307	0.675	0.49	0.208976	3.2653e-205	2.35682	0.87	0.566	7.24178e-201	2.70213e-98	-1.48228	0.799	0.571	5.99279e-94	9.42266e-06	9.7959e-205
Msn	1.27339e-05	-14.4578	0.837	0.557	0.282413	9.91418e-204	-9.51236	0.912	0.634	2.19877e-199	1.44482e-54	-13.7754	0.834	0.652	3.20433e-50	1.27339e-05	2.97425e-203
Mycbp2	1.48447e-11	-18.8266	0.886	0.562	3.29225e-07	4.09848e-202	-3.3143	0.939	0.712	9.0896e-198	2.72329e-101	-1.44069	0.909	0.72	6.03972e-97	1.48447e-11	1.22954e-201
Fchsd2	1.05729e-12	-3.7365	0.724	0.421	2.34486e-08	5.30388e-202	1.82855	0.874	0.609	1.17629e-197	6.30308e-131	-2.6077	0.835	0.597	1.3979e-126	1.05729e-12	1.59116e-201
Sppl2a	5.15231e-10	-3.42375	0.813	0.513	1.14268e-05	1.13032e-201	-1.00771	0.895	0.643	2.50683e-197	1.42756e-53	-16.4117	0.831	0.651	3.16604e-49	5.15231e-10	3.39097e-201
Pip4k2a	1.07171e-07	2.37497	0.732	0.447	0.00237684	5.64659e-201	1.44038	0.832	0.55	1.2523e-196	9.56159e-92	-0.661132	0.778	0.561	2.12057e-87	1.07171e-07	1.69398e-200
Slc8a1	1.83524e-10	2.93325	0.642	0.339	4.07019e-06	3.21849e-200	-5.52183	0.774	0.48	7.13796e-196	1.68985e-76	-5.01031	0.653	0.472	3.74776e-72	1.83524e-10	9.65546e-200
Ctsl	1.47904e-14	-93.9073	0.984	0.773	3.28023e-10	9.90119e-198	-12.8914	0.994	0.831	2.19589e-193	1.90723e-69	-21.167	0.981	0.812	4.22986e-65	1.47904e-14	2.97036e-197
Lims1	1.64488e-10	1.17471	0.659	0.37	3.64802e-06	2.93376e-197	0.863222	0.784	0.501	6.50648e-193	7.28413e-42	-0.513241	0.634	0.494	1.61547e-37	1.64488e-10	8.80127e-197
Plcl2	1.18903e-12	0.886555	0.569	0.284	2.63702e-08	2.85208e-196	1.58182	0.715	0.426	6.32534e-192	2.42205e-50	-0.365615	0.577	0.425	5.37163e-46	1.18903e-12	8.55624e-196
Dip2b	2.47214e-06	-0.389972	0.707	0.489	0.0548271	3.42225e-196	1.60923	0.873	0.603	7.58987e-192	8.6557e-80	-1.18718	0.826	0.627	1.91966e-75	2.47214e-06	1.02668e-195
Entpd1	3.31329e-18	-0.86292	0.943	0.603	7.34822e-14	5.21017e-196	-6.97326	0.968	0.686	1.15551e-191	3.41484e-131	-19.5516	0.956	0.716	7.57344e-127	3.31329e-18	1.56305e-195
Actb	3.90297e-16	-284.959	1	0.96	8.65601e-12	1.45149e-100	-128.343	1	0.948	3.2191e-96	9.60247e-196	-304.098	1	0.963	2.12963e-191	3.90297e-16	2.88074e-195
Ctsb	7.08804e-17	-87.8285	1	0.844	1.57199e-12	3.30378e-195	-66.0909	0.998	0.835	7.32712e-191	1.43567e-96	-85.1544	0.995	0.85	3.18403e-92	7.08804e-17	9.91133e-195
Zfp36l2	2.10444e-11	-5.73159	0.927	0.642	4.66723e-07	4.30459e-68	-7.04492	0.927	0.693	9.54672e-64	3.35837e-195	1.67699	0.947	0.721	7.4482e-191	2.10444e-11	1.00751e-194
Rgs10	4.2172e-14	-10.74	0.943	0.684	9.35292e-10	1.07821e-128	-21.4155	0.992	0.707	2.39126e-124	3.15345e-194	-9.79998	0.99	0.755	6.99373e-190	4.2172e-14	9.46036e-194
Tmem173	2.12473e-16	-0.838348	0.813	0.484	4.71222e-12	6.3261e-193	-0.364012	0.893	0.604	1.403e-188	2.46969e-98	-1.36804	0.859	0.615	5.47727e-94	2.12473e-16	1.89783e-192
Gns	4.37515e-13	-3.06125	0.976	0.673	9.70321e-09	3.96745e-191	1.08613	0.953	0.702	8.799e-187	1.79513e-98	-0.518688	0.93	0.709	3.98124e-94	4.37515e-13	1.19023e-190
Tgfb1	9.62614e-14	-1.71039	0.862	0.502	2.13489e-09	2.26735e-190	-8.95079	0.906	0.62	5.02854e-186	2.5528e-111	0.555446	0.86	0.627	5.66161e-107	9.62614e-14	6.80206e-190
Phf14	5.40548e-11	1.52675	0.797	0.466	1.19883e-06	5.21932e-190	0.501967	0.878	0.631	1.15754e-185	9.36312e-52	-0.733842	0.77	0.618	2.07655e-47	5.40548e-11	1.5658e-189
Efhd2	3.49457e-09	-1.52215	0.878	0.578	7.75025e-05	1.91347e-189	-6.55882	0.914	0.642	4.2437e-185	3.19598e-74	-9.06935	0.869	0.674	7.08805e-70	3.49457e-09	5.74041e-189
Slco2b1	8.09253e-18	-1.19476	0.967	0.65	1.79476e-13	1.23399e-188	-3.43845	0.968	0.698	2.73674e-184	1.89557e-150	-5.24644	0.958	0.709	4.20399e-146	8.09253e-18	3.70197e-188
C1qc	7.93465e-23	-57.506	1	0.857	1.75975e-18	1.28744e-115	-136.204	1	0.778	2.85528e-111	2.4612e-187	-40.628	1	0.815	5.45844e-183	7.93465e-23	7.38359e-187
Camk1	9.00994e-12	-0.513705	0.805	0.509	1.99822e-07	1.03546e-186	0.85359	0.924	0.659	2.29643e-182	3.69369e-103	-0.906581	0.884	0.644	8.19186e-99	9.00994e-12	3.10637e-186
Picalm	1.64419e-10	-11.197	0.878	0.676	3.64649e-06	2.55533e-125	-11.178	0.97	0.741	5.66721e-121	1.62094e-186	-5.15188	0.973	0.778	3.59491e-182	1.64419e-10	4.86281e-186
Fcgr3	4.57343e-16	-7.44069	0.992	0.72	1.0143e-11	6.96554e-115	-6.68702	0.989	0.707	1.54482e-110	1.79408e-186	-2.08269	0.983	0.749	3.9789e-182	4.57343e-16	5.38223e-186
Rsrp1	1.46988e-16	-16.4104	0.992	0.787	3.25991e-12	1.12976e-185	-6.19973	0.998	0.861	2.50558e-181	3.31344e-113	-2.12646	0.991	0.847	7.34854e-109	1.46988e-16	3.38928e-185
Psap	5.22329e-12	-67.8724	0.992	0.917	1.15842e-07	1.7285e-185	-15.8719	1	0.916	3.83346e-181	2.14636e-87	-94.3578	0.998	0.926	4.76019e-83	5.22329e-12	5.18549e-185
Asah1	1.84332e-16	-3.33428	0.927	0.628	4.08812e-12	7.5413e-185	-0.844018	0.939	0.691	1.67251e-180	2.19975e-94	-5.32657	0.915	0.707	4.87861e-90	1.84332e-16	2.26239e-184
Pros1	1.47794e-08	-0.917474	0.756	0.445	0.000327778	3.10959e-184	-0.544879	0.833	0.547	6.89645e-180	2.60136e-74	-0.816182	0.744	0.554	5.76929e-70	1.47794e-08	9.32877e-184
H3f3b	2.06879e-14	-27.6433	0.967	0.763	4.58817e-10	8.4793e-184	-73.2693	0.991	0.818	1.88054e-179	2.13798e-74	-45.4123	0.973	0.817	4.74162e-70	2.06879e-14	2.54379e-183
Fscn1	4.22726e-17	-2.96173	0.724	0.365	9.37523e-13	8.69588e-183	-2.25579	0.835	0.526	1.92857e-178	1.66565e-158	-53.295	0.808	0.523	3.69408e-154	4.22726e-17	2.60877e-182
Scamp2	5.44767e-17	-1.29062	0.935	0.638	1.20818e-12	7.79073e-182	-1.65397	0.968	0.699	1.72783e-177	1.90674e-135	-3.11378	0.947	0.724	4.22876e-131	5.44767e-17	2.33722e-181
Zmiz1	4.27179e-14	0.7565	0.902	0.532	9.47399e-10	1.15621e-180	-4.31282	0.888	0.622	2.56424e-176	9.25521e-104	-2.31073	0.858	0.655	2.05262e-99	4.27179e-14	3.46863e-180
Malat1	5.34535e-19	#NAME?	1	0.923	1.18549e-14	7.79936e-180	#NAME?	1	0.838	1.72974e-175	2.90927e-101	#NAME?	1	0.922	6.45217e-97	5.34535e-19	2.33981e-179
Tm9sf3	1.41346e-10	-0.758066	0.797	0.562	3.13477e-06	1.16004e-179	3.72433	0.91	0.672	2.57273e-175	2.28413e-42	-1.74504	0.83	0.684	5.06573e-38	1.41346e-10	3.48011e-179
Txnip	4.12998e-09	-9.35122	0.797	0.547	9.15946e-05	2.23653e-179	-2.24884	0.922	0.655	4.96017e-175	3.33409e-112	-15.4145	0.884	0.67	7.39434e-108	4.12998e-09	6.70958e-179
Sall3	2.18489e-15	0.465363	0.553	0.243	4.84565e-11	2.78935e-179	0.607807	0.656	0.383	6.18621e-175	2.84072e-42	-2.86199	0.513	0.382	6.30016e-38	2.18489e-15	8.36804e-179
Foxn3	5.10721e-12	-0.292736	0.813	0.51	1.13268e-07	1.13651e-178	-0.817248	0.887	0.623	2.52054e-174	7.05531e-66	-2.37936	0.815	0.635	1.56473e-61	5.10721e-12	3.40952e-178
Aif1	1.07714e-09	-11.7816	0.862	0.612	2.38889e-05	2.76104e-178	-3.95055	0.978	0.678	6.12344e-174	2.30584e-134	-5.51212	0.973	0.718	5.1139e-130	1.07714e-09	8.28312e-178
Cd81	8.08322e-12	-30.8416	0.992	0.865	1.7927e-07	6.89117e-80	-33.4085	0.999	0.901	1.52832e-75	2.98893e-177	-1.29505	1	0.907	6.62884e-173	8.08322e-12	8.96678e-177
Bach1	1.21777e-12	0.834451	0.659	0.351	2.70077e-08	4.54404e-177	1.12895	0.747	0.465	1.00778e-172	1.12629e-60	-0.575496	0.649	0.473	2.49788e-56	1.21777e-12	1.36321e-176
Cd84	1.60186e-05	-3.40831	0.813	0.568	0.355261	7.93899e-177	-3.48717	0.89	0.605	1.76071e-172	1.22106e-68	-5.16328	0.806	0.616	2.70807e-64	1.60186e-05	2.3817e-176
Klf3	1.8561e-09	-4.14067	0.756	0.489	4.11646e-05	8.2158e-177	2.47445	0.863	0.598	1.8221e-172	4.34684e-107	-0.979481	0.827	0.609	9.64042e-103	1.8561e-09	2.46474e-176
Gnai2	2.45295e-08	-1.09067	0.943	0.73	0.000544015	1.02005e-176	-3.67272	0.984	0.782	2.26228e-172	3.19307e-97	-2.31738	0.977	0.818	7.0816e-93	2.45295e-08	3.06016e-176
Pdia3	3.22159e-16	-11.3755	0.919	0.652	7.14483e-12	3.78531e-176	-15.6081	0.979	0.815	8.39506e-172	9.17264e-35	-9.76518	0.927	0.773	2.03431e-30	3.22159e-16	1.13559e-175
Rtn4rl1	7.5219e-13	1.28807	0.65	0.325	1.66821e-08	1.06736e-175	0.776629	0.732	0.438	2.36719e-171	7.62271e-51	-0.451211	0.579	0.426	1.69056e-46	7.5219e-13	3.20208e-175
AC149090.1	1.5333e-16	-3.78498	0.943	0.694	3.40056e-12	1.42143e-85	-43.3228	0.958	0.752	3.15244e-81	1.23086e-175	-11.344	0.964	0.755	2.7298e-171	1.5333e-16	3.69258e-175
C1qa	5.55906e-21	-154.65	1	0.858	1.23289e-16	1.76908e-174	-69.4984	1	0.78	3.92346e-170	2.91436e-165	-49.276	1	0.812	6.46347e-161	5.55906e-21	5.30723e-174
Havcr2	6.23918e-09	-1.30424	0.74	0.445	0.000138372	1.78092e-174	0.960079	0.791	0.505	3.94973e-170	2.74463e-88	-1.31858	0.728	0.519	6.08705e-84	6.23918e-09	5.34277e-174
Csnk1e	1.33399e-09	-2.28451	0.772	0.486	2.95853e-05	2.00317e-174	1.63666	0.86	0.59	4.44264e-170	2.79737e-101	-1.42663	0.802	0.582	6.20401e-97	1.33399e-09	6.00952e-174
Nav2	1.52929e-13	-3.77625	0.789	0.42	3.39165e-09	8.30142e-137	1.2384	0.864	0.611	1.84109e-132	3.72012e-173	0.670069	0.836	0.588	8.25049e-169	1.52929e-13	1.11604e-172
Canx	3.1627e-10	-2.0001	0.911	0.65	7.01425e-06	1.28571e-172	-4.27492	0.963	0.786	2.85145e-168	1.3504e-63	-12.0044	0.929	0.772	2.99491e-59	3.1627e-10	3.85714e-172
Arhgap17	8.42117e-05	0.368669	0.634	0.421	1	2.01867e-172	4.43687	0.813	0.535	4.47701e-168	1.43334e-68	-0.590014	0.706	0.533	3.17886e-64	8.42117e-05	6.05602e-172
Dleu2	6.65301e-15	-13.2305	0.967	0.639	1.4755e-10	1.05033e-53	-3.53682	0.938	0.704	2.32943e-49	1.17112e-171	-1.56516	0.942	0.737	2.5973e-167	6.65301e-15	3.51335e-171
Fyb	0.000409847	-16.7742	0.862	0.631	1	2.96176e-170	-4.33659	0.956	0.686	6.56858e-166	2.0812e-106	-6.54899	0.928	0.699	4.61567e-102	0.000409847	8.88527e-170
Ddx6	2.97071e-08	0.25529	0.756	0.492	0.000658844	1.1659e-169	-1.64072	0.856	0.61	2.58574e-165	1.66445e-67	0.342878	0.776	0.601	3.69141e-63	2.97071e-08	3.49771e-169
Git2	1.9965e-10	-10.2345	0.894	0.603	4.42784e-06	2.91822e-169	-2.8243	0.923	0.672	6.47202e-165	2.27186e-119	1.21717	0.902	0.696	5.03854e-115	1.9965e-10	8.75465e-169
Adgrg1	2.1093e-15	2.1367	0.821	0.496	4.67801e-11	3.98996e-169	1.01212	0.887	0.623	8.84894e-165	8.36985e-80	-2.11956	0.839	0.606	1.85627e-75	2.1093e-15	1.19699e-168
Ccdc152	8.7397e-08	0.725746	0.439	0.237	0.00193829	0.000187824	-2.84441	0.332	0.267	1	4.52239e-169	3.71415	0.518	0.281	1.00297e-164	0.000187824	1.35672e-168
Dpy19l4	1.02548e-12	-3.63672	0.699	0.358	2.2743e-08	3.52049e-168	1.17282	0.669	0.41	7.80774e-164	1.27697e-34	-0.764137	0.559	0.431	2.83207e-30	1.02548e-12	1.05615e-167
Otulinl	1.66021e-18	0.615418	0.935	0.568	3.68201e-14	1.59886e-107	-0.54396	0.925	0.656	3.54594e-103	7.47505e-168	-1.0699	0.939	0.673	1.65782e-163	1.66021e-18	2.24251e-167
Zbtb18	8.62454e-07	0.650675	0.545	0.322	0.0191275	1.308e-167	1.39347	0.702	0.431	2.90089e-163	8.84116e-28	-0.747851	0.621	0.458	1.96079e-23	8.62454e-07	3.92401e-167
B2m	3.75355e-14	-47.7426	1	0.876	8.32463e-10	2.13804e-167	-85.8743	0.998	0.815	4.74174e-163	3.66551e-125	-41.6988	0.998	0.872	8.12937e-121	3.75355e-14	6.41411e-167
Rnf13	1.32975e-10	-0.939862	0.821	0.517	2.94912e-06	5.36612e-167	0.649493	0.902	0.648	1.1901e-162	1.25373e-90	-2.00502	0.845	0.639	2.78052e-86	1.32975e-10	1.60984e-166
Hnrnpa2b1	8.9792e-15	-0.891375	0.967	0.766	1.99141e-10	1.37436e-166	0.300089	0.986	0.862	3.04806e-162	1.55623e-85	-17.6241	0.975	0.852	3.45142e-81	8.9792e-15	4.12308e-166
Dst	1.01519e-07	-20.444	0.878	0.6	0.00225149	1.59625e-166	2.7582	0.886	0.655	3.54017e-162	1.01082e-75	-7.51157	0.851	0.673	2.2418e-71	1.01519e-07	4.78876e-166
Tyrobp	2.91397e-10	-86.3059	0.992	0.836	6.46259e-06	1.71311e-166	-91.6416	0.999	0.743	3.79933e-162	3.18748e-160	-41.5384	1	0.821	7.0692e-156	2.91397e-10	5.13932e-166
Lamp2	5.80301e-15	-1.09815	0.959	0.68	1.28699e-10	6.10425e-166	-1.27258	0.963	0.784	1.3538e-161	2.29625e-65	-1.86173	0.942	0.776	5.09263e-61	5.80301e-15	1.83127e-165
Retreg1	7.23106e-11	-6.08896	0.683	0.402	1.60371e-06	1.34684e-165	-4.96839	0.834	0.553	2.98701e-161	2.14471e-58	-1.81283	0.705	0.522	4.75653e-54	7.23106e-11	4.04051e-165
Wsb1	6.91352e-10	2.48933	0.659	0.38	1.53328e-05	2.72131e-165	1.29573	0.763	0.488	6.03533e-161	2.33591e-53	-1.94643	0.655	0.5	5.18059e-49	6.91352e-10	8.16394e-165
Itm2b	1.14589e-18	-51.4903	1	0.942	2.54135e-14	1.02682e-137	-103.589	1	0.94	2.27729e-133	3.02042e-164	-38.2797	1	0.945	6.69868e-160	1.14589e-18	9.06125e-164
Edem1	2.68569e-13	2.44419	0.699	0.373	5.95632e-09	3.40622e-164	0.450284	0.727	0.441	7.55431e-160	3.98083e-35	-3.18334	0.587	0.462	8.82868e-31	2.68569e-13	1.02187e-163
Ankrd11	1.45356e-06	-4.79698	0.74	0.514	0.0322371	6.34073e-164	2.28725	0.866	0.623	1.40625e-159	5.26675e-85	-2.80962	0.827	0.644	1.16806e-80	1.45356e-06	1.90222e-163
Zfp652	1.17977e-09	-0.910988	0.756	0.436	2.61649e-05	1.26588e-163	1.12451	0.818	0.554	2.80747e-159	2.42958e-88	-3.859	0.748	0.548	5.38831e-84	1.17977e-09	3.79765e-163
Stab1	1.23327e-07	-20.263	0.707	0.426	0.00273514	9.81962e-30	-41.2256	0.769	0.567	2.17779e-25	1.31402e-163	-27.345	0.782	0.525	2.91422e-159	1.23327e-07	3.94205e-163
Pmp22	7.12896e-11	-11.4112	0.74	0.461	1.58106e-06	3.61521e-163	-5.40819	0.832	0.559	8.01782e-159	6.3737e-83	-3.85966	0.768	0.549	1.41356e-78	7.12896e-11	1.08456e-162
Cd2ap	1.32687e-06	-1.92895	0.74	0.509	0.0294273	4.46349e-162	0.493753	0.898	0.66	9.89912e-158	1.47357e-81	-15.3519	0.831	0.656	3.26809e-77	1.32687e-06	1.33905e-161
Rap1b	6.79486e-08	-15.3588	0.813	0.557	0.00150696	5.30385e-162	-6.18729	0.913	0.653	1.17629e-157	1.23472e-91	-19.7555	0.877	0.669	2.73837e-87	6.79486e-08	1.59116e-161
Acer3	1.15954e-05	0.811443	0.585	0.363	0.257164	1.24937e-161	1.41639	0.694	0.433	2.77086e-157	5.59929e-54	-1.39767	0.567	0.427	1.24181e-49	1.15954e-05	3.74812e-161
Zeb2	4.23022e-13	-15.2745	0.927	0.627	9.38177e-09	2.7465e-160	-28.6451	0.962	0.716	6.09119e-156	1.45295e-142	1.44924	0.96	0.754	3.22235e-138	4.23022e-13	8.23951e-160
Skil	1.81284e-07	-2.50745	0.772	0.492	0.00402051	2.81321e-160	-4.54736	0.85	0.584	6.23914e-156	7.00521e-123	-23.4542	0.833	0.602	1.55361e-118	1.81284e-07	8.43963e-160
Tubgcp5	3.36971e-13	3.57178	0.748	0.422	7.47334e-09	8.26848e-160	0.847245	0.773	0.503	1.83378e-155	6.66387e-70	-2.8207	0.706	0.529	1.47791e-65	3.36971e-13	2.48055e-159
Ly6e	2.63259e-09	-35.844	0.984	0.773	5.83856e-05	2.99508e-159	-50.4392	0.988	0.771	6.64249e-155	3.23092e-122	-56.4745	0.988	0.814	7.16553e-118	2.63259e-09	8.98524e-159
Srsf5	7.39713e-16	-0.451528	0.967	0.651	1.64054e-11	4.27083e-159	1.9915	0.94	0.739	9.47185e-155	1.47335e-43	-1.74832	0.876	0.721	3.26759e-39	7.39713e-16	1.28125e-158
Calm2	4.41088e-13	-15.9016	0.951	0.721	9.78245e-09	4.72692e-159	-34.4302	0.984	0.814	1.04834e-154	1.68818e-95	-4.97984	0.98	0.826	3.74405e-91	4.41088e-13	1.41808e-158
Gm34589	1.46401e-09	-0.258372	0.455	0.211	3.24687e-05	2.87785e-158	1.05085	0.548	0.298	6.38249e-154	6.34326e-19	-0.447458	0.374	0.294	1.40681e-14	1.46401e-09	8.63355e-158
Cep170	1.83457e-13	-1.39186	0.675	0.342	4.06872e-09	4.68971e-158	0.375741	0.735	0.46	1.04008e-153	3.45735e-63	-0.405655	0.636	0.475	7.6677e-59	1.83457e-13	1.40691e-157
Acp2	3.40271e-10	1.3881	0.732	0.424	7.54654e-06	3.96684e-157	1.38409	0.8	0.531	8.79766e-153	4.16968e-86	-2.15307	0.719	0.52	9.24752e-82	3.40271e-10	1.19005e-156
Erp29	3.95909e-09	-13.8722	0.878	0.604	8.78046e-05	1.26485e-115	-4.05374	0.956	0.74	2.80519e-111	5.23322e-157	-2.46541	0.951	0.736	1.16062e-152	3.95909e-09	1.56997e-156
Ubc	3.9497e-13	-15.0565	0.927	0.666	8.75966e-09	9.69916e-12	-18.5342	0.964	0.795	2.15108e-07	3.80624e-156	-0.9572	0.967	0.779	8.44147e-152	9.69916e-12	1.14187e-155
Fgd2	2.90505e-10	-0.412472	0.756	0.493	6.44282e-06	1.67633e-126	-1.1796	0.833	0.557	3.71776e-122	5.44019e-156	1.55305	0.816	0.56	1.20653e-151	2.90505e-10	1.63206e-155
Rbm25	1.76967e-10	-4.44266	0.862	0.619	3.92478e-06	2.12555e-155	0.613464	0.934	0.716	4.71405e-151	1.74997e-60	-8.10172	0.891	0.746	3.88109e-56	1.76967e-10	6.37666e-155
Tor1aip1	4.20907e-08	-0.456221	0.748	0.505	0.000933487	2.26352e-155	1.55249	0.849	0.596	5.02004e-151	4.258e-65	-18.0481	0.789	0.617	9.44339e-61	4.20907e-08	6.79057e-155
Fam49b	2.30804e-11	-5.74377	0.943	0.601	5.11877e-07	2.32434e-155	0.721704	0.951	0.692	5.15491e-151	1.07498e-130	-1.42184	0.927	0.71	2.38408e-126	2.30804e-11	6.97301e-155
I830077J02Rik	1.04503e-11	1.39919	0.52	0.252	2.31768e-07	2.33543e-155	0.576005	0.551	0.3	5.17951e-151	2.95351e-29	-0.274375	0.383	0.293	6.55031e-25	1.04503e-11	7.00628e-155
Clint1	4.10701e-05	-2.20114	0.553	0.363	0.910853	2.48308e-155	0.991694	0.723	0.462	5.50697e-151	1.32736e-21	2.49107	0.582	0.477	2.94381e-17	4.10701e-05	7.44923e-155
Ccl9	0.000248743	-57.8202	0.537	0.326	1	2.14558e-154	-38.068	0.597	0.346	4.75846e-150	4.47824e-42	-18.7235	0.508	0.361	9.93183e-38	0.000248743	6.43673e-154
Fcer1g	3.42394e-11	-36.5462	0.992	0.788	7.59362e-07	3.1445e-154	-169.391	0.999	0.739	6.97386e-150	7.71848e-134	-25.7042	1	0.811	1.7118e-129	3.42394e-11	9.43349e-154
Ctsz	2.86442e-17	-72.2757	0.984	0.785	6.35271e-13	7.90182e-154	-67.4937	0.998	0.795	1.75247e-149	4.60225e-135	-42.8331	0.99	0.813	1.02069e-130	2.86442e-17	2.37055e-153
Rhoh	5.21467e-07	1.04493	0.707	0.424	0.0115651	4.5195e-80	-18.0379	0.802	0.547	1.00233e-75	1.56986e-153	1.0044	0.795	0.538	3.48162e-149	5.21467e-07	4.70957e-153
Ptpra	1.08428e-08	0.309864	0.772	0.504	0.000240472	5.1641e-153	0.97088	0.859	0.618	1.1453e-148	1.94554e-53	-0.380501	0.779	0.617	4.31482e-49	1.08428e-08	1.54923e-152
Pnisr	7.18528e-13	-10.6669	0.943	0.619	1.59355e-08	2.00643e-152	-19.7094	0.961	0.739	4.44987e-148	3.96773e-73	-22.5996	0.937	0.772	8.79964e-69	7.18528e-13	6.0193e-152
Clip1	6.68449e-06	-1.02854	0.52	0.326	0.148249	1.88296e-151	1.18904	0.688	0.422	4.17602e-147	7.83847e-09	-0.746919	0.499	0.435	0.000173841	6.68449e-06	5.64887e-151
Dock4	2.23226e-09	-6.02661	0.854	0.526	4.9507e-05	3.92709e-151	0.696887	0.919	0.672	8.70951e-147	4.20999e-137	-4.37236	0.896	0.671	9.33692e-133	2.23226e-09	1.17813e-150
Arl4c	1.66429e-26	-9.86521	0.935	0.565	3.69106e-22	2.89115e-136	-1.29598	0.78	0.502	6.412e-132	7.12772e-151	-2.52429	0.866	0.599	1.58079e-146	1.66429e-26	2.13832e-150
Il10ra	6.28066e-10	0.623418	0.715	0.416	1.39292e-05	2.73763e-43	-1.51508	0.722	0.518	6.07151e-39	2.12502e-150	0.580488	0.756	0.488	4.71287e-146	6.28066e-10	6.37506e-150
Maml3	2.6329e-08	0.625098	0.537	0.292	0.000583924	3.56134e-150	1.75199	0.698	0.431	7.89833e-146	3.62021e-30	-1.31557	0.53	0.407	8.0289e-26	2.6329e-08	1.0684e-149
Cd9	1.36987e-13	-59.9436	0.951	0.769	3.03811e-09	2.5958e-115	-85.4502	0.987	0.807	5.75697e-111	4.72695e-150	-28.2986	0.991	0.82	1.04834e-145	1.36987e-13	1.41808e-149
Man2b1	9.43288e-13	-1.65207	0.951	0.695	2.09202e-08	1.16717e-149	-4.55476	0.961	0.727	2.58856e-145	4.51805e-122	-3.2476	0.947	0.722	1.00201e-117	9.43288e-13	3.50152e-149
Lamp1	2.84176e-10	-7.07464	0.951	0.772	6.30246e-06	2.01506e-149	-4.5426	0.988	0.82	4.46899e-145	3.69309e-95	-5.39594	0.979	0.841	8.19053e-91	2.84176e-10	6.04517e-149
Anxa3	1.12586e-09	-8.08687	0.862	0.594	2.49693e-05	4.77952e-149	-1.05061	0.922	0.654	1.06e-144	6.60109e-54	-8.30816	0.855	0.655	1.46399e-49	1.12586e-09	1.43385e-148
Snx5	1.21115e-08	-2.04978	0.854	0.575	0.000268608	1.09103e-147	-0.55272	0.908	0.652	2.41968e-143	3.36673e-115	-1.37121	0.882	0.653	7.46672e-111	1.21115e-08	3.27309e-147
Celf2	1.5323e-12	-4.95899	0.919	0.621	3.39834e-08	7.67303e-129	-4.94756	0.938	0.712	1.70172e-124	1.13571e-145	-4.32813	0.945	0.748	2.51878e-141	1.5323e-12	3.40713e-145
Arglu1	1.27082e-13	1.23584	0.911	0.66	2.81843e-09	7.01929e-145	1.58037	0.951	0.743	1.55674e-140	4.7896e-87	1.52766	0.914	0.758	1.06224e-82	1.27082e-13	2.10579e-144
Tsc22d3	0.0293331	-9.92521	0.211	0.277	1	6.22773e-144	-6.24405	0.127	0.286	1.38118e-139	4.17371e-06	-3.10253	0.276	0.216	0.0925646	0.0293331	1.86832e-143
Ophn1	9.29995e-13	-1.36373	0.797	0.477	2.06254e-08	9.96738e-144	-0.52331	0.895	0.636	2.21056e-139	7.87724e-97	-4.66713	0.851	0.628	1.74701e-92	9.29995e-13	2.99021e-143
Dennd4a	1.55552e-09	-0.729156	0.846	0.551	3.44983e-05	1.75607e-143	1.33069	0.876	0.628	3.89462e-139	1.04888e-126	-0.569007	0.866	0.639	2.3262e-122	1.55552e-09	5.26822e-143
Lpar6	2.43685e-06	-1.36671	0.65	0.389	0.0540444	4.05617e-142	-1.67951	0.751	0.49	8.99576e-138	2.05488e-46	3.32759	0.625	0.489	4.55731e-42	2.43685e-06	1.21685e-141
Tmsb4x	2.49575e-11	-341.032	1	0.934	5.53507e-07	6.22453e-122	-177.38	1	0.838	1.38048e-117	1.15425e-140	-535.703	1	0.912	2.55989e-136	2.49575e-11	3.46274e-140
Ulk2	1.34729e-08	0.494422	0.61	0.345	0.000298802	1.77092e-140	0.803296	0.717	0.47	3.92755e-136	1.13581e-57	0.334291	0.618	0.455	2.51899e-53	1.34729e-08	5.31276e-140
Csf3r	0.000406989	-4.08543	0.634	0.439	1	5.41175e-140	-8.67805	0.801	0.526	1.20022e-135	3.93019e-109	-44.6921	0.75	0.523	8.71637e-105	0.000406989	1.62353e-139
Tab2	9.19036e-12	-1.23215	0.748	0.47	2.03824e-07	1.14146e-139	-1.22335	0.811	0.567	2.53153e-135	1.72573e-87	-0.706457	0.782	0.588	3.82733e-83	9.19036e-12	3.42439e-139
Gpr84	1.67261e-13	-13.2738	0.447	0.183	3.70952e-09	2.72978e-139	-43.986	0.477	0.251	6.05412e-135	0.0210138	-7.46411	0.275	0.255	1	0.0210138	8.18935e-139
Hnrnpu	1.54285e-09	-0.636495	0.846	0.586	3.42174e-05	3.11636e-139	-5.57739	0.924	0.727	6.91145e-135	3.83327e-34	-6.81918	0.85	0.708	8.50142e-30	1.54285e-09	9.34907e-139
Ehd4	5.3559e-09	1.60189	0.626	0.357	0.000118783	5.07751e-139	0.888061	0.725	0.467	1.12609e-134	8.94504e-44	-3.15394	0.598	0.445	1.98383e-39	5.3559e-09	1.52325e-138
Dock8	4.69093e-06	-1.21309	0.707	0.462	0.104035	8.92513e-126	-2.16205	0.854	0.592	1.97942e-121	5.16223e-139	1.16596	0.857	0.611	1.14488e-134	4.69093e-06	1.54867e-138
Csmd3	1.34744e-15	-3.23187	0.61	0.29	2.98835e-11	9.98931e-139	2.70576	0.649	0.408	2.21543e-134	1.77837e-92	-6.99769	0.646	0.429	3.94406e-88	1.34744e-15	2.99679e-138
Inpp4b	3.71537e-10	0.436236	0.504	0.235	8.23995e-06	7.41939e-138	-0.480345	0.624	0.378	1.64547e-133	8.91235e-47	-0.377775	0.507	0.359	1.97658e-42	3.71537e-10	2.22582e-137
Eif4g2	1.7438e-11	-8.25529	0.886	0.593	3.8674e-07	1.20718e-137	-7.56655	0.924	0.738	2.67729e-133	3.65359e-26	-1.69394	0.853	0.725	8.10292e-22	1.7438e-11	3.62154e-137
Cd300c2	3.95725e-11	-6.96052	0.87	0.604	8.77639e-07	1.57574e-85	-3.09401	0.918	0.645	3.49469e-81	1.21164e-137	-6.08183	0.918	0.667	2.68718e-133	3.95725e-11	3.63492e-137
Usp8	0.000556097	-2.54455	0.585	0.39	1	1.49918e-137	0.794816	0.733	0.487	3.32488e-133	1.57037e-47	-0.97587	0.635	0.489	3.48276e-43	0.000556097	4.49754e-137
Hsp90b1	3.12232e-14	-16.9807	0.943	0.772	6.92468e-10	1.46723e-136	-43.6914	0.994	0.886	3.25402e-132	5.40862e-62	-38.8529	0.989	0.884	1.19952e-57	3.12232e-14	4.40169e-136
Mob1a	4.65089e-09	-0.998004	0.756	0.44	0.000103148	5.30618e-136	1.24015	0.77	0.521	1.17681e-131	1.00756e-48	-0.666181	0.709	0.546	2.23457e-44	4.65089e-09	1.59185e-135
Lpin2	3.91013e-05	0.590628	0.61	0.363	0.867189	1.32683e-135	0.903127	0.747	0.492	2.94265e-131	1.82307e-73	0.588508	0.661	0.487	4.04321e-69	3.91013e-05	3.9805e-135
Plekho1	2.75065e-08	-1.16821	0.772	0.485	0.00061004	4.39361e-64	-0.963737	0.855	0.604	9.74414e-60	3.84208e-135	0.972338	0.843	0.591	8.52096e-131	2.75065e-08	1.15262e-134
Pdgfb	5.3525e-14	-31.3321	0.756	0.438	1.18708e-09	4.44165e-135	-50.1743	0.792	0.531	9.8507e-131	1.12033e-63	-16.1715	0.719	0.533	2.48467e-59	5.3525e-14	1.3325e-134
Stk10	1.43602e-06	-6.14151	0.407	0.228	0.031848	1.30019e-134	-12.1915	0.518	0.289	2.88355e-130	2.29989e-17	-12.9307	0.385	0.309	5.1007e-13	1.43602e-06	3.90056e-134
Cflar	3.0594e-05	-1.0406	0.667	0.434	0.678514	7.73673e-120	1.45553	0.796	0.555	1.71585e-115	2.11269e-134	-0.606283	0.776	0.548	4.68552e-130	3.0594e-05	6.33806e-134
Adap2os	7.47722e-12	0.700975	0.715	0.402	1.6583e-07	0.244053	-1.27418	0.529	0.447	1	2.34062e-134	0.83146	0.612	0.374	5.19103e-130	0.244053	7.02187e-134
Adam10	2.2399e-12	-1.25626	0.805	0.519	4.96766e-08	4.97975e-134	0.450259	0.853	0.605	1.10441e-129	6.11472e-130	-4.76013	0.85	0.636	1.35612e-125	2.2399e-12	1.49393e-133
Slc12a2	4.70825e-09	-3.46173	0.683	0.412	0.00010442	6.78826e-134	-2.67263	0.74	0.514	1.5055e-129	1.18871e-36	-4.83758	0.636	0.497	2.63633e-32	4.70825e-09	2.03648e-133
Ccl6	5.67806e-06	-91.3829	0.602	0.363	0.125928	1.98304e-133	-31.1907	0.569	0.332	4.39798e-129	5.60642e-26	-27.5057	0.465	0.349	1.24339e-21	5.67806e-06	5.94912e-133
Tnfaip8l2	1.54979e-07	1.58357	0.675	0.408	0.00343712	7.09738e-45	-1.09437	0.765	0.526	1.57406e-40	2.46918e-133	0.991655	0.775	0.514	5.47615e-129	1.54979e-07	7.40755e-133
Spata13	1.47939e-12	0.545066	0.634	0.329	3.28099e-08	1.9875e-132	-0.572904	0.644	0.397	4.40788e-128	4.83344e-60	-0.520669	0.593	0.422	1.07196e-55	1.47939e-12	5.96251e-132
Acap2	0.00120959	2.21287	0.537	0.367	1	4.62911e-131	-3.1064	0.736	0.488	1.02664e-126	2.62966e-59	0.551055	0.652	0.492	5.83206e-55	0.00120959	1.38873e-130
Spi1	2.61433e-11	-2.64036	0.813	0.492	5.79806e-07	9.22208e-131	-3.86235	0.881	0.588	2.04527e-126	2.96557e-92	-1.68502	0.833	0.595	6.57705e-88	2.61433e-11	2.76662e-130
Atp6v0b	1.68259e-11	-4.23225	0.919	0.693	3.73165e-07	1.08284e-112	-3.40939	0.988	0.843	2.40152e-108	1.14167e-130	2.12188	0.98	0.835	2.53199e-126	1.68259e-11	3.42501e-130
Diaph2	3.60805e-05	-0.52405	0.537	0.313	0.800193	5.46501e-130	2.02696	0.639	0.401	1.21203e-125	4.01946e-29	-0.441891	0.512	0.405	8.91437e-25	3.60805e-05	1.6395e-129
Tln2	8.02799e-08	2.52897	0.407	0.202	0.00178045	5.65661e-130	0.734566	0.489	0.27	1.25452e-125	1.41143e-05	-4.59204	0.306	0.266	0.313027	1.41143e-05	1.69698e-129
Pycard	9.92531e-12	-1.12652	0.837	0.495	2.20123e-07	9.63596e-130	-2.63109	0.889	0.62	2.13706e-125	2.53631e-101	-0.428084	0.854	0.625	5.62502e-97	9.92531e-12	2.89079e-129
Arid1a	6.26888e-08	-1.28845	0.772	0.484	0.00139031	1.95175e-129	0.924567	0.841	0.597	4.32858e-125	2.28482e-108	-0.803608	0.826	0.615	5.06727e-104	6.26888e-08	5.85524e-129
Slf2	1.45379e-06	1.3855	0.415	0.225	0.0322422	2.35258e-129	0.431617	0.559	0.323	5.21756e-125	1.31581e-38	-9.52866	0.454	0.34	2.9182e-34	1.45379e-06	7.05774e-129
Klhl6	3.29256e-07	0.617594	0.374	0.195	0.00730225	1.45285e-128	0.659432	0.474	0.258	3.22212e-124	0.00234636	-0.253125	0.289	0.265	1	0.00234636	4.35854e-128
Ep300	0.015721	-0.760061	0.61	0.454	1	2.53441e-107	1.34903	0.796	0.552	5.62081e-103	3.49756e-128	0.508158	0.784	0.575	7.75689e-124	0.015721	1.04927e-127
Etv5	1.88133e-08	1.16083	0.398	0.19	0.000417242	1.33483e-127	0.601664	0.489	0.272	2.96038e-123	0.0669825	-0.382324	0.27	0.253	1	0.0669825	4.00448e-127
Plxnb2	2.50708e-08	-0.775519	0.797	0.476	0.000556021	1.31365e-126	1.93565	0.808	0.559	2.91342e-122	2.83431e-73	0.305417	0.741	0.551	6.28594e-69	2.50708e-08	3.94096e-126
Wnk1	3.75482e-09	-2.80123	0.902	0.642	8.32743e-05	1.48585e-125	2.38557	0.943	0.734	3.29533e-121	1.19784e-85	-10.4616	0.917	0.747	2.65657e-81	3.75482e-09	4.45756e-125
Lacc1	1.97622e-07	0.730256	0.602	0.33	0.00438287	2.08161e-125	0.616858	0.671	0.414	4.6166e-121	5.42494e-55	-1.99114	0.582	0.426	1.20314e-50	1.97622e-07	6.24484e-125
1700017B05Rik	1.08366e-11	0.812152	0.748	0.44	2.40335e-07	2.10106e-112	-1.07174	0.805	0.532	4.65973e-108	2.24727e-125	0.720114	0.779	0.53	4.984e-121	1.08366e-11	6.74181e-125
Cap1	2.17858e-09	-1.03776	0.602	0.344	4.83166e-05	2.59929e-125	0.615921	0.656	0.419	5.7647e-121	1.67926e-17	-0.517872	0.485	0.399	3.72427e-13	2.17858e-09	7.79787e-125
Rac1	8.85226e-06	2.56636	0.846	0.637	0.196325	3.4074e-125	0.327169	0.937	0.721	7.55694e-121	2.84542e-81	-0.579339	0.911	0.737	6.31057e-77	8.85226e-06	1.02222e-124
Ikzf1	1.03261e-08	-0.798389	0.772	0.465	0.000229013	4.76383e-125	-4.95778	0.815	0.549	1.05652e-120	7.31888e-114	0.275054	0.789	0.553	1.62318e-109	1.03261e-08	1.42915e-124
Ctsh	2.04166e-07	-15.3747	0.943	0.67	0.00452799	7.68817e-49	-7.38082	0.951	0.715	1.70508e-44	5.35042e-125	-1.62244	0.954	0.737	1.18662e-120	2.04166e-07	1.60513e-124
Cox6c	0.945506	-34.8598	0.602	0.527	1	8.66851e-125	-78.0448	0.639	0.67	1.9225e-120	1.34933e-32	-90.2246	0.661	0.662	2.99254e-28	0.945506	2.60055e-124
Snx29	1.34514e-05	0.260219	0.439	0.267	0.298326	1.32006e-124	2.16574	0.627	0.379	2.92762e-120	2.07627e-60	0.26742	0.518	0.37	4.60475e-56	1.34514e-05	3.96017e-124
Lhfpl2	6.66638e-10	0.667215	0.634	0.34	1.47847e-05	3.31604e-124	0.769866	0.667	0.431	7.35432e-120	2.57644e-67	-1.29569	0.611	0.439	5.71403e-63	6.66638e-10	9.94813e-124
Hhex	6.40902e-12	0.330016	0.577	0.28	1.42139e-07	8.44371e-124	1.56459	0.626	0.383	1.87265e-119	7.85291e-62	-1.28727	0.547	0.378	1.74162e-57	6.40902e-12	2.53311e-123
Syngr1	1.90416e-06	-4.02057	0.748	0.468	0.0422305	9.96331e-124	-12.4549	0.858	0.595	2.20966e-119	5.26905e-77	-9.68421	0.799	0.597	1.16857e-72	1.90416e-06	2.98899e-123
Nsd1	6.5693e-06	-0.630909	0.691	0.46	0.145694	1.17251e-123	1.28468	0.824	0.6	2.60039e-119	5.85002e-60	0.744081	0.754	0.601	1.29742e-55	6.5693e-06	3.51753e-123
Rcsd1	8.60366e-06	0.709696	0.634	0.39	0.190812	1.52436e-37	-0.409768	0.687	0.496	3.38073e-33	1.28382e-123	0.929007	0.716	0.477	2.84726e-119	8.60366e-06	3.85147e-123
Dynll1	0.46591	-50.7747	0.358	0.331	1	2.27721e-123	-20.3799	0.439	0.53	5.05041e-119	0.00125662	-16.6474	0.547	0.463	1	0.46591	6.83164e-123
Cbl	2.51705e-08	-0.666308	0.724	0.452	0.000558231	2.73221e-123	-0.409368	0.814	0.561	6.0595e-119	3.90471e-77	-3.42327	0.752	0.572	8.65986e-73	2.51705e-08	8.19664e-123
Srsf3	0.0427435	-4.18069	0.675	0.485	1	0.00135378	-5.29213	0.764	0.636	1	6.14938e-123	-6.39046	0.811	0.594	1.36381e-118	0.0427435	1.84482e-122
Snrnp70	4.18419e-08	-2.59866	0.878	0.625	0.000927969	9.00067e-123	-1.7055	0.946	0.753	1.99617e-118	1.27533e-116	-1.84367	0.925	0.739	2.82843e-112	4.18419e-08	2.7002e-122
Rock2	5.25378e-08	-1.91761	0.756	0.486	0.00116518	1.66894e-122	0.786471	0.853	0.628	3.70137e-118	2.9653e-73	-1.44168	0.806	0.631	6.57644e-69	5.25378e-08	5.00681e-122
Smad7	8.79176e-08	-12.316	0.707	0.419	0.00194984	2.0341e-92	-15.1264	0.786	0.545	4.51123e-88	2.49491e-122	-8.41803	0.772	0.529	5.53321e-118	8.79176e-08	7.48473e-122
Ptpre	7.23443e-07	-1.79214	0.699	0.429	0.0160445	6.02545e-122	1.89031	0.791	0.527	1.33632e-117	1.9962e-41	-0.996443	0.671	0.526	4.42717e-37	7.23443e-07	1.80764e-121
Hexa	2.78324e-12	-1.75106	0.935	0.593	6.17266e-08	1.99683e-121	-1.83794	0.956	0.712	4.42856e-117	5.11138e-108	-0.395445	0.934	0.711	1.1336e-103	2.78324e-12	5.99048e-121
Alox5ap	3.06048e-06	-38.7905	0.675	0.449	0.0678753	2.58075e-62	-11.0381	0.8	0.564	5.7236e-58	9.86065e-121	-10.1199	0.803	0.553	2.18689e-116	3.06048e-06	2.95819e-120
Prrc2c	2.88268e-07	-2.71223	0.732	0.52	0.00639321	1.26258e-120	0.606499	0.848	0.629	2.80015e-116	7.07484e-51	-1.52559	0.806	0.662	1.56906e-46	2.88268e-07	3.78775e-120
Hivep3	2.16054e-06	-37.1684	0.52	0.306	0.0479164	1.56608e-120	-41.9906	0.663	0.419	3.47326e-116	6.84193e-52	-21.6739	0.564	0.409	1.5174e-47	2.16054e-06	4.69825e-120
Syngr2	1.14369e-05	0.837243	0.691	0.452	0.253647	4.14444e-120	-3.47447	0.789	0.533	9.19154e-116	6.07816e-85	-3.19967	0.738	0.535	1.34801e-80	1.14369e-05	1.24333e-119
Tjp1	7.63951e-07	-7.1234	0.504	0.289	0.0169429	8.34654e-120	-4.77785	0.76	0.513	1.85109e-115	3.46948e-56	-3.48805	0.665	0.499	7.6946e-52	7.63951e-07	2.50396e-119
Slc40a1	1.24352e-09	0.37018	0.642	0.347	2.75788e-05	2.93773e-119	-31.6132	0.758	0.491	6.5153e-115	3.0707e-101	-18.0441	0.713	0.506	6.81021e-97	1.24352e-09	8.81319e-119
Mir99ahg	1.36298e-12	-2.85367	0.764	0.44	3.02281e-08	4.36312e-119	5.56303	0.87	0.615	9.67653e-115	4.17973e-87	-7.64504	0.804	0.606	9.2698e-83	1.36298e-12	1.30894e-118
Akap13	1.68933e-09	1.08865	0.846	0.557	3.74659e-05	1.42844e-118	-2.83144	0.866	0.623	3.168e-114	4.39138e-58	-4.11377	0.822	0.641	9.7392e-54	1.68933e-09	4.28533e-118
Ncf1	3.60957e-08	-15.1807	0.829	0.559	0.00080053	2.00941e-118	-2.35656	0.861	0.594	4.45647e-114	2.69736e-110	-11.5876	0.844	0.612	5.98221e-106	3.60957e-08	6.02823e-118
Asap1	0.000270657	-0.660265	0.545	0.361	1	2.90701e-117	0.607968	0.737	0.501	6.44716e-113	3.06551e-30	-0.42285	0.622	0.495	6.7987e-26	0.000270657	8.72102e-117
Sf3b1	7.17441e-06	3.32735	0.756	0.57	0.159114	3.47716e-117	1.53892	0.918	0.719	7.71165e-113	4.53912e-79	-3.56861	0.893	0.715	1.00669e-74	7.17441e-06	1.04315e-116
Calr	8.78909e-16	-11.549	0.951	0.677	1.94924e-11	9.23303e-117	-22.9918	0.978	0.831	2.0477e-112	5.98758e-49	-26.1189	0.957	0.817	1.32792e-44	8.78909e-16	2.76991e-116
Arl8b	0.000128016	0.636282	0.537	0.328	1	6.66048e-116	0.89219	0.676	0.438	1.47716e-111	1.02524e-41	-0.277116	0.593	0.456	2.27379e-37	0.000128016	1.99814e-115
Zfp36l1	6.76882e-10	-42.3574	0.878	0.606	1.50119e-05	2.79019e-98	-11.0806	0.9	0.675	6.18808e-94	1.00975e-115	-5.77435	0.884	0.706	2.23941e-111	6.76882e-10	3.02924e-115
P4ha1	7.88771e-05	-4.24343	0.65	0.435	1	3.73596e-44	-0.302741	0.82	0.625	8.28562e-40	1.14163e-115	-8.00509	0.84	0.62	2.53192e-111	7.88771e-05	3.4249e-115
Atp5md	0.208268	-20.0917	0.439	0.353	1	2.85601e-115	-61.0002	0.391	0.49	6.33405e-111	3.95379e-19	-61.9902	0.428	0.459	8.76871e-15	0.208268	8.56802e-115
Ttc28	1.7409e-05	-0.908913	0.512	0.317	0.386097	4.58576e-115	3.69718	0.66	0.429	1.01703e-110	5.71539e-31	-4.11341	0.563	0.439	1.26756e-26	1.7409e-05	1.37573e-114
Srsf9	0.00110006	-0.335171	0.618	0.454	1	5.5491e-41	1.05981	0.789	0.59	1.23068e-36	6.62963e-115	0.370879	0.789	0.561	1.47032e-110	0.00110006	1.98889e-114
Sat1	9.16846e-07	-39.8247	0.902	0.67	0.0203338	9.21075e-39	-29.9494	0.944	0.733	2.04276e-34	1.18928e-114	-22.0578	0.95	0.752	2.63759e-110	9.16846e-07	3.56785e-114
Srrm1	3.60197e-09	-0.719371	0.789	0.489	7.98844e-05	1.59119e-114	1.27116	0.847	0.628	3.52894e-110	5.55582e-44	-0.702806	0.771	0.632	1.23217e-39	3.60197e-09	4.77357e-114
Tmed5	2.06677e-12	-1.07089	0.813	0.471	4.58369e-08	1.07301e-113	-0.387617	0.852	0.609	2.37973e-109	3.96155e-63	0.753801	0.79	0.604	8.78593e-59	2.06677e-12	3.21904e-113
Gm47664	7.7913e-12	-0.614361	0.61	0.336	1.72796e-07	1.16915e-113	-0.886687	0.685	0.441	2.59295e-109	6.63393e-110	-0.881031	0.658	0.44	1.47127e-105	7.7913e-12	3.50746e-113
St3gal5	8.95622e-13	-4.20313	0.667	0.376	1.98631e-08	1.21923e-113	0.522429	0.719	0.478	2.70401e-109	3.8086e-61	-1.07407	0.647	0.474	8.44671e-57	8.95622e-13	3.65769e-113
Kmt2a	0.00312829	-0.761349	0.48	0.353	1	1.92628e-113	-3.77789	0.705	0.476	4.27211e-109	1.9525e-48	1.27271	0.648	0.511	4.33025e-44	0.00312829	5.77885e-113
Pfn1	0.000188024	-48.8751	0.829	0.656	1	3.87358e-113	-36.457	0.968	0.767	8.59083e-109	3.28261e-100	-28.6476	0.958	0.785	7.28018e-96	0.000188024	1.16207e-112
Timp2	1.0715e-07	-2.82703	0.902	0.623	0.00237637	1.3852e-108	-9.42837	0.941	0.715	3.0721e-104	8.05961e-113	-5.6577	0.935	0.715	1.78746e-108	1.0715e-07	2.41788e-112
Cmtm7	4.81173e-09	0.573997	0.78	0.493	0.000106715	9.20653e-95	-1.44738	0.852	0.596	2.04183e-90	3.7993e-112	-0.937075	0.824	0.591	8.42608e-108	4.81173e-09	1.13979e-111
Zfp710	3.5903e-08	0.270336	0.61	0.348	0.000796258	6.01202e-88	0.629236	0.703	0.466	1.33335e-83	5.02634e-112	0.722743	0.675	0.458	1.11474e-107	3.5903e-08	1.5079e-111
Tmem50a	1.70513e-10	-1.36084	0.894	0.622	3.78165e-06	8.87265e-112	3.20028	0.941	0.727	1.96778e-107	3.82119e-97	-2.12498	0.929	0.738	8.47463e-93	1.70513e-10	2.66179e-111
Cyba	2.19651e-14	-36.9786	0.976	0.7	4.87141e-10	2.11659e-74	-67.3903	0.98	0.718	4.69417e-70	9.09518e-112	-35.2463	0.978	0.77	2.01713e-107	2.19651e-14	2.72855e-111
Arhgap30	6.29765e-06	-2.10115	0.634	0.375	0.139669	2.55348e-83	0.341683	0.657	0.425	5.66311e-79	1.12547e-111	-1.64333	0.631	0.436	2.49607e-107	6.29765e-06	3.37641e-111
Mtus1	7.94213e-14	2.77081	0.756	0.427	1.76141e-09	1.93211e-111	0.740134	0.788	0.54	4.28502e-107	4.83306e-102	-3.24939	0.777	0.547	1.07188e-97	7.94213e-14	5.79632e-111
Gpr183	2.25632e-18	-13.5777	0.829	0.45	5.00407e-14	2.04345e-111	-23.8216	0.81	0.552	4.53196e-107	2.87373e-42	-5.82419	0.739	0.575	6.37335e-38	2.25632e-18	6.13035e-111
Lcp2	4.76359e-06	0.639286	0.593	0.351	0.105647	1.72576e-110	0.410094	0.673	0.428	3.82738e-106	2.49326e-38	0.793837	0.56	0.426	5.52955e-34	4.76359e-06	5.17727e-110
Kpnb1	3.38621e-12	1.1673	0.561	0.279	7.50993e-08	1.87068e-110	0.971334	0.587	0.364	4.14879e-106	1.21441e-13	-0.52789	0.432	0.357	2.69332e-09	3.38621e-12	5.61203e-110
Lag3	1.76136e-09	-5.7738	0.78	0.51	3.90634e-05	1.97165e-110	-3.74222	0.749	0.492	4.37273e-106	1.04256e-59	-2.93461	0.709	0.495	2.31218e-55	1.76136e-09	5.91496e-110
Arrb2	5.9317e-11	-1.71585	0.772	0.475	1.31553e-06	8.19669e-80	-2.44391	0.771	0.528	1.81786e-75	2.78106e-110	0.283305	0.759	0.549	6.16783e-106	5.9317e-11	8.34317e-110
E230029C05Rik	3.12013e-08	-11.4927	0.837	0.544	0.000691984	2.11318e-61	-2.98907	0.829	0.602	4.6866e-57	5.87406e-110	-15.7232	0.783	0.579	1.30275e-105	3.12013e-08	1.76222e-109
Cep68	7.93095e-08	1.30708	0.439	0.217	0.00175892	9.55964e-110	0.885473	0.549	0.33	2.12014e-105	3.26126e-47	0.261244	0.459	0.324	7.23283e-43	7.93095e-08	2.86789e-109
Ptafr	3.00975e-08	-8.24427	0.642	0.392	0.000667502	1.14857e-48	-4.74499	0.643	0.45	2.5473e-44	1.14738e-109	-0.650885	0.692	0.467	2.54465e-105	3.00975e-08	3.44213e-109
Ctsa	2.11084e-13	-4.12394	0.943	0.66	4.68143e-09	1.36648e-109	-6.23471	0.942	0.718	3.03057e-105	2.58845e-103	-5.86104	0.92	0.705	5.74066e-99	2.11084e-13	4.09943e-109
Map4k4	3.35385e-06	-5.32207	0.667	0.478	0.0743818	2.68507e-109	-5.9344	0.84	0.619	5.95494e-105	3.21633e-81	-1.66199	0.784	0.607	7.13317e-77	3.35385e-06	8.0552e-109
Prpf38b	3.37808e-10	1.97648	0.756	0.489	7.49191e-06	4.65043e-100	0.850231	0.776	0.555	1.03137e-95	3.86644e-109	-1.02465	0.78	0.59	8.57499e-105	3.37808e-10	1.15993e-108
Rbm39	2.60867e-06	-0.755892	0.911	0.701	0.0578551	1.13478e-59	-0.923788	0.982	0.829	2.51671e-55	3.98172e-109	0.910782	0.974	0.84	8.83066e-105	2.60867e-06	1.19452e-108
Creg1	1.16329e-06	-7.0997	0.813	0.548	0.0257995	6.00316e-109	-7.36856	0.892	0.649	1.33138e-104	6.1468e-81	-11.9064	0.868	0.655	1.36324e-76	1.16329e-06	1.80095e-108
Nuak1	1.72719e-07	0.457626	0.52	0.291	0.00383057	7.54665e-109	1.43629	0.587	0.36	1.6737e-104	3.4701e-79	-2.57388	0.553	0.366	7.69598e-75	1.72719e-07	2.264e-108
Rab14	7.8454e-11	1.47995	0.886	0.644	1.73995e-06	1.32091e-108	-1.64071	0.958	0.771	2.92952e-104	1.30836e-92	-3.91119	0.944	0.762	2.90169e-88	7.8454e-11	3.96274e-108
Ogfrl1	1.10873e-10	1.17741	0.699	0.42	2.45894e-06	2.25403e-108	-0.4607	0.695	0.463	4.99898e-104	1.07108e-08	-1.11214	0.551	0.465	0.000237544	1.07108e-08	6.76209e-108
Irf2bp2	3.60607e-15	0.981644	0.87	0.57	7.99754e-11	2.40165e-102	-4.865	0.874	0.635	5.32637e-98	7.08561e-108	1.13427	0.861	0.675	1.57145e-103	3.60607e-15	2.12568e-107
Ifngr2	5.44219e-07	-0.422347	0.675	0.406	0.0120697	6.497e-60	-0.250598	0.715	0.497	1.4409e-55	1.02649e-107	0.298052	0.716	0.481	2.27654e-103	5.44219e-07	3.07946e-107
Jun	2.04962e-09	-19.9565	0.504	0.258	4.54565e-05	1.04907e-107	-0.523104	0.584	0.364	2.32663e-103	6.27269e-82	-30.0171	0.58	0.391	1.39116e-77	2.04962e-09	3.14721e-107
Cox7c	0.177764	-29.6514	0.715	0.599	1	1.22336e-107	-51.619	0.755	0.747	2.71317e-103	2.11678e-15	-47.9323	0.758	0.734	4.6946e-11	0.177764	3.67009e-107
Prex1	5.77808e-06	2.37418	0.626	0.394	0.128146	2.11289e-107	1.44156	0.755	0.515	4.68597e-103	2.23573e-85	-0.302819	0.699	0.511	4.95839e-81	5.77808e-06	6.33867e-107
Lst1	1.03873e-07	-28.874	0.61	0.378	0.0023037	4.0931e-107	-18.7964	0.71	0.463	9.07769e-103	1.55454e-58	-21.5715	0.665	0.476	3.44765e-54	1.03873e-07	1.22793e-106
Hnrnph1	0.00167059	-1.47848	0.642	0.479	1	7.99015e-106	1.57166	0.816	0.591	1.77206e-101	8.99374e-64	-1.62983	0.754	0.591	1.99463e-59	0.00167059	2.39705e-105
Nfam1	3.56531e-09	-2.01587	0.642	0.366	7.90715e-05	6.67012e-66	-0.302006	0.686	0.459	1.4793e-61	1.02174e-105	-3.95972	0.679	0.47	2.26602e-101	3.56531e-09	3.06523e-105
Abcd2	7.98971e-07	0.512033	0.504	0.279	0.0177196	1.15197e-105	1.10188	0.553	0.341	2.55484e-101	2.57726e-05	-0.570091	0.396	0.353	0.571585	2.57726e-05	3.45591e-105
Camk2d	1.22128e-13	3.26994	0.74	0.402	2.70854e-09	1.58401e-105	-0.758373	0.776	0.539	3.51303e-101	8.73319e-38	1.05065	0.67	0.529	1.93685e-33	1.22128e-13	4.75204e-105
Cox5b	0.188921	-8.31675	0.463	0.379	1	4.4648e-105	-26.1752	0.464	0.54	9.90204e-101	0.00131551	-27.3706	0.517	0.483	1	0.188921	1.33944e-104
Ndufa4	0.0873672	-37.8441	0.577	0.451	1	4.59099e-105	-48.6238	0.648	0.662	1.01819e-100	1.09085e-16	-49.8204	0.637	0.619	2.4193e-12	0.0873672	1.3773e-104
Cebpb	0.160432	-58.1665	0.512	0.399	1	0.599876	-31.9393	0.548	0.463	1	4.72246e-105	-33.9617	0.676	0.424	1.04735e-100	0.599876	1.41674e-104
Clic1	2.16646e-10	-0.738374	0.846	0.61	4.80477e-06	8.18122e-75	-3.0584	0.941	0.722	1.81443e-70	5.81298e-105	-3.25507	0.927	0.72	1.2892e-100	2.16646e-10	1.74389e-104
Uqcr11	0.232044	-15.899	0.48	0.394	1	2.00069e-104	-46.2676	0.513	0.561	4.43714e-100	1.07241e-08	-39.5351	0.532	0.516	0.000237839	0.232044	6.00208e-104
Fcgr1	1.94832e-13	-17.3866	0.813	0.465	4.32099e-09	2.66508e-104	-5.94205	0.85	0.58	5.91061e-100	3.7189e-87	-12.6424	0.791	0.568	8.24777e-83	1.94832e-13	7.99523e-104
Snx13	2.4725e-07	1.56678	0.415	0.212	0.00548352	2.94295e-104	0.686079	0.484	0.284	6.52687e-100	1.06335e-10	-0.288811	0.342	0.285	2.3583e-06	2.4725e-07	8.82884e-104
Abcb4	2.47963e-10	1.06435	0.358	0.149	5.49932e-06	5.50371e-104	0.690903	0.404	0.221	1.22061e-99	7.21952e-26	0.376106	0.319	0.229	1.60115e-21	2.47963e-10	1.65111e-103
Tmem100	1.7948e-10	3.32222	0.496	0.237	3.9805e-06	5.45914e-103	1.08044	0.473	0.277	1.21073e-98	8.998e-08	-0.849553	0.357	0.303	0.00199558	8.998e-08	1.63774e-102
Clta	4.63243e-10	-17.4169	0.894	0.657	1.02738e-05	2.12966e-97	-9.2338	0.965	0.776	4.72317e-93	7.19181e-103	-3.12234	0.953	0.766	1.595e-98	4.63243e-10	2.15754e-102
Tmem135	6.80762e-06	0.821589	0.496	0.284	0.150979	8.88498e-103	1.04681	0.626	0.401	1.97051e-98	8.34886e-39	-0.364035	0.506	0.39	1.85161e-34	6.80762e-06	2.66549e-102
Ftl1	0.018602	-217.928	0.951	0.817	1	5.25814e-22	-150.509	0.991	0.863	1.16615e-17	9.83045e-103	-669.406	0.994	0.883	2.1802e-98	0.018602	2.94913e-102
Hook3	2.21541e-07	0.280636	0.74	0.472	0.00491333	1.11794e-102	-2.08209	0.808	0.595	2.47937e-98	8.31653e-60	4.03965	0.774	0.611	1.84444e-55	2.21541e-07	3.35382e-102
Adora3	6.9679e-10	0.392038	0.561	0.27	1.54534e-05	1.68503e-70	0.572077	0.564	0.361	3.73705e-66	1.21761e-102	0.902617	0.568	0.356	2.70042e-98	6.9679e-10	3.65283e-102
Cdc42	6.37139e-09	-7.75655	0.919	0.7	0.000141305	1.91073e-102	0.953821	0.968	0.794	4.23762e-98	3.53054e-85	-4.76139	0.96	0.808	7.83004e-81	6.37139e-09	5.73219e-102
Pten	1.18493e-09	-1.15041	0.748	0.458	2.62793e-05	1.02553e-24	-1.50849	0.75	0.589	2.27442e-20	2.17888e-102	-0.282531	0.758	0.553	4.83231e-98	1.18493e-09	6.53663e-102
Ptpn18	7.18877e-10	-2.42575	0.829	0.525	1.59432e-05	2.11827e-58	-11.7633	0.85	0.606	4.69791e-54	4.96194e-102	-4.64903	0.853	0.618	1.10046e-97	7.18877e-10	1.48858e-101
Arhgef40	7.74676e-07	0.568311	0.455	0.245	0.0171808	2.20128e-73	0.524207	0.557	0.364	4.882e-69	1.89822e-101	0.440256	0.55	0.357	4.20988e-97	7.74676e-07	5.69467e-101
Tsc22d4	5.28819e-07	-2.10735	0.862	0.657	0.0117281	2.27019e-101	-5.4142	0.95	0.741	5.03482e-97	1.02362e-55	-2.54858	0.944	0.776	2.2702e-51	5.28819e-07	6.81057e-101
Pan3	4.65354e-12	4.55613	0.683	0.396	1.03206e-07	6.14302e-38	0.284214	0.663	0.488	1.3624e-33	4.0454e-101	0.924507	0.68	0.487	8.97189e-97	4.65354e-12	1.21362e-100
Crlf3	3.40994e-06	-5.30551	0.642	0.426	0.0756257	1.41686e-51	0.281727	0.74	0.543	3.14232e-47	6.25148e-101	0.334825	0.751	0.54	1.38645e-96	3.40994e-06	1.87544e-100
Akap8l	0.000339463	1.269	0.569	0.351	1	2.66575e-100	1.13582	0.707	0.472	5.91211e-96	4.06065e-80	-0.262268	0.617	0.463	9.00571e-76	0.000339463	7.99726e-100
Abca1	7.10882e-08	-14.0579	0.829	0.57	0.0015766	3.09548e-76	-6.14665	0.859	0.655	6.86515e-72	3.30854e-100	0.484391	0.874	0.685	7.33768e-96	7.10882e-08	9.92562e-100
Nptn	4.19861e-06	-2.71969	0.683	0.475	0.0931167	4.77941e-100	0.606958	0.843	0.637	1.05998e-95	6.62434e-44	-1.84072	0.77	0.61	1.46915e-39	4.19861e-06	1.43382e-99
Atrx	3.62845e-06	-8.98458	0.65	0.481	0.0804717	5.03229e-100	-7.85343	0.812	0.594	1.11606e-95	7.11888e-23	-5.4864	0.745	0.626	1.57882e-18	3.62845e-06	1.50969e-99
Chn2	7.80584e-08	0.539537	0.382	0.198	0.00173118	8.77202e-100	0.736007	0.445	0.277	1.94546e-95	3.61547e-09	-0.500134	0.395	0.301	8.01839e-05	7.80584e-08	2.63161e-99
Pid1	0.0550755	-14.4332	0.39	0.283	1	0.688527	-5.31411	0.506	0.431	1	1.07631e-99	-5.5949	0.576	0.381	2.38704e-95	0.688527	3.22893e-99
Slc44a2	1.58616e-10	0.371097	0.537	0.258	3.51779e-06	1.1194e-99	0.852147	0.546	0.33	2.48261e-95	1.84068e-42	-0.325452	0.453	0.335	4.08226e-38	1.58616e-10	3.3582e-99
Lnpep	8.24839e-06	1.10688	0.642	0.45	0.182933	1.12896e-99	0.791251	0.761	0.532	2.50381e-95	1.7376e-50	-1.1744	0.703	0.549	3.85364e-46	8.24839e-06	3.38688e-99
Clec4a2	3.27366e-06	-1.77821	0.512	0.297	0.0726033	2.27479e-47	0.324482	0.562	0.377	5.04504e-43	1.2447e-99	-1.23191	0.59	0.385	2.76049e-95	3.27366e-06	3.73409e-99
Adam17	3.53385e-07	1.39041	0.642	0.391	0.00783737	2.45317e-99	0.421452	0.733	0.495	5.44064e-95	4.38377e-60	-1.68421	0.659	0.489	9.72232e-56	3.53385e-07	7.35951e-99
Apobec3	0.0115711	-3.34539	0.504	0.357	1	6.19228e-37	-2.43273	0.574	0.407	1.37332e-32	3.57473e-99	-1.51844	0.556	0.379	7.92804e-95	0.0115711	1.07242e-98
Trib1	2.84508e-06	0.437247	0.301	0.149	0.0630983	4.97564e-99	0.617201	0.355	0.19	1.1035e-94	2.81923e-16	0.44377	0.296	0.232	6.25248e-12	2.84508e-06	1.49269e-98
Slc15a3	3.25721e-06	-35.227	0.496	0.296	0.0722384	3.8302e-98	-47.7527	0.613	0.381	8.49462e-94	6.41565e-11	-32.7124	0.432	0.374	1.42286e-06	3.25721e-06	1.14906e-97
Actr2	1.47337e-06	-2.35162	0.837	0.602	0.0326763	4.20147e-98	-0.525554	0.893	0.691	9.31801e-94	2.21148e-78	-1.4072	0.892	0.707	4.90462e-74	1.47337e-06	1.26044e-97
Akap9	2.91529e-10	-20.4447	0.61	0.36	6.46554e-06	1.09541e-97	-1.94602	0.699	0.489	2.4294e-93	5.7647e-38	-4.03019	0.646	0.514	1.2785e-33	2.91529e-10	3.28622e-97
Cyb561a3	0.0244384	-3.68226	0.276	0.192	1	2.39438e-97	-2.8549	0.487	0.282	5.31025e-93	8.74389e-29	-0.577143	0.384	0.281	1.93922e-24	0.0244384	7.18313e-97
Sla	2.06129e-08	0.574231	0.61	0.353	0.000457153	2.77619e-97	1.03886	0.616	0.394	6.15704e-93	1.38669e-57	-1.07225	0.546	0.387	3.0754e-53	2.06129e-08	8.32858e-97
Dpysl2	3.71777e-06	1.91599	0.561	0.374	0.0824527	5.70983e-58	-0.626501	0.689	0.493	1.26633e-53	2.84567e-97	-7.20836	0.721	0.511	6.31113e-93	3.71777e-06	8.53701e-97
Reep3	0.00281509	-9.3583	0.593	0.433	1	4.3325e-97	-0.860817	0.762	0.535	9.60861e-93	8.98355e-32	-1.246	0.679	0.552	1.99237e-27	0.00281509	1.29975e-96
Naa35	7.54086e-11	1.90728	0.602	0.332	1.67241e-06	4.75585e-97	0.697929	0.694	0.474	1.05475e-92	8.81871e-35	1.77559	0.579	0.451	1.95581e-30	7.54086e-11	1.42676e-96
Ddx17	2.47658e-08	2.8388	0.846	0.534	0.000549257	1.64821e-96	1.88266	0.852	0.644	3.6554e-92	6.61504e-52	-3.81606	0.768	0.635	1.46708e-47	2.47658e-08	4.94462e-96
Ywhaz	2.74675e-09	-9.62786	0.821	0.53	6.09174e-05	4.48e-96	-2.09397	0.832	0.625	9.93575e-92	1.37876e-35	-10.7514	0.801	0.667	3.05782e-31	2.74675e-09	1.344e-95
Elf1	7.09937e-05	0.492728	0.512	0.343	1	7.38644e-96	0.841472	0.652	0.425	1.63816e-91	2.67596e-36	-0.427134	0.55	0.425	5.93474e-32	7.09937e-05	2.21593e-95
Ndufa13	0.755232	-14.8818	0.48	0.447	1	1.01924e-95	-23.0576	0.618	0.64	2.26046e-91	1.67471e-12	-15.9907	0.58	0.58	3.71417e-08	0.755232	3.05771e-95
Cd300a	0.000172989	0.529152	0.512	0.328	1	2.41975e-32	-0.622959	0.624	0.44	5.36651e-28	1.37976e-95	-0.694534	0.629	0.414	3.06003e-91	0.000172989	4.13927e-95
Limd2	6.76887e-07	-2.7599	0.642	0.403	0.015012	3.0622e-95	-0.706973	0.77	0.518	6.79134e-91	1.05757e-85	-0.641787	0.721	0.506	2.34548e-81	6.76887e-07	9.18659e-95
Adrb2	1.36184e-09	0.292705	0.569	0.296	3.0203e-05	2.48775e-61	0.336217	0.642	0.428	5.51733e-57	3.66199e-95	0.686869	0.639	0.437	8.12156e-91	1.36184e-09	1.0986e-94
Etnk1	2.67755e-10	-3.23178	0.691	0.408	5.93826e-06	9.53776e-95	-4.35457	0.743	0.522	2.11528e-90	5.57528e-18	-4.49131	0.643	0.538	1.23649e-13	2.67755e-10	2.86133e-94
Crybb1	2.61169e-12	-9.08495	0.772	0.452	5.79221e-08	4.70835e-94	-7.63416	0.768	0.51	1.04422e-89	8.52949e-88	-7.10533	0.701	0.482	1.89167e-83	2.61169e-12	1.4125e-93
Zfand5	8.68007e-05	-3.12485	0.577	0.364	1	7.69096e-94	-4.98907	0.696	0.48	1.7057e-89	6.74143e-33	-19.1856	0.627	0.486	1.49511e-28	8.68007e-05	2.30729e-93
Gpx1	0.0209847	-120.765	0.602	0.463	1	9.43892e-84	-32.8839	0.774	0.547	2.09336e-79	2.77029e-93	-71.3399	0.76	0.557	6.14395e-89	0.0209847	8.31087e-93
Rel	7.96437e-05	-1.03933	0.472	0.278	1	2.92146e-93	-6.62642	0.599	0.381	6.47921e-89	9.0859e-65	-1.46089	0.548	0.383	2.01507e-60	7.96437e-05	8.76437e-93
Tpst2	1.67334e-07	1.17762	0.65	0.407	0.00371113	1.06856e-51	0.287041	0.704	0.496	2.36986e-47	4.34646e-93	0.436123	0.679	0.471	9.63958e-89	1.67334e-07	1.30394e-92
Hnrnpa0	1.67686e-06	0.895102	0.683	0.482	0.0371895	5.78945e-93	-5.97772	0.822	0.596	1.28398e-88	2.81224e-30	-2.58666	0.716	0.579	6.23698e-26	1.67686e-06	1.73683e-92
Ndufa3	0.295293	-2.72011	0.39	0.323	1	7.32072e-93	-12.418	0.36	0.447	1.62359e-88	0.00161176	-9.19266	0.415	0.4	1	0.295293	2.19622e-92
Khdrbs1	3.53054e-06	1.06875	0.585	0.358	0.0783003	8.45581e-93	1.47916	0.697	0.476	1.87533e-88	6.46312e-19	-0.491156	0.561	0.468	1.43339e-14	3.53054e-06	2.53674e-92
Tpp1	2.45735e-11	3.87899	0.821	0.511	5.44992e-07	9.01862e-93	-0.252558	0.85	0.635	2.00015e-88	1.12922e-73	-1.70726	0.805	0.619	2.50439e-69	2.45735e-11	2.70559e-92
Cox7a2	0.741494	-14.2986	0.423	0.415	1	1.39884e-92	-23.1572	0.541	0.581	3.10234e-88	6.24245e-13	-37.8248	0.559	0.55	1.38445e-08	0.741494	4.19651e-92
Sfpq	3.85296e-10	-3.63918	0.805	0.514	8.5451e-06	1.7943e-92	-0.594499	0.841	0.639	3.97939e-88	9.6376e-76	-2.83564	0.812	0.645	2.13743e-71	3.85296e-10	5.38289e-92
Cdk6	9.86498e-08	-4.23462	0.439	0.222	0.00218786	2.77211e-92	-5.51559	0.479	0.284	6.14798e-88	2.47012e-26	-2.64489	0.363	0.276	5.47824e-22	9.86498e-08	8.31632e-92
Hspa8	0.00319783	-41.6378	0.821	0.655	1	8.2605e-58	-35.0743	0.874	0.814	1.83201e-53	3.03141e-92	-59.5713	0.952	0.817	6.72307e-88	0.00319783	9.09424e-92
Atp5k	0.447497	-9.46945	0.35	0.306	1	5.52034e-92	-26.9977	0.353	0.443	1.2243e-87	9.75581e-14	-28.8002	0.386	0.414	2.16364e-09	0.447497	1.6561e-91
Npc2	6.83495e-05	-29.0118	0.935	0.709	1	1.48362e-45	-25.202	0.948	0.781	3.29037e-41	6.31184e-92	-14.7808	0.95	0.782	1.39984e-87	6.83495e-05	1.89355e-91
Prkcd	1.24172e-05	-2.49945	0.724	0.487	0.275388	1.22766e-84	-1.37504	0.768	0.537	2.72271e-80	1.91894e-91	-2.75097	0.747	0.542	4.25583e-87	1.24172e-05	5.75682e-91
Zbtb7a	9.82092e-07	1.10795	0.618	0.406	0.0217808	2.02505e-91	0.358074	0.72	0.505	4.49115e-87	4.1316e-53	0.374907	0.674	0.511	9.16306e-49	9.82092e-07	6.07514e-91
Fkbp5	0.0929359	-4.54128	0.333	0.365	1	2.80245e-30	-3.80679	0.296	0.334	6.21526e-26	2.09662e-91	0.435054	0.438	0.263	4.64988e-87	0.0929359	6.28986e-91
Atp5mpl	0.263153	-8.89824	0.439	0.357	1	3.4247e-91	-29.9978	0.399	0.474	7.5953e-87	1.11596e-15	-18.7236	0.423	0.437	2.47497e-11	0.263153	1.02741e-90
Cbfa2t3	0.00130927	-2.18599	0.293	0.175	1	9.61344e-91	-10.7769	0.48	0.292	2.13207e-86	3.15868e-14	-2.53181	0.381	0.291	7.00531e-10	0.00130927	2.88403e-90
Tnfrsf1b	0.0357642	-1.15098	0.447	0.31	1	7.27151e-30	-1.97063	0.539	0.375	1.61267e-25	1.81227e-90	-1.23506	0.583	0.38	4.01925e-86	0.0357642	5.4368e-90
Washc4	5.03807e-05	1.05223	0.528	0.317	1	9.30649e-60	0.353854	0.634	0.446	2.06399e-55	3.68408e-90	0.708073	0.631	0.443	8.17055e-86	5.03807e-05	1.10522e-89
Atp5l	0.103043	-48.1443	0.602	0.512	1	7.93115e-90	-57.6438	0.644	0.658	1.75897e-85	6.34282e-14	-53.1593	0.65	0.626	1.40671e-09	0.103043	2.37935e-89
Pura	3.56173e-05	-1.60135	0.675	0.436	0.789921	1.73167e-89	0.48799	0.799	0.593	3.84051e-85	2.12522e-44	2.00182	0.733	0.593	4.71332e-40	3.56173e-05	5.19502e-89
Morf4l1	1.0114e-09	0.876054	0.886	0.675	2.24308e-05	2.14069e-89	-1.53656	0.949	0.793	4.74762e-85	4.67495e-31	-2.90272	0.919	0.794	1.03681e-26	1.0114e-09	6.42207e-89
Pik3r1	7.33231e-05	-1.6476	0.756	0.538	1	3.80673e-85	-1.80248	0.856	0.638	8.44257e-81	2.20954e-89	-4.80207	0.83	0.638	4.90031e-85	7.33231e-05	6.62861e-89
Lmo2	6.24856e-10	2.17307	0.675	0.41	1.3858e-05	6.4875e-89	-2.42023	0.799	0.544	1.4388e-84	3.2573e-69	-1.12643	0.698	0.519	7.22404e-65	6.24856e-10	1.94625e-88
Pkn1	0.000145646	0.367483	0.52	0.344	1	6.93189e-41	1.15445	0.641	0.463	1.53735e-36	6.70269e-89	0.643446	0.618	0.442	1.48652e-84	0.000145646	2.01081e-88
Serinc1	1.34071e-09	-0.855645	0.813	0.522	2.97342e-05	1.09789e-88	-0.644663	0.889	0.688	2.4349e-84	1.57812e-45	-1.54518	0.815	0.666	3.49994e-41	1.34071e-09	3.29367e-88
Rasal3	2.22922e-09	0.730647	0.48	0.225	4.94397e-05	1.10535e-88	0.457473	0.519	0.315	2.45145e-84	1.54883e-69	0.689613	0.475	0.311	3.435e-65	2.22922e-09	3.31605e-88
Srsf7	0.00490725	-1.48717	0.634	0.463	1	2.88619e-11	-2.52133	0.806	0.647	6.40098e-07	2.29701e-88	-1.13159	0.791	0.597	5.0943e-84	0.00490725	6.89102e-88
Ndufa1	0.548327	-11.0447	0.317	0.28	1	4.75127e-88	-18.0329	0.29	0.392	1.05374e-83	4.85841e-09	-15.3598	0.323	0.339	0.00010775	0.548327	1.42538e-87
Junb	5.31898e-11	-38.3812	0.659	0.346	1.17964e-06	1.38946e-87	-12.1124	0.573	0.363	3.08155e-83	2.81325e-78	-7.42014	0.576	0.384	6.23921e-74	5.31898e-11	4.16838e-87
mt-Nd5	0.0301873	-36.6066	0.854	0.718	1	0.000373063	-29.0237	0.873	0.813	1	1.47625e-87	-48.0332	0.692	0.829	3.27403e-83	0.0301873	4.42875e-87
Smg1	0.000816095	2.54145	0.528	0.349	1	2.49932e-87	1.80985	0.653	0.439	5.54298e-83	2.38079e-39	-5.82423	0.582	0.443	5.28012e-35	0.000816095	7.49795e-87
4632427E13Rik	4.83111e-11	-1.06483	0.715	0.395	1.07144e-06	3.825e-87	1.09863	0.793	0.57	8.48308e-83	1.05601e-44	-0.626046	0.676	0.542	2.34201e-40	4.83111e-11	1.1475e-86
Tmem30a	5.14726e-05	5.67576	0.634	0.429	1	3.93119e-87	0.563427	0.777	0.567	8.71859e-83	2.40267e-21	-0.749609	0.67	0.556	5.32864e-17	5.14726e-05	1.17936e-86
Bmpr2	5.26848e-09	-23.6019	0.659	0.385	0.000116844	9.06184e-87	-14.3829	0.708	0.496	2.00973e-82	1.19732e-36	-12.7356	0.64	0.509	2.65542e-32	5.26848e-09	2.71855e-86
Tomm7	0.975337	-4.67014	0.407	0.375	1	1.22427e-86	-16.5085	0.437	0.504	2.71518e-82	0.000368896	-13.5964	0.482	0.456	1	0.975337	3.67281e-86
Myh9	5.49034e-06	-14.0794	0.667	0.438	0.121765	1.58332e-86	-5.09313	0.715	0.496	3.51149e-82	6.73551e-38	-8.58511	0.628	0.505	1.4938e-33	5.49034e-06	4.74996e-86
Il1a	3.65312e-07	-23.7899	0.309	0.138	0.00810189	1.68745e-86	-20.8509	0.345	0.187	3.74244e-82	5.15112e-30	-30.5625	0.297	0.2	1.14241e-25	3.65312e-07	5.06236e-86
Srsf2	1.7999e-13	-1.73568	0.87	0.54	3.99183e-09	3.38126e-12	-2.75499	0.774	0.624	7.49895e-08	1.915e-86	-2.77639	0.81	0.634	4.24708e-82	3.38126e-12	5.74499e-86
Ube2d3	0.000760898	0.359672	0.756	0.564	1	1.62748e-31	-5.98371	0.855	0.697	3.60943e-27	4.16879e-86	-6.8838	0.839	0.671	9.24554e-82	0.000760898	1.25064e-85
Tent5c	0.0296224	-12.3473	0.358	0.249	1	5.90024e-86	-3.01152	0.515	0.319	1.30856e-81	1.20236e-44	-1.64952	0.46	0.322	2.66659e-40	0.0296224	1.77007e-85
Gna13	0.000111399	-2.1247	0.561	0.37	1	1.06459e-85	-2.39301	0.7	0.485	2.36104e-81	1.70989e-37	-1.3224	0.606	0.478	3.79219e-33	0.000111399	3.19376e-85
Tent5a	0.0210128	-8.64428	0.463	0.365	1	8.8118e-05	-12.7373	0.552	0.443	1	1.08714e-85	-11.6824	0.622	0.418	2.41106e-81	0.0210128	3.26142e-85
Dnaja1	0.00369893	-11.1034	0.545	0.378	1	1.79504e-85	-10.0272	0.545	0.602	3.98104e-81	1.88143e-31	-4.87095	0.705	0.539	4.17263e-27	0.00369893	5.38513e-85
Itga9	1.46614e-08	7.88195	0.39	0.185	0.00032516	1.8807e-85	0.797965	0.443	0.261	4.17103e-81	1.11134e-29	0.549388	0.343	0.249	2.46472e-25	1.46614e-08	5.64211e-85
Lrrk1	0.00199242	0.377334	0.35	0.229	1	5.20572e-35	0.254754	0.473	0.318	1.15453e-30	1.89505e-85	0.405355	0.468	0.297	4.20283e-81	0.00199242	5.68514e-85
Sgk1	7.80564e-13	-41.7967	0.74	0.443	1.73114e-08	2.36673e-85	-16.1758	0.79	0.571	5.24893e-81	3.13508e-38	-7.15021	0.662	0.517	6.95298e-34	7.80564e-13	7.10018e-85
Dhrs3	0.000361338	1.91667	0.528	0.359	1	5.20118e-36	-1.03462	0.664	0.491	1.15352e-31	2.7449e-85	1.35511	0.685	0.477	6.08764e-81	0.000361338	8.2347e-85
Magt1	2.60256e-08	1.45137	0.626	0.342	0.000577195	2.75007e-85	1.10305	0.68	0.478	6.09911e-81	1.01431e-61	1.42385	0.641	0.471	2.24954e-57	2.60256e-08	8.25021e-85
Atp5h	0.698128	-23.6108	0.488	0.477	1	2.04712e-84	-56.5271	0.633	0.643	4.54009e-80	2.9464e-09	-42.6956	0.638	0.607	6.53452e-05	0.698128	6.14135e-84
Stard3	2.43966e-05	4.89786	0.439	0.255	0.541068	7.89751e-24	0.532102	0.522	0.378	1.75151e-19	2.66342e-84	0.604346	0.524	0.34	5.90694e-80	2.43966e-05	7.99027e-84
Cd68	1.60433e-14	-13.853	0.902	0.59	3.55807e-10	4.02611e-84	-33.4139	0.921	0.653	8.9291e-80	1.39414e-76	-15.2738	0.879	0.651	3.09192e-72	1.60433e-14	1.20783e-83
Il7r	0.00509158	-26.1899	0.309	0.195	1	4.19964e-84	-14.5995	0.42	0.246	9.31396e-80	1.03246e-31	-17.7451	0.354	0.25	2.28978e-27	0.00509158	1.25989e-83
Hif1a	9.19882e-05	-3.02251	0.52	0.315	1	5.85247e-84	-9.96556	0.616	0.407	1.29796e-79	1.72609e-06	-12.1782	0.502	0.429	0.0382812	9.19882e-05	1.75574e-83
Gspt1	2.36438e-06	-1.85552	0.642	0.383	0.0524372	2.56635e-68	-0.480234	0.753	0.552	5.69166e-64	9.69904e-84	-0.526918	0.698	0.515	2.15105e-79	2.36438e-06	2.90971e-83
Eef2k	2.82542e-05	2.6013	0.504	0.293	0.626621	2.79117e-61	0.474586	0.602	0.406	6.19025e-57	2.64378e-83	1.5682	0.575	0.396	5.86337e-79	2.82542e-05	7.93134e-83
Nars	1.61608e-09	-1.97694	0.756	0.463	3.58413e-05	2.07652e-82	3.42044	0.815	0.612	4.60531e-78	7.98162e-58	-4.09211	0.766	0.595	1.77016e-53	1.61608e-09	6.22957e-82
Nipbl	2.06046e-12	-0.307979	0.789	0.47	4.5697e-08	2.10645e-82	0.263277	0.774	0.562	4.67169e-78	1.56217e-57	-5.58848	0.724	0.584	3.46457e-53	2.06046e-12	6.31936e-82
Celf1	1.18694e-08	-0.350691	0.707	0.428	0.00026324	2.88452e-82	0.896109	0.763	0.539	6.39729e-78	1.27103e-53	-0.356279	0.686	0.541	2.81888e-49	1.18694e-08	8.65356e-82
Zcchc7	3.03448e-10	-2.19762	0.756	0.469	6.72988e-06	8.47119e-82	0.935681	0.8	0.586	1.87874e-77	2.18681e-62	0.482144	0.75	0.588	4.8499e-58	3.03448e-10	2.54136e-81
Gfm2	6.82975e-09	1.58562	0.463	0.245	0.00015147	3.12146e-23	-0.267302	0.459	0.328	6.92276e-19	1.8438e-81	0.250082	0.489	0.327	4.08918e-77	6.82975e-09	5.5314e-81
Ntpcr	1.27181e-06	0.990409	0.585	0.357	0.0282061	6.71282e-57	0.542369	0.662	0.455	1.48877e-52	3.34972e-81	-0.528258	0.627	0.428	7.42901e-77	1.27181e-06	1.00492e-80
Rhog	1.89966e-06	0.250193	0.65	0.393	0.0421307	3.60599e-45	-0.475732	0.656	0.467	7.99738e-41	3.62557e-81	0.565301	0.662	0.462	8.04079e-77	1.89966e-06	1.08767e-80
Rbm5	8.47825e-10	0.33281	0.821	0.523	1.88031e-05	5.59042e-73	0.467875	0.863	0.657	1.23984e-68	6.11465e-81	-0.541123	0.832	0.662	1.35611e-76	8.47825e-10	1.8344e-80
Mcl1	3.93311e-08	-23.4407	0.821	0.516	0.000872285	7.64854e-81	-16.9442	0.825	0.593	1.69629e-76	7.55992e-62	-5.27724	0.774	0.595	1.67664e-57	3.93311e-08	2.29456e-80
Mlxipl	6.50733e-07	0.786293	0.504	0.299	0.014432	8.20938e-81	0.648917	0.59	0.376	1.82068e-76	7.52181e-73	0.610737	0.508	0.342	1.66819e-68	6.50733e-07	2.46281e-80
Chd2	5.55876e-08	-0.593101	0.569	0.306	0.00123282	8.56474e-81	0.699452	0.626	0.422	1.89949e-76	2.15173e-40	3.99019	0.568	0.44	4.77212e-36	5.55876e-08	2.56942e-80
Fez2	0.000371281	0.259053	0.496	0.319	1	1.13038e-64	-3.40065	0.63	0.433	2.50695e-60	8.58831e-81	0.700241	0.61	0.413	1.90471e-76	0.000371281	2.57649e-80
Ssr4	9.55463e-06	-5.87772	0.789	0.537	0.211903	8.00038e-27	-11.0216	0.843	0.674	1.77432e-22	9.01359e-81	-6.11045	0.835	0.653	1.99903e-76	9.55463e-06	2.70408e-80
Spcs2	7.92044e-06	-5.17525	0.764	0.499	0.17566	1.42894e-33	-5.76894	0.851	0.671	3.16911e-29	9.66938e-81	-3.31616	0.839	0.65	2.14448e-76	7.92044e-06	2.90081e-80
Ubl3	0.000152305	-1.80708	0.675	0.471	1	7.50541e-75	-0.425331	0.809	0.603	1.66455e-70	1.24147e-80	-0.477854	0.768	0.584	2.75333e-76	0.000152305	3.72441e-80
Med13	0.000859599	0.273109	0.447	0.296	1	1.46419e-80	0.802571	0.586	0.395	3.24727e-76	2.18188e-39	0.967623	0.527	0.401	4.83898e-35	0.000859599	4.39256e-80
Fcgr2b	2.62337e-05	-6.36579	0.691	0.459	0.581812	6.1648e-53	-15.2468	0.728	0.516	1.36723e-48	1.97381e-80	-5.27921	0.717	0.51	4.37752e-76	2.62337e-05	5.92144e-80
Cysltr1	1.79052e-10	0.967964	0.528	0.274	3.97102e-06	3.69355e-72	0.484407	0.599	0.393	8.19156e-68	2.10025e-80	-0.503546	0.565	0.386	4.65793e-76	1.79052e-10	6.30074e-80
Arhgap27	3.73045e-08	0.569469	0.431	0.215	0.000827339	2.38965e-80	0.428177	0.443	0.262	5.29976e-76	2.93723e-32	0.461754	0.358	0.262	6.51419e-28	3.73045e-08	7.16895e-80
Tcirg1	0.00372285	0.454134	0.472	0.311	1	8.38436e-27	-0.829535	0.516	0.371	1.85948e-22	4.42955e-80	-1.38299	0.547	0.367	9.82385e-76	0.00372285	1.32886e-79
Aldoa	0.18727	-17.5429	0.577	0.462	1	4.89731e-80	-34.3046	0.561	0.601	1.08612e-75	0.0678864	-20.8736	0.593	0.541	1	0.18727	1.46919e-79
Prpf4b	0.000166063	-1.11668	0.675	0.485	1	7.46038e-80	-1.98042	0.828	0.62	1.65456e-75	5.13324e-21	-3.60923	0.744	0.643	1.13845e-16	0.000166063	2.23811e-79
Cox6b1	0.532645	-7.81907	0.553	0.469	1	8.14888e-80	-37.7563	0.618	0.633	1.80726e-75	0.0026689	-22.9849	0.639	0.585	1	0.532645	2.44466e-79
Abl1	8.0066e-08	0.974833	0.488	0.257	0.0017757	9.06259e-80	0.340127	0.554	0.356	2.0099e-75	5.31885e-67	0.386304	0.508	0.348	1.17961e-62	8.0066e-08	2.71878e-79
Rgmb	1.5997e-05	0.468795	0.415	0.234	0.354782	2.21567e-56	0.469742	0.499	0.332	4.91391e-52	1.01185e-79	0.695706	0.496	0.316	2.24409e-75	1.5997e-05	3.03556e-79
Ppib	1.20931e-05	-1.8187	0.813	0.586	0.268201	1.87016e-12	-7.15943	0.903	0.762	4.14764e-08	1.03066e-79	-3.06912	0.902	0.722	2.2858e-75	1.20931e-05	3.09199e-79
Stag2	4.77526e-06	0.916971	0.561	0.34	0.105906	1.1586e-79	1.13888	0.64	0.442	2.56955e-75	3.94512e-28	-0.640315	0.562	0.459	8.74948e-24	4.77526e-06	3.4758e-79
Pnn	2.18963e-06	-0.271611	0.675	0.454	0.0485616	1.21191e-79	0.961174	0.808	0.591	2.68778e-75	2.28142e-72	0.391806	0.76	0.597	5.05974e-68	2.18963e-06	3.63574e-79
Uqcrb	0.480181	-14.0391	0.407	0.358	1	3.98672e-79	-40.5587	0.498	0.535	8.84175e-75	0.0160028	-36.9039	0.496	0.46	1	0.480181	1.19602e-78
Cdk12	0.0169531	1.69	0.472	0.338	1	4.765e-79	1.00043	0.653	0.445	1.05678e-74	1.28138e-47	-0.793795	0.575	0.445	2.84185e-43	0.0169531	1.4295e-78
Sipa1	1.09663e-09	2.7294	0.74	0.447	2.43211e-05	6.93853e-79	0.71016	0.763	0.533	1.53883e-74	7.16756e-73	-0.412929	0.685	0.501	1.58962e-68	1.09663e-09	2.08156e-78
Zfp292	6.13054e-10	-5.49887	0.675	0.392	1.35963e-05	9.40726e-79	-2.93598	0.711	0.508	2.08634e-74	4.76107e-65	-0.953567	0.663	0.503	1.05591e-60	6.13054e-10	2.82218e-78
Ubb	2.41065e-05	-69.1178	0.935	0.716	0.534635	2.80995e-32	-81.075	0.973	0.867	6.2319e-28	1.84242e-78	-50.8698	0.983	0.868	4.08611e-74	2.41065e-05	5.52725e-78
Bod1l	2.25633e-07	0.802559	0.561	0.334	0.0050041	2.02285e-78	1.1924	0.629	0.435	4.48628e-74	9.88099e-29	-1.01404	0.543	0.449	2.19141e-24	2.25633e-07	6.06856e-78
Slc26a2	0.000107699	-42.4317	0.317	0.185	1	2.94064e-78	-72.5335	0.411	0.245	6.52175e-74	3.75138e-15	-29.6855	0.314	0.247	8.31981e-11	0.000107699	8.82192e-78
Uqcrh	0.507227	-22.9105	0.634	0.523	1	5.30521e-78	-33.6692	0.636	0.647	1.17659e-73	1.88947e-11	-35.1013	0.642	0.617	4.19046e-07	0.507227	1.59156e-77
Hnrnpul1	2.42337e-09	1.9678	0.699	0.405	5.37455e-05	3.24354e-74	0.517616	0.698	0.488	7.19352e-70	5.77214e-78	0.581821	0.655	0.482	1.28014e-73	2.42337e-09	1.73164e-77
Rreb1	0.000811975	1.05562	0.463	0.311	1	1.09123e-77	0.556056	0.621	0.416	2.42013e-73	2.21737e-61	-27.6814	0.561	0.418	4.91769e-57	0.000811975	3.27369e-77
Itgb2	8.04588e-07	-6.30525	0.732	0.499	0.0178442	1.50981e-77	-3.58772	0.752	0.51	3.34845e-73	4.72776e-62	-12.0655	0.695	0.516	1.04852e-57	8.04588e-07	4.52942e-77
Cebpd	0.0240101	-13.9651	0.382	0.286	1	4.6747e-17	-23.9536	0.514	0.38	1.03676e-12	1.55778e-77	-0.466007	0.531	0.356	3.45484e-73	0.0240101	4.67333e-77
Rhoa	9.31322e-07	-6.23232	0.87	0.625	0.0206549	1.12193e-45	-3.01996	0.918	0.735	2.48823e-41	5.67391e-77	-5.65695	0.897	0.732	1.25836e-72	9.31322e-07	1.70217e-76
Cd86	4.14264e-11	-23.0498	0.748	0.404	9.18754e-07	4.51263e-68	-2.47261	0.746	0.515	1.00081e-63	1.01393e-76	-4.07906	0.702	0.492	2.2487e-72	4.14264e-11	3.0418e-76
Purb	6.58749e-07	-17.8831	0.732	0.491	0.0146097	1.36739e-76	-9.81026	0.837	0.645	3.03259e-72	1.10757e-07	-7.6775	0.759	0.657	0.00245637	6.58749e-07	4.10216e-76
Glul	2.27462e-05	-34.1308	0.959	0.734	0.504464	1.26195e-20	-39.1632	0.958	0.796	2.79874e-16	1.42774e-76	-67.6277	0.955	0.819	3.16645e-72	2.27462e-05	4.28323e-76
Pik3ap1	1.95085e-07	0.628458	0.545	0.292	0.00432659	1.58973e-76	-1.02664	0.57	0.362	3.52569e-72	2.00136e-56	-0.700488	0.503	0.351	4.43861e-52	1.95085e-07	4.76918e-76
Nfat5	0.00518969	-1.27534	0.488	0.344	1	3.1777e-11	-8.51642	0.586	0.456	7.04751e-07	1.87477e-76	0.700461	0.611	0.451	4.15787e-72	0.00518969	5.62431e-76
Zswim6	1.5741e-08	0.414598	0.52	0.28	0.000349105	1.15724e-48	-0.681027	0.51	0.349	2.56653e-44	2.45337e-76	-0.254285	0.55	0.364	5.44109e-72	1.5741e-08	7.36012e-76
Slmap	6.6119e-06	1.69252	0.431	0.242	0.146639	3.29017e-76	0.75349	0.525	0.342	7.29693e-72	4.71795e-25	-0.481743	0.46	0.351	1.04635e-20	6.6119e-06	9.8705e-76
Zbtb1	1.76573e-12	1.09511	0.512	0.236	3.91603e-08	3.36382e-76	0.774222	0.489	0.309	7.46027e-72	9.30227e-35	-0.432252	0.421	0.31	2.06306e-30	1.76573e-12	1.00914e-75
Cntrl	4.03037e-05	-1.2426	0.374	0.218	0.893855	6.62957e-76	1.10767	0.454	0.282	1.47031e-71	6.00768e-29	-0.411549	0.384	0.287	1.33238e-24	4.03037e-05	1.98887e-75
Atp5j2	0.0269584	-14.881	0.569	0.442	1	7.64343e-76	-25.2823	0.627	0.633	1.69516e-71	0.224291	-32.9339	0.659	0.587	1	0.224291	2.29303e-75
Sh3kbp1	0.00707523	0.563165	0.39	0.258	1	8.05417e-76	0.27938	0.514	0.323	1.78625e-71	2.11056e-31	0.594768	0.445	0.339	4.68079e-27	0.00707523	2.41625e-75
Usp24	0.00258133	-1.01633	0.382	0.246	1	4.33302e-56	0.417001	0.547	0.373	9.60977e-52	1.79591e-75	0.329822	0.519	0.358	3.98296e-71	0.00258133	5.38772e-75
Clk1	5.49657e-06	-3.94185	0.797	0.593	0.121903	2.52448e-75	-1.3349	0.868	0.666	5.5988e-71	2.09107e-75	-2.84864	0.825	0.682	4.63758e-71	5.49657e-06	6.27322e-75
Pebp1	0.0150425	-11.6354	0.472	0.353	1	2.91264e-75	-21.5441	0.498	0.54	6.45966e-71	1.75269e-06	-28.4126	0.552	0.447	0.0388712	0.0150425	8.73793e-75
Sort1	4.26584e-05	0.319344	0.52	0.326	0.946078	3.5726e-75	0.840822	0.615	0.409	7.92332e-71	1.26611e-31	-0.446861	0.523	0.413	2.80797e-27	4.26584e-05	1.07178e-74
Gngt2	6.36552e-05	-35.6004	0.553	0.34	1	2.49696e-37	-11.5046	0.653	0.462	5.53775e-33	5.7808e-75	-23.6371	0.648	0.437	1.28206e-70	6.36552e-05	1.73424e-74
Tnrc6b	6.55878e-05	1.2524	0.667	0.474	1	7.50216e-75	2.62868	0.802	0.601	1.66383e-70	1.03719e-51	0.450923	0.746	0.608	2.30029e-47	6.55878e-05	2.25065e-74
Ube3a	1.73501e-07	-0.741062	0.659	0.434	0.0038479	1.08885e-74	-2.65139	0.766	0.572	2.41486e-70	4.35049e-35	-5.11649	0.695	0.572	9.64851e-31	1.73501e-07	3.26656e-74
Fam111a	0.00749166	-1.55999	0.374	0.243	1	1.66264e-74	-0.265745	0.443	0.273	3.68741e-70	1.2208e-08	-1.73126	0.347	0.298	0.000270749	0.00749166	4.98792e-74
Ndufb1-ps	0.570811	-7.28278	0.415	0.359	1	2.0056e-74	-20.4653	0.428	0.486	4.44802e-70	7.59741e-09	-13.9095	0.469	0.461	0.000168495	0.570811	6.01679e-74
Csnk1a1	3.36582e-09	-0.407618	0.805	0.525	7.46472e-05	2.39986e-74	-2.26459	0.852	0.66	5.32242e-70	3.33884e-31	0.891317	0.786	0.652	7.40487e-27	3.36582e-09	7.19959e-74
Pnp	1.0959e-12	-2.47675	0.724	0.442	2.43048e-08	7.32296e-46	-0.947747	0.806	0.606	1.62409e-41	2.65025e-74	-1.48235	0.746	0.563	5.87773e-70	1.0959e-12	7.95075e-74
Ttc14	6.51994e-05	0.848817	0.675	0.482	1	8.56486e-74	-9.73596	0.834	0.622	1.89952e-69	5.48746e-45	-1.92824	0.772	0.633	1.21701e-40	6.51994e-05	2.56946e-73
Itch	1.24087e-05	0.771365	0.626	0.417	0.2752	3.24716e-50	-2.61098	0.742	0.543	7.20156e-46	9.53573e-74	1.50796	0.7	0.537	2.11483e-69	1.24087e-05	2.86072e-73
Atp5o	0.86827	-8.21701	0.293	0.277	1	1.23949e-73	-31.1346	0.37	0.439	2.74893e-69	0.0010007	-24.6471	0.38	0.372	1	0.86827	3.71846e-73
Tcn2	5.56669e-09	0.475802	0.78	0.482	0.000123458	1.74581e-73	0.519491	0.822	0.605	3.87185e-69	1.47007e-64	-0.684084	0.748	0.567	3.26032e-60	5.56669e-09	5.23742e-73
Hnrnpd	1.3551e-06	1.24488	0.626	0.368	0.0300534	1.89279e-73	-0.611496	0.715	0.508	4.19782e-69	3.423e-23	-1.47523	0.585	0.477	7.59153e-19	1.3551e-06	5.67836e-73
Klf7	2.32472e-06	-4.04446	0.447	0.249	0.0515576	2.45961e-73	-5.21934	0.569	0.373	5.45493e-69	0.0006346	-1.48986	0.318	0.346	1	0.0006346	7.37884e-73
Fkbp15	2.85255e-06	1.01017	0.528	0.309	0.0632638	3.27671e-73	0.581787	0.585	0.386	7.26709e-69	5.62566e-58	0.491434	0.525	0.384	1.24766e-53	2.85255e-06	9.83013e-73
Mtss1	0.00592638	0.723329	0.26	0.164	1	4.68194e-73	0.382478	0.518	0.33	1.03836e-68	5.28226e-27	-0.864618	0.418	0.314	1.1715e-22	0.00592638	1.40458e-72
Cox5a	0.270303	-4.30495	0.293	0.305	1	5.29287e-73	-11.6241	0.41	0.463	1.17385e-68	0.00126192	-11.9543	0.419	0.402	1	0.270303	1.58786e-72
Mdm4	0.00246825	0.445825	0.439	0.3	1	6.85704e-73	1.15842	0.574	0.373	1.52076e-68	2.11941e-52	0.41256	0.504	0.379	4.70042e-48	0.00246825	2.05711e-72
Slc38a1	0.00449729	-15.0619	0.431	0.301	1	1.02786e-72	-5.3437	0.565	0.373	2.2796e-68	1.08041e-18	-4.96742	0.482	0.37	2.39614e-14	0.00449729	3.08359e-72
Cdk19	1.01312e-05	0.754533	0.39	0.219	0.22469	1.10215e-72	-1.91007	0.437	0.273	2.44436e-68	0.000249588	-1.49807	0.33	0.284	1	0.000249588	3.30646e-72
Arhgdib	2.53396e-05	-60.3398	0.724	0.471	0.561981	1.17088e-54	-46.2004	0.778	0.548	2.59678e-50	1.24704e-72	-44.6001	0.766	0.56	2.7657e-68	2.53396e-05	3.74113e-72
Uqcr10	0.805845	-12.0487	0.382	0.348	1	1.28998e-72	-34.1025	0.43	0.484	2.86092e-68	2.51883e-14	-45.6273	0.436	0.458	5.58627e-10	0.805845	3.86994e-72
Setd5	1.31679e-06	-2.52767	0.602	0.382	0.0292037	1.33538e-72	0.960891	0.705	0.499	2.9616e-68	3.48072e-53	0.527198	0.634	0.502	7.71954e-49	1.31679e-06	4.00613e-72
Wapl	0.000107718	-0.615789	0.528	0.335	1	1.65899e-72	0.603914	0.66	0.459	3.6793e-68	4.36191e-37	-1.99314	0.576	0.463	9.67385e-33	0.000107718	4.97696e-72
Fubp1	3.16397e-06	-4.61819	0.756	0.49	0.0701705	3.00076e-72	-0.34556	0.833	0.65	6.65508e-68	1.43717e-66	-0.973921	0.782	0.633	3.18735e-62	3.16397e-06	9.00228e-72
Uba52	0.196151	-21.1243	0.569	0.442	1	4.02339e-72	-36.9695	0.379	0.454	8.92307e-68	3.90729e-63	-11.5421	0.62	0.376	8.66559e-59	0.196151	1.20702e-71
Trim12a	0.00139019	0.275746	0.463	0.32	1	5.68787e-72	1.80577	0.598	0.396	1.26145e-67	3.47415e-50	-1.06639	0.551	0.411	7.70496e-46	0.00139019	1.70636e-71
Bclaf1	2.55713e-07	-5.51276	0.724	0.495	0.00567121	7.5439e-72	1.14882	0.8	0.596	1.67309e-67	6.80971e-61	0.454432	0.772	0.616	1.51026e-56	2.55713e-07	2.26317e-71
Rps9	0.000984946	-69.7573	1	0.852	1	4.59555e-31	-68.5011	0.994	0.868	1.0192e-26	7.86567e-72	-74.9709	0.993	0.889	1.74445e-67	0.000984946	2.3597e-71
2007-03-01	6.21086e-06	0.906637	0.577	0.349	0.137745	9.10878e-72	1.13834	0.649	0.44	2.02015e-67	5.57865e-34	-0.709868	0.555	0.434	1.23723e-29	6.21086e-06	2.73264e-71
Sh3bgrl3	0.0112689	-46.333	0.772	0.575	1	5.92068e-25	-41.4195	0.848	0.653	1.31309e-20	1.63292e-71	-30.0403	0.852	0.654	3.62149e-67	0.0112689	4.89876e-71
Pak2	1.89719e-07	-0.399832	0.756	0.488	0.00420759	1.92109e-71	1.11085	0.8	0.605	4.26059e-67	6.63857e-43	-1.15255	0.748	0.609	1.4723e-38	1.89719e-07	5.76327e-71
Ndufa11	0.782871	-13.6045	0.26	0.238	1	3.42403e-71	-29.8585	0.301	0.39	7.59381e-67	3.68677e-07	-32.1459	0.308	0.319	0.00817652	0.782871	1.02721e-70
Cox4i1	0.703964	-47.9872	0.772	0.667	1	3.57642e-71	-50.1115	0.847	0.801	7.93179e-67	4.61677e-08	-51.2084	0.859	0.809	0.00102391	0.703964	1.07293e-70
Ncoa3	5.6319e-05	0.895819	0.439	0.292	1	1.08785e-65	0.37909	0.56	0.371	2.41264e-61	3.7585e-71	0.440285	0.533	0.37	8.3356e-67	5.6319e-05	1.12755e-70
Ctsf	5.7208e-08	1.82394	0.667	0.389	0.00126876	2.80198e-38	0.690519	0.712	0.525	6.21422e-34	5.85673e-71	0.335245	0.667	0.491	1.2989e-66	5.7208e-08	1.75702e-70
Srsf6	0.0198955	0.836262	0.463	0.333	1	7.79777e-34	0.607099	0.576	0.417	1.72939e-29	1.16005e-70	0.486317	0.564	0.395	2.57276e-66	0.0198955	3.48015e-70
Tet3	0.00279218	1.50129	0.463	0.319	1	1.36638e-70	0.753173	0.588	0.402	3.03035e-66	1.31106e-31	1.09148	0.505	0.39	2.90766e-27	0.00279218	4.09913e-70
Scarb2	5.35535e-09	1.14332	0.724	0.424	0.000118771	1.51345e-70	1.14511	0.727	0.528	3.35654e-66	4.08621e-55	-0.939775	0.663	0.502	9.0624e-51	5.35535e-09	4.54036e-70
Npnt	4.41118e-06	-0.817476	0.39	0.203	0.0978312	1.71244e-70	-1.67648	0.335	0.194	3.79784e-66	1.81596e-22	-0.327443	0.294	0.215	4.02744e-18	4.41118e-06	5.13731e-70
Itm2c	4.11673e-08	-3.9942	0.837	0.586	0.000913009	1.36155e-63	-10.7968	0.906	0.71	3.01964e-59	1.71637e-70	-2.95584	0.888	0.702	3.80657e-66	4.11673e-08	5.14912e-70
Zfp638	0.00287148	-0.627086	0.528	0.389	1	1.7575e-70	0.737032	0.726	0.522	3.89779e-66	3.92166e-49	-0.696637	0.651	0.514	8.69745e-45	0.00287148	5.2725e-70
Tbl1xr1	0.000634793	0.358827	0.431	0.283	1	2.48956e-70	0.318167	0.547	0.365	5.52135e-66	1.25547e-27	-0.612522	0.465	0.372	2.78438e-23	0.000634793	7.46869e-70
mt-Atp8	0.170179	-1.19024	0.398	0.299	1	4.69564e-35	-1.11749	0.294	0.345	1.0414e-30	2.77205e-70	-3.14024	0.269	0.415	6.14786e-66	0.170179	8.31616e-70
Btg1	4.18121e-09	-24.4321	0.756	0.546	9.27309e-05	4.08556e-70	-38.1508	0.82	0.593	9.06096e-66	4.03364e-69	-8.16133	0.795	0.61	8.94581e-65	4.18121e-09	1.22567e-69
Nktr	8.21724e-10	-11.574	0.789	0.485	1.82242e-05	5.77614e-70	-7.86902	0.807	0.609	1.28103e-65	1.49233e-62	-1.28247	0.771	0.622	3.30969e-58	8.21724e-10	1.73284e-69
Pnpla7	3.33335e-09	1.61122	0.65	0.371	7.3927e-05	9.88424e-26	0.307893	0.545	0.399	2.19213e-21	5.83963e-70	0.686806	0.55	0.39	1.29511e-65	3.33335e-09	1.75189e-69
Rtn4	2.80674e-10	-7.57152	0.862	0.607	6.22479e-06	5.46093e-69	-6.47064	0.906	0.722	1.21112e-64	6.21641e-70	-4.12398	0.863	0.691	1.37868e-65	2.80674e-10	1.86492e-69
Hk2	1.14643e-12	2.10735	0.821	0.526	2.54255e-08	6.80725e-62	-1.47592	0.784	0.559	1.50971e-57	8.45288e-70	-0.611926	0.789	0.583	1.87468e-65	1.14643e-12	2.53586e-69
Derl2	0.000849089	0.620873	0.382	0.254	1	1.49892e-13	0.400599	0.49	0.371	3.3243e-09	9.63208e-70	0.40189	0.516	0.349	2.1362e-65	0.000849089	2.88962e-69
Zmynd8	1.15453e-09	-0.781967	0.577	0.302	2.56051e-05	1.4728e-69	0.866057	0.61	0.417	3.26638e-65	9.72078e-29	-1.44714	0.506	0.405	2.15587e-24	1.15453e-09	4.41841e-69
Mknk1	0.000176619	1.44844	0.455	0.271	1	1.07841e-36	0.425355	0.496	0.343	2.39169e-32	1.49969e-69	0.378928	0.485	0.333	3.32601e-65	0.000176619	4.49906e-69
Gcn1	5.44473e-08	1.34377	0.496	0.265	0.00120753	2.30138e-69	0.576014	0.574	0.383	5.104e-65	2.67726e-68	1.20802	0.517	0.365	5.93763e-64	5.44473e-08	6.90414e-69
H2-D1	0.1858	-28.8281	0.772	0.638	1	3.44533e-13	-24.6522	0.766	0.607	7.64104e-09	3.99132e-69	-15.6098	0.835	0.633	8.85194e-65	0.1858	1.19739e-68
Arpc2	1.48034e-05	-15.7374	0.878	0.603	0.32831	4.30171e-69	-8.02111	0.914	0.709	9.54033e-65	2.96704e-51	-14.522	0.884	0.709	6.5803e-47	1.48034e-05	1.29051e-68
Cox6a1	0.769713	-1.97692	0.472	0.401	1	6.15269e-69	-25.8649	0.523	0.554	1.36454e-64	4.49186e-12	-11.648	0.505	0.504	9.96204e-08	0.769713	1.84581e-68
Rpl10	0.000321401	-50.8677	0.976	0.802	1	4.50754e-23	-63.6785	0.984	0.835	9.99681e-19	8.95917e-69	-63.3216	0.982	0.846	1.98696e-64	0.000321401	2.68775e-68
P2rx7	0.00051116	0.303767	0.447	0.294	1	9.0398e-69	-4.54196	0.563	0.362	2.00485e-64	6.34776e-51	-0.802459	0.5	0.354	1.40781e-46	0.00051116	2.71194e-68
Rab6b	0.000117903	0.321194	0.415	0.245	1	9.45961e-69	0.367229	0.513	0.344	2.09795e-64	2.68951e-36	0.368501	0.458	0.327	5.9648e-32	0.000117903	2.83788e-68
Ptprj	9.88315e-06	0.470674	0.569	0.352	0.219189	1.28109e-68	0.278929	0.625	0.417	2.8412e-64	3.13831e-41	-0.286001	0.526	0.403	6.96014e-37	9.88315e-06	3.84326e-68
Tmem37	1.60672e-07	1.39124	0.528	0.297	0.00356339	0.000536748	-0.751648	0.512	0.404	1	1.83971e-68	0.475531	0.528	0.36	4.08012e-64	0.000536748	5.51914e-68
Akna	7.87927e-05	0.287878	0.455	0.273	1	2.63222e-65	0.475083	0.519	0.326	5.83775e-61	2.28002e-68	0.383374	0.488	0.327	5.05663e-64	7.87927e-05	6.84006e-68
Vav1	3.54009e-08	0.904681	0.593	0.321	0.000785121	8.40443e-62	0.401066	0.595	0.393	1.86393e-57	2.60706e-68	0.378093	0.55	0.379	5.78194e-64	3.54009e-08	7.82118e-68
Ogt	5.43138e-06	-3.35873	0.74	0.498	0.120457	1.47599e-49	-4.11905	0.83	0.628	3.27346e-45	3.36855e-68	-2.22611	0.791	0.636	7.47078e-64	5.43138e-06	1.01057e-67
Chchd2	0.063487	-28.7096	0.707	0.562	1	4.36445e-68	-46.4039	0.81	0.764	9.67949e-64	0.0835766	-51.2853	0.798	0.712	1	0.0835766	1.30934e-67
Arhgap4	0.00359011	0.382424	0.333	0.203	1	4.79355e-38	0.385306	0.43	0.285	1.06311e-33	5.63584e-68	0.343573	0.408	0.263	1.24992e-63	0.00359011	1.69075e-67
Itgav	5.84708e-06	0.364754	0.561	0.368	0.129677	9.72298e-68	0.663313	0.689	0.481	2.15636e-63	3.5354e-64	-0.529722	0.641	0.482	7.84081e-60	5.84708e-06	2.91689e-67
Syk	2.61922e-06	-0.436789	0.504	0.29	0.058089	1.84908e-67	0.956177	0.556	0.357	4.1009e-63	9.89832e-58	-1.25389	0.524	0.364	2.19525e-53	2.61922e-06	5.54725e-67
Slc38a2	9.75051e-08	-79.1626	0.585	0.349	0.00216247	2.28202e-67	-142.641	0.611	0.43	5.06107e-63	2.84326e-07	-132.254	0.45	0.402	0.00630578	2.84326e-07	6.84606e-67
Mif	0.514314	-13.5953	0.35	0.309	1	2.43526e-67	-32.0433	0.343	0.417	5.40093e-63	0.0899986	-18.969	0.388	0.365	1	0.514314	7.30579e-67
Eif4a1	6.66363e-07	-15.9119	0.732	0.501	0.0147786	1.13387e-06	-17.2697	0.728	0.586	0.0251469	2.48384e-67	-14.597	0.73	0.56	5.50865e-63	1.13387e-06	7.45151e-67
Syncrip	0.000737377	-0.386618	0.504	0.343	1	2.97234e-67	1.30074	0.627	0.433	6.59206e-63	5.94584e-26	-0.405556	0.521	0.42	1.31867e-21	0.000737377	8.91702e-67
Rnf111	2.82329e-06	0.262893	0.52	0.298	0.062615	4.34405e-67	0.71166	0.603	0.405	9.63423e-63	9.35829e-58	0.352651	0.549	0.402	2.07548e-53	2.82329e-06	1.30321e-66
Yy1	2.44987e-06	0.52373	0.569	0.344	0.0543333	6.40848e-35	0.39707	0.635	0.471	1.42127e-30	4.46416e-67	0.354071	0.598	0.43	9.9006e-63	2.44987e-06	1.33925e-66
Cited2	0.00430383	-8.04061	0.26	0.166	1	5.04586e-67	-6.80691	0.361	0.212	1.11907e-62	3.18899e-07	15.8203	0.274	0.23	0.00707254	0.00430383	1.51376e-66
Slc12a9	1.99016e-06	0.586085	0.52	0.295	0.0441378	1.12916e-38	0.301057	0.543	0.379	2.50425e-34	5.33067e-67	0.418508	0.519	0.359	1.18224e-62	1.99016e-06	1.5992e-66
Rplp1	8.60531e-05	-177.999	0.984	0.914	1	8.9731e-21	-110.314	0.996	0.907	1.99005e-16	7.89641e-67	-119.952	0.998	0.938	1.75127e-62	8.60531e-05	2.36892e-66
Tut7	1.21952e-06	-1.49418	0.675	0.421	0.0270464	2.95936e-60	1.16668	0.704	0.515	6.56327e-56	8.1355e-67	-0.459658	0.682	0.524	1.80429e-62	1.21952e-06	2.44065e-66
Abhd17c	5.29282e-06	0.701242	0.358	0.182	0.117384	1.17018e-66	0.417666	0.405	0.243	2.59522e-62	6.51317e-44	0.283146	0.376	0.261	1.44449e-39	5.29282e-06	3.51053e-66
Cd14	1.03955e-06	-27.0351	0.65	0.426	0.0230552	3.20966e-21	-21.5696	0.731	0.536	7.11839e-17	1.41206e-66	-16.9302	0.705	0.495	3.13166e-62	1.03955e-06	4.23617e-66
Rtn1	0.000280381	-23.1819	0.382	0.234	1	1.72926e-66	-21.5684	0.493	0.333	3.83515e-62	1.44842e-06	-21.5126	0.42	0.339	0.0321232	0.000280381	5.18778e-66
P4hb	7.05449e-08	-1.80417	0.642	0.412	0.00156455	2.95092e-66	0.785075	0.706	0.504	6.54454e-62	3.57427e-37	-2.92452	0.621	0.496	7.92701e-33	7.05449e-08	8.85275e-66
0610040J01Rik	5.80239e-07	0.585644	0.39	0.191	0.0128685	7.9072e-34	0.289576	0.445	0.297	1.75366e-29	3.60304e-66	0.427994	0.432	0.27	7.99083e-62	5.80239e-07	1.08091e-65
Atp1b3	0.00240338	-2.62615	0.569	0.402	1	4.64192e-66	-1.35692	0.743	0.541	1.02948e-61	1.01213e-36	-1.17298	0.673	0.538	2.24471e-32	0.00240338	1.39258e-65
Peak1	2.78621e-08	0.54373	0.317	0.133	0.000617925	6.61327e-66	0.824012	0.393	0.244	1.46669e-61	2.51456e-17	-0.314799	0.322	0.247	5.57678e-13	2.78621e-08	1.98398e-65
Stk4	0.00946863	-0.260819	0.39	0.261	1	8.12346e-66	0.866454	0.496	0.322	1.80162e-61	2.05379e-28	-0.564471	0.426	0.325	4.55489e-24	0.00946863	2.43704e-65
Trip11	0.0210678	3.32177	0.423	0.308	1	1.14033e-65	-2.23469	0.6	0.418	2.52903e-61	7.12341e-41	-1.19755	0.545	0.424	1.57983e-36	0.0210678	3.421e-65
Vgll4	0.00199715	0.581655	0.455	0.301	1	3.62051e-26	0.314445	0.588	0.432	8.02956e-22	1.47715e-65	0.617356	0.549	0.391	3.27602e-61	0.00199715	4.43144e-65
Prcp	7.46395e-05	-0.282132	0.561	0.344	1	4.20465e-43	0.349966	0.647	0.455	9.32506e-39	2.4985e-65	0.83777	0.611	0.444	5.54118e-61	7.46395e-05	7.49551e-65
Smchd1	1.38798e-07	-19.079	0.561	0.318	0.00307827	2.72262e-65	0.366081	0.628	0.441	6.03824e-61	1.0331e-46	-0.803659	0.565	0.43	2.29122e-42	1.38798e-07	8.16787e-65
Rassf4	0.000851396	-0.506973	0.463	0.298	1	5.66094e-18	-0.786417	0.455	0.336	1.25548e-13	5.91514e-65	-1.00977	0.494	0.333	1.31186e-60	0.000851396	1.77454e-64
Nfe2l2	1.08719e-08	-11.5121	0.764	0.46	0.000241118	9.03205e-39	-19.2793	0.725	0.542	2.00313e-34	1.01889e-64	-13.5809	0.725	0.536	2.25969e-60	1.08719e-08	3.05666e-64
Chd4	0.00105207	-4.49278	0.585	0.413	1	1.37841e-64	-3.84114	0.691	0.497	3.05704e-60	1.03476e-09	-2.6707	0.576	0.503	2.29489e-05	0.00105207	4.13523e-64
Ubn2	2.35521e-07	1.5208	0.675	0.424	0.00522338	8.1368e-63	-1.6444	0.743	0.545	1.80458e-58	1.6566e-64	-0.694824	0.719	0.559	3.67401e-60	2.35521e-07	4.9698e-64
Hspa5	1.74479e-14	-45.4588	0.911	0.644	3.86959e-10	2.01292e-64	-31.6553	0.945	0.804	4.46425e-60	1.29539e-62	-21.6943	0.934	0.798	2.87291e-58	1.74479e-14	6.03876e-64
Herpud1	1.16096e-05	-2.99548	0.553	0.34	0.257477	8.0773e-25	-7.05079	0.614	0.455	1.79138e-20	2.89971e-64	-11.7803	0.618	0.433	6.43098e-60	1.16096e-05	8.69913e-64
G3bp2	1.42212e-06	0.965376	0.61	0.381	0.0315398	2.93474e-64	1.42015	0.696	0.503	6.50867e-60	4.03876e-32	-0.865531	0.614	0.498	8.95716e-28	1.42212e-06	8.80422e-64
Tcf25	0.000227853	0.48255	0.699	0.494	1	3.40992e-64	1.10192	0.824	0.635	7.56252e-60	5.80574e-10	-0.681179	0.732	0.627	1.2876e-05	0.000227853	1.02298e-63
Atp6v0a2	4.06441e-08	1.0101	0.569	0.332	0.000901405	4.42748e-64	1.02622	0.61	0.416	9.81926e-60	6.19302e-53	-0.413462	0.547	0.407	1.37349e-48	4.06441e-08	1.32824e-63
Fnip1	0.00563068	0.962287	0.407	0.278	1	4.97244e-64	0.733617	0.544	0.362	1.10279e-59	1.31674e-40	0.290229	0.479	0.358	2.92027e-36	0.00563068	1.49173e-63
Arpc1b	5.93605e-05	-17.8085	0.829	0.572	1	1.05136e-27	-9.18212	0.842	0.649	2.3317e-23	6.58681e-64	-12.2873	0.83	0.635	1.46082e-59	5.93605e-05	1.97604e-63
Hsp90ab1	7.004e-06	-30.4476	0.911	0.683	0.155335	1.21211e-63	-50.179	0.922	0.856	2.68822e-59	6.75778e-45	-28.8185	0.955	0.845	1.49874e-40	7.004e-06	3.63633e-63
Ndufc1	0.515608	-8.07177	0.228	0.252	1	1.22713e-63	-22.594	0.323	0.397	2.72154e-59	2.52418e-11	-33.1743	0.329	0.356	5.59812e-07	0.515608	3.6814e-63
Ndufb9	0.0344424	-9.2994	0.504	0.377	1	1.62014e-63	-11.233	0.521	0.539	3.59315e-59	3.67275e-05	-14.8697	0.51	0.499	0.814544	0.0344424	4.86042e-63
Ndufa6	0.127596	-3.25131	0.35	0.374	1	3.10039e-63	-11.0962	0.446	0.495	6.87605e-59	0.659979	-6.21111	0.502	0.44	1	0.659979	9.30118e-63
Cr1l	0.0245777	0.866683	0.48	0.34	1	4.50374e-24	0.417617	0.584	0.443	9.98839e-20	3.469e-63	0.402478	0.555	0.414	7.69354e-59	0.0245777	1.0407e-62
Oga	0.00778107	0.330836	0.358	0.247	1	3.73414e-63	0.617253	0.475	0.314	8.28157e-59	9.77314e-13	-0.331116	0.376	0.312	2.16749e-08	0.00778107	1.12024e-62
Arhgap25	1.62264e-07	-1.67962	0.472	0.251	0.0035987	5.21055e-63	-2.21149	0.48	0.306	1.1556e-58	4.60241e-37	-0.364342	0.403	0.294	1.02072e-32	1.62264e-07	1.56316e-62
Tmem170b	7.08586e-11	0.606842	0.472	0.218	1.5715e-06	2.30488e-25	0.686238	0.425	0.303	5.11176e-21	5.59771e-63	0.687786	0.446	0.289	1.24146e-58	7.08586e-11	1.67931e-62
Rps4x	0.00602075	-82.329	0.967	0.803	1	4.69396e-19	-67.8808	0.978	0.83	1.04103e-14	7.24249e-63	-59.1028	0.987	0.855	1.60624e-58	0.00602075	2.17275e-62
C3ar1	1.45001e-08	-18.5905	0.715	0.41	0.000321583	2.69602e-51	-6.88555	0.649	0.455	5.97924e-47	9.98829e-63	-21.1122	0.652	0.462	2.2152e-58	1.45001e-08	2.99649e-62
Camsap1	0.000318252	0.566429	0.309	0.173	1	1.13125e-62	0.56444	0.371	0.229	2.50889e-58	2.58294e-11	0.292206	0.283	0.227	5.72845e-07	0.000318252	3.39376e-62
Zeb2os	4.43381e-09	0.529964	0.488	0.234	9.8333e-05	1.15606e-62	0.362512	0.529	0.335	2.56392e-58	6.45467e-18	-0.36288	0.395	0.308	1.43152e-13	4.43381e-09	3.46819e-62
Cnot2	4.92125e-08	0.477806	0.463	0.239	0.00109143	1.03396e-41	0.319552	0.448	0.309	2.29311e-37	1.28042e-62	0.384742	0.445	0.305	2.83972e-58	4.92125e-08	3.84126e-62
Hnrnpf	5.87197e-06	-3.62986	0.789	0.501	0.130229	2.78676e-37	-1.36471	0.82	0.634	6.18047e-33	1.63952e-62	-5.22452	0.773	0.602	3.63612e-58	5.87197e-06	4.91856e-62
Secisbp2l	0.000519321	0.398114	0.423	0.273	1	1.77892e-62	0.867127	0.552	0.375	3.9453e-58	1.00925e-31	-0.288884	0.5	0.382	2.23832e-27	0.000519321	5.33677e-62
Ctsc	6.92473e-08	-32.0925	0.829	0.559	0.00153577	1.76391e-46	-32.6542	0.837	0.622	3.912e-42	2.49364e-62	-15.6941	0.818	0.623	5.5304e-58	6.92473e-08	7.48093e-62
Pabpc1	5.69526e-05	-23.2426	0.878	0.636	1	4.12253e-62	-7.3808	0.854	0.655	9.14294e-58	1.38877e-24	-15.4829	0.816	0.669	3.08001e-20	5.69526e-05	1.23676e-61
Gusb	2.11869e-07	0.286287	0.675	0.41	0.00469882	7.7476e-62	-4.19294	0.714	0.497	1.71826e-57	2.7039e-60	-1.11198	0.641	0.465	5.99671e-56	2.11869e-07	2.32428e-61
Atp2b1	3.34126e-05	-6.9015	0.724	0.522	0.741025	1.37029e-61	-9.99608	0.791	0.596	3.03903e-57	7.84016e-44	-13.3114	0.736	0.612	1.73879e-39	3.34126e-05	4.11087e-61
Ncf2	9.78642e-06	-4.37394	0.659	0.411	0.217043	2.89258e-46	-0.974712	0.664	0.466	6.41516e-42	1.61007e-61	-2.61339	0.618	0.458	3.57081e-57	9.78642e-06	4.83021e-61
Ubap2l	4.74957e-07	2.52554	0.699	0.453	0.0105336	1.86628e-61	0.443835	0.781	0.586	4.13903e-57	9.98674e-58	-0.814827	0.743	0.582	2.21486e-53	4.74957e-07	5.59883e-61
Mgat1	6.93907e-08	0.878297	0.528	0.285	0.00153895	2.34847e-61	0.918272	0.583	0.396	5.20843e-57	3.65222e-28	-0.410233	0.471	0.368	8.09989e-24	6.93907e-08	7.04541e-61
Cfl1	9.72332e-07	-15.0919	0.886	0.672	0.0215644	1.03705e-36	-10.5141	0.933	0.765	2.29996e-32	3.27774e-61	-19.127	0.916	0.752	7.26937e-57	9.72332e-07	9.83322e-61
Kmt2c	0.000347273	-1.0557	0.537	0.365	1	5.38355e-61	-2.51754	0.669	0.474	1.19396e-56	1.70063e-43	-0.552629	0.61	0.487	3.77165e-39	0.000347273	1.61506e-60
Atp13a3	3.66401e-05	1.99235	0.455	0.258	0.812604	5.65e-61	0.725764	0.526	0.356	1.25306e-56	9.75819e-37	-0.680409	0.465	0.353	2.16417e-32	3.66401e-05	1.695e-60
Ppt1	1.10494e-09	-1.36145	0.772	0.471	2.45053e-05	5.66848e-61	-7.5219	0.773	0.567	1.25716e-56	2.82813e-37	-3.13283	0.684	0.554	6.27223e-33	1.10494e-09	1.70054e-60
Elob	0.281208	-26.6377	0.553	0.437	1	6.22424e-61	-30.2493	0.617	0.615	1.38041e-56	0.200465	-31.2386	0.637	0.572	1	0.281208	1.86727e-60
Ndufs5	0.824532	-6.56957	0.341	0.312	1	6.55765e-61	-18.8014	0.443	0.483	1.45436e-56	5.21772e-05	-19.0024	0.439	0.429	1	0.824532	1.9673e-60
Coro1a	2.7263e-06	-23.9816	0.78	0.501	0.060464	7.60782e-40	-16.9932	0.788	0.56	1.68726e-35	1.82545e-60	-14.976	0.749	0.549	4.04848e-56	2.7263e-06	5.47635e-60
Eno1	0.409885	-4.75537	0.366	0.303	1	2.02619e-60	-8.85542	0.354	0.419	4.49369e-56	0.293275	-4.33779	0.388	0.348	1	0.409885	6.07857e-60
Mat2a	0.00182432	-8.47719	0.537	0.374	1	0.0842832	-13.1577	0.63	0.521	1	3.83774e-60	-3.12581	0.657	0.486	8.51135e-56	0.0842832	1.15132e-59
Tmed10	6.50629e-10	-2.14009	0.862	0.585	1.44296e-05	6.99845e-60	-1.08811	0.91	0.743	1.55212e-55	8.60253e-46	-1.85052	0.883	0.729	1.90787e-41	6.50629e-10	2.09954e-59
Ndufa7	0.16285	-4.16753	0.463	0.374	1	7.65729e-60	-17.4598	0.488	0.514	1.69823e-55	0.122554	-26.5317	0.5	0.465	1	0.16285	2.29719e-59
Ndufv2	0.00819327	-0.771811	0.317	0.202	1	8.73933e-60	-6.376	0.248	0.33	1.93821e-55	0.12396	-1.92225	0.256	0.251	1	0.12396	2.6218e-59
Lgals8	3.54134e-05	0.509354	0.366	0.217	0.785399	1.01444e-59	0.500192	0.466	0.297	2.24983e-55	1.76713e-26	0.34539	0.366	0.286	3.91913e-22	3.54134e-05	3.04333e-59
St6galnac4	2.97553e-07	0.647596	0.447	0.24	0.00659913	1.04219e-38	0.26637	0.503	0.343	2.31137e-34	1.54565e-59	0.353876	0.476	0.318	3.42795e-55	2.97553e-07	4.63695e-59
Atp5j	0.073903	-14.6312	0.569	0.447	1	2.97889e-59	-37.8052	0.631	0.627	6.60658e-55	8.08467e-07	-40.3735	0.621	0.578	0.0179302	0.073903	8.93667e-59
Prdm2	0.0241526	0.343344	0.325	0.225	1	3.63852e-59	0.95189	0.476	0.311	8.06952e-55	2.0383e-28	0.296234	0.416	0.309	4.52054e-24	0.0241526	1.09156e-58
Slc25a37	0.0447971	-46.7515	0.285	0.198	1	4.13359e-59	0.588373	0.477	0.305	9.16748e-55	2.12382e-41	-17.8411	0.402	0.286	4.71022e-37	0.0447971	1.24008e-58
Whrn	5.14667e-06	0.477396	0.366	0.188	0.114143	6.14986e-53	0.583938	0.467	0.305	1.36392e-48	6.99858e-59	0.408716	0.427	0.278	1.55215e-54	5.14667e-06	2.09957e-58
Phip	0.0102906	-1.48212	0.537	0.39	1	6.43064e-47	4.78594	0.687	0.521	1.42619e-42	8.76392e-59	-0.917006	0.661	0.513	1.94366e-54	0.0102906	2.62918e-58
Ndufb11	0.930352	-6.60886	0.341	0.324	1	8.84261e-59	-13.172	0.439	0.479	1.96111e-54	6.57042e-06	-13.4541	0.433	0.42	0.145719	0.930352	2.65278e-58
Zfp950	1.03799e-06	-0.741461	0.512	0.309	0.0230206	9.48567e-59	0.877988	0.624	0.437	2.10373e-54	5.00782e-37	-0.848112	0.537	0.427	1.11063e-32	1.03799e-06	2.8457e-58
Camk1d	0.00034142	1.08317	0.415	0.268	1	9.63171e-59	1.56076	0.46	0.297	2.13612e-54	4.70066e-14	-0.345982	0.377	0.304	1.04251e-09	0.00034142	2.88951e-58
Gpr160	0.000255218	0.390489	0.268	0.147	1	1.48606e-58	0.371837	0.326	0.193	3.29578e-54	1.10127e-14	0.391777	0.266	0.204	2.4424e-10	0.000255218	4.45818e-58
Rogdi	0.000121891	0.400902	0.504	0.311	1	1.73564e-32	0.43632	0.508	0.358	3.84929e-28	1.94811e-58	0.370498	0.499	0.337	4.32052e-54	0.000121891	5.84433e-58
Sh2b3	1.0875e-08	0.896981	0.561	0.313	0.000241185	3.10097e-58	0.283223	0.542	0.355	6.87733e-54	1.51363e-56	0.379434	0.504	0.35	3.35693e-52	1.0875e-08	9.30291e-58
Bri3	0.00781944	-3.58739	0.667	0.514	1	1.62367e-06	-5.26163	0.808	0.675	0.0360097	4.045e-58	-4.82686	0.817	0.646	8.97101e-54	0.00781944	1.2135e-57
Gapdh	0.273543	-36.3266	0.724	0.591	1	4.0785e-58	-113.135	0.785	0.744	9.0453e-54	0.0308043	-28.2583	0.768	0.684	1	0.273543	1.22355e-57
Ndufb10	0.0640035	-11.8886	0.407	0.298	1	4.68065e-58	-26.5649	0.44	0.471	1.03807e-53	0.339674	-10.3427	0.456	0.395	1	0.339674	1.40419e-57
Golga4	0.0410176	-0.424726	0.333	0.247	1	7.39285e-58	-1.84621	0.494	0.331	1.63959e-53	2.49254e-33	-0.274961	0.448	0.343	5.52795e-29	0.0410176	2.21785e-57
Sik2	1.24684e-06	1.32004	0.374	0.199	0.0276524	1.3265e-29	-1.12307	0.405	0.286	2.94192e-25	1.02054e-57	3.19124	0.409	0.273	2.26335e-53	1.24684e-06	3.06162e-57
Smc1a	0.0100517	3.47211	0.39	0.267	1	1.174e-57	0.269182	0.555	0.375	2.6037e-53	2.90398e-21	-0.806955	0.457	0.381	6.44044e-17	0.0100517	3.52201e-57
Kansl1	0.000669741	1.17688	0.504	0.336	1	3.03146e-47	0.294631	0.613	0.428	6.72317e-43	1.27474e-57	0.319101	0.573	0.428	2.82711e-53	0.000669741	3.82421e-57
Lrmp	2.85818e-06	0.514379	0.317	0.152	0.0633887	1.56689e-57	0.558521	0.344	0.205	3.47505e-53	2.67784e-22	-3.58877	0.276	0.2	5.9389e-18	2.85818e-06	4.70067e-57
Sdcbp	0.00289061	-2.21694	0.707	0.481	1	1.09341e-35	-1.71195	0.777	0.593	2.42497e-31	1.923e-57	-1.00392	0.752	0.577	4.26483e-53	0.00289061	5.769e-57
Tmem59	5.85521e-07	-0.639038	0.854	0.647	0.0129857	3.32179e-10	-5.16629	0.934	0.797	7.36706e-06	3.6364e-57	-5.28851	0.933	0.779	8.06482e-53	5.85521e-07	1.09092e-56
Vps4b	9.40527e-07	0.797679	0.569	0.33	0.020859	7.06569e-57	0.448799	0.617	0.43	1.56703e-52	9.03142e-37	-0.343473	0.547	0.42	2.00299e-32	9.40527e-07	2.11971e-56
Elf2	0.00488436	1.00535	0.39	0.266	1	7.9935e-57	0.602055	0.515	0.346	1.7728e-52	2.21124e-26	0.701035	0.452	0.35	4.9041e-22	0.00488436	2.39805e-56
Mia3	2.66548e-06	0.267737	0.512	0.311	0.059115	1.56671e-56	0.898313	0.578	0.4	3.47465e-52	1.78327e-26	-0.27639	0.509	0.404	3.95493e-22	2.66548e-06	4.70013e-56
Atp5e	0.862696	-19.0038	0.602	0.554	1	1.77582e-56	-52.3761	0.721	0.698	3.93841e-52	0.0383002	-62.9729	0.756	0.672	1	0.862696	5.32745e-56
Fam193a	5.16504e-06	0.655964	0.504	0.284	0.11455	1.84386e-56	0.683124	0.559	0.372	4.08931e-52	8.70331e-56	0.303342	0.518	0.377	1.93022e-51	5.16504e-06	5.53157e-56
Hnrnpa3	1.71299e-08	-2.14006	0.797	0.581	0.000379907	2.12095e-42	-1.8492	0.882	0.72	4.70385e-38	2.14589e-56	-6.75296	0.844	0.689	4.75915e-52	1.71299e-08	6.43766e-56
Cox7b	0.000432376	-14.1647	0.52	0.345	1	2.82795e-56	-41.706	0.464	0.493	6.27182e-52	3.19316e-08	-55.6768	0.459	0.454	0.00070818	0.000432376	8.48384e-56
Sec11c	1.48162e-05	0.264035	0.634	0.442	0.328593	1.1078e-30	-0.40595	0.785	0.607	2.45687e-26	4.27932e-56	-0.833224	0.746	0.568	9.49068e-52	1.48162e-05	1.2838e-55
Dync1h1	0.000242987	0.280393	0.52	0.358	1	4.29716e-56	1.0801	0.624	0.444	9.53024e-52	1.60784e-18	-2.08199	0.542	0.452	3.56587e-14	0.000242987	1.28915e-55
Btg2	1.7121e-07	-70.0805	0.602	0.358	0.0037971	1.04365e-22	-39.0304	0.694	0.522	2.31461e-18	4.33054e-56	-22.7759	0.649	0.481	9.60427e-52	1.7121e-07	1.29916e-55
Wdr44	3.48294e-10	0.664701	0.463	0.225	7.72447e-06	2.23252e-45	0.344197	0.462	0.314	4.95128e-41	4.81415e-56	0.359198	0.445	0.302	1.06768e-51	3.48294e-10	1.44424e-55
Dnajc7	2.57166e-08	-6.6434	0.593	0.344	0.000570344	5.45937e-56	-4.78061	0.641	0.455	1.21078e-51	5.44488e-47	-5.00245	0.568	0.448	1.20757e-42	2.57166e-08	1.63781e-55
Ms4a6b	4.64386e-07	-8.16787	0.488	0.27	0.0102992	8.03706e-56	-11.8523	0.604	0.401	1.78246e-51	3.17e-44	-9.49613	0.528	0.375	7.03043e-40	4.64386e-07	2.41112e-55
Znfx1	0.0102604	-0.496956	0.293	0.189	1	8.75627e-56	-2.19916	0.409	0.26	1.94197e-51	6.82769e-30	-1.90896	0.359	0.263	1.51425e-25	0.0102604	2.62688e-55
Bcl2a1b	7.97392e-05	-26.4112	0.569	0.348	1	9.74965e-56	-6.59666	0.616	0.402	2.16228e-51	2.48564e-30	-11.7415	0.53	0.4	5.51265e-26	7.97392e-05	2.9249e-55
Trim26	0.000768367	0.343512	0.35	0.214	1	4.1311e-33	0.478973	0.449	0.31	9.16195e-29	1.04515e-55	0.36888	0.43	0.29	2.31794e-51	0.000768367	3.13545e-55
Wdfy3	0.000433008	1.0953	0.48	0.307	1	1.12812e-55	0.901992	0.567	0.39	2.50194e-51	5.55591e-39	0.278866	0.506	0.382	1.23219e-34	0.000433008	3.38435e-55
Nrp1	0.00274353	-3.9096	0.439	0.296	1	1.16135e-55	-6.98569	0.558	0.378	2.57564e-51	1.45958e-06	-0.90458	0.412	0.368	0.0323706	0.00274353	3.48405e-55
Kdm7a	0.0238107	-3.91077	0.463	0.339	1	1.34525e-55	0.889209	0.582	0.403	2.98349e-51	1.90461e-50	0.502531	0.573	0.42	4.22405e-46	0.0238107	4.03574e-55
Zeb1	3.84808e-07	-1.61937	0.39	0.197	0.00853426	1.99118e-55	-0.64154	0.462	0.297	4.41604e-51	0.724872	-1.84302	0.291	0.295	1	0.724872	5.97354e-55
Mapk14	4.71937e-05	0.490227	0.48	0.295	1	2.04746e-55	0.466919	0.524	0.348	4.54085e-51	5.582e-54	0.320258	0.495	0.347	1.23798e-49	4.71937e-05	6.14237e-55
Rpl23a	0.00400918	-58.9669	0.943	0.776	1	2.79741e-55	-53.138	0.97	0.81	6.2041e-51	1.64571e-12	-46.6234	0.957	0.844	3.64987e-08	0.00400918	8.39223e-55
Peli1	1.80098e-05	-0.642215	0.593	0.378	0.399422	1.03329e-41	1.03852	0.655	0.474	2.29164e-37	2.81167e-55	-1.73831	0.613	0.476	6.23573e-51	1.80098e-05	8.43502e-55
Ostf1	0.000193212	-9.43923	0.561	0.371	1	4.14565e-12	-6.68887	0.628	0.483	9.19422e-08	4.20807e-55	-1.03656	0.619	0.453	9.33266e-51	0.000193212	1.26242e-54
Atp6v0c	1.94619e-07	-61.2773	0.878	0.67	0.00431627	1.26918e-18	-25.6952	0.948	0.8	2.81478e-14	4.31458e-55	-32.7563	0.947	0.807	9.56887e-51	1.94619e-07	1.29437e-54
Xiap	1.09851e-07	-1.19349	0.642	0.39	0.00243628	5.1046e-55	1.08238	0.701	0.514	1.1321e-50	5.83688e-55	-0.344812	0.672	0.504	1.2945e-50	1.09851e-07	1.53138e-54
Sbf2	2.8278e-06	-0.554403	0.52	0.303	0.062715	5.48445e-55	1.46831	0.594	0.405	1.21634e-50	4.5801e-44	0.405226	0.53	0.404	1.01577e-39	2.8278e-06	1.64533e-54
Nudt4	0.00331045	-4.99947	0.301	0.192	1	6.01045e-55	-19.259	0.374	0.236	1.333e-50	0.334602	-16.3138	0.25	0.249	1	0.334602	1.80313e-54
Angel2	0.003375	0.256198	0.374	0.242	1	6.97341e-55	0.74419	0.47	0.313	1.54656e-50	3.85891e-25	0.379777	0.405	0.314	8.5583e-21	0.003375	2.09202e-54
Znrf2	1.56993e-06	-0.360753	0.545	0.309	0.0348178	5.38339e-52	0.54472	0.554	0.378	1.19393e-47	1.12706e-54	0.3935	0.535	0.375	2.49959e-50	1.56993e-06	3.38117e-54
Ndufb8	0.10515	-0.503238	0.39	0.3	1	1.48439e-54	-4.28668	0.447	0.477	3.29207e-50	0.715997	-4.35372	0.444	0.4	1	0.715997	4.45316e-54
Ldlrad4	1.18697e-07	0.638998	0.415	0.21	0.00263247	2.7144e-54	0.584623	0.492	0.324	6.02e-50	1.51636e-42	-0.5838	0.429	0.3	3.36297e-38	1.18697e-07	8.14321e-54
Sash3	2.00199e-07	0.85411	0.358	0.178	0.00444001	5.39504e-54	0.310607	0.379	0.23	1.19651e-49	1.10372e-30	0.317608	0.343	0.242	2.44784e-26	2.00199e-07	1.61851e-53
Ap1g1	0.0226909	0.296016	0.301	0.206	1	7.25531e-54	0.485901	0.431	0.28	1.60908e-49	5.05291e-21	0.278924	0.369	0.286	1.12064e-16	0.0226909	2.17659e-53
Prdx1	0.0395332	-263.034	0.545	0.431	1	8.28718e-54	-17.5134	0.59	0.59	1.83793e-49	0.000680876	-57.5125	0.607	0.563	1	0.0395332	2.48615e-53
Phf3	0.000260597	1.35592	0.537	0.345	1	3.10821e-21	0.746536	0.608	0.462	6.89339e-17	8.44309e-54	0.602232	0.604	0.454	1.87251e-49	0.000260597	2.53293e-53
Sdf2l1	2.94353e-06	-8.82755	0.48	0.261	0.0652816	0.00524667	-15.1486	0.52	0.424	1	8.84138e-54	-12.0356	0.521	0.367	1.96084e-49	0.00524667	2.65241e-53
Ndufa5	0.128896	-1.85854	0.293	0.222	1	9.91058e-54	-12.7241	0.286	0.352	2.19797e-49	4.44188e-06	-7.75875	0.302	0.315	0.098512	0.128896	2.97317e-53
Smarca5	0.00859109	-2.07745	0.455	0.338	1	6.87063e-53	0.444309	0.61	0.444	1.52377e-48	1.85825e-12	-2.73248	0.522	0.444	4.12122e-08	0.00859109	2.06119e-52
B3gnt2	0.0101372	0.683676	0.268	0.179	1	7.73325e-53	-2.43204	0.408	0.257	1.71508e-48	2.81969e-11	-1.43465	0.31	0.255	6.2535e-07	0.0101372	2.31997e-52
Usp25	1.5295e-06	0.517265	0.407	0.229	0.0339214	1.18088e-52	0.321099	0.441	0.293	2.61895e-48	8.824e-12	-0.345411	0.359	0.3	1.95699e-07	1.5295e-06	3.54263e-52
Ncor1	3.0828e-05	0.819184	0.699	0.466	0.683703	2.17889e-52	0.719417	0.78	0.598	4.83234e-48	2.34859e-31	-0.445501	0.716	0.604	5.20869e-27	3.0828e-05	6.53667e-52
Plxna4	3.60734e-06	1.06674	0.325	0.164	0.0800035	2.37668e-52	0.290567	0.44	0.289	5.271e-48	5.72397e-40	-2.54697	0.394	0.278	1.26946e-35	3.60734e-06	7.13004e-52
Xrn1	4.46826e-07	0.968918	0.472	0.261	0.0099097	2.96277e-52	0.682574	0.509	0.351	6.57082e-48	1.4632e-21	-0.617629	0.437	0.354	3.24508e-17	4.46826e-07	8.8883e-52
Myo9a	1.636e-06	0.283393	0.398	0.21	0.0362831	3.58094e-52	-1.26962	0.437	0.287	7.94182e-48	4.57741e-17	-0.450717	0.352	0.283	1.01518e-12	1.636e-06	1.07428e-51
Il17ra	0.00173372	-0.624682	0.447	0.296	1	1.07955e-23	-0.596242	0.462	0.333	2.39424e-19	5.16512e-52	-3.95112	0.476	0.338	1.14552e-47	0.00173372	1.54954e-51
Siglece	2.1121e-07	-0.335536	0.358	0.17	0.00468422	6.57785e-52	0.4467	0.373	0.234	1.45884e-47	2.35414e-30	0.258116	0.317	0.219	5.22101e-26	2.1121e-07	1.97335e-51
Vasp	1.86316e-07	-9.01459	0.553	0.315	0.00413212	8.28133e-52	-1.91281	0.58	0.398	1.83663e-47	1.86296e-42	-1.60975	0.517	0.379	4.13167e-38	1.86316e-07	2.4844e-51
Stat6	6.94346e-06	0.494193	0.398	0.218	0.153992	1.12945e-51	0.476961	0.432	0.279	2.5049e-47	1.08728e-26	0.309336	0.37	0.28	2.41136e-22	6.94346e-06	3.38836e-51
Nfatc2	4.04282e-05	0.328473	0.285	0.146	0.896616	2.13675e-51	0.399718	0.334	0.205	4.73887e-47	1.07533e-26	0.27403	0.283	0.197	2.38486e-22	4.04282e-05	6.41024e-51
Gtpbp2	0.000802141	1.38043	0.415	0.268	1	3.31344e-20	0.387724	0.527	0.389	7.34854e-16	2.56724e-51	0.379287	0.469	0.352	5.69362e-47	0.000802141	7.70171e-51
Tspan4	0.000403287	-0.271715	0.415	0.236	1	1.73009e-19	0.287818	0.439	0.322	3.83699e-15	2.84694e-51	0.50163	0.449	0.302	6.31394e-47	0.000403287	8.54081e-51
Arhgap31	2.57202e-05	-3.11185	0.455	0.266	0.570422	2.10869e-26	-7.94193	0.516	0.372	4.67664e-22	5.12455e-51	-1.74961	0.516	0.374	1.13652e-46	2.57202e-05	1.53736e-50
Saraf	5.07008e-08	0.300803	0.74	0.492	0.00112444	6.14618e-51	-0.967539	0.839	0.65	1.3631e-46	3.75089e-40	-0.573805	0.753	0.604	8.31872e-36	5.07008e-08	1.84385e-50
Thoc2	2.88563e-05	0.275858	0.528	0.328	0.639975	6.79361e-51	0.624624	0.595	0.42	1.50669e-46	3.76659e-15	-0.988529	0.494	0.424	8.35355e-11	2.88563e-05	2.03808e-50
Clasp2	3.37448e-09	0.932056	0.602	0.354	7.48392e-05	7.37565e-51	1.25328	0.674	0.486	1.63577e-46	3.2561e-36	-0.597202	0.601	0.484	7.22139e-32	3.37448e-09	2.2127e-50
Trp53	0.00109218	0.391977	0.358	0.223	1	1.92833e-39	0.458497	0.464	0.318	4.27664e-35	7.40065e-51	0.345876	0.439	0.308	1.64132e-46	0.00109218	2.2202e-50
Cacna1d	5.29555e-08	0.616891	0.61	0.338	0.00117445	8.3831e-51	0.622657	0.448	0.298	1.8592e-46	5.45609e-07	-0.517108	0.355	0.317	0.0121005	5.45609e-07	2.51493e-50
Ppp1r14b	1.67218e-05	-10.5622	0.585	0.368	0.370857	2.82816e-10	-20.6261	0.674	0.532	6.27228e-06	8.47669e-51	-13.0439	0.622	0.461	1.87996e-46	1.67218e-05	2.54301e-50
Atp5d	0.596114	-6.23209	0.366	0.349	1	8.72882e-51	-30.5115	0.508	0.521	1.93588e-46	0.143212	-23.328	0.486	0.446	1	0.596114	2.61865e-50
Hck	0.0161854	-2.98454	0.488	0.37	1	1.74501e-32	-1.73469	0.562	0.393	3.87008e-28	9.01332e-51	-0.806122	0.553	0.396	1.99897e-46	0.0161854	2.704e-50
Etv1	3.43109e-10	-2.16907	0.341	0.147	7.60946e-06	1.11519e-50	-3.11553	0.369	0.247	2.47326e-46	0.143978	-1.60937	0.279	0.243	1	0.143978	3.34556e-50
Parp1	0.00171591	-12.0938	0.374	0.233	1	1.27774e-50	-40.3063	0.45	0.299	2.83377e-46	2.20132e-29	-2.20775	0.402	0.294	4.88208e-25	0.00171591	3.83322e-50
Cd47	1.56323e-06	-7.62521	0.748	0.499	0.0346693	1.05487e-44	-11.1946	0.812	0.619	2.33948e-40	1.61057e-50	-10.7555	0.78	0.638	3.57192e-46	1.56323e-06	4.8317e-50
Thrsp	5.07624e-06	0.429688	0.301	0.145	0.112581	7.75876e-34	-12.0098	0.392	0.26	1.72074e-29	1.9453e-50	-1.69197	0.383	0.246	4.31428e-46	5.07624e-06	5.83589e-50
Ets1	1.30078e-06	-13.9462	0.512	0.304	0.0288486	2.08374e-50	-2.15315	0.578	0.395	4.62132e-46	4.82917e-36	-4.09676	0.509	0.387	1.07101e-31	1.30078e-06	6.25122e-50
Fau	0.000914724	-132.356	0.992	0.911	1	4.08387e-30	-105.153	0.996	0.888	9.05721e-26	3.0472e-50	-122.037	0.998	0.924	6.75807e-46	0.000914724	9.14159e-50
Rpl21	0.00025363	-40.8495	0.967	0.842	1	0.0010478	-38.2955	0.991	0.873	1	3.12357e-50	-59.11	0.993	0.9	6.92745e-46	0.0010478	9.3707e-50
Il13ra1	1.52877e-05	0.372246	0.423	0.246	0.339051	3.5454e-50	0.68433	0.489	0.324	7.86298e-46	3.79053e-34	0.509274	0.433	0.318	8.40664e-30	1.52877e-05	1.06362e-49
Cotl1	0.000880286	-5.54477	0.626	0.452	1	3.82165e-50	-10.3233	0.744	0.537	8.47566e-46	3.12537e-47	-1.00581	0.695	0.522	6.93144e-43	0.000880286	1.1465e-49
Ncl	1.01903e-07	-22.5714	0.772	0.515	0.00226	3.93362e-50	-33.4103	0.812	0.64	8.72399e-46	1.38346e-13	-20.9639	0.721	0.632	3.06824e-09	1.01903e-07	1.18009e-49
Tspan13	2.30368e-06	-4.14899	0.585	0.351	0.0510911	3.77882e-37	-12.9144	0.599	0.426	8.38068e-33	5.51352e-50	-8.60971	0.573	0.422	1.22279e-45	2.30368e-06	1.65406e-49
Atp5g1	0.00567743	-34.1733	0.496	0.335	1	7.74102e-50	-93.6784	0.486	0.513	1.7168e-45	0.00213779	-97.432	0.464	0.44	1	0.00567743	2.32231e-49
Mbtps2	2.02461e-12	0.534674	0.382	0.148	4.49017e-08	8.89259e-50	0.329589	0.323	0.197	1.9722e-45	2.08481e-17	0.258777	0.265	0.201	4.62368e-13	2.02461e-12	2.66778e-49
Slc7a7	0.00245771	0.386487	0.366	0.218	1	1.6058e-49	0.415772	0.442	0.283	3.56135e-45	8.6258e-41	0.372299	0.39	0.264	1.91303e-36	0.00245771	4.81741e-49
Hs6st1	8.41925e-05	0.512911	0.366	0.206	1	1.98792e-49	0.341339	0.424	0.28	4.40881e-45	3.1153e-44	0.329892	0.385	0.266	6.90911e-40	8.41925e-05	5.96376e-49
Tle5	0.900744	-1.47808	0.309	0.292	1	2.18296e-49	-4.0578	0.397	0.449	4.84137e-45	0.000700033	-2.95503	0.41	0.39	1	0.900744	6.54888e-49
Nfic	5.94455e-05	2.11421	0.537	0.363	1	2.68307e-49	-0.51642	0.654	0.477	5.95052e-45	9.64752e-08	-0.856338	0.537	0.462	0.00213963	5.94455e-05	8.04922e-49
Kmt2e	4.6769e-06	0.507379	0.715	0.477	0.103724	5.76441e-31	0.595959	0.756	0.59	1.27843e-26	2.95127e-49	0.77844	0.749	0.594	6.54534e-45	4.6769e-06	8.85382e-49
H2-T23	0.000391194	-0.253549	0.528	0.371	1	0.081215	-11.9052	0.563	0.459	1	5.07747e-49	-10.5389	0.588	0.43	1.12608e-44	0.081215	1.52324e-48
Wdr81	0.00228111	0.622904	0.276	0.169	1	6.01323e-49	0.344163	0.329	0.202	1.33361e-44	3.34483e-16	0.342475	0.273	0.204	7.41816e-12	0.00228111	1.80397e-48
Ppm1h	1.1438e-05	0.496285	0.447	0.258	0.253673	4.78498e-32	0.262263	0.442	0.308	1.06121e-27	9.00298e-49	0.272499	0.447	0.313	1.99668e-44	1.1438e-05	2.70089e-48
Ccnt2	1.04323e-05	0.312013	0.504	0.303	0.231367	2.75789e-15	0.416705	0.568	0.426	6.11646e-11	1.05276e-48	0.373013	0.533	0.401	2.33481e-44	1.04323e-05	3.15828e-48
Casc3	0.00529459	0.99416	0.341	0.222	1	1.00794e-35	0.327364	0.449	0.309	2.23541e-31	1.05669e-48	0.432352	0.44	0.311	2.34353e-44	0.00529459	3.17008e-48
Rps3a1	0.000828339	-84.05	0.992	0.827	1	5.877e-19	-55.2886	0.987	0.848	1.3034e-14	1.63697e-48	-54.274	0.986	0.877	3.63048e-44	0.000828339	4.91092e-48
Atxn7l3b	2.35355e-05	1.88566	0.61	0.412	0.521971	1.78477e-48	-6.3204	0.762	0.578	3.95827e-44	2.3903e-26	-0.662902	0.686	0.567	5.3012e-22	2.35355e-05	5.35432e-48
Commd7	7.14483e-05	1.13398	0.325	0.191	1	3.17872e-30	0.299144	0.4	0.279	7.04977e-26	2.33855e-48	0.378381	0.391	0.263	5.18643e-44	7.14483e-05	7.01564e-48
Rplp0	0.00389798	-90.4498	0.935	0.721	1	0.13104	-66.5552	0.944	0.8	1	2.84959e-48	-59.7977	0.945	0.794	6.31981e-44	0.13104	8.54876e-48
R3hdm1	0.00257546	-2.23695	0.512	0.342	1	3.56938e-10	-56.4844	0.601	0.48	7.91617e-06	3.44634e-48	-54.5426	0.601	0.468	7.64329e-44	0.00257546	1.0339e-47
Vamp8	0.0130927	-1.02207	0.61	0.455	1	0.00703219	-9.90084	0.743	0.612	1	4.624e-48	-1.8024	0.747	0.565	1.02551e-43	0.0130927	1.3872e-47
Tnrc18	6.49259e-06	0.811718	0.488	0.285	0.143993	4.73687e-48	1.17414	0.537	0.367	1.05054e-43	1.93612e-39	0.33644	0.499	0.373	4.29393e-35	6.49259e-06	1.42106e-47
Ccnd3	0.739481	-3.5293	0.309	0.266	1	6.22905e-48	-1.25548	0.199	0.275	1.38148e-43	2.21942e-41	-3.01646	0.372	0.251	4.92224e-37	0.739481	1.86871e-47
mt-Nd4l	0.656557	-9.25726	0.585	0.551	1	4.20811e-26	-38.252	0.747	0.698	9.33275e-22	6.34626e-48	-57.6554	0.777	0.784	1.40747e-43	0.656557	1.90388e-47
Uqcrq	0.00200663	-9.51922	0.553	0.383	1	6.99099e-48	-48.4595	0.519	0.54	1.55046e-43	0.000871509	-47.6786	0.512	0.483	1	0.00200663	2.0973e-47
Tbl1x	0.000116918	0.288546	0.415	0.24	1	1.32991e-47	0.832814	0.474	0.326	2.94946e-43	1.63924e-15	-0.412529	0.404	0.325	3.6355e-11	0.000116918	3.98972e-47
Clec4a3	7.22959e-05	-4.03824	0.496	0.319	1	5.47327e-39	-5.94578	0.552	0.384	1.21386e-34	1.42084e-47	-16.1909	0.542	0.384	3.15113e-43	7.22959e-05	4.26251e-47
Arpc3	0.0752016	-10.5239	0.618	0.499	1	0.00194672	-4.11906	0.75	0.611	1	1.47126e-47	-3.59613	0.752	0.589	3.26296e-43	0.0752016	4.41378e-47
Cnbp	6.544e-07	0.478075	0.642	0.408	0.0145133	5.73911e-23	-0.725719	0.735	0.574	1.27282e-18	1.76829e-47	-0.33193	0.669	0.513	3.92171e-43	6.544e-07	5.30486e-47
Ssr1	4.32393e-06	1.53006	0.577	0.357	0.0958962	8.42606e-19	-0.514617	0.611	0.47	1.86873e-14	1.78526e-47	-0.476595	0.613	0.455	3.95935e-43	4.32393e-06	5.35579e-47
Mindy2	0.000518666	0.566494	0.488	0.332	1	2.0568e-47	1.91559	0.61	0.435	4.56158e-43	6.90088e-13	-0.309908	0.508	0.418	1.53048e-08	0.000518666	6.17041e-47
Mdh1	0.0940563	-11.4534	0.382	0.293	1	2.06508e-47	-43.7993	0.426	0.469	4.57994e-43	0.0311721	-36.0122	0.426	0.397	1	0.0940563	6.19525e-47
Rps12	0.00214512	-110.862	0.992	0.878	1	3.69711e-47	-102.325	0.994	0.877	8.19945e-43	1.61294e-43	-111.723	0.996	0.908	3.57717e-39	0.00214512	1.10913e-46
Cyld	0.00624774	0.713239	0.358	0.252	1	4.09999e-47	0.712616	0.516	0.355	9.09296e-43	3.84397e-25	0.370977	0.453	0.355	8.52517e-21	0.00624774	1.23e-46
Snx2	1.52536e-08	-4.23533	0.48	0.242	0.000338294	4.12362e-47	-1.91324	0.486	0.331	9.14536e-43	2.90467e-05	-5.05455	0.352	0.314	0.644199	2.90467e-05	1.23709e-46
Slc25a4	0.291661	-13.4912	0.431	0.36	1	4.54199e-47	-54.4736	0.509	0.538	1.00732e-42	5.48303e-13	-18.4696	0.457	0.471	1.21603e-08	0.291661	1.3626e-46
Kcnq1ot1	4.10605e-05	-12.6481	0.496	0.333	0.91064	5.84066e-47	-76.6217	0.542	0.407	1.29534e-42	7.47803e-08	-76.5189	0.486	0.438	0.00165848	4.10605e-05	1.7522e-46
Klf6	0.198477	-11.6653	0.415	0.325	1	4.90439e-38	-28.1612	0.513	0.356	1.0877e-33	5.87136e-47	-2.55277	0.53	0.382	1.30215e-42	0.198477	1.76141e-46
Gmpr2	1.34401e-05	0.315384	0.374	0.203	0.298074	4.29515e-19	0.405	0.413	0.302	9.52579e-15	6.93744e-47	0.350256	0.415	0.282	1.53858e-42	1.34401e-05	2.08123e-46
Rab31	0.00220284	0.790967	0.325	0.202	1	9.60992e-47	0.493019	0.398	0.259	2.13129e-42	1.00609e-11	-0.332525	0.317	0.256	2.23131e-07	0.00220284	2.88298e-46
Tgoln1	7.3758e-05	0.645422	0.512	0.343	1	1.19164e-46	0.523969	0.627	0.451	2.64282e-42	4.92196e-36	-5.6304	0.577	0.458	1.09159e-31	7.3758e-05	3.57492e-46
Ly96	3.47005e-07	0.465233	0.317	0.144	0.00769588	5.05751e-09	-0.45053	0.284	0.214	0.000112165	1.20171e-46	0.485785	0.329	0.205	2.66515e-42	3.47005e-07	3.60513e-46
Ms4a6c	0.224576	-25.2812	0.252	0.207	1	1.49773e-46	-37.8199	0.352	0.22	3.32167e-42	1.80343e-14	-33.4202	0.285	0.219	3.99965e-10	0.224576	4.49319e-46
Ncor2	0.000158497	0.934101	0.333	0.192	1	1.51558e-46	0.483305	0.394	0.255	3.36125e-42	4.59774e-21	-0.255024	0.346	0.264	1.01969e-16	0.000158497	4.54673e-46
Arcn1	4.51088e-05	0.61161	0.496	0.299	1	1.73861e-46	0.934079	0.582	0.407	3.85589e-42	4.21667e-36	1.07633	0.515	0.407	9.35173e-32	4.51088e-05	5.21583e-46
Lrif1	0.0021795	-0.54551	0.35	0.227	1	1.99013e-46	0.646976	0.452	0.305	4.41372e-42	1.31307e-24	0.427908	0.391	0.306	2.91212e-20	0.0021795	5.9704e-46
Rpl12	0.00345782	-142.61	0.943	0.78	1	2.28687e-46	-95.2749	0.968	0.802	5.07183e-42	3.11346e-29	-98.0846	0.962	0.832	6.90502e-25	0.00345782	6.86062e-46
Tpp2	0.0516871	0.419358	0.374	0.279	1	2.98651e-46	0.912333	0.539	0.374	6.62348e-42	1.02375e-33	-0.358221	0.467	0.363	2.27047e-29	0.0516871	8.95953e-46
Tmem176b	0.000407551	-5.18866	0.756	0.565	1	1.43743e-18	-18.875	0.856	0.706	3.18792e-14	3.16349e-46	-7.58241	0.823	0.661	7.01598e-42	0.000407551	9.49046e-46
Ldb1	0.003321	0.7686	0.407	0.271	1	3.27153e-46	0.569408	0.518	0.352	7.2556e-42	5.79072e-42	0.313939	0.468	0.336	1.28427e-37	0.003321	9.81459e-46
Rnf167	6.32892e-05	0.714603	0.447	0.292	1	7.06681e-25	0.380549	0.538	0.395	1.56728e-20	3.94216e-46	0.325953	0.5	0.377	8.74293e-42	6.32892e-05	1.18265e-45
Tardbp	3.57189e-06	0.596112	0.61	0.386	0.0792173	4.50614e-46	0.727825	0.683	0.498	9.99371e-42	2.36025e-42	-0.465595	0.608	0.483	5.23457e-38	3.57189e-06	1.35184e-45
Tgfa	4.23925e-06	0.409781	0.382	0.207	0.094018	5.83574e-46	1.73116	0.41	0.27	1.29425e-41	3.64823e-26	0.296937	0.362	0.269	8.09103e-22	4.23925e-06	1.75072e-45
Serbp1	0.000415714	-8.80198	0.74	0.554	1	6.29306e-46	-2.32247	0.847	0.683	1.39567e-41	1.6191e-17	-11.2704	0.776	0.675	3.59084e-13	0.000415714	1.88792e-45
Hfe	8.695e-07	0.360142	0.488	0.276	0.0192838	2.31409e-11	-5.84788	0.488	0.372	5.13218e-07	8.84773e-46	-0.280723	0.458	0.323	1.96225e-41	8.695e-07	2.65432e-45
Tubb5	0.00276396	-44.5175	0.585	0.429	1	6.06477e-09	-73.0469	0.667	0.532	0.000134505	9.14872e-46	-89.958	0.68	0.52	2.029e-41	0.00276396	2.74462e-45
Hsp90aa1	0.18058	-14.2562	0.472	0.385	1	1.05997e-45	-87.0106	0.588	0.609	2.35081e-41	0.690938	-58.2609	0.628	0.548	1	0.690938	3.17992e-45
Dnmt3a	0.0164171	-8.79547	0.407	0.295	1	1.20796e-45	-7.99111	0.575	0.407	2.67902e-41	4.86123e-32	-1.09724	0.509	0.393	1.07812e-27	0.0164171	3.62389e-45
Pik3ca	4.72016e-06	0.934176	0.39	0.21	0.104684	5.82246e-23	0.434585	0.399	0.289	1.2913e-18	1.26534e-45	-0.624315	0.418	0.289	2.80626e-41	4.72016e-06	3.79601e-45
[truncated: 560 more rows]

## Sheet: Cluster 2 (M3)
	KO_p_val	KO_avg_log2FC	KO_pct.1	KO_pct.2	KO_p_val_adj	WT_p_val	WT_avg_log2FC	WT_pct.1	WT_pct.2	WT_p_val_adj	HET_p_val	HET_avg_log2FC	HET_pct.1	HET_pct.2	HET_p_val_adj	max_pval	minimump_p_val
[truncated: 2,896 more rows]

[truncated: 23 more sheets: Cluster 3 (M4), Cluster 4 (M5), Cluster 5 (M6), Cluster 6 (O), Cluster 7 (M7), Cluster 8 (M8), Cluster 9 (M9), Cluster 10 (A1), Cluster 11 (En), Cluster 12 (M10), Cluster 13 (M11), Cluster 14 (M12), Cluster 15 (Neut), Cluster 16 (M13), Cluster 17 (M14), Cluster 18 (A2), Cluster 19 (Er), Cluster 20 (Ma), Cluster 21 (M15), Cluster 22 (Mix) …]
