# Supplementary material for: Loss of Inpp5d has disease‐relevant and sex‐specific effects on glial transcriptomes
Source: Alzheimers Dement. 2024 Jun 26;20(8):5311–23. doi: 10.1002/alz.13901 (PMC11350029; doi:10.1002/alz.13901)
Supplement: Supplementary file 11 — Supporting information [file ALZ-20-5311-s012.xlsx]

## Sheet: Legend
Supplementary Table 2 - Female Cluster Markers
This table contains cluster marker genes for the female dataset, identified using the "FindConservedMarkers" function in Seurat
Column	Value
Gene	Gene name
p_val	unadjusted p-value for wildtype (WT), heterozygous knockout (HET) or homozygous knockout (KO) mice
avg_log2FC	average log2-fold change of expression for wildtype (WT), heterozygous knockout (HET) or homozygous knockout (KO) mice compared to the other two groups
pct.1	% cells expressing the gene in group of interest, either wildtype (WT), heterozygous knockout (HET) or homozygous knockout (KO) mice
pct.2	% cells expressing this gene in the other two genotypes
p_val_adj	bonferroni-adjusted p-value for wildtype (WT), heterozygous knockout (HET) or homozygous knockout (KO) mice

## Sheet: Cluster 0 (M1)
Gene	HET_p_val	HET_avg_log2FC	HET_pct.1	HET_pct.2	HET_p_val_adj	KO_p_val	KO_avg_log2FC	KO_pct.1	KO_pct.2	KO_p_val_adj	WT_p_val	WT_avg_log2FC	WT_pct.1	WT_pct.2	WT_p_val_adj	max_pval	minimump_p_val
mt-Atp6	5.44406e-32	-1.80421	0.699	0.686	1.05038e-27	0	-1.12472	0.999	0.993	0	0.0179762	-0.775936	0.957	0.833	1	0.0179762	0
Gm42418	7.86545e-32	-1.83022	1	0.983	1.51756e-27	0	-2.5081	0.997	0.992	0	0.0347892	-0.871938	1	1	1	0.0347892	0
mt-Co3	1.12316e-26	-1.31722	0.831	0.773	2.16702e-22	1.8679e-261	-0.9135	1	0.994	3.60393e-257	0.00118576	-0.697717	0.965	0.88	1	0.00118576	5.6037e-261
mt-Co2	4.58171e-25	-1.19941	0.845	0.779	8.83996e-21	5.78165e-259	-0.889147	1	0.992	1.11551e-254	0.143961	-0.454209	0.957	0.886	1	0.143961	1.7345e-258
mt-Cytb	3.91343e-17	-0.824754	0.918	0.858	7.55056e-13	1.61189e-236	-0.816608	1	0.991	3.10999e-232	0.00362497	-0.564848	0.95	0.905	1	0.00362497	4.83568e-236
AY036118	4.43967e-29	-1.29871	0.791	0.831	8.56591e-25	2.29874e-231	-1.03212	0.978	0.956	4.43518e-227	0.218568	-0.555935	0.766	0.736	1	0.218568	6.89621e-231
mt-Nd1	4.07661e-17	-0.644369	0.925	0.905	7.86541e-13	2.85749e-212	-0.743503	1	0.989	5.51324e-208	0.0449954	-0.293256	0.986	0.954	1	0.0449954	8.57247e-212
Lars2	2.19842e-20	-0.580025	0.228	0.434	4.24162e-16	8.7011e-204	-0.802896	0.141	0.437	1.67879e-199	0.000920018	-0.39435	0.234	0.374	1	0.000920018	2.61033e-203
mt-Nd2	4.38296e-24	-0.926252	0.896	0.854	8.45649e-20	3.44199e-197	-0.766278	1	0.987	6.64097e-193	0.00125159	-0.515538	0.993	0.925	1	0.00125159	1.0326e-196
mt-Co1	6.05416e-14	-0.826332	0.925	0.851	1.16809e-09	4.68263e-195	-0.762268	1	0.995	9.03467e-191	0.00547933	-0.535561	0.965	0.922	1	0.00547933	1.40479e-194
mt-Nd4	1.39816e-10	-0.643054	0.946	0.896	2.69762e-06	1.20298e-189	-0.711317	1	0.99	2.32104e-185	0.00144346	-0.464255	0.979	0.947	1	0.00144346	3.60895e-189
Apoe	0.324857	-1.72373	0.708	0.563	1	2.22254e-188	-2.21955	0.99	0.856	4.28816e-184	1.03718e-10	-1.08169	0.801	0.424	2.00113e-06	0.324857	6.66761e-188
Mt1	0.121337	-0.701454	0.346	0.361	1	7.59029e-47	-0.767731	0.295	0.415	1.46447e-42	0.519156	-0.70873	0.333	0.287	1	0.519156	2.27709e-46
mt-Nd5	0.000124927	-0.400735	0.727	0.75	1	1.81219e-33	-0.350702	0.988	0.925	3.49643e-29	0.00148772	-0.33476	0.73	0.789	1	0.00148772	5.43656e-33
Cox8a	0.10049	-0.498847	0.685	0.708	1	3.93446e-24	-0.403048	0.918	0.852	7.59114e-20	0.221114	-0.353366	0.674	0.59	1	0.221114	1.18034e-23

## Sheet: Cluster 1 (M2)
Gene	HET_p_val	HET_avg_log2FC	HET_pct.1	HET_pct.2	HET_p_val_adj	KO_p_val	KO_avg_log2FC	KO_pct.1	KO_pct.2	KO_p_val_adj	WT_p_val	WT_avg_log2FC	WT_pct.1	WT_pct.2	WT_p_val_adj	max_pval	minimump_p_val
Lars2	0	1.01431	0.834	0.297	0	0	0.982624	0.797	0.238	0	1.78256e-266	1.68835	0.898	0.342	3.43928e-262	1.78256e-266	0
Gm42418	0	1.59379	0.999	0.98	0	0	1.22474	0.999	0.993	0	3.14833e-224	1.63288	1	1	6.07438e-220	3.14833e-224	0
AY036118	0	1.40138	0.999	0.777	0	0	0.836886	0.983	0.961	0	5.25744e-214	1.55098	0.992	0.722	1.01437e-209	5.25744e-214	0
C1qb	5.1306e-36	0.293232	1	0.878	9.89897e-32	0	0.828347	1	0.98	0	5.22255e-29	0.320726	1	0.934	1.00764e-24	5.22255e-29	0
Rgs10	9.02336e-76	0.3603	0.996	0.858	1.74097e-71	1.1387e-302	0.827654	0.996	0.969	2.197e-298	1.00432e-51	0.488938	0.996	0.914	1.93774e-47	1.00432e-51	3.41609e-302
C1qa	3.95025e-84	0.406257	1	0.879	7.62162e-80	1.01497e-289	0.687776	1	0.981	1.95829e-285	2.19369e-31	0.309589	1	0.934	4.23251e-27	2.19369e-31	3.04491e-289
Hist1h4d	1.86749e-86	0.255859	0.35	0.134	3.60313e-82	1.06875e-257	0.435256	0.412	0.072	2.06205e-253	1.94241e-39	0.308808	0.438	0.197	3.74768e-35	1.94241e-39	3.20625e-257
Fcer1g	5.28462e-42	0.264633	0.999	0.88	1.01961e-37	2.59219e-242	0.688651	1	0.982	5.00137e-238	1.80641e-23	0.32125	1	0.934	3.48529e-19	1.80641e-23	7.77656e-242
Aif1	1.98387e-68	0.328212	0.976	0.827	3.82769e-64	8.16189e-211	0.66004	0.989	0.953	1.57475e-206	1.09041e-29	0.384594	0.987	0.884	2.10384e-25	1.09041e-29	2.44857e-210
Hexb	2.6208e-192	0.508048	1	0.883	5.05657e-188	8.92217e-180	0.471856	1	0.981	1.72144e-175	4.99854e-38	0.289448	1	0.934	9.64418e-34	4.99854e-38	7.86239e-192
Apoe	3.85377e-88	-2.33506	0.409	0.621	7.43547e-84	1.5345e-168	-1.71042	0.572	0.969	2.96067e-164	0.235811	-1.58524	0.461	0.428	1	0.235811	4.60351e-168
Samsn1	4.72809e-129	0.523104	0.719	0.426	9.12239e-125	8.86394e-88	0.374122	0.672	0.348	1.71021e-83	1.25901e-13	0.27698	0.75	0.629	2.42913e-09	1.25901e-13	1.41843e-128
Lgmn	4.11265e-127	0.451181	1	0.899	7.93495e-123	3.14521e-105	0.38094	1	0.981	6.06836e-101	5.79843e-33	0.327151	1	0.937	1.11875e-28	5.79843e-33	1.23379e-126
Crybb1	1.29244e-68	0.423946	0.729	0.522	2.49364e-64	2.36159e-101	0.588072	0.82	0.575	4.55644e-97	7.91863e-09	0.283785	0.702	0.613	0.000152782	7.91863e-09	7.08476e-101
C1qc	3.14541e-95	0.410934	1	0.878	6.06875e-91	3.39892e-83	0.338904	1	0.98	6.55787e-79	1.5324e-54	0.396176	1	0.936	2.95662e-50	1.5324e-54	9.43622e-95
Gng10	8.85179e-46	0.268925	0.87	0.711	1.70786e-41	2.86762e-92	0.434717	0.89	0.829	5.53279e-88	9.02983e-33	0.447487	0.873	0.728	1.74222e-28	9.02983e-33	8.60287e-92
Ubb	7.44869e-18	-0.28262	0.96	0.965	1.43715e-13	4.65309e-90	0.38161	0.978	0.986	8.97767e-86	7.23495e-34	0.34865	0.981	0.919	1.39591e-29	7.44869e-18	1.39593e-89
mt-Nd4l	1.11342e-86	-0.730353	0.545	0.711	2.14824e-82	7.19563e-88	-0.504513	0.551	0.814	1.38832e-83	9.06032e-15	-0.494177	0.529	0.624	1.7481e-10	9.06032e-15	2.15869e-87
Pnp	6.18253e-77	0.387092	0.798	0.603	1.19286e-72	3.70481e-50	0.305404	0.739	0.541	7.14807e-46	3.08456e-13	0.261014	0.787	0.675	5.95135e-09	3.08456e-13	1.85476e-76
Cd68	3.06867e-54	0.270157	0.916	0.752	5.92069e-50	5.50033e-75	0.370892	0.939	0.94	1.06123e-70	8.28263e-32	0.376015	0.949	0.813	1.59805e-27	8.28263e-32	1.6501e-74
Kif21b	6.43982e-49	0.261765	0.578	0.37	1.2425e-44	2.34398e-69	0.254361	0.442	0.191	4.52247e-65	5.50908e-12	-0.280554	0.433	0.557	1.06292e-07	5.50908e-12	7.03193e-69
Malat1	1.79528e-61	-0.503029	0.998	0.948	3.4638e-57	4.5423e-24	-0.266629	0.999	0.988	8.76392e-20	9.32897e-44	-0.58964	0.996	0.98	1.79993e-39	4.5423e-24	5.38583e-61
mt-Nd5	9.81237e-51	-0.691103	0.7	0.763	1.8932e-46	6.79444e-29	-0.391832	0.825	0.972	1.31092e-24	4.02535e-18	-0.511051	0.742	0.791	7.7665e-14	4.02535e-18	2.94371e-50
Rpl38	5.19097e-05	-0.274409	0.905	0.878	1	1.38893e-05	-0.257215	0.945	0.988	0.26798	1.00873e-50	0.48378	0.934	0.82	1.94624e-46	5.19097e-05	3.02619e-50
mt-Co1	2.09614e-07	-0.276607	0.985	0.815	0.0040443	2.49352e-32	-0.510528	0.99	0.998	4.81101e-28	0.834213	-0.274412	0.962	0.92	1	0.834213	7.48057e-32
mt-Nd4	0.0707097	-0.437333	0.984	0.872	1	1.80775e-06	-0.28845	0.98	0.996	0.0348787	1.77397e-13	-0.564232	0.987	0.945	3.4227e-09	0.0707097	5.32192e-13
Bsg	0.00014673	-0.719944	0.863	0.857	1	1.89777e-12	-0.320874	0.922	0.953	3.66155e-08	0.444902	-0.308496	0.877	0.836	1	0.444902	5.6933e-12
Slc1a3	0.524968	-0.365153	0.655	0.626	1	1.73334e-09	-0.326318	0.609	0.656	3.34431e-05	9.6945e-05	-0.514913	0.581	0.633	1	0.524968	5.20002e-09
Mt1	0.37698	-0.820579	0.389	0.351	1	3.1385e-06	-0.298668	0.448	0.355	0.0605542	4.22338e-08	-0.561037	0.419	0.28	0.000814859	0.37698	1.26701e-07

## Sheet: Cluster 2 (M3)
Gene	HET_p_val	HET_avg_log2FC	HET_pct.1	HET_pct.2	HET_p_val_adj	KO_p_val	KO_avg_log2FC	KO_pct.1	KO_pct.2	KO_p_val_adj	WT_p_val	WT_avg_log2FC	WT_pct.1	WT_pct.2	WT_p_val_adj	max_pval	minimump_p_val
mt-Nd1	0	-1.73014	0.686	0.955	0	1.33573e-09	-2.07127	0.588	0.994	2.57715e-05	0	-1.56857	0.846	0.988	0	1.33573e-09	0
mt-Nd2	0	-2.22212	0.536	0.928	0	2.21687e-08	-1.80625	0.765	0.993	0.000427722	0	-1.75916	0.762	0.976	0	2.21687e-08	0
mt-Co1	0	-2.67255	0.481	0.938	0	2.04087e-08	-1.92859	0.882	0.997	0.000393765	0	-2.09227	0.727	0.982	0	2.04087e-08	0
mt-Co2	0	-3.38774	0.248	0.902	0	5.27732e-10	-2.30896	0.765	0.996	1.01821e-05	0	-2.47799	0.598	0.975	0	5.27732e-10	0
mt-Atp6	0	-4.28242	0.063	0.826	0	2.88237e-09	-2.36601	0.765	0.996	5.56124e-05	0	-3.07785	0.434	0.957	0	2.88237e-09	0
mt-Co3	0	-3.83199	0.214	0.902	0	1.18036e-09	-2.39656	0.765	0.997	2.27739e-05	0	-2.74639	0.569	0.977	0	1.18036e-09	0
mt-Nd3	0	-1.65472	0.384	0.853	0	2.34045e-08	-1.58786	0.529	0.961	0.000451567	0	-1.24906	0.5	0.876	0	2.34045e-08	0
mt-Nd4	0	-1.96351	0.646	0.955	0	3.37811e-08	-1.7981	0.706	0.994	0.000651772	0	-1.69771	0.812	0.988	0	3.37811e-08	0
mt-Cytb	0	-2.47033	0.503	0.941	0	9.51444e-09	-1.95976	0.765	0.995	0.000183572	0	-2.17351	0.674	0.977	0	9.51444e-09	0
Apoe	1.04538e-234	-3.27385	0.176	0.66	2.01695e-230	7.30019e-07	-2.95983	0.529	0.908	0.014085	1.8287e-300	-3.12001	0.092	0.532	3.5283e-296	7.30019e-07	5.4861e-300
mt-Nd5	1.72845e-113	-0.910909	0.524	0.799	3.33488e-109	0.000918822	-0.802105	0.706	0.949	1	1.60009e-240	-0.908557	0.584	0.851	3.0872e-236	0.000918822	4.80026e-240
Gm42418	8.18955e-195	-2.32602	0.981	0.985	1.58009e-190	0.331665	-0.460923	1	0.994	1	9.8208e-84	-1.24288	1	1	1.89483e-79	0.331665	2.45686e-194
AY036118	2.02242e-183	-1.69802	0.667	0.865	3.90207e-179	0.751748	-0.338173	0.824	0.964	1	9.68604e-106	-1.19552	0.636	0.767	1.86882e-101	0.751748	6.06727e-183
mt-Nd4l	2.16884e-92	-0.775998	0.469	0.718	4.18456e-88	3.17784e-06	-1.07279	0.235	0.774	0.0613132	5.90336e-183	-0.803665	0.386	0.69	1.13899e-178	3.17784e-06	1.77101e-182
Cx3cr1	5.33815e-123	0.523621	1	0.891	1.02994e-118	0.0348652	0.338397	1	0.984	1	1.13648e-166	0.420078	1	0.922	2.19272e-162	0.0348652	3.40943e-166
Kctd12	8.44984e-90	0.465644	0.997	0.878	1.63031e-85	0.003051	0.648591	1	0.974	1	4.44058e-134	0.432129	0.995	0.911	8.56765e-130	0.003051	1.33217e-133
P2ry12	1.07698e-42	0.299421	1	0.875	2.07793e-38	0.00193478	0.514904	1	0.978	1	7.63654e-130	0.417797	1	0.911	1.47339e-125	0.00193478	2.29096e-129
Zfhx3	9.47346e-88	0.458715	0.993	0.876	1.82781e-83	0.011691	0.396586	1	0.974	1	6.53787e-121	0.386913	0.997	0.915	1.26142e-116	0.011691	1.96136e-120
Marcks	1.46078e-89	0.445317	1	0.921	2.81843e-85	0.017826	0.356957	1	0.986	1	8.81237e-115	0.367905	1	0.95	1.70026e-110	0.017826	2.64371e-114
Cox8a	5.56075e-102	-1.07227	0.48	0.757	1.07289e-97	0.00259134	-0.624723	0.529	0.878	1	9.32672e-113	-1.01759	0.408	0.647	1.7995e-108	0.00259134	2.79802e-112
Mt1	2.01571e-94	-1.33164	0.12	0.414	3.88911e-90	0.0155612	-0.63774	0.059	0.37	1	3.30405e-111	-1.43987	0.109	0.342	6.37484e-107	0.0155612	9.91215e-111
Srgap2	3.52049e-76	0.400486	0.985	0.863	6.79244e-72	0.00167445	0.451112	1	0.966	1	1.79853e-100	0.338542	0.992	0.905	3.47008e-96	0.00167445	5.39558e-100
Maf	5.61632e-81	0.451351	0.997	0.879	1.08361e-76	0.030692	0.488877	1	0.974	1	9.90959e-100	0.384575	0.994	0.912	1.91196e-95	0.030692	2.97288e-99
Rrbp1	5.62263e-65	0.349276	0.998	0.941	1.08483e-60	0.0269534	0.317493	1	0.988	1	1.28024e-98	0.321308	1	0.963	2.47009e-94	0.0269534	3.84071e-98
Selplg	2.48764e-82	0.42859	0.998	0.886	4.79965e-78	0.0149455	0.427261	1	0.984	1	9.32567e-97	0.340645	0.998	0.914	1.79929e-92	0.0149455	2.7977e-96
Ssh2	1.83921e-94	0.470596	0.977	0.861	3.54857e-90	0.0304539	0.53083	0.941	0.957	1	7.13834e-71	0.308856	0.971	0.883	1.37727e-66	0.0304539	5.51763e-94
Hpgds	3.21172e-53	0.33042	0.989	0.861	6.19669e-49	0.056984	0.315018	1	0.971	1	9.9409e-93	0.329483	0.997	0.905	1.918e-88	0.056984	2.98227e-92
Tmem119	1.61835e-80	0.429465	0.999	0.864	3.12245e-76	0.0232164	0.361902	1	0.974	1	1.23981e-92	0.343894	0.999	0.899	2.39209e-88	0.0232164	3.71943e-92
Ivns1abp	7.61448e-81	0.414921	0.968	0.838	1.46914e-76	0.0233327	0.376608	0.941	0.95	1	1.58891e-91	0.329404	0.969	0.871	3.06565e-87	0.0233327	4.76674e-91
Mef2a	2.1621e-70	0.375445	0.995	0.899	4.17156e-66	0.00724417	0.391635	1	0.979	1	2.58105e-91	0.326346	0.996	0.928	4.97989e-87	0.00724417	7.74316e-91
Vsir	9.23946e-72	0.386025	0.999	0.882	1.78266e-67	0.0131567	0.381962	1	0.981	1	1.22601e-90	0.313773	0.998	0.915	2.36547e-86	0.0131567	3.67804e-90
Plxdc2	1.46942e-63	0.360839	0.977	0.851	2.8351e-59	2.76686e-05	0.716044	1	0.964	0.533839	1.59525e-89	0.327859	0.992	0.899	3.07787e-85	2.76686e-05	4.78575e-89
Picalm	1.29772e-87	0.445888	0.974	0.865	2.50381e-83	0.00671425	0.517788	1	0.957	1	4.07555e-66	0.29201	0.954	0.879	7.86336e-62	0.00671425	3.89315e-87
Cyth4	3.37905e-60	0.344872	0.982	0.858	6.51954e-56	0.00981134	0.367313	1	0.968	1	2.0544e-87	0.308527	0.986	0.894	3.96376e-83	0.00981134	6.1632e-87
Cttnbp2nl	7.16017e-49	0.301194	0.91	0.785	1.38148e-44	0.0275285	0.493913	0.941	0.92	1	2.10143e-86	0.339554	0.944	0.839	4.05451e-82	0.0275285	6.3043e-86
Mbnl1	1.97859e-40	0.27866	0.978	0.898	3.81749e-36	0.0292224	0.316511	1	0.976	1	2.24301e-86	0.314472	0.989	0.927	4.32766e-82	0.0292224	6.72903e-86
Bmp2k	2.14338e-60	0.369818	0.933	0.807	4.13544e-56	0.000159364	0.679636	1	0.935	1	6.00713e-86	0.331624	0.942	0.845	1.15901e-81	0.000159364	1.80214e-85
Rpl38	8.91077e-48	-0.540199	0.795	0.904	1.71924e-43	0.000832769	-0.915518	0.941	0.981	1	6.84042e-83	-0.621097	0.733	0.855	1.31979e-78	0.000832769	2.05213e-82
Cox4i1	1.05579e-50	-0.677883	0.649	0.809	2.03705e-46	0.00961592	-0.673815	0.765	0.926	1	3.69659e-82	-0.655464	0.583	0.762	7.13219e-78	0.00961592	1.10898e-81
Elmo1	1.20385e-64	0.367729	0.938	0.794	2.32271e-60	0.0881132	0.312956	1	0.933	1	5.33054e-82	0.329341	0.957	0.845	1.02847e-77	0.0881132	1.59916e-81
Mef2c	4.76732e-50	0.323096	0.996	0.89	9.19807e-46	0.0651861	0.30787	1	0.982	1	3.45952e-80	0.303624	0.997	0.932	6.6748e-76	0.0651861	1.03786e-79
Smap2	1.01174e-65	0.382541	0.974	0.852	1.95206e-61	0.00258372	0.449705	1	0.965	1	4.66188e-80	0.314544	0.989	0.901	8.99462e-76	0.00258372	1.39856e-79
Gpr34	1.0322e-46	0.328829	0.997	0.876	1.99152e-42	0.0233603	0.571624	1	0.978	1	7.82706e-79	0.308604	0.999	0.913	1.51015e-74	0.0233603	2.34812e-78
Siglech	9.41054e-67	0.402505	0.999	0.875	1.81567e-62	0.00814645	0.694354	1	0.978	1	5.5688e-77	0.312251	1	0.912	1.07444e-72	0.00814645	1.67064e-76
Bin1	3.70875e-76	0.394545	0.977	0.839	7.15565e-72	2.48367e-05	0.713033	1	0.952	0.479199	4.30541e-55	0.250929	0.957	0.861	8.30685e-51	2.48367e-05	1.11262e-75
Qk	1.82039e-36	0.258755	0.998	0.946	3.51227e-32	0.0128258	0.409739	1	0.987	1	1.16434e-75	0.272312	0.999	0.979	2.24647e-71	0.0128258	3.49301e-75
Golm1	1.34032e-31	0.252445	0.95	0.836	2.58602e-27	0.000105066	0.612375	1	0.964	1	1.66358e-74	0.294944	0.985	0.884	3.2097e-70	0.000105066	4.99073e-74
Tanc2	3.36881e-74	0.415274	0.96	0.832	6.49978e-70	0.0166993	0.280924	1	0.944	1	1.19072e-65	0.282403	0.967	0.864	2.29738e-61	0.0166993	1.01064e-73
Olfml3	1.38519e-47	0.339575	0.994	0.868	2.67259e-43	0.00383063	0.592797	1	0.975	1	4.37281e-73	0.332429	0.997	0.907	8.43689e-69	0.00383063	1.31184e-72
Rpl41	2.99016e-40	-0.537714	0.927	0.959	5.76922e-36	8.37074e-05	-1.00499	1	0.996	1	7.27816e-72	-0.611714	0.884	0.934	1.40425e-67	8.37074e-05	2.18345e-71
Tgfbr1	7.08432e-67	0.402345	0.997	0.88	1.36685e-62	0.0481562	0.267326	1	0.979	1	4.69038e-71	0.298184	0.997	0.914	9.04962e-67	0.0481562	1.40711e-70
Rgs2	8.96403e-65	0.385755	0.941	0.826	1.72952e-60	0.166517	0.349397	1	0.947	1	1.58912e-69	0.297739	0.949	0.849	3.06605e-65	0.166517	4.76737e-69
Rapgef5	3.76027e-42	0.322666	0.748	0.581	7.25506e-38	0.0865786	0.319324	0.706	0.559	1	5.72187e-68	0.311335	0.85	0.691	1.10398e-63	0.0865786	1.71656e-67
Mylip	3.99821e-49	0.356169	0.856	0.71	7.71414e-45	0.0120175	0.446422	0.882	0.865	1	6.09412e-67	0.325359	0.891	0.769	1.1758e-62	0.0120175	1.82824e-66
Cd63	9.10994e-17	-0.410109	0.685	0.749	1.75767e-12	0.0211458	-0.605602	0.706	0.896	1	6.0477e-63	-0.537037	0.555	0.714	1.16684e-58	0.0211458	1.81431e-62
Lair1	4.56716e-36	0.267892	0.97	0.855	8.81187e-32	0.00332544	0.425007	1	0.971	1	3.77351e-60	0.261813	0.985	0.898	7.28061e-56	0.00332544	1.13205e-59
Cox6c	4.26022e-60	-0.893895	0.367	0.584	8.21966e-56	0.0225992	-0.697608	0.235	0.516	1	3.27873e-57	-0.735392	0.324	0.494	6.32597e-53	0.0225992	1.27806e-59
Ccr5	8.86826e-60	0.410232	0.922	0.785	1.71104e-55	0.000710698	0.701345	1	0.934	1	1.17514e-57	0.30088	0.905	0.798	2.26731e-53	0.000710698	2.66048e-59
Fth1	6.26375e-20	-0.381202	0.99	0.988	1.20853e-15	0.00145149	-0.820783	1	0.997	1	1.6451e-59	-0.572881	0.958	0.98	3.17406e-55	0.00145149	4.93531e-59
Gm47664	4.87766e-57	0.353183	0.676	0.437	9.41095e-53	0.00559589	0.498644	0.588	0.27	1	2.28135e-58	0.265045	0.687	0.487	4.40164e-54	0.00559589	6.84406e-58
Rps21	2.28028e-25	-0.338091	0.962	0.968	4.39957e-21	3.97637e-05	-1.01203	1	0.995	0.7672	2.08799e-57	-0.493131	0.924	0.948	4.02856e-53	3.97637e-05	6.26396e-57
Hpgd	6.45079e-43	0.325105	0.891	0.774	1.24461e-38	0.0196878	0.326898	0.941	0.913	1	3.12499e-57	0.286291	0.923	0.83	6.02936e-53	0.0196878	9.37497e-57
Gna15	2.6943e-45	0.302203	0.774	0.575	5.19839e-41	0.065629	0.271177	0.706	0.45	1	4.03281e-57	0.259044	0.797	0.626	7.7809e-53	0.065629	1.20984e-56
Lars2	1.75273e-56	-0.636571	0.265	0.457	3.38171e-52	0.919873	-0.277831	0.412	0.324	1	5.66732e-18	-0.503077	0.325	0.387	1.09345e-13	0.919873	5.25819e-56
Zeb2	2.70966e-53	0.371754	0.962	0.854	5.22802e-49	0.00319174	0.613146	1	0.949	1	2.40386e-55	0.278075	0.939	0.867	4.638e-51	0.00319174	7.21158e-55
Cd33	2.49127e-50	0.345348	0.931	0.807	4.80666e-46	0.0935002	0.37247	0.941	0.945	1	4.88415e-53	0.26562	0.934	0.843	9.42348e-49	0.0935002	1.46525e-52
Fchsd2	7.68028e-47	0.354421	0.831	0.692	1.48183e-42	0.211813	0.291378	0.765	0.789	1	2.03208e-51	0.278452	0.859	0.744	3.9207e-47	0.211813	6.09624e-51
Cox7c	8.61797e-36	-0.525052	0.586	0.724	1.66275e-31	0.0129014	-0.562614	0.588	0.82	1	9.97884e-50	-0.49651	0.507	0.658	1.92532e-45	0.0129014	2.99365e-49
Jun	2.38583e-46	0.390346	0.577	0.375	4.60322e-42	0.00542776	0.459803	0.471	0.193	1	2.01894e-48	0.273247	0.603	0.427	3.89534e-44	0.00542776	6.05682e-48
Gapdh	1.15805e-19	-0.369556	0.695	0.769	2.23435e-15	0.00300738	-0.653734	0.529	0.884	1	4.03512e-46	-0.433813	0.619	0.736	7.78536e-42	0.00300738	1.21054e-45
Rps28	1.79093e-14	-0.311816	0.92	0.937	3.45542e-10	0.000684772	-0.898963	0.941	0.991	1	1.19064e-45	-0.428077	0.873	0.916	2.29722e-41	0.000684772	3.57192e-45
Rps19	1.19545e-26	-0.400564	0.862	0.908	2.30651e-22	0.0615804	-0.456123	0.882	0.979	1	5.2791e-43	-0.385933	0.814	0.881	1.01855e-38	0.0615804	1.58373e-42
Rpsa	3.08163e-20	-0.383998	0.798	0.871	5.94569e-16	0.0335225	-0.614225	0.882	0.966	1	3.70484e-42	-0.416356	0.73	0.845	7.14812e-38	0.0335225	1.11145e-41
Rps2	1.41837e-12	-0.269359	0.812	0.854	2.73661e-08	0.106091	-0.403422	0.882	0.96	1	7.3472e-42	-0.380515	0.735	0.839	1.41757e-37	0.106091	2.20416e-41
Rps26	3.55387e-12	-0.318679	0.844	0.873	6.85683e-08	0.0235078	-0.648069	0.882	0.972	1	3.63649e-41	-0.397771	0.729	0.832	7.01625e-37	0.0235078	1.09095e-40
mt-Atp8	4.50871e-41	-0.307678	0.127	0.305	8.6991e-37	0.0432678	-0.550972	0.059	0.27	1	3.17764e-38	-0.262718	0.154	0.281	6.13093e-34	0.0432678	1.35261e-40
Rpl37	5.24142e-15	-0.303903	0.953	0.959	1.01128e-10	0.000157834	-0.98526	0.941	0.994	1	1.85757e-40	-0.454665	0.894	0.934	3.58399e-36	0.000157834	5.5727e-40
Rpl37a	3.37133e-19	-0.327127	0.953	0.959	6.50464e-15	0.00274094	-0.723356	0.882	0.994	1	1.18096e-39	-0.397717	0.917	0.942	2.27855e-35	0.00274094	3.54289e-39
Atp5e	2.45443e-26	-0.472939	0.573	0.693	4.73557e-22	0.0525098	-0.474563	0.471	0.716	1	4.56738e-37	-0.405706	0.486	0.614	8.81231e-33	0.0525098	1.37021e-36
Rps7	1.44084e-12	-0.274156	0.916	0.931	2.77995e-08	0.00457173	-0.71005	0.941	0.984	1	5.30744e-36	-0.345817	0.876	0.918	1.02402e-31	0.00457173	1.59223e-35
Uqcrh	6.43086e-23	-0.464212	0.517	0.612	1.24077e-18	0.100474	-0.429505	0.235	0.467	1	1.54367e-35	-0.398557	0.415	0.535	2.97835e-31	0.100474	4.631e-35
Rps27	4.41338e-13	-0.280784	0.954	0.954	8.51518e-09	7.06159e-05	-0.985616	1	0.994	1	6.17071e-35	-0.380576	0.904	0.932	1.19058e-30	7.06159e-05	1.85121e-34
Rps29	1.08316e-24	-0.310897	0.998	0.98	2.08985e-20	2.91486e-05	-1.02182	1	0.997	0.562393	8.51535e-35	-0.365988	0.999	0.979	1.64295e-30	2.91486e-05	2.5546e-34
Rpl36	7.20036e-19	-0.340093	0.827	0.895	1.38924e-14	0.0219315	-0.594256	0.882	0.978	1	3.36534e-33	-0.348873	0.774	0.852	6.49308e-29	0.0219315	1.0096e-32
Cox6a1	4.20652e-15	-0.331604	0.358	0.445	8.11606e-11	0.725788	-0.299299	0.294	0.276	1	1.0898e-30	-0.392136	0.301	0.411	2.10266e-26	0.725788	3.2694e-30
Rpl39	2.16807e-08	-0.267974	0.963	0.953	0.000418308	0.000178658	-0.978226	0.882	0.991	1	3.95754e-28	-0.341446	0.912	0.931	7.63568e-24	0.000178658	1.18726e-27
Atp5l	2.46369e-27	-0.536979	0.502	0.628	4.75344e-23	0.394546	-0.355	0.471	0.502	1	1.30843e-23	-0.374176	0.447	0.547	2.52448e-19	0.394546	7.39106e-27
Atp5h	4.40932e-17	-0.43908	0.5	0.583	8.50734e-13	0.149978	-0.496556	0.235	0.368	1	2.28428e-26	-0.368791	0.41	0.506	4.40729e-22	0.149978	6.85284e-26
Cox6b1	1.61681e-14	-0.346035	0.491	0.567	3.11948e-10	0.408729	-0.300168	0.294	0.368	1	2.57512e-26	-0.357925	0.406	0.506	4.96844e-22	0.408729	7.72536e-26
Rps18	1.10305e-13	-0.28741	0.9	0.913	2.12823e-09	0.101123	-0.47616	0.941	0.98	1	2.33528e-25	-0.302792	0.858	0.9	4.50569e-21	0.101123	7.00584e-25
Rps16	1.08464e-20	-0.347344	0.944	0.948	2.09271e-16	0.304888	-0.293519	1	0.991	1	3.28673e-24	-0.309653	0.918	0.937	6.34142e-20	0.304888	9.86019e-24
Rps20	1.81322e-16	-0.302416	0.918	0.939	3.49842e-12	0.0531432	-0.53892	1	0.988	1	6.53216e-24	-0.311999	0.895	0.916	1.26032e-19	0.0531432	1.95965e-23
Rpl23	1.31778e-11	-0.265985	0.964	0.963	2.54253e-07	0.00548927	-0.694963	0.941	0.994	1	2.20322e-23	-0.302212	0.942	0.951	4.2509e-19	0.00548927	6.60967e-23
Rpl24	1.77562e-11	-0.257024	0.846	0.893	3.42589e-07	0.0271386	-0.55527	0.941	0.978	1	2.96728e-23	-0.31056	0.807	0.873	5.72508e-19	0.0271386	8.90185e-23
Atp5mpl	5.60302e-19	-0.424621	0.28	0.389	1.08105e-14	0.147608	-0.495888	0.118	0.251	1	8.09259e-20	-0.337214	0.228	0.313	1.56138e-15	0.147608	2.42778e-19
Rpl32	2.05612e-12	-0.293864	0.936	0.94	3.96708e-08	0.000530056	-0.875545	0.941	0.989	1	1.12245e-19	-0.287742	0.907	0.926	2.16566e-15	0.000530056	3.36735e-19
Rps15a	6.35935e-08	-0.250633	0.95	0.943	0.00122697	0.0865254	-0.41456	1	0.989	1	1.53259e-18	-0.276508	0.907	0.921	2.95698e-14	0.0865254	4.59777e-18
Slc25a4	8.38661e-08	-0.297469	0.395	0.443	0.00161811	0.945332	-0.27472	0.294	0.249	1	3.50456e-14	-0.313625	0.397	0.451	6.7617e-10	0.945332	1.05137e-13
Myl6	1.0364e-10	-0.343642	0.638	0.674	1.99962e-06	0.00571964	-0.706602	0.412	0.681	1	8.64035e-14	-0.265395	0.594	0.648	1.66707e-09	0.00571964	2.5921e-13
Bsg	9.65082e-10	-0.736169	0.828	0.865	1.86203e-05	0.0217569	-0.732295	0.765	0.949	1	6.73756e-07	-0.498557	0.814	0.846	0.0129994	0.0217569	2.89525e-09
Lyz2	0.549715	-0.604367	0.444	0.401	1	0.261022	-0.873048	0.235	0.317	1	0.000756112	-0.450708	0.331	0.35	1	0.549715	0.00226662

## Sheet: Cluster 3 (M4)
Gene	HET_p_val	HET_avg_log2FC	HET_pct.1	HET_pct.2	HET_p_val_adj	KO_p_val	KO_avg_log2FC	KO_pct.1	KO_pct.2	KO_p_val_adj	WT_p_val	WT_avg_log2FC	WT_pct.1	WT_pct.2	WT_p_val_adj	max_pval	minimump_p_val
Apoe	3.0069e-29	-2.67058	0.307	0.584	5.80152e-25	3.13074e-22	-2.47133	0.533	0.911	6.04046e-18	3.16461e-249	-2.87643	0.189	0.535	6.1058e-245	3.13074e-22	9.49383e-249
Gm42418	2.10364e-24	-1.80101	0.978	0.985	4.05876e-20	0.0172518	-0.641329	0.978	0.994	1	2.79262e-189	-1.39148	1	1	5.38807e-185	0.0172518	8.37785e-189
Marcks	1.46219e-18	0.361976	1	0.933	2.82114e-14	2.34157e-10	0.434805	1	0.986	4.51783e-06	8.97294e-141	0.388401	1	0.945	1.73124e-136	2.34157e-10	2.69188e-140
P2ry12	3.23644e-18	0.358464	1	0.893	6.24439e-14	1.18027e-19	0.733553	1	0.978	2.27721e-15	3.24146e-140	0.406091	1	0.902	6.25408e-136	3.23644e-18	9.72438e-140
AY036118	8.17561e-32	-1.41979	0.675	0.836	1.5774e-27	0.000650617	-0.63445	0.728	0.967	1	2.76098e-138	-1.25674	0.629	0.784	5.32704e-134	0.000650617	8.28295e-138
Cst3	8.60447e-21	0.343043	1	0.972	1.66015e-16	8.23277e-06	0.311816	1	0.992	0.158843	1.01663e-123	0.343601	1	0.964	1.96149e-119	8.23277e-06	3.0499e-123
Siglech	2.87761e-16	0.3424	1	0.893	5.55206e-12	4.3416e-11	0.497114	1	0.978	8.37667e-07	2.28971e-114	0.364359	1	0.903	4.41777e-110	4.3416e-11	6.86913e-114
Fcrls	3.44527e-23	0.421185	1	0.894	6.6473e-19	2.48496e-12	0.499277	1	0.98	4.79448e-08	8.60177e-104	0.340689	0.998	0.905	1.65962e-99	2.48496e-12	2.58053e-103
C1qb	6.03312e-13	0.291552	1	0.902	1.16403e-08	1.31829e-10	0.434561	1	0.983	2.5435e-06	5.2773e-94	0.321834	1	0.91	1.0182e-89	1.31829e-10	1.58319e-93
Kctd12	6.83272e-15	0.316552	0.988	0.895	1.3183e-10	7.81637e-05	0.2869	1	0.973	1	2.18445e-93	0.313502	0.989	0.905	4.21468e-89	7.81637e-05	6.55335e-93
Laptm5	2.11705e-16	0.31383	1	0.911	4.08465e-12	8.90421e-08	0.305963	1	0.987	0.00171798	1.902e-92	0.297218	1	0.917	3.66971e-88	8.90421e-08	5.70599e-92
Pmepa1	5.37675e-12	0.352337	0.957	0.884	1.03739e-07	0.000184172	0.313623	0.967	0.968	1	1.84257e-88	0.365528	0.971	0.892	3.55506e-84	0.000184172	5.52772e-88
Olfml3	6.14102e-17	0.349484	1	0.886	1.18485e-12	6.07701e-12	0.535248	1	0.975	1.1725e-07	1.23504e-87	0.322221	0.996	0.898	2.38289e-83	6.07701e-12	3.70513e-87
Mt1	8.8313e-08	-0.980318	0.245	0.365	0.00170391	0.113508	-0.512408	0.304	0.37	1	1.37673e-84	-1.39868	0.166	0.341	2.65626e-80	0.113508	4.13019e-84
Ctsd	2.09686e-18	0.328062	1	0.953	4.04567e-14	7.06906e-06	0.277543	1	0.992	0.13639	3.72683e-83	0.281741	1	0.929	7.19054e-79	7.06906e-06	1.11805e-82
Tmem119	4.22477e-17	0.376994	1	0.884	8.15127e-13	1.59652e-06	0.323304	1	0.973	0.0308032	2.60228e-80	0.297982	0.995	0.891	5.02085e-76	1.59652e-06	7.80685e-80
Rnase4	7.11757e-11	0.267538	0.96	0.845	1.37326e-06	1.87545e-05	0.335798	0.967	0.962	0.36185	1.11058e-79	0.300207	0.971	0.87	2.14276e-75	1.87545e-05	3.33175e-79
Trem2	3.60243e-15	0.334475	1	0.895	6.95053e-11	2.98139e-08	0.380319	1	0.981	0.000575229	3.35996e-75	0.273708	0.999	0.903	6.48271e-71	2.98139e-08	1.00799e-74
Fcgr3	2.1115e-19	0.345908	0.994	0.875	4.07393e-15	0.000255676	0.252073	1	0.974	1	2.54179e-71	0.260187	0.981	0.879	4.90413e-67	0.000255676	7.62537e-71
Fscn1	2.88758e-12	0.282494	0.805	0.624	5.5713e-08	0.000124531	0.253644	0.707	0.546	1	2.73842e-68	0.263313	0.805	0.631	5.2835e-64	0.000124531	8.21525e-68
Zfhx3	5.00013e-13	0.290766	0.994	0.892	9.64724e-09	4.03898e-06	0.295406	0.978	0.974	0.077928	1.63478e-65	0.266376	0.996	0.907	3.15414e-61	4.03898e-06	4.90433e-65
Cttnbp2nl	8.81168e-11	0.256225	0.932	0.802	1.70013e-06	2.11462e-06	0.314295	0.913	0.92	0.0407995	6.98552e-64	0.260667	0.941	0.83	1.34779e-59	2.11462e-06	2.09566e-63
Cox8a	9.23983e-08	-0.707175	0.601	0.712	0.00178273	9.067e-07	-0.514005	0.609	0.88	0.0174939	2.95423e-57	-0.894878	0.499	0.631	5.69989e-53	9.067e-07	8.86269e-57
Ltc4s	3.39896e-08	0.264947	0.885	0.825	0.000655795	2.56787e-08	0.410525	0.946	0.936	0.000495444	1.13876e-49	0.254882	0.901	0.807	2.19713e-45	3.39896e-08	3.41629e-49
Cox6c	7.95032e-09	-0.707049	0.427	0.55	0.000153394	0.396005	-0.277222	0.533	0.515	1	2.9174e-47	-0.72081	0.366	0.493	5.62884e-43	0.396005	8.75221e-47
Cox7c	1.3321e-07	-0.437836	0.591	0.704	0.00257016	0.00488194	-0.31417	0.685	0.821	1	7.92623e-40	-0.477532	0.546	0.656	1.52929e-35	0.00488194	2.37787e-39
Cox4i1	7.07361e-05	-0.457773	0.718	0.782	1	0.00332263	-0.352582	0.761	0.928	1	3.41443e-26	-0.475653	0.667	0.744	6.58781e-22	0.00332263	1.02433e-25
Chchd2	0.00298622	-0.304475	0.731	0.754	1	0.00328968	-0.272453	0.641	0.821	1	5.90376e-13	-0.277004	0.644	0.701	1.13907e-08	0.00328968	1.77113e-12
Lyz2	0.234701	-0.471447	0.471	0.406	1	0.164324	-0.458407	0.457	0.315	1	1.3442e-09	-0.314624	0.404	0.32	2.59349e-05	0.234701	4.03259e-09
Rpl41	0.0624605	-0.277308	0.938	0.954	1	1.48479e-05	-0.512969	0.978	0.996	0.286476	0.0266591	-0.342995	0.93	0.919	1	0.0624605	4.45431e-05
Bsg	0.292173	-0.575296	0.854	0.858	1	0.714147	-0.425275	0.87	0.949	1	0.0335538	-0.47074	0.831	0.841	1	0.714147	0.0973217

## Sheet: Cluster 4 (M5)
Gene	HET_p_val	HET_avg_log2FC	HET_pct.1	HET_pct.2	HET_p_val_adj	KO_p_val	KO_avg_log2FC	KO_pct.1	KO_pct.2	KO_p_val_adj	WT_p_val	WT_avg_log2FC	WT_pct.1	WT_pct.2	WT_p_val_adj	max_pval	minimump_p_val
Slc1a2	1.2055e-178	0.781519	0.701	0.203	2.32589e-174	0	2.06279	0.861	0.089	0	0	1.23427	0.865	0.217	0	1.2055e-178	0
Kif5a	3.37473e-145	0.623356	0.391	0.073	6.51121e-141	1.15901e-293	0.856266	0.393	0.024	2.2362e-289	0	0.913127	0.531	0.078	0	3.37473e-145	0
Cpe	5.29743e-99	0.49623	0.469	0.137	1.02209e-94	0	1.53549	0.728	0.071	0	3.08299e-293	0.674346	0.67	0.143	5.94831e-289	5.29743e-99	0
mt-Co1	6.43883e-225	1.47682	0.998	0.841	1.24231e-220	2.02411e-159	1.348	1	0.996	3.90532e-155	3.46728e-300	1.36014	1	0.915	6.68977e-296	2.02411e-159	1.04018e-299
mt-Atp6	1.4366e-164	1.32112	0.991	0.658	2.77177e-160	3.51487e-138	1.28939	1	0.995	6.78158e-134	1.14355e-285	1.43628	1	0.819	2.20637e-281	3.51487e-138	3.43066e-285
mt-Co3	3.31608e-165	1.21825	0.995	0.756	6.39804e-161	1.97942e-139	1.2278	1	0.996	3.8191e-135	1.7348e-270	1.28606	0.999	0.87	3.34713e-266	1.97942e-139	5.20441e-270
mt-Co2	1.81418e-162	1.20989	0.994	0.763	3.50029e-158	1.74212e-123	1.14251	1	0.995	3.36124e-119	2.01899e-266	1.255	0.998	0.876	3.89544e-262	1.74212e-123	6.05697e-266
mt-Nd4	6.987e-186	1.17137	0.998	0.889	1.34807e-181	2.45357e-127	1.10946	1	0.994	4.73391e-123	1.16558e-264	1.13282	1	0.942	2.24888e-260	2.45357e-127	3.49675e-264
mt-Cytb	3.04411e-181	1.17861	0.997	0.848	5.87332e-177	1.06279e-111	0.99678	1	0.994	2.05054e-107	4.23773e-259	1.18342	0.999	0.897	8.17629e-255	1.06279e-111	1.27132e-258
Aldoc	2.32321e-109	0.408555	0.403	0.093	4.48239e-105	4.01964e-238	0.953169	0.437	0.04	7.75549e-234	9.57366e-210	0.425845	0.463	0.086	1.84714e-205	2.32321e-109	1.20589e-237
Gpm6b	1.02367e-133	0.890817	0.531	0.141	1.97508e-129	2.40436e-158	0.827213	0.388	0.05	4.63897e-154	1.37798e-230	0.537712	0.517	0.1	2.65868e-226	1.02367e-133	4.13394e-230
mt-Nd2	3.62907e-131	0.947621	0.998	0.843	7.00192e-127	3.98069e-100	0.981653	1	0.992	7.68033e-96	3.50692e-222	0.993839	0.999	0.919	6.76626e-218	3.98069e-100	1.05208e-221
mt-Nd1	5.42567e-165	1.0555	0.998	0.898	1.04683e-160	3.27198e-93	0.853165	1	0.993	6.31296e-89	6.68283e-220	0.940063	1	0.951	1.28938e-215	3.27198e-93	2.00485e-219
Ndrg2	1.1101e-98	0.41886	0.479	0.139	2.14183e-94	1.72244e-142	0.83299	0.388	0.055	3.32328e-138	2.46549e-206	0.419875	0.493	0.098	4.75691e-202	1.1101e-98	7.39646e-206
Selenow	1.16683e-58	0.51214	0.524	0.243	2.25129e-54	1.24514e-83	0.797032	0.463	0.132	2.40238e-79	1.67863e-163	0.459494	0.541	0.157	3.23875e-159	1.16683e-58	5.03589e-163
mt-Nd5	2.24362e-133	0.975589	0.973	0.727	4.32883e-129	1.25539e-58	0.788395	0.997	0.947	2.42215e-54	6.07e-158	0.878774	0.964	0.772	1.17115e-153	1.25539e-58	1.821e-157
Camk2n1	1.43605e-76	0.777087	0.729	0.421	2.77071e-72	3.42286e-96	1.21152	0.692	0.301	6.60407e-92	3.53903e-156	0.829042	0.786	0.423	6.8282e-152	1.43605e-76	1.06171e-155
mt-Nd3	3.91757e-45	0.49621	0.95	0.75	7.55856e-41	5.51957e-75	0.869547	1	0.958	1.06495e-70	3.10631e-121	0.708042	0.963	0.771	5.99331e-117	3.91757e-45	9.31892e-121
mt-Nd4l	1.39534e-105	0.846945	0.934	0.647	2.69216e-101	2.83701e-58	0.849395	0.923	0.767	5.47372e-54	1.12187e-115	0.763687	0.873	0.595	2.16454e-111	2.83701e-58	3.36562e-115
mt-Atp8	1.65345e-21	0.283997	0.427	0.258	3.19017e-17	3.83889e-59	0.826861	0.573	0.256	7.40675e-55	1.3513e-63	0.39632	0.483	0.229	2.6072e-59	1.65345e-21	4.0539e-63
Tspan7	1.39224e-22	0.276066	0.616	0.43	2.68619e-18	9.409e-13	0.426001	0.406	0.267	1.81537e-08	9.4934e-45	0.309704	0.682	0.455	1.83166e-40	9.409e-13	2.84802e-44
Malat1	5.75646e-06	-0.341466	0.998	0.956	0.111065	8.12775e-09	-0.256352	1	0.99	0.000156817	5.52221e-29	-0.39291	0.995	0.979	1.06545e-24	5.75646e-06	1.65666e-28
mt-Nd6	4.37752e-20	0.304787	0.433	0.271	8.446e-16	9.61491e-14	0.405714	0.373	0.226	1.8551e-09	2.89854e-23	0.25133	0.373	0.222	5.59244e-19	9.61491e-14	8.69561e-23
Bsg	0.000538339	-0.631034	0.852	0.859	1	8.27712e-06	-0.56684	0.964	0.948	0.159699	0.0026801	-0.42115	0.805	0.841	1	0.0026801	2.48312e-05
Lyz2	0.00363379	-0.377395	0.469	0.403	1	0.000915028	-0.630714	0.249	0.319	1	0.428973	-0.25697	0.361	0.344	1	0.428973	0.00274257

## Sheet: Cluster 5 (M6)
Gene	HET_p_val	HET_avg_log2FC	HET_pct.1	HET_pct.2	HET_p_val_adj	KO_p_val	KO_avg_log2FC	KO_pct.1	KO_pct.2	KO_p_val_adj	WT_p_val	WT_avg_log2FC	WT_pct.1	WT_pct.2	WT_p_val_adj	max_pval	minimump_p_val
Apoe	3.66037e-58	0.855275	0.988	0.562	7.06232e-54	0	0.540078	0.999	0.89	0	1.61759e-37	1.34892	0.92	0.425	3.12099e-33	1.61759e-37	0
Rps29	3.00612e-26	0.560994	1	0.983	5.80001e-22	1.48774e-172	0.549397	1	0.996	2.87045e-168	6.41067e-20	0.540657	1	0.984	1.23687e-15	6.41067e-20	4.46323e-172
Gm42418	9.02394e-16	-1.82255	0.976	0.985	1.74108e-11	4.4003e-129	-2.06624	0.996	0.994	8.48994e-125	6.91396e-07	-1.14743	1	1	0.0133398	6.91396e-07	1.32009e-128
Rps28	1.61542e-28	0.690071	1	0.932	3.1168e-24	8.38357e-122	0.498791	1	0.989	1.61753e-117	3.79082e-10	0.522943	0.955	0.905	7.31401e-06	3.79082e-10	2.51507e-121
Rpl39	2.42771e-27	0.608917	1	0.954	4.68402e-23	1.97572e-90	0.445163	1	0.989	3.81196e-86	6.53672e-16	0.569651	0.989	0.926	1.26119e-11	6.53672e-16	5.92717e-90
Ctss	2.21273e-26	0.609905	1	0.91	4.26925e-22	2.22797e-85	0.377888	1	0.984	4.29864e-81	3.13405e-15	0.540848	1	0.942	6.04683e-11	3.13405e-15	6.6839e-85
Fau	3.20812e-37	0.678768	1	0.977	6.18975e-33	9.76449e-78	0.361018	1	0.996	1.88396e-73	6.30536e-21	0.695018	1	0.977	1.21656e-16	6.30536e-21	2.92935e-77
AY036118	5.24239e-12	-1.24796	0.793	0.83	1.01147e-07	1.69432e-72	-0.790401	0.956	0.966	3.26903e-68	0.00669131	-0.898043	0.693	0.737	1	0.00669131	5.08297e-72
Rpl35	1.58666e-15	0.426467	0.97	0.808	3.06129e-11	1.13793e-70	0.41081	0.984	0.94	2.19552e-66	4.87286e-09	0.435964	0.875	0.747	9.40169e-05	4.87286e-09	3.41379e-70
Psap	1.04082e-11	0.367696	1	0.983	2.00816e-07	3.78241e-65	0.33886	1	0.995	7.29778e-61	1.49983e-08	0.496754	1	0.989	0.000289378	1.49983e-08	1.13472e-64
B2m	1.98579e-20	0.544943	1	0.943	3.83138e-16	7.29994e-65	0.354194	1	0.99	1.40845e-60	2.17455e-11	0.512048	1	0.959	4.19559e-07	2.17455e-11	2.18998e-64
Rps27	2.13073e-18	0.454226	0.994	0.953	4.11103e-14	8.13117e-65	0.360084	1	0.993	1.56883e-60	1.18623e-08	0.392799	1	0.924	0.00022887	1.18623e-08	2.43935e-64
Ctsb	2.89065e-08	0.395611	0.994	0.943	0.000557721	2.28361e-62	0.357043	1	0.986	4.40599e-58	6.30314e-08	0.514787	0.989	0.961	0.00121613	6.30314e-08	6.85082e-62
Rps21	4.54085e-23	0.537037	1	0.966	8.76113e-19	6.1261e-60	0.323111	0.999	0.995	1.18197e-55	9.32946e-13	0.497943	0.977	0.942	1.80003e-08	9.32946e-13	1.83783e-59
Rpl23	8.10373e-27	0.591739	1	0.962	1.56353e-22	1.82509e-57	0.333213	0.999	0.993	3.52132e-53	8.47604e-28	0.805699	1	0.949	1.63537e-23	8.10373e-27	5.47526e-57
Rps12	2.03223e-35	0.717185	1	0.97	3.92099e-31	6.99109e-57	0.325892	1	0.994	1.34886e-52	9.74639e-22	0.713321	1	0.967	1.88047e-17	9.74639e-22	2.09733e-56
Rpl37a	1.39033e-29	0.6029	1	0.957	2.68251e-25	2.61264e-55	0.308256	1	0.992	5.04082e-51	1.18951e-12	0.483426	1	0.935	2.29505e-08	1.18951e-12	7.83791e-55
Rpl37	1.52371e-17	0.482082	1	0.957	2.93985e-13	3.24369e-54	0.342724	1	0.993	6.25837e-50	4.42803e-10	0.389058	0.989	0.924	8.54343e-06	4.42803e-10	9.73107e-54
Rpl12	7.88003e-16	0.519701	0.994	0.916	1.52037e-11	1.90303e-50	0.309642	1	0.98	3.67171e-46	2.25744e-17	0.692317	1	0.912	4.3555e-13	7.88003e-16	5.7091e-50
Rps24	5.55651e-25	0.535138	1	0.977	1.07207e-20	2.38615e-47	0.274558	1	0.995	4.60383e-43	8.45343e-15	0.549482	1	0.963	1.631e-10	8.45343e-15	7.15844e-47
Rpl32	2.71897e-22	0.570603	1	0.938	5.24598e-18	1.32567e-46	0.311177	1	0.987	2.55775e-42	3.91642e-17	0.646085	0.989	0.921	7.55635e-13	3.91642e-17	3.97701e-46
Lars2	2.81443e-10	-0.6329	0.207	0.427	5.43017e-06	2.21133e-45	-0.543618	0.172	0.353	4.26653e-41	0.0328848	-0.415668	0.273	0.373	1	0.0328848	6.63398e-45
Rps8	1.18861e-22	0.603074	1	0.974	2.2933e-18	5.44065e-45	0.267206	1	0.994	1.04972e-40	1.91994e-15	0.584951	1	0.966	3.70433e-11	1.91994e-15	1.63219e-44
Rps25	6.30251e-16	0.45048	0.988	0.935	1.21601e-11	3.72604e-43	0.308849	0.999	0.988	7.18902e-39	1.70554e-13	0.583682	0.989	0.926	3.29066e-09	1.70554e-13	1.11781e-42
Rpl27a	3.3184e-28	0.637966	1	0.973	6.40252e-24	1.07334e-42	0.266961	1	0.995	2.0709e-38	1.262e-15	0.576267	1	0.963	2.4349e-11	1.262e-15	3.22001e-42
Rplp2	1.64242e-22	0.495025	0.994	0.958	3.16888e-18	3.74906e-38	0.253657	0.999	0.992	7.23344e-34	1.58532e-18	0.65359	1	0.953	3.05871e-14	1.58532e-18	1.12472e-37
C1qc	2.859e-11	0.410492	0.994	0.904	5.51616e-07	2.20651e-36	0.261013	1	0.98	4.25723e-32	5.93241e-05	0.261674	1	0.939	1	5.93241e-05	6.61952e-36
Rps11	9.81948e-24	0.558479	0.994	0.951	1.89457e-19	7.28796e-36	0.255636	0.999	0.99	1.40614e-31	1.33223e-18	0.729538	1	0.947	2.57041e-14	1.33223e-18	2.18639e-35
Rpl10	3.23152e-20	0.542671	1	0.946	6.23489e-16	1.93763e-32	0.256274	1	0.989	3.73847e-28	4.28268e-16	0.551148	1	0.945	8.26301e-12	4.28268e-16	5.8129e-32
Zbtb20	0.0633884	-0.331023	0.585	0.58	1	1.578e-15	-0.287343	0.388	0.506	3.04459e-11	0.000640832	-0.523953	0.455	0.583	1	0.0633884	4.73399e-15
Atp5md	0.19931	-0.272164	0.311	0.355	1	1.74367e-12	-0.27299	0.181	0.27	3.36423e-08	0.387919	-0.304263	0.227	0.252	1	0.387919	5.231e-12
Cox6c	0.707564	-0.398081	0.561	0.544	1	1.81537e-10	-0.293641	0.438	0.53	3.50258e-06	0.51719	-0.359906	0.443	0.454	1	0.707564	5.44612e-10
Mt1	0.122858	-0.663244	0.317	0.361	1	0.0196472	-0.419858	0.357	0.372	1	0.84368	-0.758695	0.295	0.288	1	0.84368	0.0577912

## Sheet: Cluster 6 (M7)
Gene	HET_p_val	HET_avg_log2FC	HET_pct.1	HET_pct.2	HET_p_val_adj	KO_p_val	KO_avg_log2FC	KO_pct.1	KO_pct.2	KO_p_val_adj	WT_p_val	WT_avg_log2FC	WT_pct.1	WT_pct.2	WT_p_val_adj	max_pval	minimump_p_val
Tmsb4x	6.90389e-123	-2.14026	0.997	0.941	1.33204e-118	6.64672e-151	-2.12072	0.991	0.993	1.28242e-146	0	-2.06294	0.992	0.961	0	6.90389e-123	0
Tpt1	1.12214e-141	-1.4821	0.975	0.982	2.16505e-137	6.01384e-123	-1.4274	0.969	0.999	1.16031e-118	8.17477e-298	-1.43668	0.97	0.981	1.57724e-293	6.01384e-123	2.45243e-297
Rplp1	9.00504e-150	-1.6339	0.975	0.98	1.73743e-145	3.83953e-130	-1.50837	0.978	0.996	7.40799e-126	9.43236e-281	-1.41308	0.975	0.977	1.81988e-276	3.83953e-130	2.82971e-280
Fau	1.20809e-126	-1.41592	0.975	0.978	2.33089e-122	8.94913e-132	-1.56102	0.972	0.998	1.72665e-127	3.31122e-260	-1.31913	0.973	0.978	6.38868e-256	1.20809e-126	9.93367e-260
Eef1a1	5.97783e-135	-1.32131	0.983	0.983	1.15336e-130	5.23129e-123	-1.34055	0.975	0.998	1.00932e-118	9.50735e-247	-1.12913	0.988	0.985	1.83435e-242	5.23129e-123	2.85221e-246
Rps29	9.15463e-133	-1.45328	0.997	0.982	1.76629e-128	1.40054e-155	-2.03133	0.969	0.998	2.7022e-151	6.41705e-242	-1.25378	0.986	0.984	1.23811e-237	9.15463e-133	1.92512e-241
Actb	6.76974e-86	-1.12213	1	0.992	1.30615e-81	2.90483e-109	-1.31114	1	0.999	5.60457e-105	6.32783e-241	-1.15826	0.999	0.991	1.22089e-236	6.76974e-86	1.89835e-240
Malat1	3.74405e-117	0.890984	1	0.958	7.22377e-113	3.93187e-110	0.945963	1	0.99	7.58615e-106	2.11461e-232	0.88065	1	0.979	4.07993e-228	3.93187e-110	6.34384e-232
Rps12	1.78991e-109	-1.22845	0.966	0.971	3.45345e-105	3.95742e-106	-1.32148	0.96	0.996	7.63545e-102	2.71535e-216	-1.12685	0.963	0.968	5.23899e-212	3.95742e-106	8.14604e-216
Marcks	9.17123e-73	-1.0344	1	0.932	1.7695e-68	5.43333e-61	-0.883241	1	0.986	1.04831e-56	8.08854e-214	-1.14143	1	0.958	1.5606e-209	5.43333e-61	2.42656e-213
Rps24	3.57403e-106	-1.21092	0.98	0.977	6.89573e-102	3.43949e-101	-1.27946	0.963	0.997	6.63615e-97	8.53207e-201	-1.13215	0.95	0.965	1.64618e-196	3.43949e-101	2.55962e-200
Rps23	7.43954e-104	-1.14986	0.972	0.962	1.43539e-99	5.44042e-102	-1.24322	0.947	0.996	1.04967e-97	1.00157e-199	-1.07127	0.943	0.955	1.93243e-195	5.44042e-102	3.00471e-199
Rpl35a	5.24239e-115	-1.22232	0.969	0.968	1.01147e-110	1.2557e-103	-1.27127	0.953	0.997	2.42275e-99	2.34862e-195	-1.07606	0.938	0.954	4.53142e-191	1.2557e-103	7.04585e-195
Rplp2	2.01338e-93	-1.0319	0.963	0.959	3.88461e-89	4.104e-88	-1.14742	0.95	0.994	7.91826e-84	2.41885e-194	-1.01194	0.948	0.954	4.66693e-190	4.104e-88	7.25655e-194
Rps9	7.93974e-97	-1.05251	0.972	0.967	1.53189e-92	8.67347e-87	-1.09893	0.953	0.997	1.67346e-82	4.278e-193	-0.9861	0.97	0.964	8.25397e-189	8.67347e-87	1.2834e-192
Rpl13	6.98111e-98	-1.11481	0.975	0.971	1.34693e-93	2.13929e-89	-1.14845	0.944	0.996	4.12755e-85	4.70784e-191	-1.04418	0.961	0.966	9.0833e-187	2.13929e-89	1.41235e-190
Rps14	8.55753e-88	-1.0298	0.963	0.96	1.65109e-83	3.01332e-77	-1.05554	0.941	0.993	5.81389e-73	1.27859e-189	-1.04311	0.93	0.956	2.46691e-185	3.01332e-77	3.83576e-189
Ftl1	8.12111e-112	-1.30073	0.972	0.968	1.56689e-107	2.12735e-65	-0.971175	0.953	0.995	4.10451e-61	2.07995e-187	-1.03923	0.968	0.957	4.01306e-183	2.12735e-65	6.23985e-187
Rps27a	2.47123e-103	-1.13931	0.969	0.968	4.76799e-99	8.44628e-94	-1.1955	0.953	0.996	1.62962e-89	1.95581e-185	-1.04249	0.934	0.954	3.77354e-181	8.44628e-94	5.86742e-185
Rpl13a	4.72874e-90	-1.00978	0.955	0.954	9.12363e-86	9.28187e-85	-1.06987	0.95	0.995	1.79084e-80	5.70949e-184	-0.96454	0.945	0.954	1.10159e-179	9.28187e-85	1.71285e-183
Rpl27a	3.9903e-93	-1.07119	0.977	0.974	7.69889e-89	2.51858e-94	-1.17015	0.972	0.996	4.85934e-90	1.04424e-183	-0.988937	0.969	0.963	2.01475e-179	3.9903e-93	3.13271e-183
H3f3b	1.96098e-57	-0.728334	0.96	0.942	3.78351e-53	1.12749e-44	-0.736704	0.935	0.992	2.17537e-40	1.54821e-178	-0.903832	0.955	0.96	2.98712e-174	1.12749e-44	4.64463e-178
Tyrobp	2.15152e-49	-0.827391	0.994	0.905	4.15115e-45	6.79851e-62	-0.981103	1	0.986	1.3117e-57	1.11465e-177	-1.04113	0.996	0.931	2.15061e-173	2.15152e-49	3.34395e-177
Rpl26	3.85465e-89	-1.03706	0.955	0.959	7.43717e-85	2.39232e-92	-1.18463	0.947	0.994	4.61575e-88	8.57752e-176	-1.01091	0.941	0.948	1.65495e-171	3.85465e-89	2.57325e-175
Rps8	7.44452e-82	-1.00121	0.989	0.974	1.43635e-77	1.32376e-112	-1.35019	0.953	0.996	2.55406e-108	1.55414e-175	-1.00728	0.96	0.966	2.99856e-171	7.44452e-82	4.66242e-175
Rps10	2.23183e-99	-1.08237	0.963	0.958	4.30609e-95	9.91007e-78	-1.05872	0.919	0.994	1.91205e-73	1.02868e-174	-0.985673	0.928	0.943	1.98473e-170	9.91007e-78	3.08603e-174
Rpl30	3.28482e-99	-1.11531	0.963	0.965	6.33773e-95	4.68741e-90	-1.15	0.95	0.995	9.04389e-86	3.57013e-174	-0.980735	0.961	0.956	6.88821e-170	4.68741e-90	1.07104e-173
Rpl18a	1.46285e-87	-1.01168	0.98	0.959	2.82242e-83	1.12468e-90	-1.15825	0.95	0.995	2.16995e-86	2.61377e-171	-0.928267	0.957	0.958	5.04302e-167	1.46285e-87	7.84132e-171
Rps11	6.51714e-88	-1.07696	0.958	0.952	1.25742e-83	2.75224e-87	-1.16922	0.947	0.993	5.31016e-83	1.38561e-168	-0.98278	0.947	0.947	2.6734e-164	2.75224e-87	4.15684e-168
Rpl19	2.40708e-86	-0.99365	0.963	0.957	4.64421e-82	3.00159e-75	-1.04846	0.938	0.993	5.79126e-71	9.22968e-168	-0.929955	0.938	0.949	1.78077e-163	3.00159e-75	2.7689e-167
mt-Co3	4.4043e-57	0.883019	1	0.765	8.49765e-53	5.18817e-57	0.923147	1	0.996	1.00101e-52	3.05032e-166	1.10774	1	0.871	5.88529e-162	5.18817e-57	9.15096e-166
Rpl17	4.7347e-81	-0.970524	0.938	0.951	9.13514e-77	9.07536e-70	-1.02177	0.931	0.992	1.751e-65	1.09871e-164	-0.934933	0.934	0.936	2.11985e-160	9.07536e-70	3.29613e-164
Rpl23	1.2018e-90	-1.08544	0.966	0.963	2.31875e-86	4.83641e-92	-1.18875	0.972	0.995	9.33136e-88	1.90892e-164	-0.973513	0.955	0.949	3.68307e-160	1.2018e-90	5.72676e-164
Rps16	5.07253e-82	-1.02143	0.96	0.947	9.78693e-78	7.80917e-75	-1.06659	0.925	0.994	1.5067e-70	2.91734e-163	-0.960078	0.935	0.932	5.62871e-159	7.80917e-75	8.75201e-163
Rpl10	9.06943e-86	-0.981951	0.952	0.947	1.74986e-81	5.80053e-81	-1.0885	0.935	0.993	1.11915e-76	1.98344e-162	-0.897757	0.95	0.945	3.82684e-158	5.80053e-81	5.95031e-162
Rps4x	2.17582e-92	-1.11486	0.955	0.946	4.19802e-88	5.57391e-81	-1.0922	0.931	0.99	1.07543e-76	7.52192e-162	-0.950918	0.938	0.932	1.45128e-157	5.57391e-81	2.25658e-161
Rps3a1	2.50751e-96	-1.10149	0.958	0.955	4.838e-92	4.25165e-88	-1.12448	0.925	0.994	8.20313e-84	9.03748e-162	-0.924385	0.95	0.949	1.74369e-157	4.25165e-88	2.71124e-161
Rpl21	2.2927e-96	-1.03363	0.975	0.972	4.42353e-92	1.67192e-75	-1.00239	0.966	0.994	3.22579e-71	1.76893e-160	-0.888421	0.955	0.96	3.41296e-156	1.67192e-75	5.30678e-160
Fth1	6.85099e-107	-1.32162	0.977	0.989	1.32183e-102	4.55646e-107	-1.37086	0.972	0.998	8.79123e-103	1.40558e-159	-1.14153	0.977	0.975	2.71193e-155	6.85099e-107	4.21675e-159
Rgs10	1.7968e-67	-0.998151	0.972	0.886	3.46674e-63	7.33031e-32	-0.698161	0.96	0.974	1.41431e-27	6.01486e-158	-0.940915	0.957	0.915	1.16051e-153	7.33031e-32	1.80446e-157
mt-Atp6	1.40418e-44	0.741272	0.992	0.672	2.70922e-40	1.02791e-45	0.822441	1	0.996	1.98325e-41	4.80008e-156	1.00756	1	0.821	9.26128e-152	1.40418e-44	1.44002e-155
Rps3	7.6035e-72	-0.861227	0.949	0.933	1.46702e-67	1.04662e-48	-0.798065	0.916	0.988	2.01936e-44	2.34068e-151	-0.858222	0.925	0.923	4.51611e-147	1.04662e-48	7.02204e-151
Rpl32	3.18232e-84	-1.05336	0.941	0.939	6.13997e-80	1.56065e-80	-1.15551	0.928	0.991	3.01112e-76	4.2069e-150	-0.957245	0.921	0.922	8.11679e-146	1.56065e-80	1.26207e-149
Rpl34	4.45539e-90	-1.05939	0.943	0.947	8.59623e-86	5.02496e-86	-1.16628	0.907	0.992	9.69515e-82	7.32227e-150	-0.923094	0.921	0.93	1.41276e-145	5.02496e-86	2.19668e-149
Xist	2.25105e-65	0.945275	1	0.945	4.34317e-61	1.64016e-89	1.18005	1	0.987	3.16452e-85	2.73632e-149	0.996118	0.997	0.959	5.27945e-145	2.25105e-65	8.20896e-149
Rpl39	8.76981e-100	-1.2094	0.952	0.955	1.69205e-95	3.49296e-120	-1.52682	0.941	0.993	6.73931e-116	1.28383e-145	-0.981221	0.932	0.926	2.47703e-141	8.76981e-100	3.8515e-145
Eif1	1.10114e-68	-0.77319	0.952	0.948	2.12453e-64	1.55493e-29	-0.589508	0.928	0.984	3.00009e-25	2.6119e-145	-0.771519	0.935	0.947	5.0394e-141	1.55493e-29	7.8357e-145
Basp1	2.56268e-48	-0.794776	0.98	0.894	4.94443e-44	1.17201e-36	-0.700738	0.972	0.976	2.26127e-32	9.75354e-145	-0.874894	0.974	0.929	1.88185e-140	1.17201e-36	2.92606e-144
mt-Co2	1.57837e-41	0.707557	1	0.772	3.04531e-37	3.488e-41	0.801791	1	0.995	6.72976e-37	1.57471e-144	0.932574	1	0.877	3.03824e-140	3.488e-41	4.72412e-144
Rps25	4.83912e-74	-0.903168	0.935	0.936	9.33661e-70	1.47414e-84	-1.15818	0.913	0.992	2.84421e-80	1.03555e-142	-0.858558	0.925	0.927	1.99798e-138	4.83912e-74	3.10664e-142
mt-Nd2	1.03145e-42	0.717559	1	0.849	1.99007e-38	2.44591e-44	0.860508	1	0.992	4.71913e-40	9.82141e-142	0.911159	1	0.919	1.89494e-137	1.03145e-42	2.94642e-141
Pfn1	1.23373e-57	-0.77475	0.935	0.907	2.38036e-53	2.57573e-32	-0.61292	0.882	0.972	4.96961e-28	1.07443e-140	-0.789594	0.923	0.916	2.073e-136	2.57573e-32	3.22328e-140
Rps15a	1.69538e-79	-1.00404	0.932	0.945	3.27106e-75	1.42003e-66	-1.00104	0.928	0.992	2.7398e-62	9.02187e-140	-0.897984	0.928	0.917	1.74068e-135	1.42003e-66	2.70656e-139
mt-Nd1	5.25423e-47	0.735753	1	0.902	1.01375e-42	3.78012e-53	0.985928	1	0.993	7.29336e-49	1.51257e-138	0.886056	1	0.951	2.91836e-134	5.25423e-47	4.53772e-138
Rpl28	1.17113e-76	-0.944231	0.952	0.939	2.25959e-72	2.50031e-51	-0.840493	0.916	0.987	4.8241e-47	1.12641e-137	-0.874863	0.91	0.913	2.17329e-133	2.50031e-51	3.37922e-137
mt-Cytb	2.82638e-48	0.737285	1	0.854	5.45322e-44	5.8109e-46	0.903586	1	0.994	1.12115e-41	7.36439e-133	0.887054	0.996	0.898	1.42089e-128	5.8109e-46	2.20932e-132
Rpl37a	2.48727e-78	-1.00323	0.952	0.958	4.79894e-74	9.9333e-109	-1.35259	0.944	0.995	1.91653e-104	6.75813e-132	-0.901931	0.942	0.935	1.30391e-127	2.48727e-78	2.02744e-131
Rpl11	4.01576e-75	-0.913734	0.949	0.945	7.748e-71	6.63824e-53	-0.879769	0.947	0.991	1.28078e-48	8.69841e-131	-0.831943	0.932	0.921	1.67827e-126	6.63824e-53	2.60952e-130
Rps13	1.25737e-71	-0.907085	0.946	0.935	2.42597e-67	1.11029e-51	-0.848102	0.938	0.987	2.14219e-47	4.20107e-129	-0.827914	0.925	0.907	8.10555e-125	1.11029e-51	1.26032e-128
Rps20	9.47839e-67	-0.905796	0.938	0.935	1.82876e-62	1.38284e-61	-0.99983	0.935	0.99	2.66805e-57	4.80779e-129	-0.888388	0.926	0.91	9.27615e-125	1.38284e-61	1.44234e-128
mt-Nd4	4.2212e-44	0.665884	1	0.893	8.14438e-40	2.81887e-42	0.750674	1	0.994	5.43874e-38	4.73534e-127	0.796009	0.999	0.943	9.13637e-123	2.81887e-42	1.4206e-126
Rps15	4.98204e-67	-0.843895	0.943	0.94	9.61234e-63	3.85085e-60	-0.896544	0.922	0.99	7.42983e-56	9.5316e-127	-0.804337	0.945	0.933	1.83903e-122	3.85085e-60	2.85948e-126
Ppia	1.74897e-84	-0.992233	0.966	0.969	3.37447e-80	6.09908e-48	-0.801584	0.941	0.992	1.17676e-43	4.72368e-126	-0.764312	0.946	0.952	9.11387e-122	6.09908e-48	1.4171e-125
Ubb	3.3446e-100	-1.05607	0.972	0.963	6.45307e-96	1.0088e-38	-0.700074	0.903	0.988	1.94638e-34	2.89564e-125	-0.774737	0.937	0.922	5.58685e-121	1.0088e-38	8.68693e-125
Rpl12	6.28987e-67	-0.917754	0.943	0.916	1.21357e-62	2.9049e-66	-1.004	0.931	0.985	5.60472e-62	5.81731e-121	-0.824861	0.928	0.912	1.12239e-116	2.9049e-66	1.74519e-120
Rps27	8.40105e-91	-1.07848	0.941	0.955	1.6209e-86	9.69454e-119	-1.42877	0.953	0.996	1.87047e-114	1.00358e-111	-0.815907	0.937	0.924	1.9363e-107	8.40105e-91	2.90836e-118
Rpl23a	1.22545e-58	-0.785509	0.943	0.922	2.36438e-54	7.39679e-65	-0.974566	0.903	0.985	1.42714e-60	2.11459e-117	-0.757887	0.924	0.926	4.0799e-113	1.22545e-58	6.34378e-117
Rps28	1.16843e-62	-0.914099	0.96	0.932	2.25438e-58	5.78339e-117	-1.5118	0.916	0.993	1.11585e-112	1.97882e-98	-0.809347	0.928	0.904	3.81793e-94	1.16843e-62	1.73502e-116
Rps7	5.21701e-75	-0.948033	0.935	0.928	1.00657e-70	1.24255e-52	-0.873527	0.919	0.986	2.39737e-48	1.8526e-116	-0.800481	0.917	0.907	3.5744e-112	1.24255e-52	5.5578e-116
Rpl6	4.21398e-57	-0.75112	0.958	0.947	8.13045e-53	7.35836e-84	-1.1211	0.95	0.994	1.41972e-79	4.15318e-116	-0.73892	0.955	0.94	8.01314e-112	4.21398e-57	1.24595e-115
Rpl41	5.90479e-78	-1.086	0.952	0.953	1.13927e-73	1.40607e-115	-1.41108	0.947	0.998	2.71288e-111	7.70119e-103	-0.910378	0.934	0.922	1.48587e-98	5.90479e-78	4.21822e-115
Rpl5	2.83887e-70	-0.849724	0.935	0.929	5.47732e-66	7.29679e-57	-0.878995	0.888	0.985	1.40784e-52	1.96146e-112	-0.719435	0.92	0.908	3.78444e-108	7.29679e-57	5.88438e-112
Rpl37	2.69988e-72	-0.967168	0.963	0.958	5.20915e-68	2.70669e-112	-1.39423	0.95	0.996	5.22228e-108	7.19944e-108	-0.865726	0.943	0.923	1.38906e-103	2.69988e-72	8.12006e-112
Actg1	9.08247e-20	-0.48589	0.943	0.856	1.75237e-15	2.60909e-26	-0.540545	0.91	0.966	5.03399e-22	3.12488e-110	-0.70058	0.937	0.916	6.02914e-106	9.08247e-20	9.37463e-110
Myl12b	1.55635e-54	-0.71885	0.065	0.524	3.00282e-50	3.16932e-15	-0.449515	0.075	0.282	6.11488e-11	6.65762e-109	-0.645864	0.094	0.543	1.28452e-104	3.16932e-15	1.99729e-108
Rps21	5.20296e-78	-0.967114	0.975	0.967	1.00386e-73	8.29064e-89	-1.17037	0.972	0.996	1.5996e-84	3.84614e-108	-0.827917	0.955	0.941	7.42073e-104	5.20296e-78	1.15384e-107
Lamtor4	3.30012e-59	-0.744219	0.048	0.519	6.36725e-55	1.58268e-15	-0.436082	0.056	0.254	3.05362e-11	2.27481e-107	-0.650138	0.102	0.541	4.38902e-103	1.58268e-15	6.82444e-107
Ptma	8.88841e-48	-0.740926	0.935	0.911	1.71493e-43	9.80636e-41	-0.757868	0.903	0.983	1.89204e-36	1.6376e-105	-0.735289	0.924	0.907	3.15959e-101	9.80636e-41	4.91281e-105
Gnai2	2.02939e-33	-0.503745	0.975	0.926	3.91551e-29	8.34733e-21	-0.476265	0.966	0.984	1.61053e-16	7.58547e-105	-0.610298	0.983	0.948	1.46354e-100	8.34733e-21	2.27564e-104
Dazap2	4.55746e-43	-0.591408	0.068	0.466	8.79317e-39	2.47085e-18	-0.491148	0.056	0.282	4.76725e-14	1.53249e-104	-0.617116	0.083	0.519	2.95679e-100	2.47085e-18	4.59747e-104
Rps18	1.53295e-52	-0.783705	0.946	0.909	2.95767e-48	1.93308e-52	-0.898273	0.891	0.984	3.72969e-48	1.19529e-103	-0.755816	0.911	0.888	2.3062e-99	1.93308e-52	3.58588e-103
Ppp1ca	1.13622e-44	-0.583387	0.122	0.55	2.19223e-40	0.000259592	-0.306716	0.262	0.326	1	1.94223e-103	-0.626928	0.152	0.591	3.74734e-99	0.000259592	5.82669e-103
Rplp0	1.07967e-63	-0.864477	0.918	0.904	2.08312e-59	1.2279e-47	-0.815171	0.879	0.98	2.36911e-43	4.17437e-103	-0.740223	0.898	0.88	8.05403e-99	1.2279e-47	1.25231e-102
Rpl9	3.73211e-71	-0.920642	0.941	0.93	7.20073e-67	3.26293e-52	-0.86424	0.919	0.99	6.29549e-48	2.32279e-102	-0.803735	0.912	0.894	4.48159e-98	3.26293e-52	6.96836e-102
Hint1	1.09227e-50	-0.744158	0.085	0.527	2.10743e-46	4.56289e-18	-0.544506	0.069	0.292	8.80364e-14	4.81321e-101	-0.683049	0.072	0.494	9.28662e-97	4.56289e-18	1.44396e-100
Atp6v1f	4.00896e-56	-0.74048	0.096	0.572	7.73489e-52	0.0001561	-0.287316	0.227	0.302	1	1.86294e-99	-0.625701	0.138	0.568	3.59435e-95	0.0001561	5.58881e-99
Calm2	5.44288e-41	-0.606407	0.972	0.925	1.05015e-36	6.96943e-20	-0.456065	0.938	0.983	1.34468e-15	1.99822e-99	-0.629922	0.946	0.938	3.85536e-95	6.96943e-20	5.99465e-99
Clta	2.51257e-37	-0.574815	0.952	0.898	4.84774e-33	6.00392e-27	-0.527577	0.907	0.965	1.1584e-22	7.55726e-99	-0.622448	0.907	0.901	1.4581e-94	6.00392e-27	2.26718e-98
Ndufa2	1.19169e-45	-0.648537	0.099	0.534	2.29924e-41	7.57271e-19	-0.543008	0.069	0.299	1.46108e-14	5.49659e-98	-0.685696	0.066	0.478	1.06051e-93	7.57271e-19	1.64898e-97
Btf3	6.51013e-44	-0.630509	0.272	0.639	1.25606e-39	0.0155049	-0.263158	0.442	0.428	1	5.95007e-98	-0.622909	0.27	0.66	1.14801e-93	0.0155049	1.78502e-97
Nme2	2.92137e-58	-0.791305	0.113	0.579	5.63649e-54	4.01463e-07	-0.451963	0.237	0.326	0.00774582	9.40869e-98	-0.681367	0.135	0.541	1.81531e-93	4.01463e-07	2.82261e-97
Higd2a	1.97192e-45	-0.609693	0.076	0.49	3.80462e-41	2.45444e-15	-0.450475	0.072	0.274	4.73559e-11	1.43719e-97	-0.591181	0.094	0.517	2.77292e-93	2.45444e-15	4.31158e-97
Son	5.46271e-43	0.679568	1	0.954	1.05397e-38	5.08183e-31	0.565951	1	0.987	9.80487e-27	2.00908e-97	0.67497	1	0.975	3.87632e-93	5.08183e-31	6.02724e-97
Taldo1	2.00409e-45	-0.628387	0.062	0.466	3.8667e-41	3.93568e-16	-0.46316	0.053	0.259	7.59351e-12	3.52461e-97	-0.580728	0.067	0.48	6.80038e-93	3.93568e-16	1.05738e-96
Aif1	4.52443e-40	-0.729286	0.958	0.857	8.72944e-36	1.04413e-25	-0.616808	0.888	0.962	2.01454e-21	1.2277e-96	-0.723068	0.945	0.885	2.36872e-92	1.04413e-25	3.6831e-96
mt-Nd3	1.60671e-25	0.549613	0.997	0.756	3.09998e-21	3.25738e-08	0.257157	0.988	0.959	0.000628479	3.9682e-96	0.736254	0.99	0.77	7.65624e-92	3.25738e-08	1.19046e-95
Prdx5	1.07255e-48	-0.776368	0.088	0.521	2.06937e-44	5.6156e-14	-0.478891	0.075	0.265	1.08347e-09	4.54836e-96	-0.672884	0.092	0.501	8.77561e-92	5.6156e-14	1.36451e-95
Bcl2a1b	1.43763e-30	-0.518811	0.102	0.428	2.77376e-26	5.5087e-17	-0.521034	0.065	0.278	1.06285e-12	4.70794e-96	-0.593516	0.092	0.515	9.08349e-92	5.5087e-17	1.41238e-95
Chmp4b	7.15012e-45	-0.603499	0.062	0.464	1.37954e-40	3.04091e-15	-0.461979	0.072	0.271	5.86714e-11	5.9403e-96	-0.572871	0.09	0.515	1.14612e-91	3.04091e-15	1.78209e-95
Snx17	1.64073e-35	-0.504383	0.102	0.473	3.16561e-31	6.24954e-08	-0.260862	0.118	0.256	0.00120579	1.12322e-94	-0.583207	0.121	0.551	2.16715e-90	6.24954e-08	3.36967e-94
Rpl7	2.02751e-61	-0.803203	0.929	0.899	3.91187e-57	3.22888e-54	-0.836253	0.879	0.979	6.2298e-50	1.7132e-94	-0.674042	0.895	0.878	3.30545e-90	3.22888e-54	5.13961e-94
Atp6v1e1	9.09275e-39	-0.564562	0.071	0.448	1.75436e-34	8.30334e-15	-0.460255	0.078	0.276	1.60205e-10	5.91888e-94	-0.592569	0.09	0.504	1.14199e-89	8.30334e-15	1.77566e-93
mt-Co1	1.38129e-32	0.501591	0.997	0.848	2.66506e-28	1.07076e-33	0.590556	1	0.997	2.06593e-29	8.47043e-94	0.679248	0.999	0.916	1.63428e-89	1.38129e-32	2.54113e-93
Akr1a1	2.01265e-42	-0.589347	0.11	0.525	3.8832e-38	1.11715e-08	-0.349069	0.184	0.327	0.000215544	2.36074e-93	-0.576949	0.124	0.546	4.55482e-89	1.11715e-08	7.08223e-93
Ostf1	7.15221e-39	-0.534569	0.105	0.496	1.37995e-34	4.56162e-14	-0.399034	0.065	0.254	8.8012e-10	1.73655e-92	-0.550153	0.111	0.532	3.3505e-88	4.56162e-14	5.20965e-92
Apoe	1.00121e-10	-0.703046	0.938	0.553	1.93174e-06	0.0157436	-0.337491	0.956	0.906	1	8.06209e-92	-0.636519	0.923	0.386	1.5555e-87	0.0157436	2.41863e-91
Sub1	2.13987e-49	-0.687469	0.076	0.512	4.12867e-45	1.5888e-17	-0.526338	0.078	0.301	3.06542e-13	9.46684e-92	-0.572428	0.107	0.525	1.82653e-87	1.5888e-17	2.84005e-91
Rps5	5.26492e-45	-0.755098	0.918	0.88	1.01581e-40	1.5914e-54	-0.901481	0.866	0.975	3.07046e-50	1.19461e-91	-0.711572	0.885	0.86	2.30488e-87	5.26492e-45	3.58383e-91
Eif1b	3.38574e-41	-0.555444	0.096	0.498	6.53245e-37	1.50366e-11	-0.369251	0.084	0.251	2.90116e-07	1.61031e-91	-0.572767	0.112	0.525	3.10692e-87	1.50366e-11	4.83092e-91
Rpl15	6.31953e-61	-0.826937	0.935	0.905	1.21929e-56	4.28096e-49	-0.804662	0.875	0.98	8.25968e-45	5.68573e-91	-0.672788	0.903	0.875	1.097e-86	4.28096e-49	1.70572e-90
Tomm6	2.32213e-48	-0.728406	0.079	0.501	4.48031e-44	6.57924e-15	-0.443185	0.062	0.257	1.2694e-10	1.43197e-90	-0.614481	0.068	0.458	2.76285e-86	6.57924e-15	4.29592e-90
Eif5a	2.45387e-47	-0.619871	0.065	0.484	4.73449e-43	1.40177e-12	-0.371741	0.075	0.25	2.70457e-08	8.08841e-90	-0.55138	0.099	0.502	1.56058e-85	1.40177e-12	2.42652e-89
Ppp1r18	1.69685e-33	-0.508942	0.147	0.512	3.27391e-29	5.10589e-06	-0.337359	0.231	0.327	0.098513	4.21023e-89	-0.573249	0.156	0.574	8.12323e-85	5.10589e-06	1.26307e-88
Rps17	1.63234e-41	-0.659863	0.884	0.868	3.14943e-37	2.82623e-64	-0.898373	0.844	0.969	5.45292e-60	7.07875e-89	-0.66889	0.87	0.853	1.36577e-84	1.63234e-41	2.12363e-88
AC149090.1	1.23108e-47	0.7292	1	0.878	2.37525e-43	3.65903e-62	0.873407	1	0.969	7.05973e-58	9.11869e-89	0.731046	0.995	0.88	1.75936e-84	1.23108e-47	2.73561e-88
Hspe1	4.23382e-52	-0.713968	0.065	0.511	8.16874e-48	9.33774e-20	-0.565176	0.047	0.278	1.80162e-15	1.57826e-88	-0.585841	0.079	0.47	3.04509e-84	9.33774e-20	4.73477e-88
Arpc5	2.84251e-47	-0.657141	0.074	0.498	5.48433e-43	7.5728e-07	-0.336122	0.212	0.327	0.014611	1.70453e-88	-0.562235	0.15	0.574	3.28872e-84	7.5728e-07	5.11359e-88
Nedd8	2.33654e-48	-0.667413	0.074	0.497	4.50812e-44	1.0482e-16	-0.491802	0.05	0.256	2.02239e-12	1.84739e-88	-0.551747	0.079	0.476	3.56436e-84	1.0482e-16	5.54218e-88
Lgals9	1.6169e-34	-0.506732	0.093	0.46	3.11966e-30	2.48251e-14	-0.412522	0.093	0.302	4.78976e-10	1.9698e-88	-0.572751	0.128	0.545	3.80054e-84	2.48251e-14	5.90941e-88
Cap1	1.4754e-29	-0.42359	0.091	0.411	2.84663e-25	6.46266e-12	-0.348938	0.093	0.271	1.2469e-07	4.90654e-88	-0.56256	0.132	0.545	9.46667e-84	6.46266e-12	1.47196e-87
Irf2bpl	9.07329e-28	-0.450925	0.096	0.408	1.7506e-23	9.57751e-14	-0.422631	0.069	0.255	1.84788e-09	4.0059e-87	-0.567158	0.125	0.54	7.72898e-83	9.57751e-14	1.20177e-86
Cfl1	4.71495e-45	-0.616648	0.912	0.881	9.09703e-41	3.83135e-47	-0.692025	0.854	0.97	7.39221e-43	1.14465e-86	-0.591816	0.88	0.882	2.20848e-82	4.71495e-45	3.43394e-86
Eif3f	3.65221e-42	-0.580871	0.054	0.438	7.04657e-38	4.23624e-19	-0.516098	0.053	0.284	8.1734e-15	1.31071e-86	-0.542565	0.079	0.463	2.52888e-82	4.23624e-19	3.93212e-86
Tma7	1.65472e-52	-0.692263	0.062	0.508	3.19261e-48	2.46754e-14	-0.437334	0.084	0.282	4.76088e-10	3.00411e-86	-0.586524	0.098	0.486	5.79612e-82	2.46754e-14	9.01232e-86
Selenop	2.49756e-19	-0.381318	0.997	0.942	4.8188e-15	1.62494e-13	-0.35773	0.991	0.985	3.13515e-09	7.15998e-86	-0.586237	1	0.971	1.38145e-81	1.62494e-13	2.14799e-85
Rpl8	2.32025e-47	-0.685069	0.943	0.908	4.4767e-43	9.13631e-38	-0.682932	0.9	0.978	1.76276e-33	7.19025e-86	-0.630211	0.912	0.886	1.38729e-81	9.13631e-38	2.15708e-85
Cebpa	3.39194e-38	-0.568228	0.136	0.542	6.54441e-34	6.30475e-11	-0.399204	0.125	0.291	1.21644e-06	8.75201e-86	-0.550453	0.107	0.51	1.68861e-81	6.30475e-11	2.6256e-85
Tomm20	2.11612e-43	-0.572146	0.096	0.512	4.08284e-39	3.18001e-18	-0.497336	0.059	0.28	6.13551e-14	4.11038e-85	-0.528234	0.138	0.542	7.93057e-81	3.18001e-18	1.23311e-84
Atp6v1g1	1.4289e-35	-0.547126	0.351	0.665	2.75693e-31	8.69218e-06	-0.339266	0.492	0.522	0.167707	6.47582e-85	-0.588987	0.374	0.701	1.24945e-80	8.69218e-06	1.94275e-84
Atp5f1	1.33717e-42	-0.616257	0.201	0.605	2.57993e-38	0.0138018	-0.269925	0.324	0.337	1	2.27925e-84	-0.562125	0.208	0.604	4.39758e-80	0.0138018	6.83774e-84
Elob	1.32122e-55	-0.877739	0.122	0.584	2.54916e-51	6.96375e-05	-0.409912	0.259	0.316	1	2.73309e-84	-0.666422	0.137	0.516	5.27323e-80	6.96375e-05	8.19928e-84
Dleu2	5.19877e-27	0.614953	0.977	0.847	1.00305e-22	1.27542e-33	0.683241	0.981	0.946	2.4608e-29	7.08987e-84	0.70642	0.994	0.834	1.36792e-79	5.19877e-27	2.12696e-83
Capza2	2.55798e-23	-0.423174	0.989	0.915	4.93536e-19	6.19002e-16	-0.397467	0.96	0.979	1.1943e-11	1.37518e-83	-0.559721	0.968	0.943	2.65327e-79	6.19002e-16	4.12554e-83
Cdc42	2.47534e-43	-0.59493	0.966	0.922	4.77591e-39	3.24867e-25	-0.491644	0.919	0.978	6.26799e-21	1.19348e-82	-0.531025	0.945	0.922	2.3027e-78	3.24867e-25	3.58044e-82
B2m	3.80527e-19	-0.437748	0.994	0.942	7.34189e-15	2.14167e-42	-0.703079	0.991	0.992	4.13215e-38	1.99405e-82	-0.585105	0.999	0.956	3.84733e-78	3.80527e-19	5.98216e-82
Hnrnpab	1.20324e-33	-0.501501	0.091	0.442	2.32153e-29	2.45795e-12	-0.399471	0.081	0.255	4.74236e-08	2.49857e-82	-0.533179	0.133	0.533	4.82075e-78	2.45795e-12	7.49572e-82
Tsix	3.27041e-20	0.746139	0.717	0.577	6.30993e-16	9.71208e-54	1.15058	0.935	0.752	1.87385e-49	5.4416e-82	0.928591	0.817	0.611	1.0499e-77	3.27041e-20	1.63248e-81
Cox7a2l	5.42215e-38	-0.607903	0.275	0.614	1.04615e-33	0.00201567	-0.29838	0.455	0.45	1	9.57919e-82	-0.592573	0.286	0.635	1.84821e-77	0.00201567	2.87376e-81
Oxct1	6.07833e-37	-0.54086	0.125	0.515	1.17275e-32	5.26509e-05	-0.287543	0.199	0.284	1	9.80302e-82	-0.570511	0.173	0.578	1.89139e-77	5.26509e-05	2.94091e-81
Rpl38	1.74826e-44	-0.811012	0.932	0.881	3.37309e-40	2.52041e-81	-1.19074	0.885	0.985	4.86287e-77	2.45537e-47	-0.680471	0.898	0.82	4.7374e-43	1.74826e-44	7.56122e-81
Kctd12	5.649e-27	-0.569505	0.989	0.895	1.08992e-22	5.14128e-14	-0.411421	0.975	0.974	9.91959e-10	1.01347e-80	-0.616762	0.978	0.926	1.95538e-76	5.14128e-14	3.0404e-80
Rab5c	3.07983e-41	-0.547446	0.045	0.421	5.94222e-37	1.19859e-13	-0.392672	0.069	0.256	2.31256e-09	1.78206e-80	-0.491848	0.098	0.48	3.4383e-76	1.19859e-13	5.34618e-80
Eef1d	5.94147e-42	-0.557785	0.099	0.513	1.14635e-37	4.22341e-16	-0.47289	0.059	0.26	8.14864e-12	4.85722e-80	-0.536805	0.114	0.489	9.37152e-76	4.22341e-16	1.45717e-79
Fcer1g	1.42889e-13	-0.316702	0.997	0.903	2.7569e-09	4.44392e-10	-0.321553	0.997	0.985	8.5741e-06	5.53461e-80	-0.57701	0.999	0.932	1.06785e-75	4.44392e-10	1.66038e-79
Atp5c1	5.20009e-48	-0.657356	0.059	0.478	1.00331e-43	1.96189e-15	-0.450569	0.065	0.268	3.78527e-11	9.84928e-80	-0.549848	0.111	0.485	1.90032e-75	1.96189e-15	2.95478e-79
Rps19	1.2708e-54	-0.850276	0.935	0.897	2.45188e-50	8.59922e-51	-0.879129	0.897	0.981	1.65913e-46	1.62681e-78	-0.697291	0.908	0.862	3.13877e-74	8.59922e-51	4.88044e-78
Sem1	1.29622e-43	-0.66341	0.178	0.594	2.50092e-39	0.000109995	-0.342651	0.277	0.34	1	2.42192e-78	-0.550351	0.17	0.549	4.67286e-74	0.000109995	7.26577e-78
Rps6	1.34172e-49	-0.711207	0.901	0.886	2.58871e-45	8.4483e-51	-0.780066	0.875	0.974	1.63002e-46	8.27689e-78	-0.59407	0.889	0.865	1.59694e-73	1.34172e-49	2.48307e-77
Gnb1	3.58266e-37	-0.519958	0.147	0.544	6.91238e-33	0.000131971	-0.27619	0.252	0.335	1	1.10215e-77	-0.522264	0.164	0.554	2.12649e-73	0.000131971	3.30646e-77
Atp5j	1.49073e-44	-0.807677	0.184	0.586	2.87622e-40	0.0130532	-0.347459	0.34	0.345	1	2.93122e-77	-0.668127	0.177	0.535	5.6555e-73	0.0130532	8.79367e-77
Mapre1	3.14314e-39	-0.553166	0.105	0.497	6.06437e-35	5.07216e-07	-0.260558	0.143	0.278	0.00978622	3.03625e-77	-0.47806	0.155	0.562	5.85814e-73	5.07216e-07	9.10875e-77
Snrpg	7.77719e-44	-0.654513	0.048	0.437	1.50053e-39	4.60146e-23	-0.644092	0.031	0.286	8.87806e-19	6.10993e-77	-0.52986	0.062	0.413	1.17885e-72	4.60146e-23	1.83298e-76
Rpl18	5.27159e-48	-0.692667	0.938	0.905	1.0171e-43	6.19191e-41	-0.722361	0.882	0.978	1.19467e-36	1.34139e-76	-0.602359	0.932	0.877	2.58808e-72	6.19191e-41	4.02418e-76
Rhog	4.8034e-24	-0.374424	0.173	0.499	9.26768e-20	3.80738e-10	-0.352012	0.156	0.326	7.34597e-06	5.38083e-76	-0.493842	0.151	0.543	1.03818e-71	3.80738e-10	1.61425e-75
Csk	8.79633e-26	-0.363235	0.136	0.465	1.69716e-21	2.26205e-08	-0.29742	0.112	0.253	0.000436439	8.33954e-76	-0.470214	0.128	0.51	1.60903e-71	2.26205e-08	2.50186e-75
Rpl35	2.57551e-27	-0.579427	0.85	0.81	4.96919e-23	1.16493e-75	-1.07466	0.788	0.953	2.24761e-71	4.44213e-30	-0.493015	0.814	0.743	8.57065e-26	2.57551e-27	3.49478e-75
Rpl3	2.1457e-44	-0.683012	0.938	0.885	4.13991e-40	5.86064e-49	-0.782459	0.894	0.977	1.13075e-44	2.59483e-75	-0.602644	0.897	0.861	5.00647e-71	2.1457e-44	7.7845e-75
Zfp706	3.91807e-39	-0.590332	0.238	0.603	7.55953e-35	0.0389705	-0.275738	0.411	0.391	1	4.12645e-75	-0.521269	0.274	0.644	7.96157e-71	0.0389705	1.23793e-74
Cotl1	2.54652e-28	-0.513238	0.303	0.596	4.91325e-24	0.0131037	-0.270541	0.464	0.446	1	4.4831e-75	-0.557674	0.303	0.649	8.6497e-71	0.0131037	1.34493e-74
Rpl27	4.72868e-57	-0.768376	0.912	0.899	9.12352e-53	9.46153e-57	-0.842641	0.872	0.971	1.82551e-52	4.94451e-75	-0.649181	0.884	0.844	9.53994e-71	9.46153e-57	1.48335e-74
Rpl24	4.78812e-45	-0.756966	0.924	0.882	9.23819e-41	7.70052e-56	-0.92291	0.9	0.981	1.48574e-51	5.60137e-75	-0.676868	0.906	0.853	1.08073e-70	4.78812e-45	1.68041e-74
Rhob	4.83778e-37	-0.664186	0.983	0.895	9.33402e-33	4.9662e-25	-0.585767	0.953	0.966	9.58178e-21	5.1362e-74	-0.581775	0.954	0.909	9.90978e-70	4.9662e-25	1.54086e-73
Hpgd	1.68694e-14	-0.49056	0.912	0.79	3.25478e-10	2.05297e-26	-0.537123	0.813	0.916	3.961e-22	1.16799e-72	-0.689722	0.89	0.848	2.25352e-68	1.68694e-14	3.50397e-72
Nsa2	9.43968e-31	-0.481211	0.142	0.496	1.82129e-26	1.57017e-11	-0.50192	0.202	0.362	3.02948e-07	5.57468e-71	-0.493433	0.156	0.533	1.07558e-66	1.57017e-11	1.6724e-70
Ndufa7	1.22895e-45	-0.703297	0.068	0.477	2.37113e-41	3.2816e-13	-0.359899	0.072	0.259	6.33152e-09	7.07345e-71	-0.569589	0.076	0.414	1.36475e-66	3.2816e-13	2.12204e-70
Mrpl52	4.73589e-35	-0.509347	0.122	0.496	9.13743e-31	6.26288e-14	-0.451757	0.106	0.303	1.20836e-09	1.86798e-70	-0.48768	0.147	0.515	3.60409e-66	6.26288e-14	5.60395e-70
Ctnnb1	7.37771e-25	-0.404302	0.178	0.505	1.42345e-20	4.01003e-10	-0.351555	0.137	0.307	7.73694e-06	1.87875e-69	-0.443618	0.148	0.532	3.62487e-65	4.01003e-10	5.63626e-69
Tubb5	2.01344e-35	-0.563858	0.21	0.583	3.88474e-31	0.000657359	-0.349166	0.346	0.379	1	2.61161e-69	-0.529706	0.227	0.582	5.03883e-65	0.000657359	7.83482e-69
Arhgdib	2.97469e-36	-0.658107	0.365	0.65	5.73936e-32	1.01192e-09	-0.468965	0.508	0.566	1.9524e-05	1.27282e-68	-0.580882	0.395	0.668	2.45578e-64	1.01192e-09	3.81847e-68
Atp5a1	6.32818e-32	-0.531001	0.295	0.627	1.22096e-27	0.014764	-0.274409	0.449	0.433	1	1.46889e-68	-0.506467	0.298	0.629	2.83407e-64	0.014764	4.40666e-68
Arhgdia	4.17697e-35	-0.56439	0.28	0.61	8.05905e-31	0.0141505	-0.263076	0.461	0.441	1	5.00267e-68	-0.514053	0.316	0.648	9.65215e-64	0.0141505	1.5008e-67
Aldoa	1.97362e-37	-0.639641	0.178	0.57	3.8079e-33	2.66242e-05	-0.376382	0.28	0.351	0.513686	1.67311e-67	-0.542866	0.161	0.513	3.22809e-63	2.66242e-05	5.01932e-67
Rdx	2.77161e-25	-0.418022	0.193	0.518	5.34754e-21	0.000339502	-0.335437	0.274	0.331	1	1.99802e-67	-0.51347	0.21	0.577	3.85498e-63	0.000339502	5.99406e-67
Arhgap45	3.40304e-49	0.765694	0.918	0.725	6.56583e-45	2.359e-30	0.638517	0.922	0.797	4.55145e-26	1.4329e-66	0.669529	0.877	0.744	2.76464e-62	2.359e-30	4.29871e-66
Atox1	3.18185e-42	-0.805679	0.278	0.621	6.13906e-38	5.90008e-07	-0.474198	0.417	0.46	0.0113836	2.27678e-66	-0.601634	0.289	0.596	4.39283e-62	5.90008e-07	6.83035e-66
Gpx1	2.52763e-35	-0.637177	0.397	0.678	4.87681e-31	1.74841e-07	-0.409067	0.502	0.551	0.00337339	3.62019e-66	-0.568107	0.391	0.669	6.98479e-62	1.74841e-07	1.08606e-65
Wasf2	5.15908e-11	-0.328018	0.938	0.823	9.95393e-07	7.48622e-17	-0.387814	0.882	0.948	1.44439e-12	8.41161e-66	-0.52837	0.921	0.891	1.62294e-61	5.15908e-11	2.52348e-65
Lst1	1.9588e-20	-0.49783	0.278	0.541	3.7793e-16	0.453777	-0.252017	0.424	0.37	1	9.63041e-66	-0.647079	0.265	0.581	1.85809e-61	0.453777	2.88912e-65
Tmem14c	1.48697e-29	-0.431968	0.147	0.506	2.86896e-25	4.36315e-09	-0.298694	0.106	0.252	8.41826e-05	2.12146e-65	-0.396138	0.178	0.549	4.09314e-61	4.36315e-09	6.36437e-65
Psme1	2.99589e-26	-0.427192	0.167	0.506	5.78027e-22	3.43922e-10	-0.372172	0.174	0.338	6.63563e-06	2.29897e-65	-0.4534	0.152	0.516	4.43564e-61	3.43922e-10	6.89691e-65
Abi1	1.14727e-23	-0.366642	0.153	0.468	2.21354e-19	3.43798e-08	-0.285283	0.121	0.268	0.000663323	7.78433e-65	-0.39325	0.172	0.553	1.50191e-60	3.43798e-08	2.3353e-64
Rps26	2.16911e-39	-0.737946	0.915	0.866	4.18508e-35	1.54895e-64	-0.976269	0.86	0.975	2.98854e-60	1.74624e-46	-0.593936	0.877	0.802	3.3692e-42	2.16911e-39	4.64685e-64
Ndufa6	2.21574e-39	-0.602057	0.091	0.471	4.27505e-35	4.07603e-12	-0.408359	0.081	0.251	7.8643e-08	2.15507e-64	-0.465987	0.089	0.418	4.15799e-60	4.07603e-12	6.46521e-64
Spata13	2.29593e-29	-0.425067	0.116	0.459	4.42978e-25	1.30617e-07	-0.287463	0.14	0.279	0.00252013	2.41361e-64	-0.432732	0.161	0.534	4.65683e-60	1.30617e-07	7.24084e-64
Ccl9	9.73765e-22	-0.534064	0.139	0.415	1.87878e-17	4.28979e-09	-0.42723	0.112	0.253	8.27672e-05	3.86852e-64	-0.628883	0.147	0.485	7.46392e-60	4.28979e-09	1.16056e-63
Rpl36	7.55535e-48	-0.798878	0.924	0.88	1.45773e-43	1.00798e-63	-0.979696	0.879	0.982	1.94481e-59	3.57444e-54	-0.577089	0.907	0.828	6.89652e-50	7.55535e-48	3.02395e-63
Rgs2	4.44017e-18	-0.456728	0.966	0.841	8.56686e-14	2.94439e-24	-0.529114	0.891	0.949	5.68091e-20	2.34186e-63	-0.532448	0.919	0.869	4.51838e-59	4.44017e-18	7.02558e-63
Ogfrl1	5.23323e-16	-0.31555	0.212	0.467	1.0097e-11	0.000899547	-0.306678	0.34	0.38	1	4.46537e-63	-0.482868	0.234	0.593	8.61549e-59	0.000899547	1.33961e-62
Ndufb1-ps	9.14232e-40	-0.638908	0.062	0.44	1.76392e-35	2.298e-22	-0.646559	0.028	0.272	4.43376e-18	4.63395e-63	-0.507171	0.077	0.391	8.94074e-59	2.298e-22	1.39018e-62
Ubc	1.65742e-48	-0.60843	0.966	0.93	3.19783e-44	6.42985e-36	-0.608857	0.879	0.975	1.24058e-31	5.04539e-63	-0.444206	0.933	0.905	9.73457e-59	6.42985e-36	1.51362e-62
Uqcrq	1.91317e-43	-0.764631	0.074	0.468	3.69127e-39	1.86646e-19	-0.571302	0.047	0.278	3.60115e-15	1.21045e-62	-0.558327	0.089	0.408	2.33544e-58	1.86646e-19	3.63135e-62
Rpl22	1.13004e-35	-0.640311	0.898	0.854	2.18029e-31	1.61545e-62	-0.89526	0.829	0.961	3.11685e-58	1.99684e-45	-0.523966	0.859	0.799	3.85271e-41	1.13004e-35	4.84635e-62
Oaz1	4.11712e-18	-0.403105	0.856	0.844	7.94357e-14	3.89577e-26	-0.452225	0.794	0.925	7.51651e-22	2.05652e-62	-0.512098	0.801	0.833	3.96786e-58	4.11712e-18	6.16957e-62
Ywhae	2.61158e-24	-0.459163	0.839	0.827	5.03878e-20	2.92304e-33	-0.554186	0.782	0.921	5.63972e-29	7.40363e-62	-0.488868	0.808	0.842	1.42846e-57	2.61158e-24	2.22109e-61
Cox7a2	2.3479e-41	-0.787901	0.11	0.501	4.53004e-37	2.06851e-21	-0.629514	0.044	0.288	3.99098e-17	1.2646e-61	-0.595194	0.102	0.421	2.43991e-57	2.06851e-21	3.79379e-61
Tomm7	1.42974e-42	-0.685079	0.068	0.461	2.75854e-38	7.42851e-19	-0.567798	0.056	0.278	1.43326e-14	1.48748e-61	-0.518921	0.077	0.387	2.86995e-57	7.42851e-19	4.46245e-61
Tuba1b	5.8348e-37	-0.584635	0.312	0.646	1.12577e-32	2.1335e-11	-0.513968	0.439	0.519	4.11638e-07	2.20736e-61	-0.476844	0.292	0.599	4.25888e-57	2.1335e-11	6.62209e-61
Snrnp70	1.30052e-29	0.624238	0.989	0.84	2.50922e-25	2.22982e-23	0.617151	0.981	0.94	4.30222e-19	2.67622e-61	0.641796	0.973	0.875	5.16351e-57	2.22982e-23	8.02867e-61
Ccl6	3.57504e-25	-0.562711	0.091	0.372	6.89769e-21	5.49235e-12	-0.527707	0.115	0.288	1.05969e-07	7.23043e-61	-0.567604	0.137	0.468	1.39504e-56	5.49235e-12	2.16913e-60
H3f3a	6.32728e-34	-0.588079	0.904	0.879	1.22078e-29	5.14741e-41	-0.628305	0.819	0.96	9.93141e-37	8.88223e-61	-0.522964	0.872	0.868	1.71374e-56	6.32728e-34	2.66467e-60
Slc25a4	2.04821e-35	-0.674119	0.096	0.451	3.95182e-31	3.48427e-11	-0.39603	0.09	0.254	6.72256e-07	1.58285e-60	-0.544774	0.135	0.465	3.05395e-56	3.48427e-11	4.74854e-60
Cox5b	1.22854e-39	-0.703967	0.091	0.467	2.37034e-35	8.02939e-15	-0.468202	0.062	0.253	1.54919e-10	8.33662e-60	-0.577592	0.079	0.383	1.60847e-55	8.02939e-15	2.50098e-59
Srgn	4.70134e-21	-0.427576	0.139	0.421	9.07076e-17	1.51991e-08	-0.349311	0.156	0.308	0.000293251	2.23956e-59	-0.45731	0.123	0.455	4.32101e-55	1.51991e-08	6.71869e-59
Cox6b1	6.33467e-44	-0.763876	0.176	0.573	1.22221e-39	6.98564e-05	-0.386982	0.324	0.37	1	3.78441e-59	-0.615942	0.2	0.507	7.30164e-55	6.98564e-05	1.13532e-58
Cd84	2.18573e-32	0.631875	0.955	0.713	4.21715e-28	3.08261e-17	0.479258	0.96	0.892	5.94759e-13	3.85315e-59	0.614968	0.952	0.769	7.43426e-55	3.08261e-17	1.15594e-58
Uba52	1.20685e-44	-0.68542	0.091	0.486	2.3285e-40	7.47274e-26	-0.685368	0.09	0.384	1.44179e-21	6.42241e-59	-0.50038	0.067	0.366	1.23914e-54	7.47274e-26	1.92672e-58
Rpl36a	9.4861e-21	-0.509856	0.737	0.757	1.83025e-16	1.58588e-58	-0.845244	0.713	0.914	3.0598e-54	2.25164e-25	-0.451569	0.672	0.69	4.34431e-21	9.4861e-21	4.75764e-58
Rpl22l1	1.34181e-30	-0.523581	0.11	0.446	2.58889e-26	2.5159e-18	-0.604002	0.072	0.292	4.85419e-14	5.84278e-58	-0.508162	0.114	0.423	1.12731e-53	2.5159e-18	1.75283e-57
Pnp	4.77758e-23	-0.488583	0.442	0.659	9.21787e-19	1.55478e-06	-0.330254	0.536	0.573	0.029998	6.69638e-58	-0.506266	0.455	0.701	1.292e-53	1.55478e-06	2.00891e-57
Morf4l1	6.88735e-16	-0.287556	0.955	0.89	1.32885e-11	9.31375e-26	-0.488203	0.903	0.966	1.79699e-21	1.33526e-57	-0.437989	0.917	0.909	2.57625e-53	6.88735e-16	4.00578e-57
Rpl31	3.77955e-12	-0.402389	0.793	0.745	7.29226e-08	3.9288e-56	-0.799693	0.773	0.928	7.58023e-52	4.26743e-41	-0.494302	0.761	0.776	8.23359e-37	3.77955e-12	1.17864e-55
Metap2	4.11716e-23	-0.378076	0.153	0.463	7.94365e-19	1.13688e-08	-0.295763	0.121	0.273	0.00021935	1.19176e-55	-0.379707	0.169	0.521	2.29938e-51	1.13688e-08	3.57528e-55
Junb	4.92982e-18	-0.35212	0.167	0.437	9.51159e-14	1.33936e-05	-0.268688	0.168	0.284	0.258417	1.2079e-55	-0.466716	0.146	0.472	2.33052e-51	1.33936e-05	3.62369e-55
Tspan13	1.28919e-23	-0.393246	0.142	0.454	2.48735e-19	1.25065e-10	-0.341249	0.115	0.288	2.413e-06	1.69269e-55	-0.426697	0.165	0.506	3.26588e-51	1.25065e-10	5.07808e-55
Zcchc7	5.0684e-21	0.598314	0.762	0.634	9.77898e-17	1.94252e-20	0.515021	0.85	0.636	3.74791e-16	5.28622e-55	0.645498	0.803	0.696	1.01992e-50	1.94252e-20	1.58587e-54
Nav2	1.8546e-19	0.481348	0.884	0.718	3.57827e-15	9.67358e-55	0.898683	0.913	0.74	1.86642e-50	2.15007e-39	0.499799	0.862	0.742	4.14834e-35	1.8546e-19	2.90207e-54
Rbm3	1.12331e-21	-0.310235	0.127	0.422	2.16731e-17	6.77908e-13	-0.392788	0.125	0.318	1.30796e-08	2.32192e-54	-0.3557	0.137	0.463	4.47992e-50	6.77908e-13	6.96576e-54
Glul	4.89106e-29	-0.552468	0.969	0.906	9.43682e-25	1.13132e-25	-0.618308	0.919	0.965	2.18276e-21	7.06262e-54	-0.537432	0.951	0.9	1.36266e-49	1.13132e-25	2.11879e-53
Nfkbia	3.26256e-20	-0.377414	0.085	0.336	6.29479e-16	7.04832e-12	-0.399951	0.081	0.252	1.3599e-07	8.00885e-54	-0.434979	0.074	0.361	1.54523e-49	7.04832e-12	2.40266e-53
Cbx3	4.25954e-31	-0.458888	0.116	0.471	8.21835e-27	3.54561e-10	-0.363149	0.131	0.298	6.84089e-06	8.48796e-54	-0.390762	0.159	0.491	1.63767e-49	3.54561e-10	2.54639e-53
Eif4g2	3.62377e-15	-0.314417	0.884	0.826	6.99171e-11	2.91252e-24	-0.427325	0.819	0.927	5.61941e-20	1.69256e-53	-0.432658	0.875	0.874	3.26562e-49	3.62377e-15	5.07767e-53
Ywhah	1.78808e-23	-0.516575	0.929	0.855	3.44991e-19	4.51363e-17	-0.370394	0.854	0.933	8.7086e-13	2.73168e-53	-0.503421	0.889	0.846	5.27049e-49	4.51363e-17	8.19503e-53
Gpx4	6.4013e-27	-0.690895	0.329	0.604	1.23507e-22	0.00225793	-0.356459	0.436	0.437	1	3.68562e-53	-0.642429	0.292	0.552	7.11103e-49	0.00225793	1.10568e-52
Gabarap	5.04423e-25	-0.465227	0.705	0.784	9.73235e-21	7.62549e-38	-0.570297	0.682	0.881	1.47126e-33	4.94471e-53	-0.472991	0.675	0.78	9.54032e-49	5.04423e-25	1.48341e-52
Eef1b2	6.60291e-24	-0.49246	0.796	0.795	1.27397e-19	1.60958e-46	-0.71466	0.745	0.913	3.10553e-42	7.01786e-53	-0.525492	0.747	0.786	1.35403e-48	6.60291e-24	2.10536e-52
Mir99ahg	1.8368e-23	0.538433	0.904	0.726	3.54392e-19	2.31637e-38	0.744926	0.935	0.808	4.4692e-34	1.30369e-52	0.574757	0.921	0.762	2.51533e-48	1.8368e-23	3.91106e-52
Set	1.03644e-23	-0.464322	0.411	0.646	1.99971e-19	0.000104716	-0.316125	0.561	0.566	1	1.45384e-52	-0.45934	0.441	0.695	2.80503e-48	0.000104716	4.36151e-52
Prdx1	1.91929e-36	-0.694297	0.224	0.589	3.70309e-32	0.0358492	-0.296347	0.343	0.34	1	2.21968e-52	-0.52756	0.228	0.521	4.28266e-48	0.0358492	6.65905e-52
Dstn	4.5192e-29	-0.526139	0.221	0.552	8.71935e-25	0.0185827	-0.281041	0.396	0.4	1	6.37507e-52	-0.462249	0.279	0.594	1.23001e-47	0.0185827	1.91252e-51
Rpl29	9.4942e-28	-0.560522	0.867	0.824	1.83181e-23	5.04245e-47	-0.699612	0.798	0.95	9.72889e-43	1.71207e-51	-0.515265	0.827	0.817	3.30327e-47	9.4942e-28	5.13622e-51
Rpl14	9.82035e-25	-0.533726	0.873	0.827	1.89474e-20	1.7417e-51	-0.746836	0.81	0.953	3.36045e-47	3.60531e-50	-0.520893	0.843	0.808	6.95609e-46	9.82035e-25	5.22511e-51
Npm1	3.14026e-24	-0.498605	0.428	0.656	6.05883e-20	4.5315e-06	-0.328307	0.558	0.587	0.0874308	1.10021e-50	-0.467904	0.443	0.687	2.12275e-46	4.5315e-06	3.30063e-50
Smap2	2.9709e-12	-0.305524	0.966	0.87	5.73205e-08	9.08437e-06	-0.26173	0.975	0.964	0.175274	1.24213e-50	-0.440068	0.965	0.918	2.39656e-46	9.08437e-06	3.72638e-50
Dnaja1	1.03989e-31	-0.543335	0.218	0.607	2.00636e-27	5.24855e-06	-0.314398	0.153	0.255	0.101266	1.50447e-50	-0.382319	0.173	0.497	2.90271e-46	5.24855e-06	4.5134e-50
Hnrnpa0	6.12622e-12	-0.270706	0.507	0.657	1.18199e-07	2.96978e-11	-0.396676	0.564	0.644	5.7299e-07	1.52559e-50	-0.431787	0.516	0.737	2.94347e-46	2.96978e-11	4.57676e-50
Uqcr11	1.56452e-36	-0.751669	0.093	0.455	3.01859e-32	2.19418e-18	-0.557348	0.056	0.281	4.23346e-14	1.82352e-50	-0.600514	0.077	0.346	3.51831e-46	2.19418e-18	5.47057e-50
Efhd2	4.75227e-12	-0.36269	0.875	0.784	9.16903e-08	6.68764e-31	-0.563786	0.794	0.915	1.29031e-26	3.03321e-50	-0.474394	0.817	0.82	5.85228e-46	4.75227e-12	9.09964e-50
Ucp2	1.07561e-29	-0.535634	0.377	0.659	2.07528e-25	9.80856e-10	-0.427436	0.505	0.582	1.89246e-05	5.35188e-50	-0.448512	0.369	0.625	1.03259e-45	9.80856e-10	1.60556e-49
Hnrnpf	1.12107e-20	-0.394425	0.55	0.706	2.16299e-16	5.2616e-11	-0.340795	0.62	0.7	1.01517e-06	2.56437e-49	-0.446009	0.543	0.732	4.9477e-45	5.2616e-11	7.69312e-49
mt-Nd5	3.36169e-24	0.447746	0.98	0.737	6.48604e-20	2.42488e-14	0.394748	0.981	0.948	4.67857e-10	4.09202e-49	0.478141	0.985	0.771	7.89515e-45	2.42488e-14	1.22761e-48
Rpl4	1.74813e-19	-0.452991	0.754	0.776	3.37285e-15	2.7295e-47	-0.695301	0.738	0.909	5.2663e-43	1.07679e-48	-0.47128	0.729	0.78	2.07757e-44	1.74813e-19	3.23038e-48
Rap1b	5.87234e-16	-0.364121	0.827	0.793	1.13301e-11	3.0882e-25	-0.432368	0.773	0.898	5.95837e-21	1.21875e-48	-0.43988	0.791	0.824	2.35146e-44	5.87234e-16	3.65625e-48
Mycbp2	4.47918e-35	0.627479	0.96	0.805	8.64213e-31	1.03114e-16	0.486074	0.953	0.909	1.98949e-12	1.30417e-48	0.547852	0.963	0.854	2.51627e-44	1.03114e-16	3.91251e-48
Mob1a	3.74643e-13	-0.288803	0.402	0.601	7.22837e-09	0.00251533	-0.279111	0.492	0.493	1	1.43483e-48	-0.41118	0.399	0.675	2.76836e-44	0.00251533	4.30448e-48
Uqcrh	4.41389e-31	-0.675169	0.303	0.61	8.51615e-27	2.11323e-06	-0.444958	0.439	0.468	0.0407726	2.55266e-48	-0.582743	0.271	0.528	4.92511e-44	2.11323e-06	7.65799e-48
Rbm25	1.12566e-17	0.509373	0.969	0.823	2.17185e-13	1.39804e-13	0.486236	0.956	0.93	2.69738e-09	2.88383e-48	0.566575	0.973	0.857	5.56407e-44	1.39804e-13	8.6515e-48
Atp5mpl	1.9909e-31	-0.69235	0.071	0.384	3.84125e-27	1.4194e-18	-0.585198	0.044	0.258	2.7386e-14	3.97034e-48	-0.516237	0.061	0.314	7.66038e-44	1.4194e-18	1.1911e-47
H2afz	1.09479e-27	-0.541999	0.428	0.683	2.11229e-23	2.25563e-07	-0.358991	0.542	0.584	0.00435201	4.66277e-48	-0.476536	0.453	0.67	8.99635e-44	2.25563e-07	1.39883e-47
Stag2	6.98907e-25	-0.383506	0.144	0.47	1.34847e-20	4.49334e-07	-0.259901	0.128	0.257	0.00866944	2.45414e-47	-0.345985	0.212	0.548	4.73501e-43	4.49334e-07	7.36241e-47
Rack1	1.11015e-26	-0.550648	0.881	0.842	2.14193e-22	1.07664e-40	-0.657324	0.826	0.957	2.07728e-36	3.10835e-47	-0.498346	0.843	0.823	5.99726e-43	1.11015e-26	9.32506e-47
Atp5g2	1.87636e-27	-0.53701	0.465	0.692	3.62025e-23	1.82267e-13	-0.446411	0.573	0.654	3.51666e-09	3.32994e-47	-0.482925	0.459	0.663	6.42478e-43	1.82267e-13	9.98981e-47
Ybx1	8.43555e-20	-0.452755	0.487	0.673	1.62755e-15	5.54872e-07	-0.339447	0.601	0.633	0.0107057	5.72007e-47	-0.460043	0.481	0.692	1.10363e-42	5.54872e-07	1.71602e-46
4632427E13Rik	9.50187e-07	0.345457	0.649	0.608	0.0183329	1.06258e-46	0.758301	0.81	0.465	2.05014e-42	6.73441e-11	0.338824	0.708	0.698	1.29934e-06	9.50187e-07	3.18773e-46
Cox6a1	5.16341e-27	-0.531755	0.136	0.444	9.96229e-23	6.65011e-13	-0.413561	0.097	0.283	1.28307e-08	1.74571e-46	-0.513648	0.135	0.407	3.36818e-42	6.65011e-13	5.23714e-46
Cox17	1.05801e-26	-0.445687	0.133	0.445	2.04133e-22	6.9266e-09	-0.280302	0.103	0.253	0.000133642	8.90134e-46	-0.351965	0.132	0.416	1.71742e-41	6.9266e-09	2.6704e-45
Atp5h	3.9489e-36	-0.773813	0.238	0.584	7.61901e-32	0.00100486	-0.366263	0.346	0.369	1	1.49841e-45	-0.537188	0.236	0.505	2.89104e-41	0.00100486	4.49524e-45
Rpsa	1.49517e-20	-0.549337	0.932	0.854	2.88478e-16	2.21045e-45	-0.793578	0.869	0.969	4.26483e-41	5.56113e-34	-0.525339	0.908	0.81	1.07296e-29	1.49517e-20	6.63134e-45
Arpc2	3.61915e-17	-0.392533	0.881	0.821	6.98279e-13	6.8955e-30	-0.519128	0.807	0.936	1.33042e-25	3.34389e-45	-0.429828	0.841	0.836	6.45171e-41	3.61915e-17	1.00317e-44
Rps2	6.95194e-31	-0.597872	0.873	0.845	1.34131e-26	1.51909e-40	-0.684526	0.86	0.963	2.93094e-36	4.4145e-45	-0.546902	0.866	0.81	8.51734e-41	6.95194e-31	1.32435e-44
Rpl7a	1.04995e-27	-0.510991	0.881	0.85	2.02577e-23	5.51607e-45	-0.671333	0.819	0.959	1.06427e-40	3.49757e-38	-0.419354	0.848	0.811	6.74821e-34	1.04995e-27	1.65482e-44
Srgap2	4.51749e-18	0.462307	0.997	0.88	8.71604e-14	4.70624e-40	0.740472	0.994	0.965	9.08022e-36	6.09299e-45	0.485813	0.996	0.919	1.17558e-40	4.51749e-18	1.8279e-44
Clk1	1.01096e-26	0.606454	0.892	0.746	1.95054e-22	6.60956e-10	0.330363	0.922	0.874	1.27525e-05	6.41849e-44	0.553001	0.892	0.777	1.23838e-39	6.60956e-10	1.92555e-43
Hspa8	9.16519e-44	-0.675704	0.921	0.914	1.76833e-39	4.75165e-40	-0.656925	0.813	0.934	9.16783e-36	8.98826e-31	-0.381408	0.884	0.81	1.7342e-26	8.98826e-31	2.74956e-43
Ptprc	7.33918e-36	0.630648	0.98	0.805	1.41602e-31	7.94819e-18	0.50809	0.981	0.941	1.53352e-13	5.02757e-43	0.494189	0.987	0.844	9.70018e-39	7.94819e-18	1.50827e-42
Ndufa4	1.99466e-27	-0.805201	0.297	0.589	3.8485e-23	0.101767	-0.335578	0.402	0.375	1	7.76705e-43	-0.655323	0.259	0.504	1.49858e-38	0.101767	2.33012e-42
Cox4i1	4.77202e-13	-0.666521	0.87	0.775	9.20713e-09	5.47948e-42	-0.705242	0.785	0.931	1.05721e-37	1.16174e-09	-0.433728	0.813	0.712	2.24146e-05	1.16174e-09	1.64384e-41
Nfe2l2	6.54446e-17	-0.377221	0.391	0.611	1.26269e-12	0.000198337	-0.33283	0.477	0.488	1	1.00747e-41	-0.378204	0.383	0.646	1.94381e-37	0.000198337	3.02241e-41
Spi1	1.8797e-07	-0.275482	0.694	0.703	0.00362669	2.41273e-15	-0.37798	0.692	0.804	4.65511e-11	1.77163e-41	-0.422228	0.655	0.76	3.41819e-37	1.8797e-07	5.3149e-41
Gng10	8.22986e-25	-0.582131	0.708	0.75	1.58787e-20	1.506e-19	-0.422624	0.713	0.843	2.90567e-15	2.49037e-41	-0.489731	0.679	0.741	4.80492e-37	1.506e-19	7.4711e-41
Mafb	8.25064e-20	-0.532387	0.994	0.879	1.59188e-15	5.53196e-18	-0.495509	0.966	0.973	1.06734e-13	3.70855e-41	-0.435581	0.986	0.904	7.15528e-37	5.53196e-18	1.11257e-40
Sh3bgrl3	2.03704e-24	-0.589076	0.711	0.759	3.93027e-20	8.77125e-37	-0.616918	0.682	0.872	1.69232e-32	4.97687e-41	-0.469072	0.688	0.746	9.60236e-37	2.03704e-24	1.49306e-40
Hnrnpa2b1	6.25052e-11	0.353519	0.997	0.942	1.20598e-06	7.17228e-12	0.357309	0.997	0.983	1.38382e-07	5.16444e-40	0.461247	0.999	0.961	9.96428e-36	6.25052e-11	1.54933e-39
Hsp90ab1	1.46476e-30	-0.622848	0.966	0.924	2.82612e-26	1.27392e-15	-0.451191	0.944	0.969	2.4579e-11	6.57652e-40	-0.434061	0.941	0.883	1.26887e-35	1.27392e-15	1.97296e-39
Crybb1	2.07425e-12	-0.437232	0.436	0.577	4.00207e-08	2.92154e-07	-0.425474	0.583	0.614	0.00563683	7.96825e-40	-0.521685	0.45	0.632	1.53739e-35	2.92154e-07	2.39047e-39
Serf2	7.71689e-25	-0.522927	0.85	0.824	1.4889e-20	2.83288e-28	-0.491669	0.819	0.933	5.46576e-24	1.08191e-39	-0.467265	0.815	0.799	2.08743e-35	7.71689e-25	3.24572e-39
Gng5	7.22596e-24	-0.530635	0.745	0.781	1.39418e-19	2.33103e-37	-0.603695	0.688	0.881	4.4975e-33	2.40007e-39	-0.484378	0.695	0.746	4.63069e-35	7.22596e-24	7.2002e-39
Rhoa	1.22475e-14	-0.331781	0.907	0.842	2.36304e-10	5.4741e-25	-0.437984	0.829	0.935	1.05617e-20	2.71119e-39	-0.353928	0.867	0.854	5.23096e-35	1.22475e-14	8.13356e-39
Lrp1	1.38978e-20	0.494691	0.977	0.832	2.68145e-16	5.35015e-18	0.458047	0.994	0.955	1.03226e-13	5.55946e-39	0.458838	0.985	0.88	1.07264e-34	5.35015e-18	1.66784e-38
Ywhaz	3.37758e-13	-0.325797	0.669	0.729	6.51671e-09	2.84291e-20	-0.456409	0.701	0.82	5.48511e-16	1.46746e-38	-0.389642	0.662	0.763	2.83132e-34	3.37758e-13	4.40239e-38
Lyn	5.10147e-16	-0.389157	0.986	0.863	9.84278e-12	5.13434e-16	-0.463527	0.944	0.969	9.9062e-12	1.50839e-38	-0.375644	0.969	0.9	2.91029e-34	5.13434e-16	4.52517e-38
Chd9	4.27427e-20	0.519878	0.918	0.756	8.24677e-16	1.14736e-16	0.433571	0.935	0.843	2.21372e-12	2.08761e-38	0.494192	0.943	0.821	4.02783e-34	1.14736e-16	6.26282e-38
Chchd2	4.79753e-25	-0.644526	0.671	0.757	9.25635e-21	8.53604e-32	-0.566618	0.642	0.825	1.64694e-27	3.1235e-38	-0.564895	0.61	0.69	6.02648e-34	4.79753e-25	9.37049e-38
Cox8a	9.29553e-10	-0.805137	0.745	0.705	1.79348e-05	3.70628e-38	-0.745633	0.698	0.884	7.1509e-34	0.175494	-0.582505	0.698	0.582	1	0.175494	1.11188e-37
Gapdh	2.33531e-22	-0.63048	0.717	0.757	4.50575e-18	8.02614e-38	-0.679469	0.717	0.889	1.54856e-33	2.52984e-26	-0.492552	0.688	0.71	4.88108e-22	2.33531e-22	2.40784e-37
Hmgb1	3.82587e-15	-0.330852	0.909	0.851	7.38162e-11	1.13456e-31	-0.579272	0.857	0.957	2.18902e-27	1.37369e-37	-0.374043	0.879	0.848	2.6504e-33	3.82587e-15	4.12108e-37
Sec61g	8.74974e-25	-0.437728	0.218	0.555	1.68818e-20	5.47301e-05	-0.251002	0.262	0.355	1	1.38802e-37	-0.306108	0.19	0.473	2.67805e-33	5.47301e-05	4.16407e-37
Rpl36al	3.69296e-21	-0.509509	0.592	0.717	7.12519e-17	4.59237e-27	-0.591052	0.626	0.78	8.86052e-23	6.21502e-37	-0.443824	0.566	0.682	1.19913e-32	3.69296e-21	1.8645e-36
Luc7l2	2.09072e-15	0.476858	0.986	0.86	4.03383e-11	4.44399e-33	0.66918	0.988	0.957	8.57424e-29	6.64438e-37	0.518916	0.988	0.912	1.28197e-32	2.09072e-15	1.99332e-36
Slc25a5	3.80017e-26	-0.530984	0.592	0.73	7.33205e-22	2.8009e-27	-0.554341	0.632	0.789	5.40406e-23	1.14355e-36	-0.423924	0.588	0.709	2.20637e-32	3.80017e-26	3.43066e-36
Sh3glb1	2.84042e-12	-0.306095	0.952	0.86	5.4803e-08	5.46562e-12	-0.290452	0.919	0.956	1.05454e-07	1.80735e-36	-0.33732	0.937	0.899	3.4871e-32	5.46562e-12	5.42206e-36
Pfdn5	5.76729e-23	-0.486018	0.558	0.718	1.11274e-18	3.43596e-19	-0.468825	0.614	0.745	6.62935e-15	3.92075e-36	-0.451883	0.541	0.671	7.56469e-32	3.43596e-19	1.17622e-35
Snx5	8.68608e-11	-0.324252	0.836	0.784	1.67589e-06	5.82182e-24	-0.481371	0.81	0.908	1.12326e-19	6.76955e-36	-0.378239	0.803	0.814	1.30612e-31	8.68608e-11	2.03086e-35
Rpl10a	6.43779e-23	-0.489829	0.909	0.855	1.24211e-18	9.89395e-36	-0.643586	0.869	0.968	1.90894e-31	3.79862e-31	-0.398388	0.885	0.825	7.32905e-27	6.43779e-23	2.96818e-35
Naca	2.9865e-26	-0.520315	0.68	0.783	5.76215e-22	6.85492e-33	-0.536284	0.698	0.871	1.32259e-28	1.11537e-35	-0.43819	0.692	0.734	2.15199e-31	2.9865e-26	3.34611e-35
Gnas	4.95231e-12	-0.441945	0.918	0.83	9.55499e-08	7.19465e-32	-0.584594	0.854	0.954	1.38814e-27	1.5369e-35	-0.448343	0.892	0.842	2.9653e-31	4.95231e-12	4.61071e-35
Cd52	5.05178e-16	-0.554201	0.289	0.522	9.7469e-12	0.0450498	-0.444085	0.474	0.431	1	2.83867e-35	-0.510103	0.258	0.491	5.47693e-31	0.0450498	8.51601e-35
Mef2a	2.10242e-22	0.525121	0.997	0.912	4.05641e-18	5.2928e-19	0.436678	1	0.979	1.02119e-14	8.83338e-35	0.449868	0.997	0.94	1.70431e-30	5.2928e-19	2.65001e-34
Ptms	7.39293e-09	-0.290199	0.844	0.795	0.000142639	1.55511e-20	-0.423848	0.807	0.912	3.00042e-16	1.13763e-34	-0.390208	0.788	0.799	2.19494e-30	7.39293e-09	3.41289e-34
Csmd3	0.0277663	0.336754	0.442	0.479	1	2.90364e-34	0.764874	0.533	0.246	5.60227e-30	7.86398e-10	0.488467	0.507	0.525	1.51728e-05	0.0277663	8.71091e-34
Ldhb	3.25545e-25	-0.590242	0.742	0.792	6.28107e-21	2.20125e-25	-0.457099	0.717	0.864	4.24709e-21	1.157e-33	-0.467351	0.711	0.742	2.23232e-29	3.25545e-25	3.47101e-33
Rrbp1	1.00034e-23	0.470916	1	0.949	1.93005e-19	1.24482e-33	0.596881	1	0.987	2.40175e-29	3.45467e-13	0.260085	1	0.969	6.66545e-09	3.45467e-13	3.73445e-33
Rbm5	6.1177e-20	0.507324	0.89	0.743	1.18035e-15	1.40967e-14	0.438982	0.885	0.812	2.71982e-10	4.69046e-33	0.487257	0.872	0.775	9.04978e-29	1.40967e-14	1.40714e-32
Slc8a1	0.000108084	0.359191	0.513	0.517	1	4.73385e-33	0.6276	0.645	0.327	9.13349e-29	5.08502e-16	0.419033	0.644	0.639	9.81104e-12	0.000108084	1.42016e-32
Bri3	2.46224e-16	-0.39251	0.632	0.742	4.75066e-12	7.46671e-15	-0.383324	0.654	0.759	1.44063e-10	6.02241e-33	-0.383157	0.606	0.723	1.16196e-28	7.46671e-15	1.80672e-32
Srsf7	5.5498e-06	0.363695	0.714	0.697	0.107078	7.14086e-33	0.592883	0.819	0.528	1.37776e-28	2.38001e-14	0.36491	0.717	0.71	4.592e-10	5.5498e-06	2.14226e-32
Dusp6	1.50685e-12	-0.347047	0.501	0.647	2.90732e-08	3.31818e-10	-0.433918	0.564	0.632	6.4021e-06	3.19646e-32	-0.376608	0.495	0.664	6.16725e-28	3.31818e-10	9.58939e-32
Rnase4	4.29208e-06	-0.267135	0.983	0.843	0.0828115	2.0012e-08	-0.315769	0.981	0.962	0.000386111	5.26074e-32	-0.373982	0.982	0.894	1.01501e-27	4.29208e-06	1.57822e-31
Unc93b1	8.5026e-19	0.467759	0.997	0.887	1.64049e-14	2.38815e-31	0.592931	1	0.978	4.60769e-27	1.48462e-25	0.369961	0.997	0.923	2.86442e-21	8.5026e-19	7.16444e-31
Coro1a	2.06288e-11	-0.332125	0.518	0.642	3.98012e-07	6.19098e-05	-0.292631	0.636	0.646	1	4.46157e-31	-0.361153	0.495	0.667	8.60816e-27	6.19098e-05	1.33847e-30
Rbm39	6.19902e-09	0.28872	0.997	0.939	0.000119604	4.87146e-30	0.505009	1	0.972	9.399e-26	2.79077e-29	0.403035	0.992	0.941	5.38452e-25	6.19902e-09	1.46144e-29
Plxdc2	3.69561e-17	0.419068	1	0.867	7.13031e-13	3.13974e-29	0.520107	0.994	0.963	6.05781e-25	3.52649e-23	0.331357	1	0.914	6.80401e-19	3.69561e-17	9.41921e-29
Atp5b	4.39427e-21	-0.468058	0.363	0.62	8.47831e-17	2.82497e-05	-0.375493	0.467	0.487	0.54505	3.57644e-29	-0.354011	0.381	0.597	6.90038e-25	2.82497e-05	1.07293e-28
Ivns1abp	9.94464e-24	0.634295	0.992	0.855	1.91872e-19	8.74762e-18	0.462179	0.975	0.949	1.68777e-13	4.8807e-29	0.452527	0.987	0.885	9.41683e-25	8.74762e-18	1.46421e-28
Atp5e	1.2932e-28	-0.75664	0.499	0.68	2.49511e-24	4.28186e-22	-0.583086	0.576	0.721	8.26141e-18	8.25127e-29	-0.551853	0.481	0.593	1.592e-24	4.28186e-22	2.47538e-28
Macf1	3.8324e-18	0.532173	0.994	0.905	7.39424e-14	9.62428e-29	0.606029	0.997	0.965	1.85691e-24	1.16868e-25	0.455969	0.996	0.948	2.25486e-21	3.8324e-18	2.88728e-28
Kcnq1ot1	1.84089e-10	0.496479	0.612	0.464	3.55181e-06	1.31135e-28	0.784145	0.695	0.399	2.53012e-24	2.39539e-14	0.421067	0.608	0.497	4.62167e-10	1.84089e-10	3.93405e-28
Tgfbr1	7.55169e-18	0.400161	1	0.896	1.45702e-13	1.31362e-19	0.451421	1	0.978	2.53449e-15	2.55105e-28	0.340573	1	0.928	4.92199e-24	7.55169e-18	7.65314e-28
Selenof	4.32486e-13	-0.309238	0.649	0.73	8.34438e-09	2.73655e-09	-0.305377	0.682	0.736	5.2799e-05	3.05238e-28	-0.301849	0.622	0.749	5.88926e-24	2.73655e-09	9.15714e-28
Lyz2	1.87066e-11	-0.71269	0.21	0.419	3.60924e-07	1.72811e-05	-0.619178	0.206	0.32	0.333421	4.85304e-28	-0.565969	0.15	0.363	9.36346e-24	1.72811e-05	1.45591e-27
Fyb	3.11222e-20	0.52317	0.975	0.816	6.00472e-16	2.51634e-16	0.456577	0.984	0.95	4.85503e-12	4.91752e-28	0.408547	0.969	0.852	9.48787e-24	2.51634e-16	1.47526e-27
E230029C05Rik	1.4542e-17	0.453493	0.907	0.693	2.80574e-13	7.13449e-15	0.525452	0.897	0.862	1.37653e-10	8.17799e-28	0.39227	0.895	0.719	1.57786e-23	7.13449e-15	2.4534e-27
Ckb	1.98053e-18	-0.566403	0.941	0.85	3.82124e-14	1.14045e-18	-0.447622	0.866	0.946	2.20039e-14	1.305e-27	-0.463677	0.911	0.853	2.51787e-23	1.98053e-18	3.91501e-27
Hexb	3.50114e-27	0.701839	1	0.906	6.75509e-23	9.43379e-26	0.751148	1	0.984	1.82016e-21	6.90423e-21	0.58526	1	0.932	1.3321e-16	6.90423e-21	1.05034e-26
Phf14	6.37264e-21	0.545369	0.822	0.69	1.22954e-16	5.57458e-21	0.531018	0.885	0.754	1.07556e-16	9.22479e-27	0.421195	0.857	0.773	1.77983e-22	6.37264e-21	2.76744e-26
B430010I23Rik	0.0126166	0.405755	0.337	0.354	1	1.03816e-26	0.662824	0.371	0.166	2.00302e-22	2.46113e-08	0.421424	0.365	0.348	0.000474851	0.0126166	3.11447e-26
Calm1	4.74167e-12	-0.464716	0.847	0.793	9.14857e-08	2.82784e-20	-0.440149	0.776	0.899	5.45603e-16	1.58539e-26	-0.556243	0.806	0.77	3.05885e-22	4.74167e-12	4.75617e-26
Ccnl1	0.00236404	0.366815	0.501	0.557	1	3.22166e-26	0.506962	0.595	0.313	6.21586e-22	0.000784788	0.31326	0.525	0.602	1	0.00236404	9.66497e-26
Txnip	2.28721e-07	-0.272205	0.87	0.784	0.00441295	7.29574e-13	-0.320906	0.819	0.887	1.40764e-08	4.89064e-26	-0.342431	0.843	0.812	9.43601e-22	2.28721e-07	1.46719e-25
Csf1r	2.47759e-22	0.542959	1	0.906	4.78026e-18	4.91619e-26	0.555574	1	0.984	9.4853e-22	2.25429e-21	0.371748	1	0.935	4.34944e-17	2.25429e-21	1.47486e-25
Cltc	1.44538e-10	-0.25316	0.96	0.865	2.78872e-06	4.38923e-11	-0.312572	0.935	0.951	8.46858e-07	6.21243e-26	-0.298851	0.945	0.9	1.19863e-21	1.44538e-10	1.86373e-25
Srrm2	5.28005e-11	0.3689	0.992	0.944	1.01873e-06	1.86323e-10	0.338016	0.984	0.98	3.59492e-06	9.17105e-26	0.397313	0.997	0.968	1.76946e-21	1.86323e-10	2.75131e-25
Atp5md	1.25543e-21	-0.685942	0.11	0.366	2.42223e-17	3.63985e-14	-0.542356	0.075	0.262	7.02273e-10	1.25424e-25	-0.46287	0.093	0.265	2.41993e-21	3.63985e-14	3.76273e-25
Nav3	8.04475e-13	0.419973	0.938	0.709	1.55215e-08	1.37693e-18	0.548652	0.928	0.87	2.65666e-14	3.76463e-25	0.417699	0.959	0.799	7.26349e-21	8.04475e-13	1.12939e-24
Ptpn18	3.31407e-12	-0.361449	0.714	0.729	6.39417e-08	5.8178e-19	-0.465686	0.72	0.823	1.12249e-14	4.61429e-25	-0.367478	0.679	0.718	8.90282e-21	3.31407e-12	1.38429e-24
Atp5l	7.21878e-25	-0.720414	0.368	0.617	1.39279e-20	4.62093e-05	-0.433781	0.489	0.503	0.891562	4.62475e-25	-0.476232	0.368	0.537	8.92299e-21	4.62093e-05	1.38742e-24
Elmo1	3.2809e-12	0.385762	0.98	0.812	6.33017e-08	6.09638e-10	0.374564	0.938	0.933	1.17624e-05	6.28614e-25	0.38049	0.979	0.862	1.21285e-20	6.09638e-10	1.88584e-24
Dennd4a	1.67775e-10	0.366031	0.895	0.738	3.23705e-06	9.48626e-10	0.347348	0.903	0.866	1.83028e-05	7.67862e-25	0.357584	0.899	0.773	1.48151e-20	9.48626e-10	2.30359e-24
Crlf3	0.00278502	0.252472	0.569	0.612	1	1.01778e-24	0.488858	0.692	0.405	1.96371e-20	5.3e-05	0.250555	0.59	0.631	1	0.00278502	3.05335e-24
Dst	3.71202e-14	0.455558	0.941	0.766	7.16197e-10	1.77923e-08	0.361252	0.931	0.902	0.000343285	1.3466e-24	0.428438	0.943	0.802	2.59814e-20	1.77923e-08	4.03981e-24
Frmd4a	2.95899e-15	0.4199	0.992	0.868	5.70907e-11	1.7047e-24	0.479144	0.984	0.946	3.28904e-20	4.05532e-23	0.359213	0.99	0.888	7.82434e-19	2.95899e-15	5.11409e-24
Ttc14	2.40736e-12	0.409288	0.819	0.701	4.64476e-08	3.95918e-22	0.553227	0.86	0.732	7.63884e-18	1.81395e-24	0.435418	0.832	0.742	3.49984e-20	2.40736e-12	5.44186e-24
Slco2b1	2.0263e-24	0.509284	0.997	0.847	3.90955e-20	5.17347e-08	0.276018	0.994	0.955	0.000998169	6.79626e-22	0.37384	0.995	0.865	1.31127e-17	5.17347e-08	6.0789e-24
Fus	1.05675e-18	0.467927	0.994	0.865	2.03889e-14	1.15234e-22	0.541128	0.978	0.957	2.22333e-18	2.41267e-24	0.390523	0.988	0.926	4.65501e-20	1.05675e-18	7.23801e-24
Lpcat2	3.52239e-24	0.517788	1	0.877	6.7961e-20	1.43946e-21	0.493085	1	0.969	2.7773e-17	8.38407e-16	0.29985	0.999	0.905	1.61762e-11	8.38407e-16	1.05672e-23
Prpf4b	3.05295e-06	0.282192	0.773	0.673	0.0589037	0.000272496	0.262284	0.804	0.762	1	6.77262e-24	0.455692	0.831	0.75	1.30671e-19	0.000272496	2.03179e-23
Ophn1	6.88712e-12	0.405821	0.873	0.732	1.3288e-07	3.94402e-20	0.499184	0.9	0.821	7.60959e-16	1.02715e-23	0.393549	0.886	0.777	1.98179e-19	6.88712e-12	3.08146e-23
Git2	1.43072e-19	0.467754	0.963	0.811	2.76044e-15	6.91056e-18	0.484891	0.963	0.923	1.33332e-13	1.28652e-23	0.400212	0.955	0.821	2.48221e-19	6.91056e-18	3.85956e-23
Fchsd2	1.51423e-06	0.320024	0.839	0.711	0.0292156	2.02104e-11	0.425038	0.863	0.786	3.8994e-07	5.20545e-23	0.403932	0.875	0.762	1.00434e-18	1.51423e-06	1.56163e-22
Atp6v0b	4.61186e-16	0.40696	1	0.942	8.89813e-12	5.25797e-23	0.475054	0.994	0.977	1.01447e-18	7.69916e-22	0.339032	0.997	0.947	1.48548e-17	4.61186e-16	1.57739e-22
Wnk1	6.00531e-10	0.399498	0.969	0.851	1.15866e-05	6.71147e-12	0.422222	0.975	0.947	1.29491e-07	9.52945e-23	0.405697	0.972	0.87	1.83861e-18	6.00531e-10	2.85884e-22
Hpgds	1.45512e-22	0.515915	1	0.879	2.80751e-18	6.80276e-19	0.479199	1	0.97	1.31253e-14	2.15386e-21	0.35032	1	0.92	4.15567e-17	6.80276e-19	4.36537e-22
Lag3	9.60678e-14	0.43224	0.734	0.578	1.85353e-09	2.18704e-16	0.565222	0.863	0.692	4.21967e-12	6.33819e-22	0.376619	0.757	0.615	1.22289e-17	9.60678e-14	1.90146e-21
Ccr5	3.95796e-12	0.364997	0.992	0.801	7.63649e-08	8.127e-14	0.475555	0.978	0.932	1.56802e-09	1.42883e-21	0.389855	0.977	0.809	2.75678e-17	3.95796e-12	4.28649e-21
Stab1	3.83535e-07	0.359932	0.674	0.625	0.00739992	8.24479e-12	0.324753	0.704	0.508	1.59075e-07	1.83037e-21	0.378764	0.71	0.642	3.53152e-17	3.83535e-07	5.49111e-21
Mertk	7.92829e-18	0.468426	0.994	0.86	1.52968e-13	1.78675e-15	0.398557	0.991	0.952	3.44736e-11	5.90573e-21	0.360135	0.99	0.883	1.13945e-16	1.78675e-15	1.77172e-20
Pnisr	5.4187e-20	0.480408	0.989	0.869	1.04548e-15	1.92167e-12	0.436509	0.975	0.94	3.70767e-08	6.14438e-21	0.399874	0.972	0.889	1.1855e-16	1.92167e-12	1.84331e-20
Cfh	3.00501e-20	0.476142	0.992	0.868	5.79786e-16	6.31327e-21	0.495951	0.997	0.97	1.21808e-16	2.28043e-18	0.320688	0.999	0.914	4.39987e-14	2.28043e-18	1.89398e-20
Eif4a1	5.11136e-13	-0.268936	0.436	0.645	9.86186e-09	0.000253978	-0.292746	0.567	0.566	1	1.67169e-20	-0.258834	0.457	0.628	3.22536e-16	0.000253978	5.01507e-20
Ktn1	0.0245135	0.257113	0.496	0.531	1	1.90871e-20	0.509195	0.626	0.364	3.68266e-16	0.00360135	0.262979	0.547	0.627	1	0.0245135	5.72612e-20
Dock4	4.38676e-17	0.451243	0.946	0.792	8.46381e-13	7.14468e-17	0.430256	0.944	0.879	1.37849e-12	3.05499e-20	0.363111	0.925	0.819	5.8943e-16	7.14468e-17	9.16498e-20
Ctsd	2.44227e-12	0.51571	1	0.953	4.71212e-08	3.56917e-20	0.526155	1	0.992	6.88636e-16	8.74983e-05	0.263029	1	0.946	1	8.74983e-05	1.07075e-19
Zeb2	2.82182e-06	0.258735	0.989	0.868	0.0544441	5.57766e-20	0.525155	0.988	0.948	1.07615e-15	5.73363e-19	0.3302	0.992	0.874	1.10625e-14	2.82182e-06	1.6733e-19
Ctsa	1.0545e-19	0.513038	0.992	0.828	2.03456e-15	2.24959e-07	0.337138	0.981	0.959	0.00434036	6.14949e-12	0.298338	0.982	0.841	1.18648e-07	2.24959e-07	3.16351e-19
Myl6	3.33224e-15	-0.526784	0.544	0.674	6.42922e-11	4.13769e-12	-0.418688	0.601	0.683	7.98326e-08	1.21991e-19	-0.374098	0.534	0.644	2.3537e-15	4.13769e-12	3.65974e-19
Herc2	9.77603e-19	0.467504	0.87	0.698	1.88619e-14	7.59636e-07	0.265935	0.863	0.801	0.0146564	3.12176e-13	0.311372	0.844	0.783	6.02312e-09	7.59636e-07	2.93281e-18
Zfp36l1	6.66332e-06	-0.264945	0.918	0.819	0.128562	3.59033e-13	-0.348117	0.879	0.93	6.92719e-09	1.88043e-18	-0.336803	0.906	0.812	3.6281e-14	6.66332e-06	5.64129e-18
Pwwp2a	5.68765e-06	0.292579	0.697	0.637	0.109738	3.76405e-18	0.52115	0.794	0.595	7.26235e-14	7.06238e-11	0.331563	0.738	0.725	1.36262e-06	5.68765e-06	1.12921e-17
Man2b1	1.54498e-13	0.385709	0.994	0.85	2.98089e-09	1.58729e-15	0.410215	0.994	0.966	3.06252e-11	4.50827e-18	0.336122	0.991	0.859	8.69825e-14	1.54498e-13	1.35248e-17
Sf3b1	1.13715e-12	0.415171	0.932	0.811	2.19402e-08	2.26412e-06	0.303027	0.922	0.901	0.043684	5.3187e-18	0.339475	0.926	0.839	1.02619e-13	2.26412e-06	1.59561e-17
Pla2g15	0.000347673	0.270188	0.646	0.624	1	9.85918e-18	0.45284	0.704	0.476	1.90223e-13	1.5382e-07	0.270274	0.658	0.655	0.0029678	0.000347673	2.95775e-17
Frmd4b	4.07779e-10	0.355066	0.85	0.723	7.86768e-06	1.30819e-05	0.28215	0.841	0.79	0.252402	2.0143e-17	0.32053	0.849	0.767	3.88639e-13	1.30819e-05	6.0429e-17
Sirpa	4.48693e-17	0.393	1	0.883	8.65707e-13	2.27306e-12	0.36042	0.997	0.971	4.38564e-08	6.7598e-15	0.268533	0.997	0.918	1.30424e-10	2.27306e-12	1.34608e-16
Asph	6.83696e-17	0.414346	0.918	0.734	1.31912e-12	3.46386e-16	0.40138	0.95	0.868	6.68316e-12	1.51739e-13	0.262163	0.924	0.804	2.92765e-09	1.51739e-13	2.05109e-16
Cd81	1.23485e-05	0.403852	1	0.977	0.238253	1.04005e-16	0.626843	1	0.991	2.00668e-12	0.058114	0.296348	1	0.986	1	0.058114	3.12016e-16
Nisch	0.000344449	0.298049	0.632	0.639	1	1.8797e-16	0.466389	0.76	0.531	3.62669e-12	8.37919e-09	0.281379	0.653	0.665	0.000161668	0.000344449	5.63909e-16
Ints6l	2.40107e-16	0.555557	0.788	0.637	4.63263e-12	3.73112e-08	0.334671	0.838	0.745	0.000719881	2.1246e-16	0.394739	0.812	0.748	4.09921e-12	3.73112e-08	6.3738e-16
Arglu1	7.81724e-07	0.318907	0.98	0.851	0.0150826	3.66354e-09	0.351113	0.972	0.956	7.06844e-05	2.40274e-16	0.367865	0.982	0.872	4.63585e-12	7.81724e-07	7.20823e-16
P4ha1	1.71234e-09	0.334083	0.819	0.709	3.30379e-05	2.47696e-16	0.437775	0.835	0.664	4.77904e-12	2.45928e-10	0.277495	0.808	0.718	4.74493e-06	1.71234e-09	7.43087e-16
Gns	1.669e-13	0.406767	0.989	0.835	3.22017e-09	1.73981e-07	0.272715	0.984	0.954	0.00335678	2.75955e-16	0.318964	0.983	0.859	5.32427e-12	1.73981e-07	8.27864e-16
Lair1	3.79244e-16	0.405993	1	0.87	7.31713e-12	3.6691e-11	0.332495	0.994	0.97	7.07916e-07	1.29603e-13	0.27039	0.996	0.911	2.50056e-09	3.6691e-11	1.13773e-15
Gm47664	0.0121262	0.395681	0.436	0.483	1	5.69242e-16	0.526476	0.449	0.264	1.0983e-11	0.0648388	0.324833	0.453	0.541	1	0.0648388	1.70773e-15
Cox7c	1.20241e-07	-0.403558	0.677	0.7	0.00231993	1.35984e-15	-0.447844	0.72	0.823	2.62368e-11	1.01643e-05	-0.359736	0.655	0.62	0.196109	1.01643e-05	4.07952e-15
Gpr34	5.999e-09	0.442874	1	0.892	0.000115745	2.0653e-15	0.614193	1	0.977	3.98479e-11	0.0400326	0.282487	1	0.927	1	0.0400326	6.1959e-15
Abca1	2.80264e-15	0.429824	0.941	0.781	5.40742e-11	2.81419e-08	0.344977	0.938	0.905	0.00054297	2.20001e-14	0.31852	0.924	0.782	4.2447e-10	2.81419e-08	8.40793e-15
Cd37	1.65028e-13	0.361957	0.98	0.804	3.18405e-09	1.22798e-13	0.421345	0.972	0.934	2.36927e-09	5.43521e-15	0.299711	0.981	0.849	1.04867e-10	1.65028e-13	1.63056e-14
Cd9	4.25517e-08	0.428052	0.994	0.93	0.000820993	6.63772e-14	0.605043	1	0.986	1.28068e-09	3.32588e-06	0.342783	1	0.914	0.0641694	3.32588e-06	1.99132e-13
Cox6c	9.75859e-14	-0.782873	0.397	0.552	1.88282e-09	9.91567e-07	-0.487853	0.474	0.517	0.0191313	4.33593e-13	-0.56894	0.357	0.463	8.36574e-09	9.91567e-07	2.92758e-13
Pld4	1.09718e-13	0.410822	0.992	0.832	2.1169e-09	5.00074e-11	0.409133	0.994	0.967	9.64844e-07	6.67745e-11	0.283642	0.986	0.865	1.28835e-06	6.67745e-11	3.29154e-13
Ogt	5.94021e-06	0.278253	0.793	0.716	0.11461	1.45153e-13	0.399984	0.847	0.731	2.80058e-09	4.04207e-11	0.262311	0.81	0.74	7.79876e-07	5.94021e-06	4.35458e-13
Atp2b1	2.1153e-09	0.325413	0.79	0.667	4.08126e-05	2.40826e-07	0.290283	0.841	0.744	0.00464649	1.69764e-13	0.289614	0.792	0.705	3.27542e-09	2.40826e-07	5.09292e-13
Fubp1	2.40555e-05	0.25947	0.793	0.708	0.464128	5.02654e-08	0.371892	0.835	0.75	0.000969821	2.00494e-13	0.333428	0.81	0.752	3.86832e-09	2.40555e-05	6.01481e-13
Akap8l	0.106799	0.274241	0.399	0.463	1	2.47184e-13	0.552091	0.393	0.246	4.76917e-09	0.000552689	0.315313	0.486	0.585	1	0.106799	7.41552e-13
Jmjd1c	4.1185e-13	0.399765	0.929	0.76	7.94623e-09	4.44738e-05	0.255421	0.894	0.875	0.858077	1.31817e-11	0.253136	0.934	0.843	2.54327e-07	4.44738e-05	1.23555e-12
Tm9sf2	7.53896e-05	0.286237	0.697	0.655	1	9.50443e-13	0.412264	0.785	0.603	1.83379e-08	3.54833e-07	0.268799	0.738	0.711	0.00684615	7.53896e-05	2.85133e-12
Tra2a	3.11311e-06	0.270118	0.847	0.748	0.0600644	3.62295e-06	0.287244	0.857	0.792	0.0699012	1.77181e-12	0.281952	0.83	0.76	3.41852e-08	3.62295e-06	5.31542e-12
Dock8	2.41547e-12	0.365106	0.853	0.718	4.66042e-08	1.65946e-09	0.312169	0.826	0.738	3.20176e-05	2.73948e-11	0.259506	0.823	0.737	5.28556e-07	1.65946e-09	7.24642e-12
Mt1	6.43623e-05	-0.77116	0.266	0.365	1	2.59132e-12	-0.712205	0.184	0.376	4.99968e-08	3.52699e-05	-0.899157	0.235	0.292	0.680497	6.43623e-05	7.77395e-12
Nktr	1.66712e-10	0.337935	0.802	0.687	3.21655e-06	1.57125e-09	0.386114	0.835	0.742	3.03157e-05	3.11082e-12	0.272079	0.799	0.731	6.00201e-08	1.57125e-09	9.33246e-12
Ppp1r9a	1.98727e-06	0.344341	0.609	0.567	0.0383423	4.94195e-12	0.324691	0.679	0.469	9.535e-08	4.34242e-05	0.267041	0.679	0.692	0.837826	4.34242e-05	1.48259e-11
Ddx17	1.73196e-11	0.355165	0.824	0.709	3.34163e-07	0.000187808	0.284513	0.813	0.8	1	3.59763e-11	0.300709	0.817	0.773	6.94127e-07	0.000187808	5.19587e-11
Trf	1.7598e-11	0.42839	0.997	0.876	3.39536e-07	1.13684e-09	0.383255	0.994	0.975	2.19342e-05	2.58639e-07	0.282583	0.994	0.901	0.00499018	2.58639e-07	5.2794e-11
Ctss	3.86532e-10	0.52184	1	0.908	7.45774e-06	3.22477e-11	0.471144	1	0.986	6.22188e-07	0.00552353	0.302608	1	0.938	1	0.00552353	9.67432e-11
Pros1	1.23552e-08	0.325189	0.754	0.636	0.000238382	4.01155e-11	0.368409	0.81	0.661	7.73989e-07	1.58013e-06	0.274023	0.756	0.71	0.0304869	1.58013e-06	1.20347e-10
Itgb1	2.42378e-10	0.346591	0.921	0.744	4.67644e-06	2.36702e-07	0.339064	0.944	0.887	0.00456693	1.69181e-05	0.251028	0.941	0.824	0.326418	1.69181e-05	7.27133e-10
Adap2os	0.00781968	0.297861	0.419	0.443	1	3.91369e-10	0.447496	0.477	0.349	7.55107e-06	0.230824	0.253299	0.337	0.394	1	0.230824	1.17411e-09
Pdia6	4.60331e-07	0.302769	0.827	0.72	0.00888163	7.17376e-10	0.405448	0.863	0.763	1.3841e-05	2.0866e-07	0.266232	0.84	0.75	0.00402588	4.60331e-07	2.15213e-09
Asah1	9.25989e-09	0.331526	0.969	0.826	0.00017866	3.05097e-07	0.364165	0.975	0.949	0.00588654	4.90881e-05	0.278471	0.963	0.85	0.947106	4.90881e-05	2.77797e-08
Hnrnpa3	2.79354e-06	0.254189	0.881	0.781	0.0538986	0.00027982	0.257909	0.894	0.889	1	9.35842e-09	0.250698	0.883	0.805	0.000180561	0.00027982	2.80752e-08
Gfm2	0.0393158	0.289735	0.357	0.387	1	1.18312e-07	0.364905	0.308	0.205	0.0022827	0.00056247	0.329972	0.356	0.381	1	0.0393158	3.54935e-07
Bsg	0.736161	-0.458196	0.966	0.853	1	0.0089314	-0.373453	0.941	0.949	1	0.82447	-0.266302	0.968	0.827	1	0.82447	0.0265556

## Sheet: Cluster 7 (O)
Gene	HET_p_val	HET_avg_log2FC	HET_pct.1	HET_pct.2	HET_p_val_adj	KO_p_val	KO_avg_log2FC	KO_pct.1	KO_pct.2	KO_p_val_adj	WT_p_val	WT_avg_log2FC	WT_pct.1	WT_pct.2	WT_p_val_adj	max_pval	minimump_p_val
Sulf1	0	1.04269	0.532	0.007	0	0	0.928193	0.359	0.002	0	0	1.04108	0.469	0.003	0	0	0
Ecrg4	0	4.29306	0.971	0.005	0	0	3.51883	0.915	0.004	0	0	3.67022	0.895	0.002	0	0	0
Igfbp2	0	3.07828	0.911	0.016	0	0	2.08115	0.646	0.005	0	0	2.51921	0.791	0.018	0	0	0
Kcnj13	0	1.93256	0.805	0.02	0	0	1.42038	0.439	0.008	0	0	1.80565	0.695	0.01	0	0	0
Dbi	0	2.47556	0.964	0.278	0	9.55003e-216	1.93595	0.762	0.193	1.84258e-211	5.72792e-212	2.32952	0.946	0.207	1.10514e-207	5.72792e-212	0
F5	0	1.46156	0.667	0.004	0	0	1.28397	0.47	0.002	0	0	1.34178	0.582	0.002	0	0	0
Atp1b1	0	2.22885	0.843	0.035	0	0	1.60309	0.522	0.009	0	0	1.93743	0.753	0.03	0	0	0
Pcp4l1	0	1.51357	0.694	0.021	0	0	1.3023	0.506	0.023	0	0	1.71019	0.753	0.022	0	0	0
Ptgds	0	2.87478	0.928	0.009	0	0	2.60391	0.76	0.007	0	0	2.5944	0.82	0.011	0	0	0
Slc4a10	0	1.18633	0.604	0.007	0	0	0.863102	0.357	0.002	0	0	1.12438	0.502	0.004	0	0	0
Stk39	0	1.61518	0.725	0.014	0	0	1.16564	0.421	0.006	0	0	1.58533	0.682	0.011	0	0	0
Cd59a	0	1.23936	0.595	0.012	0	6.91258e-211	0.63005	0.266	0.015	1.33371e-206	0	1.09512	0.519	0.009	0	6.91258e-211	0
Lbp	0	1.11392	0.532	0.002	0	0	0.791766	0.32	0.003	0	0	0.976269	0.452	0.001	0	0	0
Wfdc2	0	1.32688	0.593	0.001	0	0	0.998045	0.336	0.001	0	0	1.20166	0.536	0.001	0	0	0
Pltp	0	0.784715	0.642	0.046	0	1.05097e-119	0.569957	0.32	0.042	2.02774e-115	6.84949e-175	0.487029	0.423	0.035	1.32154e-170	1.05097e-119	0
Col9a3	0	1.2876	0.613	0.013	0	0	1.1539	0.413	0.003	0	0	1.14939	0.552	0.009	0	0	0
Car2	0	1.6151	0.752	0.058	0	0	1.3076	0.506	0.021	0	0	1.5267	0.745	0.067	0	0	0
S100a1	0	1.67698	0.743	0.078	0	1.34046e-218	0.994058	0.408	0.04	2.58628e-214	5.03373e-256	1.46201	0.686	0.072	9.71207e-252	1.34046e-218	0
Msx1	0	1.00557	0.557	0.003	0	0	0.695337	0.302	0.001	0	0	1.02753	0.527	0.005	0	0	0
Kl	0	2.34415	0.852	0.002	0	0	1.62037	0.605	0.001	0	0	2.12047	0.774	0.003	0	0	0
Ccnd2	0	0.911787	0.532	0.038	0	5.79154e-217	0.718475	0.282	0.016	1.11742e-212	2.17318e-268	1.03957	0.498	0.032	4.19292e-264	5.79154e-217	0
Slco1c1	0	0.82037	0.575	0.046	0	1.64546e-101	0.440819	0.323	0.049	3.17475e-97	3.20899e-166	0.73591	0.473	0.048	6.19142e-162	1.64546e-101	0
Mia	0	1.18827	0.568	0.002	0	0	0.92558	0.32	0.001	0	0	0.93897	0.393	0.002	0	0	0
Spint2	0	1.70083	0.758	0.005	0	0	1.08608	0.375	0.002	0	0	1.35148	0.623	0.003	0	0	0
Fxyd1	0	2.67813	0.902	0.056	0	0	2.16295	0.687	0.016	0	0	2.32694	0.808	0.049	0	0	0
Folr1	0	2.44585	0.872	0.003	0	0	1.81987	0.584	0.001	0	0	2.19143	0.766	0	0	0	0
Igf2	0	2.2032	0.796	0.006	0	0	1.34567	0.47	0.005	0	0	1.88797	0.699	0.006	0	0	0
Defb11	0	0.800716	0.416	0	0	0	0.727991	0.274	0	0	0	0.649574	0.318	0	0	0	0
Mt3	0	2.42974	0.931	0.113	0	0	2.08015	0.791	0.061	0	6.25337e-262	1.97324	0.845	0.107	1.20653e-257	6.25337e-262	0
Cryab	0	1.86014	0.756	0.028	0	0	0.980889	0.375	0.009	0	0	1.85255	0.724	0.027	0	0	0
Calml4	0	2.20831	0.837	0.002	0	0	1.54377	0.527	0.002	0	0	2.1542	0.808	0.002	0	0	0
Gsta4	0	1.18881	0.638	0.033	0	1.34999e-234	0.680407	0.295	0.016	2.60467e-230	0	1.06748	0.523	0.03	0	1.34999e-234	0
Pcolce2	0	0.882687	0.463	0.004	0	0	0.628105	0.251	0.001	0	0	0.89992	0.423	0.002	0	0	0
Rbp1	0	2.20923	0.857	0.018	0	0	1.54044	0.527	0.007	0	0	1.92318	0.745	0.027	0	0	0
Hemk1	0	1.27786	0.647	0.046	0	5.12055e-255	0.775649	0.32	0.018	9.87958e-251	0	1.3677	0.644	0.046	0	5.12055e-255	0
Chchd10	0	3.36396	0.962	0.064	0	0	2.48337	0.793	0.03	0	0	3.10602	0.904	0.064	0	0	0
Rdh5	0	1.20135	0.647	0.028	0	0	0.847305	0.292	0.009	0	0	1.20796	0.594	0.021	0	0	0
Ppp1r1b	0	1.41733	0.696	0.012	0	0	0.971925	0.37	0.003	0	0	1.2773	0.577	0.01	0	0	0
Ace	0	1.15192	0.586	0.004	0	0	0.946642	0.398	0.006	0	0	0.986757	0.464	0.002	0	0	0
Sostdc1	0	2.2095	0.794	0.002	0	0	1.58458	0.501	0.001	0	0	1.86339	0.699	0	0	0	0
Emb	0	1.23696	0.611	0.013	0	0	1.19255	0.439	0.013	0	0	1.16592	0.561	0.006	0	0	0
Otx2	0	0.872226	0.477	0.007	0	0	0.636845	0.258	0.002	0	0	0.853907	0.435	0.007	0	0	0
Slc22a17	0	2.27492	0.888	0.209	0	1.34422e-235	1.6899	0.649	0.116	2.59354e-231	5.80482e-143	1.71784	0.782	0.212	1.11998e-138	5.80482e-143	0
Cab39l	0	1.77904	0.817	0.149	0	2.57435e-268	1.55172	0.579	0.075	4.96696e-264	1.52073e-190	1.92891	0.795	0.161	2.9341e-186	1.52073e-190	0
Clu	0	2.54714	0.949	0.106	0	0	2.60633	0.837	0.057	0	9.76656e-287	1.98768	0.883	0.107	1.88436e-282	9.76656e-287	0
2900040C04Rik	0	2.92762	0.886	0.001	0	0	2.09383	0.682	0.002	0	0	2.68101	0.845	0.001	0	0	0
Prlr	0	2.36909	0.819	0.002	0	0	1.25549	0.426	0.001	0	0	2.58265	0.803	0.002	0	0	0
Enpp2	0	6.27888	0.987	0.011	0	0	5.43263	0.987	0.013	0	0	5.91658	0.971	0.013	0	0	0
Lgals1	0	1.3517	0.64	0.024	0	3.8259e-235	0.67787	0.287	0.015	7.3817e-231	0	1.21598	0.561	0.023	0	3.8259e-235	0
Krt18	0	0.895466	0.512	0	0	0	0.629407	0.264	0	0	0	0.795335	0.418	0.001	0	0	0
Kcne2	0	1.04593	0.559	0.001	0	0	0.605608	0.256	0	0	0	0.88673	0.431	0	0	0	0
Clic6	0	1.4448	0.696	0.003	0	0	1.06555	0.411	0.002	0	0	1.46158	0.64	0.004	0	0	0
Pcp4	0	1.46833	0.62	0.05	0	0	1.41255	0.486	0.032	0	2.06316e-214	1.42431	0.536	0.052	3.98067e-210	2.06316e-214	0
Ezr	0	1.17974	0.615	0.038	0	8.39933e-308	1.05318	0.419	0.027	1.62057e-303	0	1.33688	0.623	0.041	0	8.39933e-308	0
Ttr	0	10.3041	0.989	0.005	0	0	9.38807	0.997	0.1	0	0	9.69102	0.983	0.033	0	0	0
Trpm3	0	1.24076	0.714	0.054	0	0	1.44089	0.543	0.015	0	0	1.36984	0.661	0.049	0	0	0
Slc16a2	0	1.23361	0.633	0.023	0	0	0.845936	0.341	0.014	0	0	1.07391	0.51	0.018	0	0	0
Htr2c	0	1.04266	0.564	0.003	0	0	0.890021	0.367	0.001	0	0	0.952528	0.427	0.002	0	0	0
Apoo	2.83665e-305	0.874154	0.499	0.042	5.47303e-301	7.96349e-215	0.645324	0.269	0.015	1.53648e-210	5.49255e-202	0.94682	0.51	0.049	1.05973e-197	5.49255e-202	8.50995e-305
Tubb4b	6.05467e-304	1.91554	0.841	0.196	1.16819e-299	1.68213e-184	1.3739	0.514	0.086	3.24551e-180	2.79251e-188	1.81633	0.816	0.172	5.38787e-184	1.68213e-184	1.8164e-303
Atp5g1	4.46664e-300	2.75707	0.964	0.383	8.61793e-296	1.20423e-175	1.90807	0.693	0.196	2.32345e-171	5.91596e-169	2.67508	0.933	0.341	1.14143e-164	5.91596e-169	1.33999e-299
Atp5md	3.05935e-285	2.31547	0.924	0.317	5.90271e-281	3.37781e-161	1.79471	0.729	0.235	6.51715e-157	1.88453e-168	2.12397	0.874	0.236	3.63602e-164	3.37781e-161	9.17804e-285
Ndufa11	5.16638e-283	2.03352	0.89	0.282	9.96801e-279	2.35788e-144	1.41629	0.566	0.139	4.54929e-140	6.28099e-162	1.94128	0.874	0.257	1.21185e-157	2.35788e-144	1.54991e-282
Tmem237	1.72253e-281	0.995066	0.588	0.073	3.32345e-277	5.91394e-231	0.934646	0.39	0.034	1.14104e-226	6.29319e-137	0.909491	0.523	0.078	1.21421e-132	6.29319e-137	5.16759e-281
Nedd4	2.40348e-278	1.05444	0.611	0.075	4.63728e-274	3.53404e-179	0.824998	0.364	0.038	6.81858e-175	1.00665e-211	1.20033	0.611	0.067	1.94223e-207	3.53404e-179	7.21045e-278
Ndufa4	9.24686e-270	2.49141	0.982	0.548	1.78409e-265	5.5336e-198	1.87024	0.922	0.352	1.06765e-193	3.17167e-147	2.35801	0.975	0.472	6.11943e-143	3.17167e-147	2.77406e-269
Cox6c	4.78728e-268	2.60286	0.987	0.516	9.23658e-264	6.14772e-156	1.73595	0.948	0.497	1.18614e-151	2.61972e-148	2.40002	0.983	0.441	5.05449e-144	2.61972e-148	1.43618e-267
Ndufa1	1.35972e-266	1.98212	0.884	0.295	2.62345e-262	2.86882e-162	1.51372	0.643	0.167	5.5351e-158	3.02127e-173	1.96872	0.862	0.229	5.82924e-169	2.86882e-162	4.07917e-266
Cox8a	5.39126e-258	2.61776	0.996	0.688	1.04019e-253	1.46802e-157	1.70251	0.99	0.873	2.8324e-153	7.61254e-138	2.37136	0.992	0.581	1.46876e-133	7.61254e-138	1.61738e-257
Mcee	3.47474e-257	1.37407	0.716	0.141	6.70416e-253	2.18761e-133	0.943551	0.398	0.066	4.22077e-129	4.50509e-131	1.29004	0.644	0.135	8.69213e-127	4.50509e-131	1.04242e-256
Id1	4.78702e-256	0.550377	0.403	0.028	9.23608e-252	2.76681e-126	0.540214	0.302	0.035	5.33828e-122	2.71751e-175	0.574367	0.351	0.024	5.24317e-171	2.76681e-126	1.43611e-255
Cul4b	7.56773e-254	1.06752	0.586	0.084	1.46012e-249	1.51041e-127	0.78131	0.318	0.042	2.91419e-123	1.10452e-115	1.11219	0.577	0.115	2.13106e-111	1.10452e-115	2.27032e-253
Uqcr10	2.50734e-253	2.13377	0.922	0.373	4.83766e-249	1.25847e-137	1.55354	0.672	0.222	2.42808e-133	5.48509e-139	2.00403	0.858	0.284	1.05829e-134	1.25847e-137	7.52202e-253
Malat1	4.49268e-249	-4.42502	0.418	0.995	8.66818e-245	2.32956e-201	-3.33865	0.858	0.996	4.49465e-197	8.30777e-130	-3.43289	0.611	0.99	1.6029e-125	8.30777e-130	1.3478e-248
Mrps6	4.62323e-245	1.18414	0.638	0.109	8.92006e-241	2.374e-123	0.660418	0.307	0.04	4.58041e-119	7.67513e-146	1.11756	0.561	0.088	1.48084e-141	2.374e-123	1.38697e-244
Cox7b	1.04576e-241	2.12357	0.911	0.392	2.0177e-237	9.02132e-123	1.47004	0.651	0.222	1.74057e-118	4.63697e-128	1.9189	0.866	0.328	8.94657e-124	9.02132e-123	3.13729e-241
Gpx4	8.31753e-241	2.11244	0.971	0.566	1.60478e-236	1.87363e-146	1.57123	0.912	0.416	3.61497e-142	1.80655e-137	2.13539	0.967	0.52	3.48555e-133	1.80655e-137	2.49526e-240
Uqcr11	4.2335e-236	2.07801	0.915	0.406	8.16811e-232	1.0819e-97	1.37993	0.636	0.257	2.08742e-93	1.08806e-152	2.11238	0.904	0.31	2.0993e-148	1.0819e-97	1.27005e-235
Mdh1	1.34634e-233	1.86855	0.899	0.378	2.59763e-229	1.43697e-107	1.31924	0.576	0.187	2.77249e-103	1.42725e-124	1.86031	0.87	0.357	2.75374e-120	1.43697e-107	4.03902e-233
Acaa2	3.88849e-233	1.01264	0.611	0.101	7.50245e-229	2.82236e-82	0.635421	0.282	0.051	5.44545e-78	4.4568e-126	1.02604	0.582	0.108	8.59895e-122	2.82236e-82	1.16655e-232
Cox4i1	4.9956e-233	2.09373	0.989	0.766	9.63852e-229	2.28728e-125	1.41143	0.987	0.923	4.41308e-121	2.34134e-125	1.97729	1	0.713	4.51738e-121	2.34134e-125	1.49868e-232
Atp5l	2.23083e-232	2.1461	0.964	0.582	4.30417e-228	4.17178e-125	1.54095	0.91	0.484	8.04903e-121	8.52869e-136	2.15218	0.962	0.513	1.64553e-131	4.17178e-125	6.6925e-232
Atp5mpl	3.60418e-229	1.87514	0.872	0.336	6.95391e-225	2.59669e-109	1.31977	0.643	0.234	5.01005e-105	3.90447e-134	1.8387	0.841	0.28	7.53328e-130	2.59669e-109	1.08126e-228
Tmsb4x	8.73867e-228	-3.55199	0.481	0.974	1.68604e-223	3.25541e-195	-2.4449	0.871	0.998	6.28098e-191	1.91912e-113	-2.73301	0.64	0.971	3.70274e-109	1.91912e-113	2.6216e-227
Bex3	2.21838e-227	0.812243	0.517	0.068	4.28013e-223	1.53349e-108	0.593161	0.258	0.032	2.95872e-104	1.03553e-137	0.954528	0.506	0.072	1.99795e-133	1.53349e-108	6.65513e-227
Xist	2.50025e-226	-2.6302	0.452	0.98	4.82399e-222	9.65348e-151	-1.63735	0.873	0.993	1.86254e-146	1.64988e-109	-2.19833	0.623	0.971	3.18328e-105	1.64988e-109	7.50076e-226
Bsg	3.91794e-224	2.0075	0.996	0.849	7.55927e-220	2.30989e-108	1.39234	0.995	0.946	4.45669e-104	2.80159e-102	1.82956	0.983	0.834	5.40538e-98	2.80159e-102	1.17538e-223
Ndufc1	4.42896e-223	1.74156	0.852	0.299	8.54524e-219	3.75391e-101	1.2134	0.525	0.157	7.24278e-97	3.86856e-103	1.55427	0.745	0.249	7.46399e-99	3.75391e-101	1.32869e-222
Marcks	7.11485e-222	-2.84959	0.461	0.967	1.37274e-217	2.52389e-161	-1.74902	0.86	0.992	4.86958e-157	2.36538e-111	-2.25619	0.644	0.97	4.56376e-107	2.36538e-111	2.13446e-221
Selenop	6.626e-221	-2.07365	0.45	0.977	1.27842e-216	3.72748e-123	-1.2448	0.853	0.991	7.1918e-119	1.69795e-99	-1.59749	0.623	0.982	3.27603e-95	1.69795e-99	1.9878e-220
Qk	8.21115e-221	-2.00457	0.515	0.984	1.58426e-216	5.38581e-119	-1.19317	0.86	0.992	1.03914e-114	6.52974e-114	-1.78138	0.657	0.992	1.25985e-109	6.52974e-114	2.46335e-220
Plaat3	7.78573e-219	1.03388	0.591	0.1	1.50218e-214	3.1184e-105	0.640692	0.256	0.033	6.01665e-101	4.11629e-138	0.989778	0.527	0.079	7.94197e-134	3.1184e-105	2.33572e-218
Uqcrq	8.50398e-219	1.77464	0.913	0.419	1.64076e-214	9.18856e-103	1.32357	0.649	0.253	1.77284e-98	2.27428e-124	1.82815	0.887	0.369	4.38799e-120	9.18856e-103	2.55119e-218
Serinc3	1.13929e-218	-2.58532	0.483	0.965	2.19814e-214	7.77891e-174	-1.81784	0.873	0.995	1.50086e-169	1.22341e-106	-1.94557	0.665	0.964	2.36045e-102	1.22341e-106	3.41786e-218
Atp5h	3.97703e-218	1.93241	0.94	0.543	7.67328e-214	2.01512e-108	1.29464	0.809	0.349	3.88797e-104	6.58975e-131	1.94644	0.954	0.472	1.27143e-126	2.01512e-108	1.19311e-217
Sparc	1.16784e-217	-2.30558	0.629	0.974	2.25322e-213	7.6158e-150	-1.50639	0.902	0.991	1.46939e-145	1.06853e-113	-1.93609	0.762	0.984	2.06162e-109	1.06853e-113	3.50351e-217
Laptm5	1.8146e-216	-2.6909	0.438	0.946	3.50108e-212	5.23859e-163	-1.63593	0.858	0.993	1.01073e-158	4.3013e-109	-2.12825	0.644	0.95	8.29893e-105	4.3013e-109	5.44379e-216
Gpm6a	2.14928e-213	0.808454	0.579	0.084	4.14682e-209	8.14707e-214	0.823611	0.351	0.028	1.5719e-209	3.42382e-95	0.672406	0.498	0.087	6.60592e-91	3.42382e-95	2.44412e-213
Sox9	1.18499e-211	0.655415	0.459	0.051	2.28633e-207	3.72509e-192	0.621937	0.292	0.021	7.18718e-188	4.00913e-73	0.453028	0.339	0.053	7.73521e-69	4.00913e-73	3.55498e-211
Ifi27	1.43875e-211	1.74454	0.859	0.341	2.77593e-207	8.50804e-73	1.26706	0.504	0.189	1.64154e-68	1.495e-124	1.64418	0.854	0.323	2.88445e-120	8.50804e-73	4.31625e-211
C1qc	2.73766e-211	-3.29267	0.45	0.936	5.28205e-207	1.67789e-171	-2.28458	0.863	0.988	3.23731e-167	4.58878e-109	-2.44437	0.661	0.946	8.8536e-105	4.58878e-109	8.21299e-211
Csf1r	5.17569e-211	-2.92043	0.459	0.94	9.98598e-207	1.07299e-172	-2.07014	0.858	0.99	2.07022e-168	3.69529e-111	-2.34067	0.64	0.947	7.12969e-107	3.69529e-111	1.55271e-210
C1qa	5.20096e-211	-3.52146	0.452	0.937	1.00347e-206	6.14362e-175	-2.34426	0.863	0.989	1.18535e-170	1.60738e-111	-2.74201	0.632	0.945	3.10128e-107	1.60738e-111	1.56029e-210
Cx3cr1	2.15869e-210	-3.4395	0.461	0.94	4.16498e-206	1.17451e-176	-2.54521	0.866	0.989	2.2661e-172	8.17788e-108	-2.58665	0.64	0.948	1.57784e-103	8.17788e-108	6.47607e-210
C1qb	3.63831e-210	-3.43591	0.438	0.937	7.01976e-206	3.25456e-170	-2.25338	0.86	0.989	6.27935e-166	8.36187e-107	-2.54535	0.632	0.945	1.61334e-102	8.36187e-107	1.09149e-209
Tyrobp	1.11715e-209	-2.62416	0.425	0.941	2.15543e-205	1.37723e-154	-1.6864	0.855	0.992	2.65722e-150	5.4028e-98	-1.92871	0.607	0.945	1.04242e-93	5.4028e-98	3.35145e-209
Ndufa13	2.0372e-209	1.637	0.935	0.52	3.93058e-205	8.66682e-101	1.27759	0.721	0.296	1.67218e-96	8.88411e-102	1.59656	0.883	0.453	1.7141e-97	8.66682e-101	6.1116e-209
Ctss	1.21649e-208	-3.04088	0.45	0.943	2.34709e-204	4.84543e-174	-2.33451	0.86	0.992	9.34877e-170	6.96357e-107	-2.39444	0.653	0.95	1.34355e-102	6.96357e-107	3.64946e-208
Rrbp1	1.50257e-208	-1.90793	0.55	0.978	2.89906e-204	2.28306e-105	-1.09734	0.886	0.992	4.40493e-101	2.75867e-99	-1.54468	0.72	0.978	5.32258e-95	2.75867e-99	4.50772e-208
Hexb	6.58097e-208	-3.36704	0.479	0.939	1.26973e-203	1.24326e-176	-2.46582	0.866	0.989	2.39876e-172	3.50893e-109	-2.62001	0.653	0.945	6.77012e-105	3.50893e-109	1.97429e-207
Selplg	3.90771e-207	-2.69207	0.441	0.937	7.53954e-203	1.20508e-149	-1.64531	0.853	0.989	2.32509e-145	3.27416e-103	-2.06411	0.632	0.942	6.31717e-99	3.27416e-103	1.17231e-206
B2m	3.76033e-206	-2.06044	0.602	0.967	7.25518e-202	1.52825e-146	-1.50359	0.891	0.996	2.9486e-142	4.72483e-88	-1.48015	0.715	0.965	9.11609e-84	4.72483e-88	1.1281e-205
Uqcrh	7.64319e-206	1.78523	0.94	0.572	1.47468e-201	1.68793e-76	1.10214	0.837	0.451	3.2567e-72	1.79137e-102	1.64774	0.933	0.496	3.45628e-98	1.68793e-76	2.29296e-205
Trem2	1.3007e-205	-2.53309	0.421	0.931	2.50956e-201	2.42673e-138	-1.50946	0.85	0.987	4.68213e-134	8.65879e-99	-1.91393	0.603	0.941	1.67063e-94	8.65879e-99	3.90209e-205
Fcer1g	4.0461e-204	-2.21424	0.427	0.939	7.80655e-200	1.05617e-128	-1.34479	0.855	0.991	2.03777e-124	3.76203e-100	-1.80992	0.603	0.946	7.25846e-96	3.76203e-100	1.21383e-203
Ly86	6.41767e-204	-2.28849	0.418	0.934	1.23823e-199	2.28442e-133	-1.43097	0.855	0.988	4.40755e-129	9.65799e-99	-1.80239	0.598	0.943	1.86341e-94	9.65799e-99	1.9253e-203
Id3	1.3098e-203	0.658014	0.416	0.042	2.52713e-199	9.64885e-146	0.691163	0.326	0.036	1.86165e-141	9.57142e-114	0.588552	0.36	0.04	1.84671e-109	9.57142e-114	3.92941e-203
Itm2b	2.4754e-202	-1.80223	0.94	0.993	4.77603e-198	4.47164e-127	-1.2679	0.992	0.999	8.62759e-123	5.36698e-97	-1.454	0.95	0.995	1.0355e-92	5.36698e-97	7.42619e-202
Cst3	3.64214e-202	-3.35119	0.931	0.976	7.02714e-198	9.57718e-172	-2.60939	0.992	0.992	1.84782e-167	1.10522e-116	-2.80745	0.682	0.982	2.13241e-112	1.10522e-116	1.09264e-201
P2ry12	5.31355e-201	-2.89733	0.443	0.928	1.0252e-196	8.61442e-141	-1.6938	0.855	0.984	1.66207e-136	5.96968e-104	-2.41484	0.628	0.94	1.15179e-99	5.96968e-104	1.59406e-200
Gpr34	2.50652e-200	-2.52956	0.432	0.928	4.83609e-196	1.9615e-132	-1.52199	0.853	0.984	3.78452e-128	5.85337e-98	-2.03277	0.623	0.941	1.12935e-93	5.85337e-98	7.51957e-200
Vsir	2.66611e-200	-1.99544	0.407	0.936	5.14399e-196	8.21821e-127	-1.31933	0.842	0.987	1.58562e-122	3.70305e-98	-1.66112	0.603	0.943	7.14466e-94	3.70305e-98	7.99832e-200
Cox7c	4.22817e-200	1.75243	0.971	0.681	8.15782e-196	3.18713e-70	1.00679	0.959	0.813	6.14924e-66	2.86452e-109	1.66536	0.975	0.614	5.52681e-105	3.18713e-70	1.26845e-199
Ndufb11	1.22704e-199	1.63231	0.864	0.382	2.36745e-195	2.1852e-89	1.14263	0.543	0.188	4.21612e-85	1.21124e-101	1.51235	0.82	0.348	2.33696e-97	2.1852e-89	3.68112e-199
Hist1h2bc	2.86098e-199	1.50218	0.821	0.289	5.51998e-195	1.63402e-131	1.05252	0.447	0.087	3.15268e-127	3.32494e-133	1.56678	0.77	0.211	6.41513e-129	1.63402e-131	8.58295e-199
Atp5k	1.76858e-198	1.56597	0.834	0.317	3.4123e-194	9.73921e-59	0.995345	0.501	0.209	1.87908e-54	3.68132e-114	1.50161	0.774	0.24	7.10275e-110	9.73921e-59	5.30575e-198
Fcrls	2.33859e-198	-2.45767	0.434	0.929	4.51208e-194	3.8986e-132	-1.48899	0.85	0.985	7.52195e-128	6.46659e-102	-2.07969	0.623	0.941	1.24766e-97	6.46659e-102	7.01577e-198
Mef2c	4.47605e-196	-1.98642	0.418	0.941	8.63609e-192	8.47644e-120	-1.23289	0.848	0.988	1.63545e-115	6.82173e-104	-1.74651	0.619	0.955	1.31618e-99	6.82173e-104	1.34281e-195
Siglech	6.38373e-195	-2.34415	0.436	0.928	1.23168e-190	2.71927e-135	-1.54076	0.855	0.984	5.24655e-131	5.67141e-96	-1.99404	0.623	0.941	1.09424e-91	5.67141e-96	1.91512e-194
Mef2a	9.97986e-195	-1.83013	0.452	0.947	1.92551e-190	5.7545e-105	-1.15297	0.842	0.986	1.11027e-100	1.10344e-88	-1.48654	0.619	0.952	2.12898e-84	1.10344e-88	2.99396e-194
Olfml3	1.05588e-194	-2.1956	0.407	0.923	2.03721e-190	1.73609e-97	-1.16816	0.842	0.981	3.34962e-93	1.11481e-93	-1.83879	0.603	0.936	2.15092e-89	1.11481e-93	3.16764e-194
Epb41l2	1.28801e-194	-2.00597	0.421	0.939	2.4851e-190	7.04543e-113	-1.18634	0.853	0.986	1.35935e-108	1.35635e-98	-1.77453	0.619	0.951	2.61695e-94	1.35635e-98	3.86404e-194
Atp5e	2.13993e-194	1.83101	0.955	0.653	4.12878e-190	2.15004e-96	1.19813	0.961	0.705	4.14828e-92	1.32928e-120	1.90912	0.975	0.574	2.56471e-116	2.15004e-96	6.41978e-194
Tgfbr1	2.55891e-194	-2.08583	0.418	0.932	4.93715e-190	3.7834e-109	-1.19832	0.85	0.984	7.2997e-105	4.44466e-97	-1.7161	0.611	0.942	8.57554e-93	4.44466e-97	7.67672e-194
Aldh2	5.05688e-194	1.14421	0.72	0.189	9.75675e-190	4.85208e-102	0.860767	0.424	0.094	9.36161e-98	4.42195e-89	1.04244	0.636	0.178	8.53171e-85	4.42195e-89	1.51706e-193
Serpine2	1.32954e-193	-1.72193	0.461	0.945	2.56522e-189	1.04048e-97	-1.13054	0.842	0.984	2.0075e-93	1.12746e-60	-1.02018	0.573	0.911	2.17533e-56	1.12746e-60	3.98863e-193
Tmem119	3.26346e-193	-2.20141	0.4	0.921	6.29653e-189	6.23108e-110	-1.27198	0.842	0.979	1.20222e-105	7.89597e-91	-1.66131	0.598	0.931	1.52345e-86	7.89597e-91	9.79039e-193
Cox6a1	6.03283e-193	1.50796	0.87	0.4	1.16397e-188	1.21173e-58	0.995223	0.553	0.264	2.33791e-54	3.33185e-97	1.49682	0.837	0.374	6.42847e-93	1.21173e-58	1.80985e-192
Lgmn	6.27705e-193	-2.21623	0.613	0.943	1.21109e-188	9.50919e-148	-1.56817	0.886	0.988	1.8347e-143	1.89939e-99	-1.7873	0.703	0.946	3.66469e-95	1.89939e-99	1.88312e-192
Atp5j	1.33652e-192	1.7667	0.919	0.543	2.57867e-188	6.78116e-114	1.35876	0.775	0.326	1.30836e-109	1.83139e-118	1.82108	0.941	0.495	3.53348e-114	6.78116e-114	4.00955e-192
Sh3bgrl	1.79702e-192	0.868009	0.523	0.083	3.46718e-188	8.42771e-86	0.632911	0.307	0.057	1.62604e-81	5.10568e-138	0.96778	0.523	0.075	9.85091e-134	8.42771e-86	5.39107e-192
Grn	3.20323e-192	-1.84192	0.414	0.935	6.18031e-188	6.78346e-137	-1.445	0.842	0.989	1.3088e-132	2.3884e-88	-1.48469	0.607	0.942	4.60819e-84	2.3884e-88	9.60969e-192
Thyn1	3.51537e-192	0.862162	0.517	0.084	6.78256e-188	4.56865e-100	0.612102	0.256	0.035	8.81475e-96	1.58878e-112	0.808825	0.473	0.076	3.0654e-108	4.56865e-100	1.05461e-191
Pebp1	9.93654e-192	1.63258	0.881	0.465	1.91716e-187	8.66211e-48	0.876139	0.463	0.203	1.67127e-43	5.26892e-100	1.67244	0.833	0.407	1.01659e-95	8.66211e-48	2.98096e-191
Cox7a2	2.39892e-191	1.80005	0.89	0.455	4.62848e-187	9.68129e-72	1.21828	0.589	0.266	1.86791e-67	1.49239e-110	1.7703	0.874	0.383	2.87942e-106	9.68129e-72	7.19677e-191
Gnas	9.51171e-191	1.3895	0.989	0.824	1.83519e-186	1.11546e-81	1.03098	0.99	0.949	2.15216e-77	5.38632e-94	1.32444	1	0.842	1.03924e-89	1.11546e-81	2.85351e-190
Unc93b1	1.1853e-190	-1.75902	0.396	0.925	2.28692e-186	3.21146e-96	-1.09265	0.827	0.985	6.19618e-92	2.02596e-98	-1.5234	0.582	0.937	3.90889e-94	3.21146e-96	3.5559e-190
Arl6ip1	1.50043e-190	1.62216	0.984	0.849	2.89493e-186	1.76416e-132	1.45585	0.992	0.937	3.40376e-128	1.62163e-87	1.56313	0.987	0.878	3.12878e-83	1.62163e-87	4.5013e-190
Rpl41	6.08953e-190	1.43719	1	0.95	1.17491e-185	6.42999e-67	0.830897	1	0.996	1.2406e-62	4.65001e-110	1.58782	1	0.921	8.97173e-106	6.42999e-67	1.82686e-189
Ntrk2	2.21667e-189	0.585635	0.566	0.088	4.27685e-185	8.87832e-113	0.55008	0.297	0.039	1.71298e-108	2.78233e-73	0.452009	0.448	0.087	5.36823e-69	2.78233e-73	6.65002e-189
Mbnl1	6.42526e-189	-1.66448	0.403	0.946	1.23969e-184	6.95636e-65	-0.850303	0.819	0.982	1.34216e-60	8.61643e-90	-1.40066	0.594	0.951	1.66245e-85	6.95636e-65	1.92758e-188
Uqcrb	1.84062e-188	1.72955	0.872	0.433	3.5513e-184	5.60819e-76	1.12394	0.556	0.217	1.08204e-71	5.0758e-110	1.74624	0.854	0.364	9.79324e-106	5.60819e-76	5.52187e-188
Ifngr1	3.39557e-188	-1.63904	0.387	0.929	6.55141e-184	2.75915e-84	-1.00073	0.824	0.98	5.32351e-80	6.18391e-85	-1.3641	0.569	0.933	1.19312e-80	2.75915e-84	1.01867e-187
Elob	3.40765e-188	1.73707	0.915	0.538	6.57471e-184	1.7319e-106	1.31766	0.724	0.296	3.34153e-102	1.55566e-94	1.70023	0.87	0.476	3.0015e-90	1.55566e-94	1.02229e-187
Cox5b	4.84343e-188	1.59637	0.884	0.421	9.34492e-184	4.44963e-59	1.00564	0.532	0.234	8.58511e-55	8.92768e-103	1.44283	0.837	0.347	1.72251e-98	4.44963e-59	1.45303e-187
Kctd12	7.6637e-188	-1.90799	0.403	0.932	1.47863e-183	1.0649e-87	-1.0367	0.835	0.98	2.05463e-83	5.68849e-91	-1.55397	0.586	0.939	1.09754e-86	1.0649e-87	2.29911e-187
Fcgr3	3.01863e-187	-1.74642	0.356	0.915	5.82415e-183	5.08598e-89	-1.05772	0.819	0.981	9.81288e-85	3.46498e-85	-1.34295	0.536	0.92	6.68533e-81	3.46498e-85	9.0559e-187
Ndufv3	3.61536e-187	1.65153	0.819	0.333	6.97548e-183	1.76716e-110	1.19601	0.579	0.18	3.40957e-106	3.81763e-110	1.57394	0.824	0.317	7.36573e-106	3.81763e-110	1.08461e-186
Rhob	7.96369e-187	-1.71254	0.376	0.934	1.53651e-182	2.62887e-82	-1.02092	0.817	0.973	5.07214e-78	4.08986e-76	-1.24945	0.536	0.922	7.89098e-72	4.08986e-76	2.38911e-186
Cd53	1.16174e-186	-1.65097	0.353	0.92	2.24147e-182	1.0108e-78	-0.93696	0.809	0.977	1.95024e-74	6.82904e-81	-1.27225	0.544	0.913	1.31759e-76	1.0108e-78	3.48523e-186
Rgs10	2.883e-186	-1.86596	0.391	0.923	5.56246e-182	1.05495e-76	-1.02897	0.827	0.98	2.03542e-72	3.30462e-86	-1.47502	0.561	0.928	6.37593e-82	1.05495e-76	8.64899e-186
Basp1	5.38826e-186	-1.85136	0.418	0.929	1.03961e-181	2.02224e-93	-1.09835	0.835	0.982	3.90172e-89	6.97557e-91	-1.56987	0.569	0.942	1.34587e-86	6.97557e-91	1.61648e-185
Zfhx3	3.48747e-185	-1.92835	0.434	0.927	6.72872e-181	2.59625e-101	-1.16968	0.845	0.98	5.0092e-97	2.30638e-94	-1.67305	0.611	0.942	4.44993e-90	2.30638e-94	1.04624e-184
Ndufa12	5.14587e-185	1.35389	0.79	0.277	9.92845e-181	3.00216e-80	0.942152	0.444	0.13	5.79237e-76	6.07368e-101	1.28947	0.686	0.199	1.17186e-96	3.00216e-80	1.54376e-184
Sirpa	6.43693e-185	-1.64889	0.378	0.922	1.24194e-180	7.40726e-85	-0.994438	0.811	0.979	1.42916e-80	1.60061e-81	-1.29134	0.54	0.934	3.08822e-77	1.60061e-81	1.93108e-184
Cyba	1.04539e-184	-1.64712	0.353	0.922	2.01697e-180	1.77656e-72	-0.952452	0.817	0.985	3.42769e-68	4.27409e-82	-1.3605	0.494	0.908	8.24643e-78	1.77656e-72	3.13617e-184
Ly6e	5.05801e-184	-1.80652	0.483	0.94	9.75892e-180	1.63156e-90	-1.07211	0.853	0.985	3.14794e-86	3.50419e-85	-1.4666	0.615	0.937	6.76099e-81	3.50419e-85	1.5174e-183
Cox6b1	8.87305e-184	1.54289	0.928	0.529	1.71197e-179	1.47042e-72	0.987509	0.731	0.352	2.83703e-68	2.38539e-98	1.48465	0.912	0.471	4.60237e-94	1.47042e-72	2.66192e-183
Prdx5	1.41368e-183	1.68245	0.886	0.475	2.72756e-179	4.12015e-76	1.12487	0.587	0.244	7.94941e-72	8.56176e-102	1.65564	0.862	0.458	1.65191e-97	4.12015e-76	4.24105e-183
Cyth4	1.45861e-183	-1.61175	0.353	0.915	2.81424e-179	5.76037e-71	-0.895743	0.804	0.975	1.11141e-66	9.46208e-81	-1.28535	0.536	0.925	1.82561e-76	5.76037e-71	4.37583e-183
Ssh2	7.04138e-183	-1.73598	0.362	0.916	1.35856e-178	3.83171e-66	-0.904781	0.811	0.964	7.3929e-62	7.41306e-79	-1.29597	0.536	0.913	1.43028e-74	3.83171e-66	2.11241e-182
Lair1	3.05513e-182	-1.71664	0.371	0.909	5.89456e-178	1.96007e-84	-1.03919	0.811	0.978	3.78176e-80	1.69552e-88	-1.43487	0.556	0.927	3.27133e-84	1.96007e-84	9.16538e-182
Hsp90aa1	1.53328e-181	1.60808	0.926	0.551	2.95831e-177	3.05712e-79	1.0562	0.674	0.277	5.89841e-75	2.12422e-84	1.53798	0.874	0.521	4.09848e-80	3.05712e-79	4.59984e-181
Frmd4a	3.02382e-181	-1.58148	0.331	0.909	5.83415e-177	5.02922e-70	-0.855897	0.788	0.954	9.70337e-66	1.37621e-74	-1.20039	0.51	0.906	2.65526e-70	5.02922e-70	9.07145e-181
Chchd2	3.19044e-181	1.57354	0.969	0.739	6.15564e-177	7.30527e-68	0.991744	0.951	0.813	1.40948e-63	1.87131e-99	1.6273	0.971	0.677	3.61051e-95	7.30527e-68	9.57133e-181
Mafb	8.85045e-181	-1.90464	0.398	0.916	1.70761e-176	9.54081e-94	-1.14214	0.837	0.978	1.8408e-89	1.70789e-78	-1.39286	0.561	0.92	3.2952e-74	1.70789e-78	2.65514e-180
Macf1	4.83069e-180	-1.63938	0.407	0.943	9.32033e-176	9.73179e-63	-0.900891	0.817	0.972	1.87765e-58	8.22786e-87	-1.5021	0.603	0.96	1.58748e-82	9.73179e-63	1.44921e-179
Itgb5	1.50498e-179	-1.68055	0.432	0.922	2.90372e-175	2.08794e-101	-1.1079	0.848	0.982	4.02848e-97	2.9863e-90	-1.45305	0.598	0.934	5.76176e-86	2.9863e-90	4.51495e-179
Atp5o	1.75143e-178	1.47019	0.828	0.341	3.37922e-174	3.10661e-81	1.029	0.488	0.156	5.99389e-77	1.33919e-93	1.54692	0.762	0.299	2.58384e-89	3.10661e-81	5.2543e-178
Ndufb6	8.85704e-178	1.08984	0.687	0.185	1.70888e-173	2.28834e-57	0.6806	0.323	0.09	4.41512e-53	2.36955e-68	0.970203	0.565	0.176	4.5718e-64	2.28834e-57	2.65711e-177
Cdkn1c	1.27531e-177	0.948007	0.553	0.106	2.46059e-173	1.30617e-165	0.780419	0.331	0.035	2.52013e-161	8.72856e-117	1.05372	0.561	0.106	1.68409e-112	8.72856e-117	3.82594e-177
Lpcat2	2.20389e-177	-1.62659	0.412	0.914	4.25218e-173	3.33914e-72	-0.933636	0.827	0.976	6.44253e-68	3.29638e-82	-1.33181	0.565	0.922	6.36003e-78	3.33914e-72	6.61167e-177
Rsrp1	3.64975e-177	-1.43436	0.593	0.975	7.04183e-173	9.06639e-86	-0.970054	0.853	0.985	1.74927e-81	1.97659e-88	-1.29069	0.695	0.973	3.81363e-84	9.06639e-86	1.09492e-176
Atp5g3	7.47511e-177	1.43647	0.805	0.321	1.44225e-172	5.70494e-82	1.10315	0.556	0.204	1.10071e-77	5.99777e-102	1.52043	0.82	0.339	1.15721e-97	5.70494e-82	2.24253e-176
Zeb2	7.51541e-177	-1.70998	0.338	0.909	1.45002e-172	1.21976e-62	-0.887271	0.793	0.956	2.35341e-58	5.74816e-74	-1.3215	0.494	0.894	1.10905e-69	1.21976e-62	2.25462e-176
Son	9.19397e-177	-1.41588	0.557	0.982	1.77388e-172	2.26945e-85	-0.937563	0.873	0.992	4.37867e-81	8.32802e-95	-1.36594	0.707	0.984	1.60681e-90	2.26945e-85	2.75819e-176
Actb	5.36734e-176	-1.66559	0.973	0.993	1.03557e-171	3.81642e-155	-1.56778	0.987	0.999	7.36341e-151	9.0213e-82	-1.37005	0.941	0.993	1.74057e-77	9.0213e-82	1.6102e-175
Atp5d	2.32901e-175	1.59244	0.85	0.415	4.4936e-171	1.50461e-63	0.970076	0.504	0.202	2.90299e-59	5.50092e-83	1.40443	0.795	0.386	1.06135e-78	1.50461e-63	6.98704e-175
Hpgds	2.35303e-175	-1.74113	0.409	0.916	4.53993e-171	1.28879e-81	-1.00928	0.832	0.978	2.4866e-77	5.26957e-96	-1.65673	0.59	0.935	1.01671e-91	1.28879e-81	7.05908e-175
Srgap2	1.32514e-174	-1.57286	0.387	0.918	2.55672e-170	1.40939e-63	-0.855715	0.817	0.972	2.71928e-59	1.09995e-87	-1.46539	0.582	0.934	2.12225e-83	1.40939e-63	3.97542e-174
Maf	1.09555e-173	-1.89497	0.51	0.926	2.11375e-169	4.07436e-88	-1.1253	0.868	0.978	7.86106e-84	5.39521e-83	-1.56514	0.686	0.938	1.04095e-78	5.39521e-83	3.28664e-173
Ctsd	1.20964e-173	-2.23841	0.928	0.957	2.33389e-169	8.7018e-150	-1.73984	0.977	0.993	1.67893e-145	1.10258e-86	-1.76284	0.929	0.951	2.12732e-82	1.10258e-86	3.62893e-173
Ppia	1.71463e-173	1.3768	0.998	0.967	3.30822e-169	1.69556e-78	0.959137	1	0.989	3.27141e-74	7.48963e-96	1.52818	0.992	0.95	1.44505e-91	1.69556e-78	5.1439e-173
Ctsz	3.65758e-173	-1.74491	0.582	0.937	7.05693e-169	1.67152e-100	-1.18481	0.894	0.988	3.22503e-96	1.39849e-73	-1.26415	0.711	0.942	2.69825e-69	1.39849e-73	1.09727e-172
Plxdc2	1.9795e-172	-1.64195	0.374	0.906	3.81924e-168	6.53167e-60	-0.851434	0.817	0.971	1.26022e-55	9.403e-89	-1.48001	0.582	0.929	1.81421e-84	6.53167e-60	5.93849e-172
Mertk	6.53391e-172	-1.52274	0.34	0.9	1.26065e-167	9.15748e-76	-0.996256	0.806	0.96	1.76684e-71	1.52273e-77	-1.28544	0.481	0.902	2.93795e-73	9.15748e-76	1.96017e-171
Prxl2a	8.90613e-172	0.80759	0.57	0.11	1.71835e-167	7.59012e-131	0.772035	0.315	0.04	1.46444e-126	9.26979e-63	0.623703	0.444	0.102	1.78851e-58	9.26979e-63	2.67184e-171
Ivns1abp	1.16858e-171	-1.56818	0.338	0.896	2.25465e-167	8.25548e-61	-0.77454	0.798	0.957	1.59281e-56	2.74205e-64	-1.14142	0.519	0.903	5.29051e-60	8.25548e-61	3.50573e-171
Ndufs5	1.80857e-170	1.48427	0.841	0.387	3.48946e-166	2.73889e-76	1.05629	0.514	0.183	5.28442e-72	3.2106e-79	1.38352	0.762	0.347	6.19454e-75	2.73889e-76	5.42572e-170
Golm1	2.62723e-170	-1.5868	0.342	0.891	5.06898e-166	8.182e-80	-1.03009	0.811	0.971	1.57864e-75	6.57233e-82	-1.38371	0.54	0.917	1.26807e-77	8.182e-80	7.8817e-170
Tomm7	1.75955e-169	1.46762	0.857	0.415	3.39488e-165	2.34773e-70	1.07567	0.584	0.257	4.52971e-66	9.86114e-101	1.51015	0.833	0.35	1.90261e-96	2.34773e-70	5.27866e-169
Cfh	2.08242e-169	-1.56465	0.385	0.906	4.01781e-165	2.81678e-72	-0.932975	0.822	0.977	5.4347e-68	5.90949e-91	-1.51476	0.569	0.93	1.14018e-86	2.81678e-72	6.24725e-169
Lyn	3.08222e-169	-1.48547	0.349	0.903	5.94684e-165	5.24257e-84	-1.00737	0.806	0.976	1.0115e-79	3.09703e-78	-1.26744	0.531	0.915	5.97541e-74	3.09703e-78	9.24667e-169
AC149090.1	5.26695e-169	-1.48794	0.374	0.918	1.01621e-164	4.33465e-88	-1.09547	0.822	0.977	8.36327e-84	3.00227e-64	-1.07105	0.565	0.897	5.79258e-60	3.00227e-64	1.58008e-168
Aif1	6.88696e-169	-1.59579	0.342	0.896	1.32877e-164	6.76642e-59	-0.846497	0.809	0.966	1.30551e-54	2.27819e-78	-1.34911	0.477	0.9	4.39554e-74	6.76642e-59	2.06609e-168
Map1lc3a	1.72955e-168	1.3389	0.792	0.313	3.337e-164	2.31924e-62	0.909874	0.429	0.146	4.47473e-58	7.27993e-87	1.36169	0.778	0.341	1.40459e-82	2.31924e-62	5.18866e-168
Picalm	1.62934e-167	-1.48861	0.385	0.917	3.14364e-163	8.29193e-63	-0.821022	0.809	0.964	1.59985e-58	2.05436e-56	-0.981136	0.598	0.904	3.96368e-52	2.05436e-56	4.88801e-167
Itgam	9.41593e-167	-1.56714	0.358	0.896	1.81671e-162	9.65924e-77	-0.958076	0.809	0.976	1.86365e-72	8.79837e-87	-1.47702	0.548	0.917	1.69756e-82	9.65924e-77	2.82478e-166
Mpeg1	1.72695e-166	-1.58749	0.365	0.898	3.33198e-162	1.01089e-100	-1.19173	0.814	0.979	1.95042e-96	8.38139e-80	-1.39037	0.552	0.918	1.6171e-75	8.38139e-80	5.18086e-166
Ndufa3	5.96384e-166	1.33567	0.819	0.357	1.15066e-161	1.72821e-58	0.936601	0.519	0.224	3.3344e-54	2.20321e-83	1.27285	0.711	0.261	4.25087e-79	1.72821e-58	1.78915e-165
Slco2b1	7.82564e-165	-1.4835	0.324	0.889	1.50988e-160	3.22597e-85	-0.972272	0.798	0.963	6.22419e-81	3.21954e-70	-1.16571	0.494	0.885	6.21177e-66	3.21954e-70	2.34769e-164
Tanc2	2.9271e-164	-1.49301	0.327	0.89	5.64755e-160	1.98723e-63	-0.82266	0.796	0.951	3.83417e-59	9.78552e-76	-1.29483	0.515	0.898	1.88802e-71	1.98723e-63	8.7813e-164
Rnase4	4.96539e-164	-1.65877	0.347	0.883	9.58023e-160	7.43921e-78	-1.0062	0.817	0.969	1.43532e-73	7.93255e-82	-1.41376	0.523	0.91	1.53051e-77	7.43921e-78	1.48962e-163
Dleu2	1.4611e-163	-1.61271	0.331	0.888	2.81905e-159	6.3783e-74	-0.961931	0.798	0.954	1.23063e-69	7.9648e-65	-1.2047	0.456	0.857	1.53673e-60	7.9648e-65	4.38331e-163
Abhd12	2.65627e-163	-1.43548	0.391	0.905	5.12501e-159	1.56846e-73	-0.919547	0.822	0.976	3.02618e-69	1.81132e-76	-1.21495	0.561	0.928	3.49476e-72	1.56846e-73	7.96881e-163
Smap2	8.77855e-163	-1.46867	0.385	0.906	1.69373e-158	2.16831e-63	-0.842285	0.811	0.971	4.18354e-59	5.37502e-81	-1.32353	0.59	0.93	1.03706e-76	2.16831e-63	2.63357e-162
Aldoa	3.57377e-162	1.45124	0.897	0.529	6.89524e-158	3.32186e-69	1.03813	0.7	0.333	6.40919e-65	1.25096e-83	1.39612	0.854	0.475	2.4136e-79	3.32186e-69	1.07213e-161
Nrip1	5.80245e-162	-1.52955	0.374	0.898	1.11952e-157	1.54149e-61	-0.84091	0.809	0.949	2.97416e-57	4.18152e-73	-1.2296	0.506	0.9	8.06782e-69	1.54149e-61	1.74074e-161
Pou2f2	7.37106e-162	-1.62152	0.347	0.882	1.42217e-157	1.92876e-69	-0.978675	0.811	0.966	3.72134e-65	8.53659e-75	-1.34026	0.506	0.902	1.64705e-70	1.92876e-69	2.21132e-161
Pld4	2.80495e-161	-1.47668	0.327	0.873	5.41186e-157	5.85276e-94	-1.09341	0.801	0.975	1.12923e-89	3.01339e-70	-1.1931	0.494	0.885	5.81404e-66	3.01339e-70	8.41484e-161
Cd81	4.53112e-161	-1.3144	0.955	0.98	8.74234e-157	4.62245e-84	-0.961928	0.982	0.992	8.91856e-80	8.15186e-76	-1.0808	0.954	0.988	1.57282e-71	8.15186e-76	1.35934e-160
Sat1	5.85602e-160	-1.33912	0.367	0.912	1.12986e-155	1.58406e-85	-0.935848	0.804	0.964	3.05629e-81	2.61825e-63	-1.01004	0.506	0.888	5.05165e-59	2.61825e-63	1.75681e-159
Apbb1ip	2.17656e-159	-1.46196	0.331	0.881	4.19945e-155	2.71107e-68	-0.863297	0.804	0.973	5.23074e-64	1.84637e-82	-1.35635	0.54	0.919	3.56239e-78	2.71107e-68	6.52967e-159
Arhgap5	8.09489e-159	-1.49515	0.584	0.948	1.56183e-154	5.27162e-65	-0.852475	0.868	0.978	1.01711e-60	9.92643e-94	-1.52391	0.724	0.977	1.9152e-89	5.27162e-65	2.42847e-158
Zfp36l2	8.78822e-159	-1.41141	0.34	0.898	1.6956e-154	4.60244e-69	-0.866988	0.806	0.947	8.87994e-65	3.48589e-56	-0.98675	0.485	0.858	6.72567e-52	3.48589e-56	2.63647e-158
Gstm5	1.90171e-158	0.825888	0.597	0.129	3.66916e-154	4.22423e-59	0.547809	0.284	0.066	8.15023e-55	8.82213e-89	0.729863	0.523	0.105	1.70214e-84	4.22423e-59	5.70513e-158
Pag1	2.08183e-158	-1.41182	0.289	0.865	4.01668e-154	9.63839e-57	-0.673056	0.757	0.918	1.85963e-52	1.70563e-67	-1.09936	0.418	0.853	3.29084e-63	9.63839e-57	6.24549e-158
Cisd1	2.83965e-158	1.09116	0.694	0.214	5.47881e-154	2.54225e-57	0.673422	0.31	0.083	4.90502e-53	2.6186e-73	1.02324	0.619	0.202	5.05233e-69	2.54225e-57	8.51894e-158
Bin1	3.13929e-158	-1.42676	0.378	0.895	6.05695e-154	9.29317e-66	-0.777474	0.804	0.959	1.79302e-61	1.44387e-69	-1.13612	0.515	0.893	2.78581e-65	9.29317e-66	9.41788e-158
Atp5j2	4.0613e-158	1.5302	0.881	0.566	7.83588e-154	2.56345e-75	1.02488	0.69	0.311	4.94592e-71	1.60848e-96	1.48776	0.904	0.469	3.1034e-92	2.56345e-75	1.21839e-157
Pnisr	5.75459e-158	-1.35534	0.365	0.909	1.11029e-153	2.88161e-56	-0.72288	0.814	0.947	5.55978e-52	4.55311e-68	-1.14363	0.527	0.905	8.78476e-64	2.88161e-56	1.72638e-157
Celf2	6.62593e-158	-1.38368	0.353	0.891	1.27841e-153	1.40687e-67	-0.803838	0.796	0.949	2.71442e-63	5.27189e-68	-1.10128	0.485	0.883	1.01716e-63	1.40687e-67	1.98778e-157
Pgk1	1.34657e-157	1.13622	0.716	0.228	2.59806e-153	3.36422e-81	0.913304	0.434	0.123	6.49093e-77	9.07198e-87	1.17206	0.686	0.225	1.75035e-82	3.36422e-81	4.0397e-157
Ptgs1	2.33933e-157	-1.50721	0.349	0.877	4.5135e-153	1.61627e-76	-1.01627	0.811	0.969	3.11844e-72	4.53177e-84	-1.4254	0.536	0.909	8.74359e-80	1.61627e-76	7.01798e-157
Slc25a4	2.82891e-157	1.40678	0.85	0.407	5.4581e-153	1.5201e-68	1.12033	0.55	0.235	2.93289e-64	2.22643e-80	1.48627	0.824	0.429	4.29567e-76	1.5201e-68	8.48673e-157
Ubl5	3.46497e-157	1.52645	0.884	0.543	6.68531e-153	1.36749e-70	0.996045	0.693	0.322	2.63843e-66	2.40607e-82	1.39344	0.874	0.498	4.64227e-78	1.36749e-70	1.03949e-156
Entpd1	2.02008e-156	-1.37396	0.322	0.879	3.89754e-152	8.11948e-81	-0.918719	0.793	0.954	1.56657e-76	6.42458e-72	-1.15402	0.473	0.891	1.23956e-67	6.42458e-72	6.06024e-156
Cyfip1	1.43385e-155	-1.33867	0.445	0.922	2.76648e-151	2.3822e-60	-0.830716	0.827	0.978	4.59621e-56	1.21232e-80	-1.27323	0.619	0.949	2.33904e-76	2.3822e-60	4.30156e-155
Scamp2	3.54e-155	-1.32549	0.365	0.889	6.83007e-151	7.25705e-80	-0.895938	0.814	0.966	1.40018e-75	3.86459e-73	-1.13921	0.481	0.898	7.45633e-69	3.86459e-73	1.062e-154
Ctsh	3.83087e-155	-1.41244	0.387	0.892	7.39127e-151	6.39422e-84	-0.982899	0.809	0.974	1.2337e-79	1.15447e-60	-1.06419	0.502	0.871	2.22743e-56	1.15447e-60	1.14926e-154
Pmepa1	1.2594e-154	-1.69753	0.501	0.912	2.42988e-150	9.46752e-67	-0.979498	0.855	0.973	1.82666e-62	6.02655e-72	-1.46099	0.649	0.923	1.16276e-67	9.46752e-67	3.77819e-154
Irf8	1.35854e-154	-1.40292	0.32	0.873	2.62116e-150	1.72841e-85	-0.928731	0.788	0.956	3.33479e-81	1.8459e-72	-1.20079	0.485	0.888	3.56148e-68	1.8459e-72	4.07561e-154
P2ry13	1.67652e-151	-1.51629	0.338	0.862	3.23469e-147	5.69374e-66	-0.927277	0.801	0.962	1.09855e-61	5.25615e-81	-1.43233	0.527	0.907	1.01412e-76	5.69374e-66	5.02957e-151
Cd33	1.91641e-151	-1.42964	0.311	0.863	3.69753e-147	5.40551e-79	-0.88709	0.788	0.952	1.04294e-74	7.62448e-66	-1.1349	0.49	0.874	1.47107e-61	7.62448e-66	5.74924e-151
Ddx5	4.02717e-150	-1.16575	0.796	0.988	7.77003e-146	2.29205e-62	-0.721992	0.951	0.996	4.42228e-58	1.67143e-63	-0.899797	0.933	0.99	3.22485e-59	2.29205e-62	1.20815e-149
Elmo1	8.62334e-150	-1.35883	0.304	0.854	1.66379e-145	5.87459e-72	-0.85843	0.783	0.939	1.13344e-67	1.6357e-73	-1.2324	0.464	0.881	3.15591e-69	5.87459e-72	2.587e-149
Rgs2	1.0974e-149	-1.38824	0.376	0.878	2.11733e-145	1.42232e-68	-0.819115	0.809	0.953	2.74422e-64	1.60094e-69	-1.15005	0.49	0.882	3.08886e-65	1.42232e-68	3.29221e-149
Ndufb2	1.59519e-149	1.18744	0.716	0.249	3.07777e-145	1.2249e-63	0.812211	0.395	0.124	2.36333e-59	9.22559e-86	1.17079	0.649	0.199	1.77999e-81	1.2249e-63	4.78558e-149
Capza2	1.7133e-149	-1.28875	0.548	0.943	3.30564e-145	6.11582e-52	-0.724402	0.868	0.983	1.17999e-47	1.58999e-61	-1.00054	0.715	0.951	3.06772e-57	6.11582e-52	5.1399e-149
Mif	1.74161e-149	1.30114	0.801	0.342	3.36025e-145	2.22137e-79	1.08485	0.522	0.184	4.28592e-75	2.36512e-84	1.29057	0.745	0.282	4.56326e-80	2.22137e-79	5.22482e-149
Ndufb1-ps	2.71161e-149	1.40615	0.819	0.396	5.23179e-145	1.17755e-60	1.01722	0.556	0.25	2.27196e-56	3.58655e-81	1.29009	0.791	0.356	6.9199e-77	1.17755e-60	8.13484e-149
Fus	8.7245e-149	-1.22304	0.405	0.902	1.68331e-144	9.024e-56	-0.700905	0.814	0.964	1.74109e-51	1.20088e-73	-1.14526	0.569	0.94	2.31698e-69	9.024e-56	2.61735e-148
Cd37	1.32928e-148	-1.32294	0.282	0.847	2.5647e-144	3.96821e-69	-0.775452	0.765	0.942	7.65627e-65	7.77989e-65	-1.09647	0.444	0.87	1.50105e-60	7.77989e-65	3.98783e-148
mt-Nd5	1.55274e-148	1.52307	0.989	0.733	2.99587e-144	1.09014e-77	1.15034	0.995	0.947	2.10332e-73	9.00681e-64	1.26746	0.979	0.784	1.73777e-59	9.00681e-64	4.65823e-148
Ctsb	2.16712e-148	-1.41724	0.772	0.956	4.18123e-144	8.97217e-107	-1.18302	0.946	0.99	1.73109e-102	1.04047e-67	-1.09923	0.849	0.964	2.00748e-63	1.04047e-67	6.50135e-148
Gapdh	2.54896e-148	1.3182	0.966	0.742	4.91797e-144	6.21039e-67	0.965067	0.969	0.88	1.19823e-62	4.11827e-85	1.3513	0.975	0.702	7.94578e-81	6.21039e-67	7.64688e-148
Cox20	6.45055e-148	1.02189	0.694	0.219	1.24457e-143	3.11814e-50	0.581097	0.333	0.1	6.01614e-46	1.36839e-71	1.03525	0.607	0.205	2.64018e-67	3.11814e-50	1.93517e-147
mt-Nd4	1.54257e-147	1.37089	0.991	0.892	2.97624e-143	1.48207e-81	0.988153	0.997	0.994	2.8595e-77	1.90883e-48	1.00504	0.987	0.946	3.68289e-44	1.90883e-48	4.62771e-147
Fam49b	1.69386e-147	-1.24702	0.324	0.869	3.26814e-143	3.92515e-69	-0.747718	0.77	0.945	7.57318e-65	8.41105e-58	-0.93936	0.49	0.872	1.62283e-53	8.41105e-58	5.08159e-147
Ptprc	1.45722e-146	-1.37853	0.298	0.847	2.81156e-142	1.24193e-73	-0.84639	0.778	0.95	2.39617e-69	3.80056e-66	-1.15085	0.439	0.866	7.3328e-62	3.80056e-66	4.37166e-146
Arl3	2.11313e-146	0.930031	0.602	0.157	4.07708e-142	9.45277e-100	0.724259	0.336	0.06	1.82382e-95	4.51015e-82	0.918138	0.59	0.16	8.70189e-78	4.51015e-82	6.3394e-146
Cd300c2	2.79246e-146	-1.31263	0.273	0.845	5.38776e-142	5.55773e-80	-0.877162	0.755	0.945	1.07231e-75	2.11725e-54	-0.963854	0.418	0.821	4.08503e-50	2.11725e-54	8.37737e-146
F11r	4.30156e-146	-1.29523	0.353	0.874	8.29943e-142	1.18209e-73	-0.875121	0.809	0.949	2.28072e-69	2.2017e-56	-0.972895	0.502	0.862	4.24796e-52	2.2017e-56	1.29047e-145
Mtdh	6.38897e-146	-1.22885	0.676	0.955	1.23269e-141	4.83835e-60	-0.818802	0.912	0.988	9.33512e-56	1.19503e-75	-1.14552	0.787	0.969	2.30569e-71	4.83835e-60	1.91669e-145
Etfb	4.19631e-145	1.28848	0.756	0.313	8.09636e-141	6.07189e-62	0.913262	0.416	0.139	1.17151e-57	3.80995e-81	1.28928	0.757	0.322	7.35092e-77	6.07189e-62	1.25889e-144
Git2	5.21049e-145	-1.28493	0.289	0.853	1.00531e-140	1.05782e-67	-0.81513	0.773	0.931	2.04095e-63	4.49752e-58	-1.04084	0.435	0.841	8.67751e-54	4.49752e-58	1.56315e-144
Apoe	4.13236e-144	0.561267	0.991	0.544	7.97298e-140	6.38799e-66	0.277098	1	0.903	1.2325e-61	5.82418e-71	0.323684	0.941	0.416	1.12372e-66	6.38799e-66	1.23971e-143
Ywhah	2.288e-143	-1.3149	0.389	0.889	4.41447e-139	2.85671e-51	-0.637692	0.796	0.936	5.51174e-47	7.63859e-51	-0.93006	0.51	0.858	1.47379e-46	7.63859e-51	6.864e-143
Otulinl	9.33596e-143	-1.25794	0.284	0.847	1.80128e-138	2.91986e-65	-0.762957	0.767	0.928	5.63358e-61	5.52477e-56	-0.950308	0.427	0.824	1.06595e-51	5.52477e-56	2.80079e-142
Adap2	1.43118e-142	-1.25736	0.255	0.834	2.76132e-138	1.41384e-60	-0.746952	0.718	0.898	2.72787e-56	3.512e-59	-0.996611	0.402	0.817	6.77604e-55	3.512e-59	4.29355e-142
Dock4	4.13329e-142	-1.20011	0.255	0.835	7.97477e-138	1.32212e-48	-0.628005	0.724	0.888	2.5509e-44	4.43838e-65	-1.06085	0.381	0.839	8.56341e-61	1.32212e-48	1.23999e-141
Fyb	7.31148e-142	-1.31665	0.313	0.857	1.41068e-137	1.43326e-81	-0.916109	0.791	0.958	2.76534e-77	4.01266e-74	-1.25037	0.448	0.872	7.74202e-70	4.01266e-74	2.19344e-141
Gnai2	1.99512e-141	-1.18292	0.546	0.954	3.84939e-137	7.57413e-68	-0.82314	0.86	0.989	1.46135e-63	3.89505e-66	-1.01259	0.707	0.957	7.51511e-62	3.89505e-66	5.98537e-141
Srrm2	2.74006e-141	-1.15669	0.671	0.965	5.28668e-137	9.02263e-62	-0.789352	0.886	0.984	1.74083e-57	3.58195e-85	-1.23299	0.732	0.977	6.911e-81	9.02263e-62	8.22019e-141
Ccr5	3.14115e-141	-1.46231	0.311	0.843	6.06054e-137	1.63114e-69	-0.925181	0.788	0.94	3.14712e-65	2.72037e-54	-1.11991	0.456	0.832	5.24868e-50	2.72037e-54	9.42346e-141
Cycs	5.51487e-141	1.1509	0.711	0.264	1.06404e-136	7.69035e-48	0.703883	0.375	0.133	1.48378e-43	4.85961e-81	1.1607	0.711	0.265	9.37612e-77	7.69035e-48	1.65446e-140
Dstn	1.08565e-140	1.3204	0.877	0.513	2.09465e-136	1.82039e-75	1.00709	0.78	0.383	3.51227e-71	3.54557e-82	1.48026	0.887	0.561	6.84082e-78	1.82039e-75	3.25695e-140
mt-Nd2	2.55399e-140	1.3542	0.993	0.847	4.92768e-136	6.61773e-85	1.05658	1	0.992	1.27682e-80	4.84126e-60	1.16692	0.987	0.924	9.34073e-56	4.84126e-60	7.66198e-140
Tpm3	2.83779e-140	-1.19685	0.427	0.907	5.47523e-136	3.21189e-66	-0.795065	0.832	0.976	6.19703e-62	2.50973e-65	-1.05334	0.603	0.914	4.84227e-61	2.50973e-65	8.51337e-140
Atox1	2.94303e-140	1.41555	0.886	0.586	5.67829e-136	1.28878e-99	1.16736	0.873	0.441	2.48656e-95	1.60287e-79	1.48927	0.883	0.563	3.09258e-75	1.60287e-79	8.8291e-140
Ldhb	4.13727e-140	1.27606	0.966	0.778	7.98245e-136	1.47939e-32	0.593395	0.943	0.856	2.85433e-28	2.37856e-87	1.31533	0.987	0.733	4.5892e-83	1.47939e-32	1.24118e-139
Wnk1	7.38067e-140	-1.25952	0.391	0.887	1.42403e-135	7.96113e-64	-0.766229	0.819	0.954	1.53602e-59	1.06058e-60	-1.07268	0.527	0.887	2.04629e-56	1.06058e-60	2.2142e-139
Cd68	1.97807e-139	-1.32062	0.277	0.824	3.81649e-135	5.20933e-78	-0.899742	0.765	0.948	1.00509e-73	1.29529e-60	-1.09544	0.41	0.83	2.49913e-56	1.29529e-60	5.93422e-139
Hexa	3.29259e-139	-1.24347	0.387	0.874	6.35272e-135	2.60088e-65	-0.769514	0.809	0.957	5.01814e-61	2.89922e-66	-1.07999	0.494	0.881	5.59376e-62	2.60088e-65	9.87776e-139
Bmp2k	2.23754e-138	-1.27009	0.349	0.861	4.3171e-134	5.22996e-69	-0.811569	0.793	0.941	1.00907e-64	2.84805e-57	-1.00432	0.536	0.876	5.49502e-53	2.84805e-57	6.71261e-138
Cmtm6	1.18099e-136	-1.18911	0.257	0.822	2.27859e-132	5.51573e-57	-0.659001	0.724	0.906	1.0642e-52	3.46172e-62	-1.01421	0.414	0.843	6.67905e-58	5.51573e-57	3.54296e-136
Atp5b	1.33657e-135	1.27314	0.895	0.588	2.57878e-131	3.70472e-60	0.855246	0.832	0.472	7.14788e-56	2.12463e-76	1.34105	0.891	0.572	4.09926e-72	3.70472e-60	4.00972e-135
Tsc22d4	6.68414e-135	-1.15085	0.441	0.897	1.28964e-130	1.42442e-50	-0.667152	0.848	0.956	2.74827e-46	5.73874e-52	-0.845436	0.582	0.895	1.10723e-47	1.42442e-50	2.00524e-134
Snrnp70	1.63862e-134	-1.15126	0.378	0.878	3.16156e-130	1.94687e-55	-0.683027	0.804	0.947	3.75629e-51	9.22952e-58	-0.973288	0.556	0.891	1.78074e-53	1.94687e-55	4.91587e-134
Pde3b	1.78729e-134	-1.24861	0.277	0.826	3.4484e-130	1.2057e-65	-0.769416	0.76	0.923	2.32628e-61	3.9965e-64	-1.11825	0.431	0.854	7.71085e-60	3.9965e-64	5.36187e-134
Sall1	1.94666e-133	-1.24171	0.286	0.826	3.75589e-129	1.1246e-67	-0.817227	0.77	0.927	2.16981e-63	5.17641e-72	-1.19354	0.41	0.859	9.98737e-68	1.1246e-67	5.83999e-133
Cttnbp2nl	1.60767e-132	-1.1966	0.311	0.84	3.10184e-128	1.10223e-57	-0.715863	0.775	0.927	2.12664e-53	3.39546e-66	-1.12277	0.46	0.874	6.5512e-62	1.10223e-57	4.82301e-132
Erp29	1.81511e-132	-1.12434	0.425	0.893	3.50208e-128	3.86917e-46	-0.596224	0.827	0.952	7.46518e-42	9.00902e-47	-0.829561	0.594	0.882	1.7382e-42	3.86917e-46	5.44534e-132
mt-Co3	1.98588e-132	1.33157	0.987	0.763	3.83156e-128	8.57995e-83	0.993556	0.997	0.996	1.65542e-78	3.83635e-62	1.19548	0.987	0.879	7.40186e-58	3.83635e-62	5.95764e-132
Man2b1	3.1743e-132	-1.242	0.463	0.883	6.1245e-128	5.26187e-70	-0.906803	0.835	0.973	1.01522e-65	1.38146e-56	-1.02499	0.569	0.878	2.6654e-52	1.38146e-56	9.52291e-132
Mycbp2	1.39683e-131	-1.20994	0.309	0.846	2.69504e-127	1.51357e-52	-0.660593	0.765	0.917	2.92028e-48	4.58948e-66	-1.11083	0.431	0.874	8.85495e-62	1.51357e-52	4.19049e-131
Wasf2	2.51252e-131	-1.17752	0.369	0.859	4.84766e-127	9.68396e-64	-0.728853	0.791	0.952	1.86842e-59	1.20809e-62	-1.05186	0.54	0.902	2.33089e-58	1.20809e-62	7.53757e-131
Ndufb10	2.79841e-131	1.2783	0.785	0.39	5.39924e-127	1.32823e-44	0.84281	0.411	0.168	2.56269e-40	7.39004e-73	1.25096	0.757	0.346	1.42583e-68	1.32823e-44	8.39522e-131
Myl6	7.72129e-131	1.19729	0.919	0.651	1.48975e-126	3.82718e-45	0.676406	0.912	0.67	7.38417e-41	6.55236e-77	1.32879	0.912	0.628	1.26421e-72	3.82718e-45	2.31639e-130
Prdx1	8.26416e-131	1.26242	0.884	0.551	1.59449e-126	1.98533e-58	0.83656	0.677	0.325	3.8305e-54	5.86887e-66	1.16217	0.854	0.489	1.13234e-61	1.98533e-58	2.47925e-130
Ndufb7	1.59903e-129	1.21269	0.781	0.382	3.08517e-125	1.50926e-36	0.793332	0.398	0.181	2.91197e-32	2.81537e-66	1.19597	0.728	0.344	5.43198e-62	1.50926e-36	4.79709e-129
Luc7l2	3.02697e-129	-1.15052	0.454	0.893	5.84024e-125	9.5492e-53	-0.700172	0.829	0.963	1.84242e-48	6.69435e-69	-1.11386	0.561	0.927	1.29161e-64	9.5492e-53	9.08092e-129
Txnip	6.50026e-129	-1.17934	0.28	0.821	1.25416e-124	1.22045e-50	-0.661103	0.731	0.892	2.35473e-46	1.54839e-55	-0.987973	0.414	0.824	2.98746e-51	1.22045e-50	1.95008e-128
Lcp1	1.29751e-128	-1.17966	0.262	0.81	2.50342e-124	1.09662e-60	-0.73417	0.739	0.914	2.11581e-56	2.18313e-57	-0.983511	0.418	0.838	4.21213e-53	2.18313e-57	3.89254e-128
Anxa3	2.38802e-128	-1.15813	0.26	0.813	4.60745e-124	6.68028e-72	-0.79248	0.755	0.939	1.28889e-67	3.12093e-58	-0.986798	0.431	0.835	6.02151e-54	3.12093e-58	7.16406e-128
Lamp1	3.17393e-128	-1.10692	0.673	0.954	6.12379e-124	5.90555e-62	-0.801417	0.907	0.988	1.13942e-57	1.05765e-61	-0.928115	0.791	0.967	2.04063e-57	1.05765e-61	9.5218e-128
Tcf4	3.52723e-128	-1.23112	0.365	0.869	6.80543e-124	1.40267e-53	-0.747897	0.788	0.926	2.70631e-49	7.94938e-55	-1.05015	0.473	0.844	1.53375e-50	1.40267e-53	1.05817e-127
Sh3glb1	7.828e-128	-1.09465	0.441	0.893	1.51033e-123	1.49502e-59	-0.7006	0.817	0.961	2.8845e-55	6.39527e-64	-1.01078	0.561	0.91	1.2339e-59	1.49502e-59	2.3484e-127
Tgfb1	1.12107e-127	-1.13063	0.235	0.791	2.16299e-123	1.29117e-51	-0.626879	0.685	0.879	2.49118e-47	4.92326e-61	-0.993033	0.347	0.813	9.49894e-57	1.29117e-51	3.36321e-127
Hpgd	2.02085e-127	-1.33439	0.329	0.826	3.89902e-123	5.08466e-53	-0.696387	0.78	0.919	9.81035e-49	7.80282e-63	-1.17965	0.452	0.862	1.50548e-58	5.08466e-53	6.06254e-127
Tacc1	3.1621e-127	-1.09565	0.282	0.82	6.10095e-123	3.60565e-55	-0.649567	0.729	0.908	6.95673e-51	1.61472e-62	-1.01337	0.444	0.847	3.11545e-58	3.60565e-55	9.48629e-127
Arhgap45	4.35567e-127	-1.15248	0.195	0.769	8.40382e-123	1.42996e-35	-0.559568	0.654	0.808	2.75897e-31	2.16757e-48	-0.880284	0.339	0.765	4.18212e-44	1.42996e-35	1.3067e-126
Ahcyl2	8.22796e-127	0.984283	0.658	0.221	1.5875e-122	2.75757e-58	0.647584	0.323	0.087	5.32045e-54	1.12566e-67	1.06077	0.623	0.226	2.17185e-63	2.75757e-58	2.46839e-126
Fermt3	2.82776e-126	-1.13371	0.215	0.787	5.45588e-122	9.54862e-42	-0.586636	0.667	0.837	1.84231e-37	2.51605e-56	-0.948766	0.318	0.781	4.85447e-52	9.54862e-42	8.48327e-126
Itga6	3.37428e-126	-1.1528	0.284	0.82	6.51033e-122	2.3579e-62	-0.75879	0.76	0.922	4.54934e-58	9.94221e-71	-1.14672	0.431	0.876	1.91825e-66	2.3579e-62	1.01228e-125
Adgrg1	1.2297e-124	-1.08896	0.215	0.774	2.37258e-120	1.42793e-49	-0.659142	0.661	0.854	2.75505e-45	3.61468e-60	-0.996613	0.335	0.799	6.97416e-56	1.42793e-49	3.68909e-124
Asah1	2.98774e-124	-1.0776	0.407	0.861	5.76454e-120	1.05682e-71	-0.809344	0.809	0.956	2.03903e-67	9.1842e-54	-0.908536	0.515	0.868	1.772e-49	9.1842e-54	8.96321e-124
Il6ra	6.62171e-124	-1.13555	0.257	0.799	1.27759e-119	2.14815e-48	-0.664012	0.693	0.86	4.14463e-44	7.7517e-54	-0.936912	0.356	0.79	1.49561e-49	2.14815e-48	1.98651e-123
Rbm25	9.98887e-124	-1.15917	0.389	0.859	1.92725e-119	6.51475e-51	-0.689577	0.798	0.937	1.25696e-46	6.72038e-55	-0.970511	0.51	0.875	1.29663e-50	6.51475e-51	2.99666e-123
Ubb	1.94404e-123	1.07213	0.996	0.961	3.75084e-119	8.92591e-44	0.695495	0.995	0.985	1.72216e-39	3.13209e-87	1.28114	1	0.921	6.04306e-83	8.92591e-44	5.83213e-123
Slc29a3	2.41685e-123	-1.11795	0.239	0.781	4.66307e-119	3.21223e-62	-0.742252	0.726	0.908	6.19767e-58	1.14579e-64	-1.06089	0.377	0.827	2.21068e-60	3.21223e-62	7.25055e-123
Rbm39	4.78465e-123	-0.985969	0.635	0.962	9.23151e-119	1.14073e-27	-0.497195	0.873	0.977	2.20093e-23	8.7873e-46	-0.752072	0.72	0.95	1.69542e-41	1.14073e-27	1.4354e-122
Ptpn18	5.62539e-123	-1.12631	0.195	0.763	1.08536e-118	5.55485e-40	-0.638519	0.667	0.826	1.07175e-35	3.02259e-43	-0.842773	0.335	0.725	5.83179e-39	5.55485e-40	1.68762e-122
Plekho1	9.10702e-122	-1.09182	0.157	0.738	1.75711e-117	9.48583e-29	-0.54336	0.618	0.749	1.8302e-24	1.32176e-53	-0.90766	0.255	0.735	2.55021e-49	9.48583e-29	2.73211e-121
Scoc	1.19213e-121	-1.23314	0.588	0.907	2.3001e-117	3.15975e-31	-0.583558	0.868	0.955	6.09642e-27	6.52611e-40	-0.807007	0.707	0.913	1.25915e-35	3.15975e-31	3.5764e-121
Tmem173	1.86447e-119	-1.12401	0.226	0.769	3.5973e-115	2.28814e-50	-0.667383	0.685	0.864	4.41474e-46	3.86836e-54	-0.972287	0.347	0.795	7.46362e-50	2.28814e-50	5.5934e-119
Dock8	2.58096e-119	-1.08831	0.195	0.759	4.97971e-115	8.27851e-24	-0.484406	0.623	0.747	1.59725e-19	1.77309e-54	-0.93201	0.293	0.755	3.421e-50	8.27851e-24	7.74289e-119
Cox5a	4.75063e-119	1.14465	0.781	0.382	9.16586e-115	1.70076e-27	0.614304	0.367	0.173	3.28144e-23	1.01086e-66	1.22364	0.715	0.327	1.95035e-62	1.70076e-27	1.42519e-118
Dst	6.09575e-119	-1.18878	0.293	0.806	1.17611e-114	2.59757e-56	-0.774966	0.757	0.909	5.01176e-52	1.03038e-50	-1.01864	0.423	0.823	1.98802e-46	1.03038e-50	1.82873e-118
Abca9	1.33573e-118	-1.12062	0.262	0.79	2.57717e-114	1.01581e-44	-0.615449	0.726	0.88	1.9599e-40	5.3638e-64	-1.09392	0.402	0.834	1.03489e-59	1.01581e-44	4.0072e-118
Jmjd1c	3.66365e-118	-1.05706	0.277	0.8	7.06864e-114	2.03395e-44	-0.596331	0.729	0.882	3.92431e-40	2.0726e-58	-0.979596	0.448	0.861	3.99887e-54	2.03395e-44	1.09909e-117
Pycard	5.31357e-118	-1.11211	0.239	0.779	1.0252e-113	8.54623e-41	-0.559468	0.672	0.852	1.64891e-36	1.31155e-45	-0.877865	0.397	0.775	2.53051e-41	8.54623e-41	1.59407e-117
Arl4c	6.78552e-118	-1.16076	0.224	0.763	1.3092e-113	3.32615e-69	-0.876169	0.667	0.88	6.41747e-65	3.80289e-35	-0.743019	0.322	0.673	7.3373e-31	3.80289e-35	2.03566e-117
Arglu1	1.95038e-117	-1.05042	0.463	0.883	3.76307e-113	6.32838e-65	-0.792415	0.829	0.962	1.221e-60	2.77117e-57	-0.955328	0.544	0.889	5.34669e-53	2.77117e-57	5.85115e-117
Mir99ahg	3.87265e-116	-1.14841	0.23	0.768	7.4719e-112	2.05034e-30	-0.52249	0.672	0.818	3.95593e-26	4.32016e-55	-1.02213	0.335	0.786	8.33532e-51	2.05034e-30	1.1618e-115
Zmiz1	5.32572e-116	-1.03371	0.275	0.796	1.02755e-111	1.41085e-48	-0.617355	0.695	0.875	2.72209e-44	1.33715e-54	-0.894768	0.377	0.815	2.5799e-50	1.41085e-48	1.59772e-115
Nckap1l	5.79534e-116	-1.05327	0.154	0.718	1.11815e-111	9.21544e-29	-0.553092	0.625	0.753	1.77803e-24	3.94693e-56	-0.931569	0.272	0.753	7.61521e-52	9.21544e-29	1.7386e-115
Fchsd2	5.85962e-116	-1.14497	0.206	0.751	1.13056e-111	3.23674e-27	-0.480275	0.664	0.794	6.24497e-23	1.28611e-58	-1.07331	0.322	0.782	2.48143e-54	3.23674e-27	1.75789e-115
Tra2a	6.02243e-116	-1.01535	0.242	0.786	1.16197e-111	5.99438e-28	-0.493624	0.672	0.8	1.15656e-23	7.19606e-44	-0.813574	0.389	0.775	1.38841e-39	5.99438e-28	1.80673e-115
P2ry6	1.68368e-115	-1.12883	0.179	0.739	3.24849e-111	1.51082e-40	-0.648633	0.643	0.799	2.91497e-36	3.81174e-42	-0.823892	0.322	0.725	7.35437e-38	1.51082e-40	5.05103e-115
Spi1	2.15933e-115	-1.04299	0.174	0.737	4.16621e-111	7.63678e-41	-0.595815	0.633	0.807	1.47344e-36	5.91867e-51	-0.886543	0.318	0.763	1.14195e-46	7.63678e-41	6.47799e-115
H2-D1	5.06664e-115	-1.34713	0.271	0.782	9.77557e-111	1.14337e-77	-0.993687	0.739	0.933	2.20601e-73	1.28363e-28	-0.778835	0.397	0.699	2.47663e-24	1.28363e-28	1.51999e-114
Bin2	7.49505e-115	-1.07717	0.246	0.773	1.4461e-110	4.9955e-64	-0.806412	0.726	0.907	9.63832e-60	7.80424e-59	-1.04147	0.397	0.816	1.50575e-54	7.80424e-59	2.24852e-114
Ptbp3	9.02988e-115	-1.0362	0.201	0.747	1.74222e-110	1.4095e-36	-0.562038	0.646	0.807	2.71949e-32	4.32716e-46	-0.813794	0.343	0.768	8.34882e-42	1.4095e-36	2.70896e-114
mt-Atp6	1.15109e-114	1.2228	0.98	0.668	2.22091e-110	8.79416e-70	0.949509	0.995	0.996	1.69674e-65	1.57588e-59	1.17945	0.987	0.831	3.0405e-55	1.57588e-59	3.45326e-114
Fam102b	2.85371e-114	-1.17182	0.268	0.78	5.50595e-110	1.58351e-51	-0.695664	0.755	0.9	3.05522e-47	4.2037e-60	-1.13726	0.448	0.848	8.11062e-56	1.58351e-51	8.56113e-114
Ogt	2.93974e-114	-1.03294	0.201	0.754	5.67194e-110	3.45442e-23	-0.476796	0.625	0.74	6.66497e-19	2.67399e-52	-0.889822	0.297	0.757	5.1592e-48	3.45442e-23	8.81923e-114
Romo1	5.54758e-114	1.09912	0.7	0.301	1.07035e-109	5.3254e-32	0.679687	0.393	0.183	1.02748e-27	1.86662e-57	1.06997	0.665	0.292	3.60146e-53	5.3254e-32	1.66427e-113
Snx5	6.15016e-114	-1.02712	0.318	0.817	1.18661e-109	3.49233e-55	-0.684851	0.76	0.911	6.7381e-51	6.54848e-35	-0.686816	0.523	0.821	1.26346e-30	6.54848e-35	1.84505e-113
Ncf1	7.64495e-114	-1.10214	0.213	0.753	1.47502e-109	7.47586e-53	-0.699176	0.674	0.86	1.44239e-48	2.31539e-46	-0.882448	0.343	0.756	4.46731e-42	2.31539e-46	2.29349e-113
Abhd2	8.66906e-114	0.866369	0.548	0.155	1.67261e-109	2.78208e-29	0.501126	0.274	0.099	5.36775e-25	4.94781e-29	0.437547	0.356	0.121	9.5463e-25	4.94781e-29	2.60072e-113
Dennd4a	9.93565e-114	-1.10386	0.26	0.777	1.91699e-109	9.13039e-51	-0.690765	0.703	0.874	1.76162e-46	1.95602e-49	-0.92066	0.381	0.794	3.77395e-45	1.95602e-49	2.9807e-113
Tgfbr2	1.86144e-113	-1.05921	0.295	0.796	3.59147e-109	4.35629e-63	-0.721282	0.736	0.919	8.40503e-59	2.65086e-57	-0.95813	0.452	0.85	5.11457e-53	2.65086e-57	5.58433e-113
Ecscr	2.13063e-113	-1.11729	0.224	0.754	4.11085e-109	2.10244e-40	-0.616964	0.685	0.844	4.05645e-36	1.54551e-55	-1.03053	0.351	0.791	2.98191e-51	2.10244e-40	6.3919e-113
Mylip	1.05867e-112	-1.12502	0.257	0.768	2.0426e-108	5.00301e-44	-0.612463	0.713	0.871	9.65281e-40	7.18755e-56	-1.02107	0.364	0.809	1.38677e-51	5.00301e-44	3.17602e-112
Creg1	1.06568e-112	-1.05398	0.315	0.805	2.05612e-108	1.63551e-49	-0.634184	0.721	0.899	3.15555e-45	1.15564e-44	-0.833136	0.448	0.811	2.2297e-40	1.15564e-44	3.19704e-112
Foxn3	6.90066e-112	-1.04237	0.228	0.764	1.33141e-107	4.63443e-48	-0.640868	0.685	0.863	8.94168e-44	7.391e-52	-0.920577	0.377	0.803	1.42602e-47	4.63443e-48	2.0702e-111
Ndufs6	9.7845e-112	0.92391	0.687	0.275	1.88782e-107	1.92841e-37	0.561868	0.333	0.124	3.72068e-33	1.42432e-55	0.890667	0.628	0.259	2.74809e-51	1.92841e-37	2.93535e-111
Sft2d1	1.04087e-111	-0.994548	0.268	0.791	2.00825e-107	5.85305e-66	-0.783236	0.734	0.908	1.12929e-61	1.25635e-55	-0.925434	0.393	0.805	2.42401e-51	1.25635e-55	3.12261e-111
mt-Nd4l	2.17364e-111	1.1788	0.931	0.655	4.19381e-107	4.23735e-40	0.654295	0.922	0.767	8.17555e-36	1.03886e-35	0.80152	0.87	0.613	2.00437e-31	1.03886e-35	6.52091e-111
Susd3	7.63032e-111	-1.02167	0.103	0.675	1.47219e-106	0.00339778	-0.27903	0.527	0.494	1	5.62942e-53	-0.899102	0.18	0.693	1.08614e-48	0.00339778	2.28909e-110
Dock10	7.87124e-111	-1.07916	0.253	0.764	1.51868e-106	1.85526e-38	-0.562458	0.716	0.859	3.57953e-34	1.7125e-66	-1.13737	0.397	0.849	3.30409e-62	1.85526e-38	2.36137e-110
Cmtm7	1.11145e-110	-1.03949	0.172	0.72	2.14443e-106	6.03944e-33	-0.587833	0.623	0.758	1.16525e-28	2.10375e-45	-0.826203	0.31	0.734	4.05898e-41	6.03944e-33	3.33434e-110
Gns	1.39146e-110	-1.05068	0.479	0.866	2.68469e-106	7.57147e-68	-0.853239	0.835	0.96	1.46084e-63	2.94339e-54	-0.935557	0.586	0.876	5.67898e-50	2.94339e-54	4.17439e-110
Abi3	2.70608e-110	-1.02438	0.172	0.726	5.22111e-106	5.73962e-34	-0.594	0.625	0.769	1.1074e-29	9.65496e-51	-0.886597	0.28	0.745	1.86283e-46	5.73962e-34	8.11824e-110
Tmbim6	2.88598e-110	-0.938319	0.577	0.916	5.56821e-106	2.56254e-38	-0.552435	0.897	0.974	4.94417e-34	2.41889e-38	-0.681104	0.715	0.931	4.667e-34	2.56254e-38	8.65794e-110
Tmem50a	5.92472e-110	-0.982759	0.447	0.877	1.14311e-105	7.55382e-52	-0.642643	0.84	0.947	1.45743e-47	1.16822e-46	-0.811969	0.577	0.871	2.25396e-42	1.16822e-46	1.77742e-109
St3gal6	7.17026e-110	-1.02935	0.298	0.794	1.38343e-105	2.40714e-48	-0.621665	0.724	0.896	4.64434e-44	6.14395e-57	-0.966935	0.423	0.834	1.18541e-52	2.40714e-48	2.15108e-109
Ttc14	8.92976e-110	-1.035	0.199	0.739	1.72291e-105	3.32841e-23	-0.494391	0.633	0.741	6.42182e-19	1.01969e-48	-0.886575	0.31	0.76	1.9674e-44	3.32841e-23	2.67893e-109
Ctsa	9.00433e-110	-1.05577	0.474	0.859	1.7373e-105	2.11467e-74	-0.866812	0.835	0.965	4.08005e-70	1.40207e-51	-0.927081	0.548	0.86	2.70516e-47	1.40207e-51	2.7013e-109
Cd84	1.01729e-109	-1.10817	0.244	0.756	1.96276e-105	9.14795e-65	-0.816608	0.716	0.902	1.76501e-60	2.80773e-54	-1.02415	0.368	0.795	5.41723e-50	2.80773e-54	3.05187e-109
mt-Co2	1.15498e-109	1.13669	0.987	0.77	2.22841e-105	6.68481e-64	0.845121	1	0.995	1.28977e-59	1.41154e-54	1.11078	0.987	0.884	2.72343e-50	1.41154e-54	3.46493e-109
Mrpl58	2.97551e-109	0.826626	0.528	0.151	5.74095e-105	2.14396e-57	0.616717	0.261	0.06	4.13656e-53	2.26191e-57	0.79576	0.523	0.164	4.36414e-53	2.26191e-57	8.92654e-109
Msn	8.27166e-109	-1.00184	0.277	0.78	1.59593e-104	1.63867e-56	-0.666907	0.713	0.9	3.16164e-52	1.46649e-50	-0.880846	0.406	0.822	2.82944e-46	1.46649e-50	2.4815e-108
Gng10	1.17504e-108	-1.09019	0.28	0.779	2.26712e-104	5.13061e-39	-0.589228	0.687	0.845	9.899e-35	4.02254e-33	-0.750054	0.414	0.744	7.76109e-29	4.02254e-33	3.52511e-108
Arhgdib	1.67318e-108	-1.048	0.11	0.67	3.22824e-104	3.56395e-09	-0.441937	0.543	0.565	6.87629e-05	7.85358e-39	-0.768385	0.234	0.656	1.51527e-34	3.56395e-09	5.01955e-108
Camk1	1.98394e-108	-0.997029	0.322	0.801	3.82781e-104	1.21007e-45	-0.597111	0.747	0.891	2.33471e-41	3.60864e-54	-0.907066	0.452	0.833	6.9625e-50	1.21007e-45	5.95181e-108
Fcgr1	2.06672e-108	-1.03448	0.163	0.712	3.98753e-104	7.73716e-29	-0.537976	0.63	0.756	1.49281e-24	4.82004e-52	-0.915945	0.268	0.737	9.29978e-48	7.73716e-29	6.20015e-108
Clic1	3.87897e-108	-0.984475	0.43	0.868	7.48408e-104	1.9063e-49	-0.622799	0.84	0.953	3.67802e-45	1.21596e-48	-0.863132	0.54	0.859	2.34608e-44	1.21596e-48	1.16369e-107
Rasgrp3	4.48402e-108	-1.03523	0.199	0.729	8.65147e-104	1.52896e-34	-0.535064	0.661	0.813	2.94997e-30	4.57216e-56	-0.969393	0.356	0.796	8.82153e-52	1.52896e-34	1.34521e-107
Chd9	8.47308e-108	-1.03423	0.309	0.793	1.6348e-103	1.74755e-37	-0.54918	0.708	0.853	3.37173e-33	2.8335e-62	-1.04577	0.393	0.842	5.46696e-58	1.74755e-37	2.54192e-107
Alox5ap	1.02542e-107	-1.0893	0.136	0.688	1.97845e-103	2.84757e-11	-0.476048	0.581	0.613	5.49409e-07	2.62141e-45	-0.836637	0.23	0.683	5.05775e-41	2.84757e-11	3.07626e-107
Dip2b	1.1023e-107	-0.99922	0.213	0.744	2.12678e-103	3.37289e-39	-0.611929	0.667	0.816	6.50765e-35	1.32624e-49	-0.872834	0.356	0.779	2.55885e-45	3.37289e-39	3.30691e-107
Clk1	1.38119e-107	-0.996448	0.282	0.784	2.66487e-103	1.0513e-54	-0.718198	0.703	0.883	2.02837e-50	3.07409e-49	-0.875522	0.389	0.796	5.93116e-45	3.07409e-49	4.14357e-107
Ophn1	2.27649e-107	-1.02845	0.253	0.771	4.39227e-103	1.60198e-38	-0.574261	0.667	0.831	3.09085e-34	2.54227e-49	-0.873983	0.36	0.796	4.90505e-45	1.60198e-38	6.82948e-107
Rhoh	3.71428e-107	-1.01112	0.105	0.674	7.16634e-103	0.00016432	-0.348006	0.491	0.48	1	9.30861e-46	-0.767414	0.201	0.682	1.796e-41	0.00016432	1.11428e-106
Ndufa7	4.47779e-107	1.16002	0.785	0.435	8.63945e-103	8.29331e-27	0.690462	0.444	0.244	1.60011e-22	3.15926e-50	1.0998	0.699	0.379	6.09548e-46	8.29331e-27	1.34334e-106
9930111J21Rik2	4.5657e-107	-1.05097	0.233	0.743	8.80906e-103	3.93189e-52	-0.700951	0.69	0.871	7.58619e-48	1.78503e-57	-1.00678	0.343	0.8	3.44403e-53	3.93189e-52	1.36971e-106
Frmd4b	1.37334e-106	-1.0076	0.235	0.761	2.64973e-102	5.64796e-29	-0.490017	0.669	0.797	1.08972e-24	2.19235e-53	-0.924704	0.351	0.784	4.22992e-49	5.64796e-29	4.12003e-106
Abca1	2.64852e-106	-1.10272	0.378	0.816	5.11005e-102	8.76042e-49	-0.6541	0.752	0.913	1.69024e-44	1.71451e-39	-0.797695	0.464	0.801	3.30797e-35	1.71451e-39	7.94556e-106
Tnfaip8l2	3.02739e-106	-1.01363	0.058	0.63	5.84104e-102	0.00232885	-0.315008	0.351	0.362	1	1.49809e-40	-0.754027	0.155	0.606	2.89042e-36	0.00232885	9.08217e-106
Akap13	4.77958e-106	-1.00039	0.235	0.753	9.22173e-102	1.49508e-54	-0.698613	0.672	0.86	2.88461e-50	5.43756e-51	-0.907209	0.351	0.78	1.04912e-46	5.43756e-51	1.43388e-105
Il10ra	5.60325e-106	-1.01998	0.054	0.626	1.08109e-101	3.3417e-05	-0.391525	0.395	0.414	0.644749	1.23444e-36	-0.712812	0.18	0.602	2.38172e-32	3.3417e-05	1.68097e-105
Nav2	6.58668e-106	-1.04348	0.242	0.758	1.27083e-101	1.69746e-20	-0.451922	0.636	0.751	3.27507e-16	9.89823e-50	-0.93308	0.335	0.762	1.90977e-45	1.69746e-20	1.976e-105
Atp6v0b	7.48561e-106	-0.881799	0.761	0.957	1.44427e-101	2.8428e-20	-0.437967	0.933	0.979	5.48489e-16	4.32592e-30	-0.568941	0.874	0.953	8.34642e-26	2.8428e-20	2.24568e-105
Pla2g15	3.36597e-105	-0.98714	0.098	0.659	6.49431e-101	2.2216e-05	-0.378703	0.488	0.483	0.428635	1.91414e-44	-0.803627	0.205	0.666	3.69314e-40	2.2216e-05	1.00979e-104
Klf3	4.9893e-105	-0.999619	0.23	0.749	9.62635e-101	4.19707e-39	-0.578394	0.654	0.82	8.09782e-35	7.55563e-49	-0.894915	0.368	0.776	1.45778e-44	4.19707e-39	1.49679e-104
Ikzf1	5.27569e-105	-1.01126	0.143	0.69	1.01789e-100	3.08394e-15	-0.471783	0.568	0.627	5.95014e-11	1.97235e-45	-0.808212	0.222	0.697	3.80545e-41	3.08394e-15	1.58271e-104
Fscn1	5.67707e-105	-1.03825	0.112	0.666	1.09533e-100	1.32885e-05	-0.345471	0.556	0.547	0.256387	1.61635e-49	-0.917777	0.213	0.696	3.11858e-45	1.32885e-05	1.70312e-104
Gdi2	9.29013e-105	-1.00411	0.557	0.895	1.79244e-100	4.661e-45	-0.610575	0.85	0.955	8.99294e-41	2.47487e-41	-0.753351	0.636	0.883	4.77501e-37	2.47487e-41	2.78704e-104
mt-Cytb	1.1836e-104	1.05325	0.989	0.853	2.28364e-100	9.48284e-58	0.796332	0.997	0.994	1.82962e-53	2.00608e-41	0.872835	0.987	0.904	3.87053e-37	2.00608e-41	3.55081e-104
Ndufc2	1.39749e-104	1.04489	0.823	0.527	2.69632e-100	3.64892e-51	0.860966	0.587	0.284	7.04023e-47	1.06799e-48	0.965908	0.791	0.49	2.06059e-44	1.06799e-48	4.19247e-104
Pik3r1	3.24928e-104	-0.975411	0.277	0.77	6.26917e-100	5.06663e-32	-0.531166	0.68	0.819	9.77555e-28	1.54439e-40	-0.764632	0.397	0.775	2.97975e-36	5.06663e-32	9.74785e-104
Fgd2	3.53018e-104	-1.01708	0.163	0.701	6.81113e-100	1.17202e-28	-0.588981	0.605	0.724	2.2613e-24	1.52195e-49	-0.903017	0.243	0.704	2.93646e-45	1.17202e-28	1.05905e-103
Gna15	3.71288e-104	-0.978683	0.078	0.646	7.16362e-100	0.00197647	-0.310425	0.468	0.45	1	8.23863e-49	-0.854856	0.188	0.678	1.58956e-44	0.00197647	1.11386e-103
Ndufa5	4.35158e-104	0.978513	0.676	0.278	8.39594e-100	1.96945e-32	0.610448	0.344	0.142	3.79986e-28	1.38624e-51	0.881044	0.565	0.208	2.67461e-47	1.96945e-32	1.30547e-103
Tmcc3	5.24544e-104	-0.981341	0.201	0.725	1.01206e-99	9.95817e-39	-0.594502	0.654	0.811	1.92133e-34	3.38972e-51	-0.88987	0.364	0.804	6.54013e-47	9.95817e-39	1.57363e-103
Ndufab1	1.16992e-103	1.02876	0.738	0.375	2.25724e-99	8.06443e-21	0.53081	0.323	0.163	1.55595e-16	4.64665e-49	0.905058	0.682	0.336	8.96525e-45	8.06443e-21	3.50975e-103
Stab1	2.98214e-103	-1.07301	0.107	0.661	5.75375e-99	3.35336e-05	-0.380279	0.53	0.514	0.646997	5.46533e-43	-0.832255	0.205	0.658	1.05448e-38	3.35336e-05	8.94643e-103
Tm6sf1	3.69284e-103	-1.02684	0.145	0.684	7.12497e-99	3.69575e-10	-0.396133	0.599	0.628	7.13059e-06	3.12373e-49	-0.890172	0.226	0.713	6.02692e-45	3.69575e-10	1.10785e-102
Calm3	3.88157e-103	1.0243	0.676	0.293	7.4891e-99	2.18197e-47	0.705784	0.395	0.15	4.20988e-43	1.13481e-65	1.13351	0.674	0.271	2.18951e-61	2.18197e-47	1.16447e-102
Csnk1e	4.03719e-103	-0.969057	0.195	0.718	7.78935e-99	1.37621e-31	-0.543197	0.628	0.774	2.65526e-27	5.35385e-42	-0.78161	0.331	0.757	1.03297e-37	1.37621e-31	1.21116e-102
E230029C05Rik	4.87536e-103	-1.18884	0.237	0.734	9.40651e-99	4.2781e-51	-0.734891	0.703	0.87	8.25417e-47	7.68257e-46	-0.998184	0.343	0.743	1.48228e-41	7.68257e-46	1.46261e-102
mt-Nd1	6.73514e-103	1.021	0.993	0.901	1.29948e-98	1.38891e-58	0.827651	0.997	0.993	2.67975e-54	1.34716e-49	0.909051	0.992	0.954	2.5992e-45	1.34716e-49	2.02054e-102
Atp1a1	7.74873e-103	1.06488	0.749	0.398	1.49504e-98	1.27602e-40	0.858891	0.55	0.307	2.46195e-36	6.5495e-32	0.917251	0.665	0.466	1.26366e-27	6.5495e-32	2.32462e-102
Daglb	1.13523e-102	-0.95834	0.112	0.664	2.19031e-98	6.2628e-05	-0.332398	0.519	0.508	1	2.40367e-41	-0.746452	0.205	0.642	4.63764e-37	6.2628e-05	3.40569e-102
Csf3r	1.49362e-102	-0.993285	0.094	0.646	2.88179e-98	3.86061e-05	-0.358074	0.522	0.509	0.744866	2.04583e-45	-0.831005	0.209	0.681	3.94722e-41	3.86061e-05	4.48085e-102
Rap1b	3.36212e-102	-0.931425	0.371	0.823	6.48688e-98	6.18466e-47	-0.581599	0.739	0.901	1.19327e-42	1.68509e-39	-0.739412	0.531	0.829	3.2512e-35	1.68509e-39	1.00864e-101
Ankrd44	3.9577e-102	-0.979231	0.112	0.665	7.63599e-98	9.24916e-06	-0.387782	0.499	0.496	0.178453	1.2877e-40	-0.747767	0.205	0.66	2.4845e-36	9.24916e-06	1.18731e-101
Hint1	4.00849e-102	1.08008	0.799	0.486	7.73398e-98	1.30761e-18	0.645882	0.429	0.278	2.5229e-14	1.13057e-64	1.20958	0.795	0.452	2.18133e-60	1.30761e-18	1.20255e-101
Herc2	4.22359e-102	-0.967502	0.237	0.737	8.149e-98	1.62008e-30	-0.524426	0.669	0.809	3.12578e-26	1.71211e-47	-0.854154	0.406	0.797	3.30334e-43	1.62008e-30	1.26708e-101
Ndufa6	6.34669e-102	1.06316	0.77	0.432	1.22453e-97	2.81463e-14	0.554248	0.375	0.24	5.43055e-10	3.28776e-51	1.08175	0.703	0.383	6.34341e-47	2.81463e-14	1.90401e-101
Rbm5	7.09176e-102	-0.946372	0.293	0.78	1.36828e-97	1.82295e-34	-0.538335	0.669	0.821	3.51719e-30	2.68103e-46	-0.840741	0.397	0.792	5.17279e-42	1.82295e-34	2.12753e-101
Smpdl3a	8.492e-102	0.651115	0.497	0.133	1.63845e-97	2.83662e-46	0.463116	0.253	0.065	5.47298e-42	1.06404e-38	0.51281	0.418	0.134	2.05295e-34	1.06404e-38	2.5476e-101
Ndufb5	1.3819e-101	0.914547	0.756	0.373	2.66623e-97	4.63269e-29	0.630927	0.38	0.182	8.93831e-25	2.01147e-46	0.907735	0.674	0.346	3.88094e-42	4.63269e-29	4.14569e-101
Arrb2	1.56198e-101	-0.957252	0.087	0.643	3.01368e-97	1.57727e-09	-0.45576	0.488	0.522	3.04319e-05	5.84265e-40	-0.738604	0.192	0.637	1.12728e-35	1.57727e-09	4.68593e-101
Rab3il1	2.28801e-101	-0.953165	0.139	0.677	4.41449e-97	2.44113e-07	-0.376348	0.548	0.554	0.00470991	4.29698e-50	-0.861633	0.218	0.696	8.29059e-46	2.44113e-07	6.86404e-101
Adam10	4.25007e-101	-0.970899	0.282	0.769	8.20008e-97	4.69141e-42	-0.628265	0.682	0.841	9.05161e-38	8.05659e-45	-0.819531	0.377	0.767	1.55444e-40	4.69141e-42	1.27502e-100
1700017B05Rik	4.33445e-101	-0.957988	0.114	0.661	8.3629e-97	2.25088e-10	-0.462283	0.537	0.563	4.34285e-06	4.55529e-44	-0.792952	0.201	0.669	8.78897e-40	2.25088e-10	1.30034e-100
Tmed5	8.61325e-101	-0.949963	0.23	0.737	1.66184e-96	6.34384e-28	-0.506995	0.661	0.784	1.22398e-23	1.66186e-54	-0.924981	0.326	0.78	3.2064e-50	6.34384e-28	2.58397e-100
Rps6ka1	1.1375e-100	-0.946572	0.105	0.653	2.1947e-96	2.43854e-07	-0.402455	0.517	0.527	0.00470492	2.2664e-46	-0.840479	0.205	0.671	4.3728e-42	2.43854e-07	3.41251e-100
Slc2a5	2.42163e-100	-1.05331	0.154	0.678	4.67229e-96	3.2103e-14	-0.40863	0.618	0.687	6.19395e-10	4.28872e-58	-1.07372	0.264	0.754	8.27466e-54	3.2103e-14	7.26488e-100
mt-Co1	1.98173e-99	1.04692	0.984	0.846	3.82354e-95	2.37872e-60	0.760967	0.997	0.997	4.5895e-56	4.25394e-47	0.992052	0.987	0.921	8.20756e-43	4.25394e-47	5.94518e-99
Glul	2.15923e-99	-1.04396	0.62	0.928	4.16602e-95	2.78018e-40	-0.716166	0.902	0.966	5.36407e-36	3.38622e-44	-0.922138	0.715	0.909	6.53338e-40	2.78018e-40	6.47769e-99
Skil	2.78963e-99	-1.0035	0.255	0.741	5.38232e-95	9.86422e-30	-0.530043	0.659	0.8	1.9032e-25	2.63352e-34	-0.724958	0.389	0.749	5.08112e-30	9.86422e-30	8.3689e-99
Slc25a3	3.13963e-99	0.967684	0.888	0.635	6.0576e-95	1.03046e-39	0.725708	0.879	0.615	1.98818e-35	2.62377e-74	1.18808	0.912	0.624	5.0623e-70	1.03046e-39	9.41888e-99
Fli1	5.47216e-99	-0.971753	0.121	0.661	1.0558e-94	2.25776e-10	-0.446282	0.545	0.571	4.35612e-06	1.99527e-51	-0.899182	0.18	0.676	3.84967e-47	2.25776e-10	1.64165e-98
Mgat4a	1.51587e-98	-0.979544	0.206	0.711	2.92471e-94	2.06156e-34	-0.58882	0.615	0.769	3.97757e-30	2.62097e-50	-0.913714	0.326	0.768	5.05689e-46	2.06156e-34	4.5476e-98
Srsf5	2.1512e-98	-0.888618	0.459	0.854	4.15053e-94	4.27768e-34	-0.468785	0.855	0.947	8.25336e-30	3.14263e-21	-0.475854	0.749	0.877	6.06339e-17	3.14263e-21	6.4536e-98
Pip4k2a	3.2921e-98	-0.95806	0.161	0.683	6.35177e-94	3.38589e-15	-0.437141	0.602	0.669	6.53273e-11	6.62449e-52	-0.907412	0.226	0.724	1.27813e-47	3.38589e-15	9.87629e-98
Pros1	6.42168e-98	-0.94427	0.154	0.674	1.239e-93	1.11925e-16	-0.483711	0.599	0.669	2.15948e-12	9.44774e-52	-0.902295	0.238	0.726	1.82285e-47	1.11925e-16	1.9265e-97
Fcgr2b	6.90873e-98	-0.999975	0.094	0.633	1.33297e-93	7.60336e-11	-0.492119	0.525	0.556	1.46699e-06	5.32034e-43	-0.844938	0.172	0.632	1.02651e-38	7.60336e-11	2.07262e-97
Pam16	8.03305e-98	0.73069	0.579	0.198	1.5499e-93	2.60605e-39	0.446613	0.264	0.079	5.02811e-35	1.61258e-26	0.550697	0.414	0.175	3.11131e-22	1.61258e-26	2.40991e-97
Coro1a	8.76275e-98	-0.998209	0.145	0.668	1.69068e-93	9.29181e-16	-0.493259	0.584	0.649	1.79276e-11	2.93561e-46	-0.849597	0.184	0.666	5.66397e-42	9.29181e-16	2.62882e-97
2001-03-01	1.22944e-97	-0.976982	0.049	0.598	2.37209e-93	0.000321904	-0.328366	0.282	0.32	1	8.71357e-40	-0.765741	0.146	0.598	1.6812e-35	0.000321904	3.68833e-97
Cbl	2.34807e-97	-0.931991	0.152	0.681	4.53036e-93	2.76464e-07	-0.345877	0.571	0.577	0.0053341	1.20596e-48	-0.849623	0.222	0.708	2.32677e-44	2.76464e-07	7.0442e-97
Cd14	3.74515e-97	-0.96163	0.063	0.608	7.22589e-93	1.51151e-05	-0.421347	0.375	0.4	0.291631	8.51333e-44	-0.818584	0.142	0.609	1.64256e-39	1.51151e-05	1.12354e-96
Runx1	4.36525e-97	-0.995441	0.076	0.616	8.42231e-93	1.624e-08	-0.479723	0.439	0.472	0.000313334	6.49027e-38	-0.731199	0.167	0.617	1.25223e-33	1.624e-08	1.30957e-96
Hk2	5.22985e-97	-0.968145	0.172	0.687	1.00905e-92	2.9239e-44	-0.722704	0.636	0.79	5.64137e-40	2.62121e-39	-0.792539	0.285	0.685	5.05736e-35	2.62121e-39	1.56895e-96
Hnrnpa2b1	6.00201e-97	-0.898924	0.72	0.959	1.15803e-92	1.56285e-25	-0.462989	0.93	0.986	3.01536e-21	3.57387e-34	-0.649884	0.883	0.966	6.89543e-30	1.56285e-25	1.8006e-96
Btg1	7.29122e-97	-0.953233	0.23	0.732	1.40677e-92	2.11746e-41	-0.640812	0.672	0.835	4.08543e-37	1.57378e-37	-0.721967	0.351	0.729	3.03645e-33	1.57378e-37	2.18737e-96
Arid1a	9.96494e-97	-0.909739	0.255	0.746	1.92263e-92	3.19022e-20	-0.465419	0.654	0.738	6.15521e-16	2.16644e-40	-0.740217	0.343	0.752	4.17994e-36	3.19022e-20	2.98948e-96
Rock2	1.0293e-96	-0.999196	0.253	0.741	1.98592e-92	2.2861e-26	-0.476976	0.69	0.81	4.4108e-22	9.41477e-48	-0.931173	0.393	0.776	1.81649e-43	2.2861e-26	3.08789e-96
Ppfia4	1.41612e-96	-0.936757	0.092	0.623	2.73227e-92	1.01475e-09	-0.448903	0.527	0.552	1.95785e-05	1.65595e-47	-0.860908	0.184	0.666	3.19499e-43	1.01475e-09	4.24837e-96
Prkcd	2.36136e-96	-0.928691	0.116	0.645	4.55601e-92	7.58668e-09	-0.444291	0.53	0.542	0.000146377	4.57494e-42	-0.771623	0.201	0.653	8.82689e-38	7.58668e-09	7.08408e-96
Ankrd11	3.15504e-96	-0.971372	0.295	0.76	6.08733e-92	8.03899e-35	-0.53592	0.69	0.841	1.55104e-30	4.84314e-52	-0.978137	0.381	0.802	9.34435e-48	8.03899e-35	9.46512e-96
Asph	3.21928e-96	-0.970897	0.32	0.771	6.21129e-92	1.37581e-44	-0.600426	0.708	0.878	2.65448e-40	7.63931e-53	-0.931072	0.418	0.823	1.47393e-48	1.37581e-44	9.65785e-96
Ndufa2	4.14178e-96	1.12778	0.781	0.495	7.99114e-92	5.68684e-25	0.692877	0.47	0.283	1.09722e-20	5.38801e-53	1.14612	0.753	0.437	1.03956e-48	5.68684e-25	1.24253e-95
Crlf3	4.34982e-96	-0.922891	0.103	0.643	8.39254e-92	0.00228171	-0.30507	0.421	0.414	1	1.12734e-39	-0.760024	0.197	0.639	2.17509e-35	0.00228171	1.30495e-95
Cd86	7.15518e-96	-0.930416	0.056	0.601	1.38052e-91	0.000268295	-0.361284	0.372	0.385	1	2.85602e-48	-0.861791	0.146	0.639	5.51041e-44	0.000268295	2.14655e-95
Dock2	1.0423e-95	-0.9171	0.078	0.613	2.01101e-91	0.000151064	-0.34601	0.46	0.458	1	1.96711e-50	-0.888856	0.176	0.677	3.79535e-46	0.000151064	3.12689e-95
Rcsd1	1.3635e-95	-0.952147	0.031	0.573	2.63075e-91	6.85571e-14	-0.472011	0.129	0.284	1.32274e-09	4.03532e-41	-0.741441	0.088	0.561	7.78575e-37	6.85571e-14	4.09051e-95
Cd164	1.43529e-95	-1.02301	0.559	0.874	2.76926e-91	2.23599e-37	-0.618817	0.855	0.945	4.31411e-33	1.17317e-44	-0.865355	0.682	0.905	2.26352e-40	2.23599e-37	4.30588e-95
Ski	4.05986e-95	-0.93163	0.217	0.708	7.83309e-91	4.15119e-30	-0.541367	0.646	0.773	8.00931e-26	5.82203e-54	-0.912454	0.322	0.78	1.1233e-49	4.15119e-30	1.21796e-94
Mtus1	4.72821e-95	-0.923712	0.143	0.664	9.1226e-91	2.8755e-06	-0.370507	0.519	0.52	0.05548	1.56722e-37	-0.722022	0.247	0.674	3.0238e-33	2.8755e-06	1.41846e-94
Itgb2	7.51531e-95	-0.940233	0.092	0.618	1.45e-90	2.25167e-17	-0.566644	0.527	0.595	4.34437e-13	1.75675e-43	-0.803363	0.176	0.638	3.38948e-39	2.25167e-17	2.25459e-94
4632427E13Rik	7.89178e-95	-0.96501	0.123	0.642	1.52264e-90	0.136235	-0.253767	0.537	0.474	1	1.42111e-51	-0.942101	0.222	0.711	2.74189e-47	0.136235	2.36753e-94
Pmp22	1.10627e-94	-0.986849	0.174	0.68	2.13444e-90	1.70206e-34	-0.645763	0.61	0.755	3.28395e-30	3.20601e-49	-0.935624	0.285	0.738	6.18568e-45	1.70206e-34	3.31882e-94
Ep300	1.91542e-94	-0.902366	0.174	0.691	3.69562e-90	0.000305403	-0.329974	0.543	0.52	1	8.23947e-43	-0.775338	0.222	0.69	1.58972e-38	0.000305403	5.74627e-94
Limd2	3.24082e-94	-0.920767	0.065	0.595	6.25283e-90	0.00111768	-0.335591	0.377	0.384	1	2.9238e-42	-0.786722	0.172	0.635	5.64119e-38	0.00111768	9.72245e-94
Gpr183	4.43777e-94	-0.997321	0.168	0.672	8.56223e-90	3.33199e-31	-0.653067	0.633	0.756	6.42874e-27	5.55451e-44	-0.885096	0.301	0.726	1.07169e-39	3.33199e-31	1.33133e-93
Dusp6	6.91851e-94	-0.988266	0.154	0.672	1.33486e-89	1.16768e-14	-0.508609	0.587	0.631	2.25293e-10	1.93759e-46	-0.865261	0.192	0.662	3.73838e-42	1.16768e-14	2.07555e-93
Map4k4	9.35127e-94	-0.887773	0.219	0.727	1.80423e-89	8.384e-13	-0.378317	0.643	0.695	1.61761e-08	2.3033e-44	-0.790112	0.326	0.761	4.44399e-40	8.384e-13	2.80538e-93
Sipa1	1.13369e-93	-0.87997	0.063	0.594	2.18734e-89	1.74458e-08	-0.444675	0.393	0.445	0.0003366	3.73064e-45	-0.807638	0.167	0.642	7.1979e-41	1.74458e-08	3.40107e-93
Nktr	1.66929e-93	-0.973806	0.23	0.723	3.22073e-89	8.66257e-20	-0.431936	0.646	0.75	1.67136e-15	1.07396e-48	-0.898834	0.293	0.747	2.0721e-44	8.66257e-20	5.00788e-93
Evi2a	1.90449e-93	-0.970819	0.188	0.688	3.67452e-89	1.98651e-35	-0.574189	0.636	0.793	3.83276e-31	2.35233e-54	-0.964183	0.335	0.789	4.53858e-50	1.98651e-35	5.71347e-93
Smdt1	1.90526e-93	1.08153	0.747	0.403	3.676e-89	2.88357e-30	0.709356	0.424	0.209	5.56355e-26	6.7149e-55	1.13436	0.728	0.385	1.29557e-50	2.88357e-30	5.71577e-93
Comt	4.0179e-93	-0.908636	0.327	0.773	7.75214e-89	6.17246e-23	-0.431183	0.7	0.806	1.19091e-18	9.41846e-36	-0.704521	0.406	0.747	1.8172e-31	6.17246e-23	1.20537e-92
Lnpep	4.91409e-93	-0.90573	0.103	0.629	9.48124e-89	4.04162e-06	-0.372515	0.465	0.481	0.077979	1.2073e-41	-0.776657	0.23	0.668	2.32937e-37	4.04162e-06	1.47423e-92
Tusc3	6.82265e-93	0.680535	0.528	0.166	1.31636e-88	1.67853e-40	0.448217	0.266	0.078	3.23856e-36	1.56933e-32	0.571785	0.456	0.177	3.02787e-28	1.56933e-32	2.04679e-92
Prex1	7.22954e-93	-0.890556	0.069	0.6	1.39487e-88	0.000731412	-0.328103	0.326	0.345	1	8.79214e-52	-0.875582	0.134	0.647	1.69636e-47	0.000731412	2.16886e-92
Irf2bp2	8.4038e-93	-0.93394	0.358	0.8	1.62143e-88	5.1367e-41	-0.593171	0.734	0.879	9.91076e-37	7.90379e-33	-0.683998	0.485	0.784	1.52496e-28	7.90379e-33	2.52114e-92
Rnf13	3.02562e-92	-0.880461	0.327	0.784	5.83763e-88	3.18073e-34	-0.525201	0.734	0.863	6.13691e-30	2.96123e-42	-0.726666	0.464	0.823	5.7134e-38	3.18073e-34	9.07685e-92
Man1a2	3.77134e-92	-0.920023	0.28	0.748	7.27642e-88	7.45522e-34	-0.538728	0.693	0.842	1.43841e-29	1.15472e-47	-0.888343	0.406	0.797	2.22791e-43	7.45522e-34	1.1314e-91
Snx18	3.88478e-92	-0.922525	0.23	0.712	7.49529e-88	3.29334e-28	-0.528762	0.633	0.768	6.35416e-24	1.75168e-44	-0.808247	0.351	0.766	3.37969e-40	3.29334e-28	1.16543e-91
Ints6l	6.22393e-92	-0.95476	0.179	0.675	1.20084e-87	7.37615e-25	-0.506427	0.638	0.753	1.42315e-20	1.72143e-55	-0.980891	0.285	0.765	3.32133e-51	7.37615e-25	1.86718e-91
Slc40a1	8.05115e-92	-0.979184	0.085	0.607	1.55339e-87	0.000586968	-0.360345	0.388	0.391	1	7.13346e-42	-0.833375	0.192	0.637	1.37633e-37	0.000586968	2.41534e-91
Smad7	1.05846e-91	-0.919709	0.168	0.676	2.04219e-87	0.000161687	-0.321691	0.548	0.528	1	6.7958e-41	-0.760154	0.23	0.675	1.31118e-36	0.000161687	3.17537e-91
Zfp36l1	1.30801e-91	-1.05836	0.499	0.846	2.52367e-87	3.84605e-46	-0.703762	0.824	0.933	7.42057e-42	5.74799e-40	-0.873395	0.544	0.826	1.10902e-35	5.74799e-40	3.92403e-91
Adgre1	1.34023e-91	-0.940827	0.11	0.622	2.58583e-87	1.58813e-14	-0.507259	0.553	0.601	3.06413e-10	6.28658e-48	-0.881094	0.184	0.663	1.21293e-43	1.58813e-14	4.02068e-91
Sppl2a	5.2646e-91	-0.900133	0.358	0.793	1.01575e-86	1.5825e-42	-0.588702	0.718	0.874	3.05327e-38	1.34352e-42	-0.781248	0.481	0.832	2.59219e-38	1.5825e-42	1.57938e-90
Cflar	5.87945e-91	-0.916169	0.181	0.684	1.13438e-86	0.00500982	-0.259719	0.581	0.538	1	4.37131e-36	-0.713425	0.272	0.688	8.43401e-32	0.00500982	1.76384e-90
Itm2c	6.57702e-91	-0.866315	0.472	0.857	1.26897e-86	5.09398e-43	-0.57434	0.819	0.928	9.82832e-39	8.87111e-41	-0.740998	0.54	0.839	1.71159e-36	8.87111e-41	1.97311e-90
Skap2	1.2024e-90	-0.881351	0.112	0.628	2.3199e-86	4.10208e-06	-0.399206	0.439	0.457	0.0791455	1.47128e-44	-0.807491	0.18	0.651	2.8387e-40	4.10208e-06	3.60719e-90
App	2.93765e-90	1.04991	0.799	0.487	5.66791e-86	5.53079e-42	0.602421	0.724	0.385	1.06711e-37	3.7971e-33	0.851535	0.77	0.571	7.32613e-29	3.7971e-33	8.81296e-90
Prpf38b	3.60569e-90	-0.926229	0.199	0.687	6.95681e-86	1.1713e-13	-0.493375	0.61	0.643	2.25991e-09	6.28388e-40	-0.770662	0.251	0.677	1.21241e-35	1.1713e-13	1.08171e-89
Sfpq	7.29085e-90	-0.882716	0.293	0.749	1.4067e-85	2.0718e-21	-0.435047	0.667	0.775	3.99733e-17	2.95178e-40	-0.780783	0.402	0.773	5.69516e-36	2.0718e-21	2.18725e-89
H2-K1	1.1496e-89	-1.11265	0.309	0.753	2.21804e-85	3.25934e-37	-0.646103	0.734	0.87	6.28857e-33	1.23041e-31	-0.780284	0.397	0.72	2.37395e-27	1.23041e-31	3.44881e-89
Cebpa	1.25028e-89	-0.944376	0.029	0.554	2.41228e-85	6.63503e-23	-0.569207	0.065	0.295	1.28016e-18	2.05918e-35	-0.700288	0.067	0.488	3.97298e-31	6.63503e-23	3.75083e-89
Arhgap17	2.02222e-89	-0.856299	0.114	0.63	3.90168e-85	0.000694014	-0.307472	0.519	0.493	1	1.19845e-46	-0.789538	0.222	0.707	2.3123e-42	0.000694014	6.06667e-89
Ubn2	2.2337e-89	-0.902044	0.136	0.649	4.3097e-85	0.00350287	-0.276534	0.47	0.453	1	1.51342e-37	-0.750972	0.234	0.657	2.91999e-33	0.00350287	6.7011e-89
Efhd2	2.72163e-89	-0.908634	0.403	0.813	5.25111e-85	1.35542e-50	-0.66094	0.757	0.918	2.61514e-46	1.53947e-37	-0.750625	0.502	0.828	2.97025e-33	1.53947e-37	8.16488e-89
Zcchc7	5.63646e-89	-0.917597	0.172	0.671	1.0875e-84	1.72374e-12	-0.438947	0.607	0.645	3.32578e-08	7.77016e-54	-0.945445	0.213	0.717	1.49918e-49	1.72374e-12	1.69094e-88
Cetn2	5.80007e-89	0.774133	0.546	0.186	1.11907e-84	8.09188e-27	0.532575	0.287	0.116	1.56125e-22	5.53051e-47	0.841672	0.544	0.207	1.06706e-42	8.09188e-27	1.74002e-88
Ptafr	8.97921e-89	-0.928697	0.031	0.553	1.73245e-84	9.49802e-16	-0.594735	0.227	0.38	1.83255e-11	4.84402e-35	-0.704214	0.109	0.533	9.34604e-31	9.49802e-16	2.69376e-88
Dpysl2	9.08354e-89	-0.884945	0.065	0.583	1.75258e-84	4.25254e-06	-0.362903	0.274	0.338	0.0820485	3.40967e-38	-0.715255	0.142	0.586	6.57862e-34	4.25254e-06	2.72506e-88
Rab14	1.01069e-88	-0.823693	0.622	0.913	1.95003e-84	6.1954e-36	-0.50678	0.873	0.961	1.19534e-31	2.71598e-26	-0.511541	0.741	0.907	5.24022e-22	2.71598e-26	3.03208e-88
Lmo2	1.21952e-88	-0.872615	0.101	0.614	2.35295e-84	0.000973391	-0.321606	0.442	0.433	1	1.59584e-42	-0.768337	0.222	0.674	3.07901e-38	0.000973391	3.65857e-88
Pkm	2.87309e-88	0.994128	0.761	0.438	5.54334e-84	1.02347e-21	0.604975	0.406	0.229	1.97469e-17	1.24712e-47	0.992765	0.741	0.433	2.40619e-43	1.02347e-21	8.61927e-88
Ccdc50	5.34284e-88	-0.86096	0.208	0.694	1.03085e-83	4.56554e-15	-0.446895	0.605	0.665	8.80876e-11	3.25158e-45	-0.819664	0.289	0.732	6.2736e-41	4.56554e-15	1.60285e-87
Slc1a3	7.5038e-88	-1.25591	0.177	0.663	1.44778e-83	1.13486e-13	-0.54557	0.594	0.651	2.1896e-09	2.74068e-35	-1.10513	0.238	0.64	5.28788e-31	1.13486e-13	2.25114e-87
Tab2	8.23233e-88	-0.861727	0.217	0.703	1.58834e-83	7.54105e-14	-0.408139	0.612	0.675	1.45497e-09	2.08681e-41	-0.789129	0.285	0.713	4.0263e-37	7.54105e-14	2.4697e-87
Prdx2	1.11376e-87	0.937157	0.714	0.387	2.14888e-83	1.06486e-25	0.622113	0.354	0.172	2.05453e-21	2.37466e-40	0.928185	0.657	0.361	4.58166e-36	1.06486e-25	3.34127e-87
Dynll1	1.41232e-87	1.05511	0.779	0.479	2.72493e-83	5.39456e-28	0.626986	0.382	0.186	1.04083e-23	6.96913e-67	1.1636	0.766	0.372	1.34462e-62	5.39456e-28	4.23696e-87
Havcr2	1.8437e-87	-0.909001	0.121	0.623	3.55723e-83	5.35532e-10	-0.463352	0.514	0.542	1.03326e-05	4.15442e-48	-0.88746	0.201	0.681	8.01554e-44	5.35532e-10	5.5311e-87
Nr3c1	1.95151e-87	-0.876561	0.188	0.665	3.76524e-83	0.000744302	-0.271143	0.571	0.548	1	1.92108e-44	-0.803333	0.285	0.734	3.70653e-40	0.000744302	5.85452e-87
Col27a1	2.12029e-87	-0.974111	0.031	0.549	4.09089e-83	4.53084e-16	-0.516725	0.101	0.275	8.7418e-12	4.14732e-39	-0.789944	0.096	0.541	8.00184e-35	4.53084e-16	6.36087e-87
Tor1aip1	2.53669e-87	-0.867523	0.262	0.725	4.89428e-83	1.27257e-29	-0.516678	0.661	0.798	2.45531e-25	1.03316e-42	-0.787193	0.381	0.771	1.99338e-38	1.27257e-29	7.61006e-87
Gcnt1	5.08938e-87	-0.923914	0.089	0.596	9.81946e-83	8.31242e-06	-0.415509	0.478	0.478	0.16038	7.52997e-44	-0.859918	0.192	0.653	1.45283e-39	8.31242e-06	1.52682e-86
Mcl1	5.15771e-87	-0.868996	0.248	0.719	9.95128e-83	1.04153e-21	-0.445988	0.63	0.733	2.00952e-17	5.60052e-28	-0.596279	0.393	0.724	1.08056e-23	1.04153e-21	1.54731e-86
Rnf130	6.01802e-87	-0.842987	0.318	0.753	1.16112e-82	7.13432e-50	-0.663846	0.682	0.864	1.3765e-45	3.37049e-46	-0.808775	0.402	0.788	6.50302e-42	3.37049e-46	1.8054e-86
Adam15	6.59974e-87	-0.835332	0.029	0.536	1.27335e-82	4.65858e-18	-0.583149	0.183	0.36	8.98826e-14	3.10253e-38	-0.705563	0.126	0.574	5.98602e-34	4.65858e-18	1.97992e-86
Wsb1	6.90367e-87	-0.860429	0.067	0.58	1.33199e-82	0.0185217	-0.275352	0.349	0.344	1	4.59549e-45	-0.782627	0.167	0.653	8.86654e-41	0.0185217	2.0711e-86
Gng5	7.14509e-87	0.911975	0.922	0.77	1.37857e-82	0.00023203	0.261195	0.886	0.873	1	3.76603e-45	0.986129	0.941	0.737	7.26619e-41	0.00023203	2.14353e-86
Hook3	7.89963e-87	-0.917365	0.266	0.724	1.52415e-82	2.06427e-16	-0.415045	0.656	0.729	3.98281e-12	1.00698e-36	-0.764806	0.368	0.736	1.94287e-32	2.06427e-16	2.36989e-86
Itpr2	8.8691e-87	-0.899384	0.072	0.577	1.7112e-82	0.000197949	-0.377627	0.45	0.445	1	6.71787e-47	-0.88597	0.188	0.674	1.29615e-42	0.000197949	2.66073e-86
Kmt2e	1.24249e-86	-0.89516	0.199	0.69	2.39726e-82	0.000202674	-0.298379	0.612	0.583	1	2.92003e-35	-0.720734	0.276	0.68	5.63391e-31	0.000202674	3.72747e-86
Plek	4.32537e-86	-0.907144	0.206	0.675	8.34537e-82	8.43255e-56	-0.762962	0.687	0.861	1.62698e-51	7.95203e-46	-0.902018	0.36	0.77	1.53426e-41	7.95203e-46	1.29761e-85
Btg2	5.09863e-86	-0.909108	0.065	0.572	9.8373e-82	0.00126964	-0.323097	0.243	0.282	1	6.13302e-36	-0.710315	0.151	0.585	1.1833e-31	0.00126964	1.52959e-85
Ptpn1	7.1259e-86	-0.857113	0.206	0.691	1.37487e-81	6.93095e-18	-0.477806	0.605	0.684	1.33726e-13	1.56399e-39	-0.765694	0.289	0.705	3.01756e-35	6.93095e-18	2.13777e-85
Resf1	8.41678e-86	-0.938491	0.116	0.622	1.62393e-81	0.127312	-0.257878	0.494	0.437	1	4.45883e-31	-0.709268	0.251	0.633	8.60287e-27	0.127312	2.52503e-85
Dusp7	8.86119e-86	-0.850993	0.069	0.58	1.70968e-81	0.00405017	-0.325413	0.398	0.388	1	1.05511e-48	-0.854962	0.163	0.664	2.03574e-44	0.00405017	2.65836e-85
Syngr2	9.18507e-86	-0.86504	0.139	0.634	1.77217e-81	5.22166e-06	-0.364245	0.55	0.536	0.100747	4.29845e-45	-0.818603	0.213	0.672	8.29343e-41	5.22166e-06	2.75552e-85
Reep3	1.93097e-85	-0.873838	0.15	0.636	3.72561e-81	2.04194e-05	-0.342555	0.53	0.524	0.393972	1.98671e-43	-0.821712	0.23	0.685	3.83316e-39	2.04194e-05	5.7929e-85
Cd63	2.07033e-85	0.815981	0.955	0.723	3.9945e-81	5.66699e-26	0.521815	0.961	0.893	1.09339e-21	2.53557e-60	1.02504	0.958	0.67	4.89213e-56	5.66699e-26	6.21099e-85
Specc1	2.61308e-85	-0.88086	0.074	0.578	5.04168e-81	0.0099349	-0.283712	0.346	0.35	1	5.7412e-46	-0.842796	0.155	0.64	1.10771e-41	0.0099349	7.83924e-85
Ash1l	3.4156e-85	-0.884368	0.242	0.713	6.59005e-81	2.64875e-13	-0.394411	0.625	0.686	5.11049e-09	1.80515e-40	-0.774718	0.335	0.743	3.48286e-36	2.64875e-13	1.02468e-84
Ppp3ca	4.1276e-85	-0.861516	0.271	0.736	7.9638e-81	1.13565e-18	-0.42942	0.672	0.767	2.19112e-14	1.25077e-38	-0.746027	0.397	0.767	2.41323e-34	1.13565e-18	1.23828e-84
Phf14	4.55132e-85	-0.857449	0.275	0.723	8.78131e-81	3.80099e-23	-0.466251	0.651	0.763	7.33363e-19	2.13321e-41	-0.763936	0.393	0.79	4.11582e-37	3.80099e-23	1.36539e-84
Tomm6	7.5115e-85	0.992118	0.763	0.462	1.44927e-80	4.9465e-22	0.655038	0.413	0.243	9.54379e-18	3.20597e-45	0.987946	0.707	0.42	6.1856e-41	4.9465e-22	2.25345e-84
Slc7a8	1.03127e-84	-0.872709	0.239	0.703	1.98974e-80	1.93658e-24	-0.472411	0.654	0.773	3.73644e-20	1.63936e-48	-0.867676	0.351	0.776	3.16298e-44	1.93658e-24	3.09381e-84
Ifngr2	1.75735e-84	-0.868721	0.072	0.57	3.39063e-80	8.14737e-07	-0.42089	0.32	0.374	0.0157195	2.8547e-37	-0.712358	0.163	0.599	5.50786e-33	8.14737e-07	5.27205e-84
Rapgef5	2.30692e-84	-0.908639	0.159	0.641	4.45097e-80	0.00106649	-0.270834	0.584	0.558	1	2.11498e-58	-1.04037	0.226	0.741	4.08064e-54	0.00106649	6.92075e-84
Fcho2	2.40259e-84	-0.864356	0.266	0.716	4.63555e-80	1.5877e-12	-0.330667	0.669	0.732	3.0633e-08	7.40665e-32	-0.653092	0.41	0.744	1.42904e-27	1.5877e-12	7.20776e-84
Zfp710	3.37469e-84	-0.851431	0.036	0.542	6.51112e-80	1.16706e-14	-0.47089	0.121	0.289	2.25172e-10	2.07375e-41	-0.764585	0.092	0.558	4.0011e-37	1.16706e-14	1.01241e-83
Ptpre	4.1755e-84	-0.909394	0.107	0.599	8.05622e-80	9.66311e-10	-0.467628	0.514	0.542	1.8644e-05	2.58326e-48	-0.923591	0.201	0.679	4.98415e-44	9.66311e-10	1.25265e-83
Blnk	4.80609e-84	-0.86894	0.034	0.531	9.27287e-80	2.60642e-20	-0.591672	0.111	0.312	5.02882e-16	4.95772e-41	-0.74329	0.088	0.559	9.56542e-37	2.60642e-20	1.44183e-83
Ppp1r18	5.43618e-84	-0.839827	0.025	0.525	1.04886e-79	1.12109e-18	-0.52581	0.132	0.332	2.16303e-14	5.38697e-41	-0.744109	0.088	0.552	1.03936e-36	1.12109e-18	1.63085e-83
Bclaf1	7.2286e-84	-0.849433	0.248	0.713	1.39469e-79	6.70892e-09	-0.323436	0.677	0.7	0.000129442	6.16947e-37	-0.742216	0.331	0.72	1.19034e-32	6.70892e-09	2.16858e-83
Nfam1	8.95174e-84	-0.872372	0.036	0.543	1.72715e-79	1.07599e-22	-0.576846	0.062	0.282	2.07602e-18	6.80324e-41	-0.772063	0.084	0.539	1.31262e-36	1.07599e-22	2.68552e-83
Itch	1.12576e-83	-0.827491	0.123	0.623	2.17205e-79	0.0212198	-0.262485	0.393	0.379	1	1.34762e-35	-0.689691	0.234	0.649	2.60011e-31	0.0212198	3.37729e-83
Tia1	1.22954e-83	-0.88634	0.051	0.553	2.37228e-79	3.68865e-07	-0.41914	0.24	0.319	0.00711688	1.35672e-37	-0.754961	0.163	0.601	2.61766e-33	3.68865e-07	3.68862e-83
Lst1	1.85077e-83	-0.982079	0.06	0.559	3.57088e-79	7.99032e-05	-0.410421	0.346	0.373	1	5.06154e-35	-0.835128	0.155	0.565	9.76573e-31	7.99032e-05	5.55232e-83
Srsf11	3.67667e-83	-0.832921	0.219	0.69	7.09377e-79	1.0954e-05	-0.313032	0.605	0.594	0.211346	1.01285e-39	-0.73788	0.31	0.724	1.95419e-35	1.0954e-05	1.103e-82
Pip4p1	7.80156e-83	-0.835495	0.125	0.615	1.50523e-78	0.0148359	-0.262767	0.432	0.409	1	1.63275e-39	-0.732743	0.226	0.669	3.15022e-35	0.0148359	2.34047e-82
Pwwp2a	8.17984e-83	-0.845052	0.192	0.669	1.57822e-78	3.80875e-07	-0.351203	0.602	0.601	0.0073486	1.28334e-44	-0.825669	0.272	0.737	2.47608e-40	3.80875e-07	2.45395e-82
Rac1	9.34345e-83	-0.787009	0.519	0.869	1.80272e-78	3.54859e-44	-0.593829	0.829	0.949	6.84664e-40	1.93549e-29	-0.585438	0.632	0.87	3.73432e-25	1.93549e-29	2.80303e-82
Bach1	1.22446e-82	-0.839136	0.043	0.538	2.36247e-78	0.000136015	-0.330112	0.276	0.322	1	4.35158e-41	-0.784162	0.159	0.618	8.39594e-37	0.000136015	3.67337e-82
Ndufb9	1.55373e-82	0.931806	0.734	0.42	2.99776e-78	5.72029e-21	0.578096	0.398	0.228	1.10367e-16	1.13068e-51	0.955361	0.695	0.328	2.18153e-47	5.72029e-21	4.66118e-82
Pan3	2.14437e-82	-0.859978	0.074	0.565	4.13735e-78	1.12146e-12	-0.468841	0.176	0.324	2.16375e-08	1.6806e-37	-0.720288	0.113	0.549	3.24255e-33	1.12146e-12	6.43311e-82
Slc12a6	2.20221e-82	-0.836224	0.043	0.545	4.24895e-78	7.73508e-20	-0.559608	0.09	0.291	1.49241e-15	2.06106e-39	-0.746537	0.1	0.551	3.97661e-35	7.73508e-20	6.60664e-82
Syngr1	2.65889e-82	-0.874129	0.262	0.711	5.13006e-78	1.92941e-26	-0.516693	0.636	0.759	3.72261e-22	1.73131e-44	-0.861414	0.335	0.742	3.34038e-40	1.92941e-26	7.97666e-82
Acp2	3.0442e-82	-0.843072	0.161	0.64	5.87349e-78	1.68468e-06	-0.364917	0.548	0.55	0.0325042	1.00083e-39	-0.766584	0.264	0.69	1.931e-35	1.68468e-06	9.13261e-82
Tubgcp5	5.72287e-82	-0.880324	0.123	0.611	1.10417e-77	8.21319e-08	-0.449913	0.522	0.529	0.00158465	3.03768e-43	-0.847695	0.201	0.658	5.8609e-39	8.21319e-08	1.71686e-81
Pnn	9.69662e-82	-0.857096	0.221	0.686	1.87087e-77	1.08769e-08	-0.383769	0.605	0.615	0.00020986	6.99924e-43	-0.832169	0.276	0.714	1.35043e-38	1.08769e-08	2.90899e-81
Lag3	1.26105e-81	-0.911634	0.141	0.614	2.43307e-77	1.98681e-31	-0.713946	0.587	0.703	3.83336e-27	4.01532e-43	-0.873652	0.18	0.638	7.74715e-39	1.98681e-31	3.78316e-81
Evl	1.26116e-81	-0.831354	0.045	0.537	2.43328e-77	1.28976e-20	-0.576931	0.106	0.313	2.48847e-16	5.12476e-37	-0.705853	0.134	0.565	9.88771e-33	1.28976e-20	3.78348e-81
Ccnl1	1.47571e-81	-0.830642	0.085	0.585	2.84723e-77	1.54469e-05	-0.368158	0.269	0.325	0.298032	2.83164e-36	-0.708888	0.176	0.607	5.46337e-32	1.54469e-05	4.42712e-81
Zfp652	1.6828e-81	-0.844156	0.177	0.657	3.24679e-77	0.000381678	-0.294375	0.594	0.564	1	1.07723e-46	-0.856506	0.243	0.709	2.07841e-42	0.000381678	5.04839e-81
Crybb1	1.71855e-81	-0.994019	0.121	0.6	3.31576e-77	1.35395e-13	-0.546587	0.581	0.614	2.61231e-09	4.8389e-39	-0.858968	0.197	0.628	9.33617e-35	1.35395e-13	5.15564e-81
Cd52	3.47881e-81	-1.09689	0.049	0.54	6.71202e-77	5.34092e-12	-0.740837	0.354	0.436	1.03048e-07	4.99003e-28	-0.791866	0.121	0.481	9.62777e-24	5.34092e-12	1.04364e-80
Gde1	3.83918e-81	0.809261	0.64	0.289	7.40731e-77	1.33733e-34	0.648292	0.37	0.157	2.58024e-30	1.66919e-32	0.748818	0.561	0.294	3.22054e-28	1.66919e-32	1.15175e-80
Tln1	4.9765e-81	-0.836228	0.36	0.776	9.60167e-77	2.55276e-43	-0.579068	0.739	0.895	4.9253e-39	3.11864e-46	-0.842539	0.481	0.836	6.0171e-42	2.55276e-43	1.49295e-80
Tfe3	5.03023e-81	-0.841568	0.045	0.536	9.70533e-77	2.70092e-11	-0.45916	0.183	0.311	5.21116e-07	1.96908e-37	-0.711168	0.142	0.584	3.79914e-33	2.70092e-11	1.50907e-80
Cd180	5.926e-81	-0.869995	0.069	0.553	1.14336e-76	0.0038941	-0.323109	0.491	0.459	1	8.44427e-57	-1.00452	0.205	0.72	1.62924e-52	0.0038941	1.7778e-80
Ighm	6.07196e-81	-0.910192	0.112	0.589	1.17152e-76	1.31076e-06	-0.406304	0.563	0.556	0.0252898	3.39144e-50	-0.963984	0.222	0.708	6.54343e-46	1.31076e-06	1.82159e-80
Tspan14	6.26802e-81	-0.790614	0.029	0.517	1.20935e-76	3.23833e-25	-0.55422	0.023	0.259	6.24804e-21	4.36875e-42	-0.730064	0.063	0.53	8.42906e-38	3.23833e-25	1.88041e-80
Ncf2	6.99603e-81	-0.832113	0.025	0.512	1.34981e-76	1.60976e-24	-0.652222	0.103	0.335	3.10587e-20	7.3947e-43	-0.767194	0.071	0.55	1.42673e-38	1.60976e-24	2.09881e-80
Phip	7.81057e-81	-0.922201	0.107	0.595	1.50697e-76	0.0365834	-0.291861	0.339	0.329	1	5.38416e-32	-0.773281	0.222	0.607	1.03882e-27	0.0365834	2.34317e-80
Gm47664	9.77544e-81	-0.90761	0.025	0.511	1.88607e-76	6.90474e-16	-0.497333	0.103	0.278	1.3322e-11	1.65222e-38	-0.811535	0.092	0.545	3.1878e-34	6.90474e-16	2.93263e-80
C3ar1	1.09361e-80	-0.957415	0.065	0.553	2.11001e-76	3.3194e-08	-0.489245	0.346	0.409	0.000640446	1.08249e-34	-0.80691	0.146	0.561	2.08855e-30	3.3194e-08	3.28082e-80
Gngt2	1.11129e-80	-0.862142	0.018	0.507	2.14412e-76	2.12464e-23	-0.565212	0.028	0.25	4.09928e-19	2.49025e-35	-0.732361	0.084	0.508	4.80469e-31	2.12464e-23	3.33387e-80
Bmpr2	3.50072e-80	-0.840286	0.089	0.577	6.75428e-76	0.00060873	-0.379687	0.372	0.384	1	2.13568e-32	-0.69325	0.218	0.62	4.12059e-28	0.00060873	1.05021e-79
Cep170	3.61017e-80	-0.838534	0.038	0.526	6.96547e-76	6.44449e-07	-0.372252	0.194	0.28	0.012434	1.25017e-41	-0.781415	0.138	0.61	2.41208e-37	6.44449e-07	1.08305e-79
Ddx17	4.9194e-80	-0.813911	0.309	0.741	9.49148e-76	5.40426e-29	-0.521475	0.687	0.805	1.0427e-24	1.93192e-35	-0.702138	0.444	0.785	3.72745e-31	5.40426e-29	1.47582e-79
Pik3cg	6.50037e-80	-0.839944	0.058	0.542	1.25418e-75	1.22114e-06	-0.420278	0.313	0.365	0.0235607	2.1104e-48	-0.873011	0.138	0.632	4.07181e-44	1.22114e-06	1.95011e-79
Slc8a1	8.68318e-80	-0.867553	0.065	0.546	1.67533e-75	0.00244532	-0.349623	0.328	0.338	1	2.31545e-49	-0.937534	0.155	0.652	4.46742e-45	0.00244532	2.60495e-79
Nipbl	1.1365e-79	-0.880435	0.195	0.654	2.19277e-75	5.91315e-08	-0.395493	0.612	0.611	0.00114088	5.99109e-45	-0.877237	0.247	0.691	1.15592e-40	5.91315e-08	3.4095e-79
Prcp	1.59147e-79	-0.807179	0.025	0.508	3.07059e-75	5.06076e-26	-0.573414	0.021	0.259	9.76423e-22	1.168e-40	-0.721941	0.067	0.531	2.25354e-36	5.06076e-26	4.77442e-79
Tpst2	2.01047e-79	-0.804302	0.067	0.547	3.879e-75	3.50866e-20	-0.564713	0.127	0.331	6.7696e-16	1.09798e-39	-0.712013	0.109	0.563	2.11843e-35	3.50866e-20	6.0314e-79
Retreg1	2.84683e-79	-0.830403	0.183	0.644	5.49268e-75	0.00231818	-0.27579	0.599	0.553	1	3.25336e-44	-0.807548	0.272	0.719	6.27703e-40	0.00231818	8.54049e-79
Tceal9	3.93359e-79	0.653893	0.499	0.167	7.58947e-75	2.02158e-34	0.517956	0.264	0.086	3.90043e-30	4.98198e-58	0.843944	0.536	0.174	9.61222e-54	2.02158e-34	1.18008e-78
Hps3	5.2982e-79	-0.83533	0.074	0.556	1.02223e-74	0.000137991	-0.368019	0.359	0.38	1	6.97573e-42	-0.788981	0.159	0.625	1.3459e-37	0.000137991	1.58946e-78
Eno1	6.18679e-79	0.899721	0.694	0.369	1.19368e-74	8.65849e-50	0.768969	0.447	0.178	1.67057e-45	2.40019e-57	1.04928	0.707	0.338	4.63093e-53	8.65849e-50	1.85604e-78
Bloc1s1	7.21082e-79	0.512208	0.398	0.106	1.39125e-74	2.0142e-40	0.491243	0.261	0.076	3.8862e-36	6.52527e-23	0.3493	0.251	0.078	1.25898e-18	6.52527e-23	2.16324e-78
P4ha1	2.24676e-78	-0.851156	0.333	0.74	4.33489e-74	1.49784e-06	-0.28855	0.661	0.67	0.0288992	1.28502e-32	-0.648895	0.368	0.734	2.47932e-28	1.49784e-06	6.74027e-78
Slc6a6	2.84811e-78	-0.947825	0.036	0.517	5.49514e-74	3.2128e-10	-0.568948	0.238	0.347	6.19877e-06	5.52575e-36	-0.816954	0.126	0.556	1.06614e-31	3.2128e-10	8.54433e-78
Tbxas1	2.9433e-78	-0.801861	0.04	0.516	5.67881e-74	2.88118e-16	-0.500733	0.121	0.3	5.55895e-12	1.47182e-48	-0.850362	0.079	0.584	2.83973e-44	2.88118e-16	8.8299e-78
Atp8a1	5.81161e-78	-0.803866	0.058	0.543	1.12129e-73	1.62329e-08	-0.446916	0.253	0.342	0.000313197	3.2332e-43	-0.785302	0.134	0.606	6.23814e-39	1.62329e-08	1.74348e-77
Gal3st4	9.06068e-78	-0.869172	0.029	0.508	1.74817e-73	1.27262e-10	-0.43171	0.165	0.292	2.45539e-06	4.15278e-43	-0.829694	0.1	0.579	8.01237e-39	1.27262e-10	2.7182e-77
Gm2629	1.15331e-77	-0.812254	0.011	0.488	2.22519e-73	3.29765e-29	-0.620384	0.021	0.285	6.36248e-25	4.90122e-36	-0.690004	0.084	0.514	9.45642e-32	3.29765e-29	3.45993e-77
Cadm1	1.16969e-77	-0.899242	0.058	0.536	2.25681e-73	8.66221e-14	-0.573773	0.264	0.392	1.67129e-09	1.0822e-33	-0.74115	0.1	0.518	2.088e-29	8.66221e-14	3.50908e-77
Kmt2a	1.17971e-77	-0.87191	0.069	0.554	2.27613e-73	0.00554463	-0.315961	0.274	0.295	1	2.21802e-40	-0.824122	0.163	0.612	4.27945e-36	0.00554463	3.53912e-77
Rpl22l1	1.4741e-77	0.894624	0.743	0.409	2.84412e-73	4.92214e-19	0.564879	0.447	0.277	9.49678e-15	2.04216e-26	0.784268	0.619	0.393	3.94014e-22	4.92214e-19	4.42229e-77
Arpc1b	1.5567e-77	-0.80021	0.358	0.77	3.00349e-73	2.11514e-36	-0.518838	0.703	0.852	4.08096e-32	2.09981e-23	-0.538438	0.473	0.75	4.05138e-19	2.09981e-23	4.67009e-77
Cotl1	1.63456e-77	-0.818203	0.141	0.611	3.15373e-73	7.89794e-07	-0.413157	0.419	0.447	0.0152383	1.36548e-33	-0.668278	0.23	0.631	2.63456e-29	7.89794e-07	4.90369e-77
Rassf2	2.47823e-77	-0.807974	0.029	0.506	4.7815e-73	4.47203e-28	-0.608922	0.021	0.275	8.62834e-24	5.32398e-36	-0.674296	0.059	0.483	1.02721e-31	4.47203e-28	7.4347e-77
Nsd1	3.27678e-77	-0.801077	0.253	0.695	6.32221e-73	1.40977e-07	-0.325418	0.618	0.635	0.00272001	2.31345e-49	-0.86692	0.268	0.745	4.46356e-45	1.40977e-07	9.83033e-77
Mob1a	3.74119e-77	-0.785193	0.15	0.621	7.21824e-73	0.000579015	-0.307321	0.506	0.492	1	2.79422e-42	-0.777078	0.209	0.664	5.39116e-38	0.000579015	1.12236e-76
Cebpg	6.27635e-77	-0.816132	0.125	0.595	1.21096e-72	0.0256322	-0.260578	0.359	0.35	1	1.39387e-28	-0.621925	0.234	0.619	2.68933e-24	0.0256322	1.88291e-76
Sema4d	7.70577e-77	-0.787286	0.031	0.505	1.48675e-72	5.88125e-28	-0.62469	0.039	0.298	1.13473e-23	2.1941e-39	-0.739629	0.096	0.547	4.23329e-35	5.88125e-28	2.31173e-76
Gtf2h2	8.61086e-77	-0.790585	0.049	0.524	1.66138e-72	1.76905e-14	-0.4828	0.142	0.303	3.4132e-10	1.43733e-43	-0.774747	0.117	0.597	2.77319e-39	1.76905e-14	2.58326e-76
Tspan3	8.86819e-77	0.911981	0.754	0.46	1.71103e-72	4.4027e-40	0.829241	0.475	0.236	8.49456e-36	8.07436e-26	0.742667	0.686	0.516	1.55787e-21	8.07436e-26	2.66046e-76
H3f3b	9.12011e-77	-0.78026	0.785	0.954	1.75963e-72	4.17578e-24	-0.45362	0.951	0.992	8.05675e-20	2.13171e-27	-0.590521	0.904	0.961	4.11292e-23	4.17578e-24	2.73603e-76
Lhfpl2	9.52937e-77	-0.844558	0.031	0.507	1.8386e-72	2.53611e-16	-0.486364	0.114	0.299	4.89316e-12	1.2903e-37	-0.753387	0.105	0.551	2.48951e-33	2.53611e-16	2.85881e-76
Kcnk6	1.22048e-76	-0.808207	0.02	0.494	2.3548e-72	1.046e-29	-0.659013	0.031	0.301	2.01815e-25	8.78281e-39	-0.735091	0.05	0.496	1.69456e-34	1.046e-29	3.66145e-76
Cd300a	2.91729e-76	-0.80434	0.025	0.495	5.62862e-72	2.3886e-23	-0.508843	0.031	0.26	4.60856e-19	4.07562e-41	-0.753444	0.046	0.504	7.86351e-37	2.3886e-23	8.75187e-76
Rhog	3.99508e-76	-0.77234	0.04	0.512	7.7081e-72	5.95168e-32	-0.698546	0.047	0.332	1.14832e-27	2.08749e-31	-0.607839	0.113	0.522	4.0276e-27	2.08749e-31	1.19852e-75
Edem1	5.2506e-76	-0.809329	0.04	0.511	1.01305e-71	9.37457e-13	-0.52169	0.22	0.349	1.80873e-08	5.11323e-40	-0.75299	0.146	0.597	9.86546e-36	9.37457e-13	1.57518e-75
mt-Nd3	9.67247e-76	0.882448	0.973	0.754	1.86621e-71	3.13877e-29	0.586517	0.982	0.959	6.05594e-25	2.62169e-46	0.978943	0.975	0.783	5.05828e-42	3.13877e-29	2.90174e-75
Scarb2	9.77092e-76	-0.786138	0.121	0.586	1.8852e-71	8.21735e-07	-0.42169	0.377	0.417	0.0158546	2.26708e-37	-0.724589	0.222	0.635	4.37411e-33	8.21735e-07	2.93128e-75
Tsix	1.38449e-75	-0.923221	0.163	0.612	2.67124e-71	9.15187e-44	-0.817338	0.607	0.765	1.76576e-39	2.00895e-36	-0.843091	0.238	0.638	3.87607e-32	2.00895e-36	4.15348e-75
Atp2b1	1.64117e-75	-0.843838	0.275	0.699	3.16648e-71	1.80381e-21	-0.492449	0.664	0.751	3.48027e-17	2.10706e-37	-0.776734	0.347	0.722	4.06537e-33	1.80381e-21	4.92352e-75
Adam17	1.70348e-75	-0.777159	0.094	0.563	3.2867e-71	0.000609745	-0.335312	0.333	0.355	1	2.63976e-39	-0.735812	0.176	0.627	5.09315e-35	0.000609745	5.11045e-75
Lpar6	1.80064e-75	-0.836025	0.087	0.56	3.47416e-71	1.4858e-07	-0.459058	0.411	0.447	0.0028667	7.69065e-41	-0.804909	0.18	0.633	1.48383e-36	1.4858e-07	5.40193e-75
Gusb	1.85297e-75	-0.779282	0.085	0.556	3.57512e-71	2.10203e-08	-0.449402	0.282	0.362	0.000405566	1.09833e-37	-0.71242	0.167	0.605	2.11912e-33	2.10203e-08	5.55892e-75
Ptpra	3.13631e-75	-0.79018	0.329	0.729	6.0512e-71	1.48779e-24	-0.452332	0.682	0.8	2.87055e-20	7.36681e-39	-0.726744	0.423	0.787	1.42135e-34	1.48779e-24	9.40894e-75
Ctsc	3.84841e-75	-0.858967	0.367	0.757	7.42512e-71	1.25304e-38	-0.591427	0.734	0.869	2.41761e-34	7.73454e-24	-0.594069	0.494	0.747	1.4923e-19	7.73454e-24	1.15452e-74
Anapc13	5.24662e-75	0.822464	0.669	0.344	1.01228e-70	7.39151e-20	0.608943	0.344	0.187	1.42612e-15	2.69254e-21	0.703812	0.548	0.348	5.19499e-17	7.39151e-20	1.57399e-74
Rbm26	5.38788e-75	-0.782432	0.136	0.6	1.03954e-70	2.93447e-06	-0.392785	0.419	0.446	0.0566177	2.30026e-39	-0.725196	0.218	0.659	4.43812e-35	2.93447e-06	1.61637e-74
Gnaq	6.12653e-75	-0.783631	0.045	0.515	1.18205e-70	2.6495e-21	-0.529803	0.057	0.272	5.11194e-17	2.61547e-43	-0.763868	0.079	0.568	5.0463e-39	2.6495e-21	1.83796e-74
Mkln1	6.33896e-75	-0.776291	0.228	0.678	1.22304e-70	0.00415644	-0.275853	0.571	0.53	1	3.02625e-37	-0.702536	0.289	0.695	5.83885e-33	0.00415644	1.90169e-74
Ndufv2	6.35054e-75	0.74478	0.6	0.26	1.22527e-70	1.1973e-31	0.550495	0.32	0.128	2.31008e-27	6.06023e-47	0.85661	0.573	0.241	1.16926e-42	1.1973e-31	1.90516e-74
Jak1	7.78754e-75	-0.785198	0.128	0.595	1.50253e-70	0.00034819	-0.3459	0.401	0.408	1	9.29906e-35	-0.666418	0.247	0.666	1.79416e-30	0.00034819	2.33626e-74
Sox4	1.3187e-74	-1.00041	0.163	0.609	2.54429e-70	1.16297e-10	-0.474194	0.584	0.614	2.24382e-06	5.9203e-38	-0.906684	0.247	0.665	1.14226e-33	1.16297e-10	3.95609e-74
Ppp1r9a	2.21165e-74	-0.831886	0.136	0.597	4.26715e-70	0.012463	-0.286305	0.512	0.474	1	9.68398e-48	-0.912073	0.222	0.703	1.86843e-43	0.012463	6.63494e-74
Cltc	2.31249e-74	-0.792962	0.617	0.886	4.46172e-70	1.86913e-34	-0.514445	0.855	0.955	3.6063e-30	3.42808e-38	-0.737407	0.707	0.908	6.61414e-34	1.86913e-34	6.93747e-74
Tnfrsf21	3.84581e-74	-0.755091	0.018	0.477	7.42012e-70	6.58561e-26	-0.577429	0.031	0.274	1.27063e-21	6.07112e-41	-0.736523	0.071	0.531	1.17136e-36	6.58561e-26	1.15374e-73
Arhgap30	4.36055e-74	-0.807541	0.036	0.502	8.41325e-70	2.94764e-30	-0.64775	0.016	0.283	5.68718e-26	3.19124e-38	-0.723839	0.071	0.521	6.15718e-34	2.94764e-30	1.30817e-73
Ang	6.39852e-74	-0.811674	0.025	0.489	1.23453e-69	1.45216e-28	-0.617004	0.034	0.299	2.80179e-24	4.75836e-36	-0.707177	0.067	0.505	9.18078e-32	1.45216e-28	1.91956e-73
Adap2os	7.02683e-74	-0.770236	0.011	0.47	1.35576e-69	6.68942e-40	-0.797186	0.028	0.368	1.29066e-35	2.29799e-31	-0.625283	0.017	0.399	4.43375e-27	2.29799e-31	2.10805e-73
Chd7	7.95538e-74	-0.795964	0.036	0.5	1.53491e-69	5.59224e-27	-0.60192	0.016	0.261	1.07897e-22	2.28077e-44	-0.825334	0.071	0.557	4.40053e-40	5.59224e-27	2.38662e-73
Nfkb1	1.01265e-73	-0.766819	0.047	0.512	1.9538e-69	6.68589e-22	-0.5197	0.044	0.264	1.28998e-17	4.70215e-38	-0.728995	0.117	0.555	9.07234e-34	6.68589e-22	3.03794e-73
Camk2d	1.0721e-73	-0.793467	0.152	0.611	2.06852e-69	0.00638519	-0.286672	0.468	0.443	1	5.28309e-41	-0.776876	0.234	0.675	1.01932e-36	0.00638519	3.21631e-73
Arsb	1.10397e-73	-0.862079	0.26	0.678	2.12999e-69	3.22661e-25	-0.534494	0.649	0.754	6.22541e-21	8.4457e-41	-0.821195	0.343	0.741	1.62951e-36	3.22661e-25	3.3119e-73
Samsn1	1.35568e-73	-0.805675	0.058	0.523	2.61565e-69	1.43166e-05	-0.412408	0.375	0.399	0.276225	1.15555e-44	-0.849406	0.176	0.647	2.22951e-40	1.43166e-05	4.06705e-73
Zfp292	1.56778e-73	-0.812682	0.105	0.571	3.02488e-69	0.033614	-0.271225	0.357	0.347	1	7.10064e-37	-0.772814	0.197	0.616	1.37e-32	0.033614	4.70335e-73
Dnm2	1.91641e-73	-0.748183	0.076	0.542	3.69753e-69	7.40367e-08	-0.354831	0.209	0.308	0.00142846	9.9192e-31	-0.626394	0.213	0.599	1.91381e-26	7.40367e-08	5.74924e-73
Leng8	2.22776e-73	-0.752311	0.04	0.506	4.29823e-69	1.12974e-22	-0.51474	0.054	0.287	2.17973e-18	1.20043e-26	-0.537834	0.126	0.495	2.31611e-22	1.12974e-22	6.68327e-73
Csmd3	2.96053e-73	-0.917399	0.043	0.506	5.71205e-69	3.04957e-12	-0.509275	0.124	0.262	5.88383e-08	4.61769e-33	-0.808578	0.121	0.533	8.90937e-29	3.04957e-12	8.8816e-73
Tra2b	4.88844e-73	-0.737204	0.134	0.598	9.43175e-69	0.000857137	-0.308258	0.339	0.363	1	6.84253e-32	-0.619862	0.192	0.599	1.3202e-27	0.000857137	1.46653e-72
Tnrc6b	5.06057e-73	-0.816617	0.277	0.697	9.76387e-69	4.3998e-10	-0.352045	0.643	0.674	8.48898e-06	5.35507e-34	-0.693627	0.326	0.724	1.03321e-29	4.3998e-10	1.51817e-72
Cops9	8.69201e-73	0.79123	0.711	0.382	1.67704e-68	4.04514e-09	0.392815	0.339	0.23	7.80469e-05	1.75839e-22	0.676478	0.573	0.349	3.39263e-18	4.04514e-09	2.6076e-72
Sf3b1	1.20242e-72	-0.744775	0.494	0.838	2.31995e-68	1.96085e-37	-0.518591	0.778	0.907	3.78327e-33	6.68245e-30	-0.604296	0.594	0.852	1.28931e-25	6.68245e-30	3.60726e-72
Asap1	1.41262e-72	-0.760903	0.083	0.545	2.72551e-68	0.000375579	-0.334573	0.282	0.318	1	6.19343e-40	-0.75371	0.192	0.641	1.19496e-35	0.000375579	4.23787e-72
Tmed9	2.30267e-72	-0.739241	0.342	0.741	4.44278e-68	5.28367e-14	-0.344671	0.7	0.762	1.01943e-09	4.91395e-29	-0.603057	0.435	0.757	9.48098e-25	5.28367e-14	6.90802e-72
Rps29	5.54968e-48	-0.605134	1	0.982	1.07075e-43	2.70021e-72	-0.905975	0.992	0.997	5.20979e-68	1.76234e-08	-0.376628	1	0.984	0.000340027	1.76234e-08	8.10064e-72
Lpin2	3.70818e-72	-0.794811	0.101	0.56	7.15456e-68	0.000771303	-0.322874	0.269	0.304	1	1.04157e-39	-0.76003	0.176	0.621	2.0096e-35	0.000771303	1.11245e-71
Celf1	3.91958e-72	-0.756809	0.154	0.621	7.56244e-68	0.0151067	-0.278326	0.475	0.441	1	5.01292e-33	-0.647175	0.255	0.661	9.67193e-29	0.0151067	1.17587e-71
Fam91a1	4.6856e-72	-0.785393	0.116	0.578	9.0404e-68	0.0104831	-0.298858	0.359	0.356	1	1.58541e-37	-0.701554	0.176	0.62	3.05888e-33	0.0104831	1.40568e-71
Acap2	5.6652e-72	-0.788408	0.087	0.547	1.09304e-67	0.00145188	-0.31783	0.297	0.323	1	7.0145e-38	-0.729618	0.18	0.621	1.35338e-33	0.00145188	1.69956e-71
Arpc4	7.93006e-72	-0.726323	0.204	0.649	1.53003e-67	1.83997e-06	-0.367995	0.543	0.533	0.0355003	3.36138e-25	-0.544051	0.305	0.645	6.48544e-21	1.83997e-06	2.37902e-71
Hps4	9.60538e-72	-0.754762	0.054	0.512	1.85326e-67	1.19003e-23	-0.591496	0.067	0.3	2.29605e-19	1.77265e-38	-0.737418	0.126	0.569	3.42016e-34	1.19003e-23	2.88161e-71
Cd9	1.39889e-71	-0.949272	0.864	0.937	2.69902e-67	4.15108e-29	-0.666083	0.974	0.987	8.00909e-25	1.32991e-21	-0.635057	0.887	0.922	2.56592e-17	1.32991e-21	4.19667e-71
Ptpn6	1.74527e-71	-0.744798	0.043	0.496	3.36733e-67	8.27338e-12	-0.466333	0.209	0.34	1.59627e-07	1.63105e-38	-0.748533	0.146	0.587	3.14694e-34	8.27338e-12	5.23582e-71
Prrc2c	2.99341e-71	-0.792776	0.351	0.751	5.77548e-67	3.4791e-29	-0.493733	0.703	0.834	6.71258e-25	3.09729e-43	-0.819814	0.402	0.793	5.97592e-39	3.4791e-29	8.98023e-71
Atp6v0e	5.99721e-71	0.8176	0.83	0.609	1.1571e-66	7.6321e-32	0.561362	0.677	0.389	1.47254e-27	7.61414e-26	0.704266	0.753	0.571	1.46907e-21	7.61414e-26	1.79916e-70
Tm9sf3	6.90539e-71	-0.756375	0.438	0.791	1.33233e-66	1.22096e-32	-0.497809	0.788	0.901	2.35573e-28	1.46061e-27	-0.596055	0.607	0.847	2.81811e-23	1.46061e-27	2.07162e-70
Sh3bgrl3	8.22619e-71	-0.843758	0.423	0.779	1.58716e-66	2.25366e-34	-0.512359	0.724	0.872	4.34821e-30	3.20574e-19	-0.530258	0.536	0.747	6.18516e-15	3.20574e-19	2.46786e-70
Rap1gds1	1.1668e-70	-0.751973	0.121	0.572	2.25122e-66	2.10694e-05	-0.363955	0.289	0.338	0.406513	1.9019e-31	-0.627372	0.222	0.621	3.66954e-27	2.10694e-05	3.50039e-70
Kmt2c	1.18116e-70	-0.803233	0.078	0.531	2.27893e-66	5.33179e-08	-0.396928	0.196	0.295	0.00102872	2.18052e-38	-0.77839	0.142	0.583	4.2071e-34	5.33179e-08	3.54348e-70
Slc25a39	2.7655e-70	0.612096	0.526	0.204	5.33575e-66	2.2295e-33	0.46414	0.279	0.096	4.30159e-29	3.0016e-44	0.722658	0.54	0.213	5.79129e-40	2.2295e-33	8.29649e-70
Srsf2	4.75836e-70	-0.759502	0.322	0.735	9.18078e-66	3.52708e-15	-0.391277	0.695	0.745	6.80514e-11	1.56591e-20	-0.49338	0.414	0.688	3.02127e-16	3.52708e-15	1.42751e-69
Pdgfb	5.5109e-70	-0.821187	0.219	0.639	1.06327e-65	1.35173e-16	-0.526869	0.61	0.661	2.60803e-12	1.33416e-40	-0.808058	0.272	0.7	2.57413e-36	1.35173e-16	1.65327e-69
Tut7	6.21957e-70	-0.772967	0.13	0.589	1.2e-65	0.00103576	-0.323494	0.367	0.38	1	4.49839e-33	-0.666027	0.192	0.616	8.67918e-29	0.00103576	1.86587e-69
Hsd17b11	6.66558e-70	-0.72536	0.051	0.502	1.28606e-65	1.8892e-28	-0.629926	0.039	0.305	3.64502e-24	1.4706e-33	-0.643553	0.113	0.531	2.83737e-29	1.8892e-28	1.99967e-69
Akap8l	6.80731e-70	-0.737014	0.04	0.487	1.3134e-65	3.06482e-23	-0.525373	0.034	0.261	5.91327e-19	2.60862e-43	-0.765141	0.1	0.589	5.03307e-39	3.06482e-23	2.04219e-69
Trf	7.13156e-70	-0.756945	0.638	0.897	1.37596e-65	1.63823e-26	-0.465079	0.912	0.978	3.1608e-22	1.43925e-24	-0.47594	0.787	0.911	2.7769e-20	1.43925e-24	2.13947e-69
Sod1	8.47442e-70	0.785427	0.546	0.229	1.63505e-65	2.05415e-37	0.62152	0.39	0.159	3.96328e-33	8.05715e-30	0.782619	0.548	0.28	1.55455e-25	8.05715e-30	2.54233e-69
Tasor	1.38683e-69	-0.778786	0.076	0.527	2.67574e-65	2.97989e-06	-0.345902	0.207	0.288	0.057494	3.85462e-34	-0.717584	0.188	0.6	7.43711e-30	2.97989e-06	4.16048e-69
Ppcdc	1.65823e-69	-0.751051	0.038	0.487	3.19939e-65	9.93361e-28	-0.582255	0.023	0.278	1.91659e-23	1.89967e-34	-0.673794	0.113	0.537	3.66523e-30	9.93361e-28	4.9747e-69
Actr2	2.71402e-69	-0.706359	0.512	0.843	5.23643e-65	6.95869e-29	-0.426491	0.806	0.914	1.34261e-24	1.50016e-23	-0.523541	0.582	0.823	2.8944e-19	1.50016e-23	8.14206e-69
Aplp2	5.65871e-69	0.85217	0.702	0.384	1.09179e-64	7.35952e-42	0.767585	0.501	0.237	1.41995e-37	1.31465e-21	0.716846	0.644	0.449	2.53649e-17	1.31465e-21	1.69761e-68
Setd2	8.51479e-69	-0.759443	0.049	0.492	1.64284e-64	2.29184e-17	-0.455258	0.062	0.252	4.42188e-13	5.56057e-36	-0.716596	0.121	0.551	1.07286e-31	2.29184e-17	2.55444e-68
Wdr26	1.23094e-68	-0.749109	0.177	0.618	2.37497e-64	0.00529145	-0.291809	0.434	0.416	1	1.83217e-25	-0.57391	0.285	0.625	3.535e-21	0.00529145	3.69281e-68
Ubash3b	1.34426e-68	-0.785042	0.056	0.498	2.59361e-64	1.53127e-05	-0.420152	0.326	0.362	0.295444	5.58773e-47	-0.901123	0.151	0.639	1.0781e-42	1.53127e-05	4.03277e-68
Atp5a1	2.84504e-68	0.865554	0.794	0.599	5.48922e-64	3.83645e-39	0.681226	0.731	0.421	7.40204e-35	5.14669e-50	0.968941	0.833	0.597	9.93003e-46	3.83645e-39	8.53512e-68
H2-DMa	3.36026e-68	-0.775952	0.016	0.454	6.48328e-64	1.77481e-33	-0.72472	0.026	0.321	3.42433e-29	5.78675e-33	-0.67359	0.054	0.459	1.1165e-28	5.78675e-33	1.00808e-67
Nav3	4.84838e-68	-0.924423	0.387	0.742	9.35447e-64	2.00406e-40	-0.661025	0.742	0.878	3.86663e-36	4.94855e-46	-1.03077	0.515	0.819	9.54774e-42	2.00406e-40	1.45451e-67
Grk2	1.19454e-67	-0.722472	0.04	0.482	2.30474e-63	4.33804e-22	-0.51209	0.049	0.272	8.36981e-18	4.97688e-35	-0.654424	0.071	0.496	9.60239e-31	4.33804e-22	3.58361e-67
Peli1	1.37235e-67	-0.756951	0.074	0.519	2.64781e-63	9.82306e-19	-0.564993	0.119	0.314	1.89526e-14	8.69789e-29	-0.621888	0.163	0.551	1.67817e-24	9.82306e-19	4.11705e-67
Zup1	1.50324e-67	-0.764713	0.067	0.505	2.90034e-63	1.29746e-24	-0.586734	0.039	0.275	2.50332e-20	3.10248e-39	-0.751912	0.092	0.551	5.98593e-35	1.29746e-24	4.50971e-67
Ndufb8	1.61089e-67	0.779798	0.687	0.387	3.10806e-63	1.02291e-11	0.418773	0.3	0.178	1.9736e-07	1.79911e-31	0.776815	0.615	0.346	3.4712e-27	1.02291e-11	4.83268e-67
Bptf	1.63335e-67	-0.763107	0.197	0.634	3.15139e-63	0.0338694	-0.261547	0.55	0.494	1	3.21718e-32	-0.66085	0.285	0.684	6.20723e-28	0.0338694	4.90006e-67
Atf7ip	1.76507e-67	-0.761068	0.083	0.531	3.40553e-63	4.55674e-11	-0.399393	0.134	0.27	8.79177e-07	2.7969e-34	-0.666864	0.155	0.584	5.39633e-30	4.55674e-11	5.29521e-67
Npc1	2.34761e-67	-0.740124	0.121	0.563	4.52948e-63	1.29398e-05	-0.382077	0.326	0.369	0.249661	1.35644e-36	-0.692902	0.192	0.63	2.61712e-32	1.29398e-05	7.04284e-67
Cd47	2.5805e-67	-0.732162	0.342	0.739	4.97881e-63	6.7773e-15	-0.359783	0.68	0.758	1.30761e-10	1.24108e-30	-0.645522	0.41	0.745	2.39454e-26	6.7773e-15	7.74149e-67
Nfat5	2.68965e-67	-0.773139	0.065	0.51	5.18941e-63	2.49905e-20	-0.511691	0.044	0.251	4.82166e-16	7.97314e-26	-0.579016	0.13	0.5	1.53834e-21	2.49905e-20	8.06895e-67
Cd2ap	3.40863e-67	-0.763462	0.427	0.779	6.57661e-63	3.59829e-25	-0.453741	0.765	0.872	6.94255e-21	1.6423e-31	-0.662156	0.544	0.824	3.16865e-27	3.59829e-25	1.02259e-66
Ttc28	3.53827e-67	-0.803865	0.031	0.469	6.82673e-63	1.11206e-14	-0.492681	0.114	0.282	2.14561e-10	2.09711e-37	-0.766652	0.109	0.554	4.04616e-33	1.11206e-14	1.06148e-66
Aftph	3.64815e-67	-0.741439	0.123	0.565	7.03873e-63	1.17561e-05	-0.377473	0.266	0.325	0.226822	5.44225e-33	-0.653246	0.184	0.597	1.05003e-28	1.17561e-05	1.09444e-66
Grb2	6.91301e-67	-0.721977	0.143	0.577	1.3338e-62	0.00106513	-0.307976	0.313	0.339	1	9.36509e-30	-0.600339	0.222	0.605	1.8069e-25	0.00106513	2.0739e-66
Gas6	7.00787e-67	0.77691	0.676	0.362	1.3521e-62	4.55398e-20	0.587406	0.382	0.216	8.78645e-16	2.00603e-10	0.421398	0.594	0.472	3.87043e-06	2.00603e-10	2.10236e-66
Ndufa8	9.93974e-67	0.758013	0.647	0.342	1.91777e-62	2.61808e-15	0.438634	0.284	0.152	5.05133e-11	5.72538e-25	0.653933	0.582	0.348	1.10466e-20	2.61808e-15	2.98192e-66
Zbtb18	1.68817e-66	-0.713591	0.056	0.497	3.25716e-62	9.95297e-21	-0.478496	0.047	0.262	1.92033e-16	2.97094e-32	-0.646981	0.155	0.564	5.73213e-28	9.95297e-21	5.06452e-66
Gpr155	1.74605e-66	-0.729265	0.038	0.473	3.36883e-62	5.65506e-20	-0.577794	0.103	0.306	1.09109e-15	1.00048e-42	-0.783599	0.117	0.59	1.93032e-38	5.65506e-20	5.23815e-66
Ddx6	2.52233e-66	-0.718281	0.318	0.711	4.86659e-62	1.07746e-15	-0.367845	0.656	0.736	2.07885e-11	4.78595e-30	-0.598616	0.435	0.77	9.23402e-26	1.07746e-15	7.56699e-66
Lcp2	3.04144e-66	-0.709902	0.025	0.456	5.86816e-62	2.83637e-28	-0.60459	0.016	0.268	5.47249e-24	6.43234e-41	-0.740887	0.084	0.546	1.24106e-36	2.83637e-28	9.12432e-66
Cpsf6	3.54647e-66	-0.721996	0.081	0.519	6.84256e-62	3.51688e-18	-0.49181	0.085	0.284	6.78548e-14	5.4619e-41	-0.725857	0.1	0.569	1.05382e-36	3.51688e-18	1.06394e-65
Mrps21	4.00823e-66	0.762639	0.613	0.303	7.73349e-62	7.6e-24	0.519232	0.305	0.138	1.46634e-19	2.96929e-37	0.817532	0.569	0.274	5.72895e-33	7.6e-24	1.20247e-65
Pfn1	5.52105e-66	-0.739436	0.714	0.921	1.06523e-61	5.61029e-36	-0.556245	0.873	0.973	1.08245e-31	1.87243e-25	-0.589112	0.791	0.919	3.61267e-21	1.87243e-25	1.65632e-65
Etnk1	1.09802e-65	-0.746936	0.163	0.59	2.11851e-61	0.00555884	-0.295425	0.434	0.421	1	1.09193e-34	-0.693144	0.259	0.658	2.10678e-30	0.00555884	3.29405e-65
Junb	1.62975e-65	-0.831307	0.022	0.45	3.14443e-61	3.70017e-29	-0.697487	0.026	0.291	7.13911e-25	5.45139e-33	-0.727234	0.05	0.456	1.05179e-28	3.70017e-29	4.88924e-65
Gatad2b	1.76286e-65	-0.712999	0.049	0.48	3.40126e-61	5.69869e-19	-0.448666	0.049	0.25	1.09951e-14	4.50632e-32	-0.64838	0.105	0.507	8.69449e-28	5.69869e-19	5.28858e-65
Hck	2.0928e-65	-0.710786	0.02	0.447	4.03785e-61	3.47501e-34	-0.713956	0.008	0.297	6.70468e-30	1.55884e-29	-0.595392	0.071	0.448	3.00762e-25	1.55884e-29	6.2784e-65
Lgals9	2.24804e-65	-0.706439	0.038	0.468	4.33737e-61	9.33447e-31	-0.693003	0.031	0.306	1.80099e-26	6.80742e-39	-0.717755	0.067	0.523	1.31342e-34	9.33447e-31	6.74412e-65
Ntpcr	3.79351e-65	-0.739429	0.067	0.499	7.31921e-61	6.47822e-26	-0.57818	0.028	0.27	1.24991e-21	9.28228e-33	-0.649055	0.105	0.52	1.79092e-28	6.47822e-26	1.13805e-64
Klhl24	3.92109e-65	-0.711228	0.107	0.546	7.56536e-61	2.82822e-07	-0.35506	0.22	0.314	0.00545676	3.0054e-27	-0.58815	0.213	0.581	5.79862e-23	2.82822e-07	1.17633e-64
Gna13	5.30923e-65	-0.715051	0.11	0.539	1.02436e-60	1.47931e-05	-0.308885	0.225	0.298	0.285418	3.34263e-28	-0.581462	0.226	0.597	6.44928e-24	1.47931e-05	1.59277e-64
Zfp207	5.32182e-65	-0.673581	0.112	0.546	1.02679e-60	1.23763e-12	-0.402844	0.145	0.307	2.38788e-08	2.78977e-25	-0.539343	0.197	0.555	5.38258e-21	1.23763e-12	1.59655e-64
Hnrnph1	5.46048e-65	-0.714008	0.277	0.691	1.05354e-60	1.54342e-06	-0.318578	0.62	0.613	0.0297788	2.61326e-22	-0.510463	0.402	0.721	5.04203e-18	1.54342e-06	1.63814e-64
Rab8b	9.7086e-65	-0.691001	0.065	0.505	1.87318e-60	6.36637e-23	-0.567865	0.07	0.308	1.22833e-18	1.72795e-35	-0.679624	0.096	0.529	3.33391e-31	6.36637e-23	2.91258e-64
Glrx3	1.00602e-64	0.753264	0.568	0.264	1.94102e-60	1.6082e-13	0.381178	0.253	0.133	3.10285e-09	2.50359e-31	0.72564	0.552	0.278	4.83043e-27	1.6082e-13	3.01806e-64
Numb	1.17142e-64	-0.753799	0.174	0.597	2.26013e-60	9.965e-06	-0.356674	0.543	0.533	0.192265	3.27625e-41	-0.790109	0.293	0.723	6.32121e-37	9.965e-06	3.51425e-64
Ubl3	1.19257e-64	-0.707876	0.306	0.702	2.30094e-60	6.67731e-06	-0.293	0.633	0.622	0.128832	5.60763e-27	-0.573564	0.372	0.716	1.08194e-22	6.67731e-06	3.5777e-64
Apobec3	1.39675e-64	-0.739561	0.034	0.459	2.69488e-60	5.15718e-24	-0.558529	0.023	0.25	9.95026e-20	2.29782e-35	-0.703629	0.054	0.469	4.43342e-31	5.15718e-24	4.19024e-64
Lrp1	5.87377e-50	-0.613392	0.626	0.853	1.13329e-45	1.6387e-64	-0.830839	0.858	0.961	3.16171e-60	2.83367e-37	-0.730223	0.703	0.893	5.46728e-33	2.83367e-37	4.9161e-64
Ptprj	2.2566e-64	-0.690607	0.027	0.449	4.35388e-60	8.47757e-25	-0.541295	0.026	0.26	1.63566e-20	5.96828e-35	-0.654476	0.088	0.515	1.15152e-30	8.47757e-25	6.76979e-64
Galnt1	2.30449e-64	-0.713053	0.092	0.523	4.44628e-60	1.30776e-07	-0.397593	0.251	0.335	0.0025232	5.90617e-33	-0.651871	0.188	0.601	1.13954e-28	1.30776e-07	6.91347e-64
Lacc1	2.38695e-64	-0.728161	0.029	0.452	4.60538e-60	8.7392e-27	-0.592434	0.021	0.267	1.68614e-22	4.8663e-42	-0.784683	0.071	0.546	9.38904e-38	8.7392e-27	7.16085e-64
Tle5	2.7751e-64	0.788153	0.655	0.358	5.35427e-60	1.01246e-11	0.388062	0.3	0.179	1.95344e-07	7.75537e-35	0.743026	0.623	0.34	1.49632e-30	1.01246e-11	8.32529e-64
Ogfrl1	4.23646e-64	-0.764368	0.058	0.481	8.17382e-60	1.17573e-12	-0.546061	0.258	0.383	2.26845e-08	4.70531e-33	-0.709141	0.167	0.574	9.07843e-29	1.17573e-12	1.27094e-63
Kat6a	4.25418e-64	-0.721371	0.105	0.54	8.20801e-60	0.000420029	-0.309224	0.276	0.317	1	1.01599e-38	-0.765209	0.159	0.601	1.96025e-34	0.000420029	1.27625e-63
Acin1	5.13057e-64	-0.706815	0.235	0.652	9.89892e-60	0.017124	-0.253837	0.545	0.501	1	7.98542e-28	-0.609621	0.351	0.688	1.54071e-23	0.017124	1.53917e-63
Tlr7	8.48537e-64	-0.707283	0.022	0.442	1.63717e-59	2.31113e-23	-0.536763	0.031	0.258	4.45909e-19	1.04413e-34	-0.663167	0.071	0.498	2.01454e-30	2.31113e-23	2.54561e-63
Il10rb	1.41253e-63	-0.699683	0.085	0.514	2.72534e-59	2.46304e-17	-0.452942	0.09	0.291	4.75218e-13	6.85537e-30	-0.584807	0.126	0.518	1.32268e-25	2.46304e-17	4.2376e-63
Slc31a1	1.91409e-63	0.6543	0.499	0.198	3.69305e-59	4.65923e-29	0.5024	0.302	0.121	8.98951e-25	1.42791e-43	0.700225	0.519	0.196	2.755e-39	4.65923e-29	5.74227e-63
Cd34	2.32429e-63	-0.823496	0.013	0.431	4.48448e-59	6.38908e-39	-0.834008	0.028	0.357	1.23271e-34	6.96655e-24	-0.611576	0.05	0.377	1.34413e-19	6.96655e-24	6.97286e-63
Bcl2a1b	2.60853e-63	-0.721395	0.02	0.438	5.03289e-59	2.97885e-27	-0.616591	0.028	0.281	5.74738e-23	6.30501e-34	-0.678351	0.079	0.491	1.21649e-29	2.97885e-27	7.82558e-63
Rtn4rl1	2.74844e-63	-0.717926	0.067	0.487	5.30283e-59	5.67333e-16	-0.47089	0.111	0.293	1.09461e-11	3.08493e-42	-0.774118	0.113	0.584	5.95206e-38	5.67333e-16	8.24531e-63
Pnpla7	3.19148e-63	-0.693723	0.034	0.451	6.15765e-59	5.91699e-30	-0.657603	0.047	0.328	1.14162e-25	7.5574e-32	-0.637892	0.054	0.45	1.45812e-27	5.91699e-30	9.57445e-63
Sdhc	5.31882e-63	0.66247	0.584	0.272	1.02621e-58	1.07161e-12	0.374688	0.253	0.135	2.06756e-08	2.80533e-32	0.632413	0.569	0.28	5.41261e-28	1.07161e-12	1.59565e-62
Kcnq1ot1	7.28281e-63	-1.22388	0.083	0.496	1.40515e-58	0.059281	-0.47348	0.465	0.407	1	3.9862e-22	-0.892543	0.213	0.514	7.69098e-18	0.059281	2.18484e-62
Grcc10	1.04742e-62	0.843613	0.799	0.6	2.02089e-58	1.06085e-33	0.561174	0.749	0.439	2.0468e-29	2.76824e-29	0.728609	0.799	0.607	5.34105e-25	2.76824e-29	3.14226e-62
Csk	1.38488e-62	-0.67254	0.056	0.475	2.67199e-58	3.5816e-26	-0.563012	0.018	0.259	6.91034e-22	7.90733e-35	-0.644984	0.075	0.49	1.52564e-30	3.5816e-26	4.15464e-62
Stag1	1.40583e-62	-0.68011	0.047	0.468	2.71242e-58	7.61027e-20	-0.500336	0.049	0.252	1.46833e-15	2.5183e-32	-0.633235	0.105	0.523	4.85881e-28	7.61027e-20	4.2175e-62
Arhgef1	1.92821e-62	-0.637702	0.045	0.466	3.72029e-58	1.22991e-22	-0.515351	0.039	0.26	2.37298e-18	6.87345e-33	-0.626561	0.079	0.483	1.32616e-28	1.22991e-22	5.78463e-62
Phyhd1	1.99441e-62	-0.717079	0.186	0.602	3.84802e-58	8.69577e-05	-0.330693	0.432	0.442	1	4.19378e-23	-0.506099	0.272	0.615	8.09148e-19	8.69577e-05	5.98323e-62
Tapbp	2.54962e-62	-0.68879	0.143	0.561	4.91924e-58	2.52406e-07	-0.387115	0.302	0.378	0.00486992	2.24612e-31	-0.612004	0.192	0.59	4.33367e-27	2.52406e-07	7.64887e-62
Spata13	2.75211e-62	-0.711289	0.049	0.468	5.30991e-58	1.04689e-22	-0.540173	0.052	0.284	2.01986e-18	4.59254e-32	-0.617083	0.105	0.514	8.86084e-28	1.04689e-22	8.25632e-62
Itgb1	3.80632e-62	-0.708025	0.438	0.773	7.34392e-58	5.16123e-30	-0.480004	0.783	0.893	9.95808e-26	1.08171e-49	-0.887085	0.49	0.842	2.08704e-45	5.16123e-30	1.1419e-61
Lrrc3	4.91641e-62	-0.698198	0.022	0.433	9.48573e-58	4.30013e-27	-0.605807	0.034	0.287	8.29667e-23	3.89339e-36	-0.694558	0.046	0.474	7.5119e-32	4.30013e-27	1.47492e-61
Srgn	8.10993e-62	-0.764852	0.022	0.432	1.56473e-57	7.34203e-32	-0.709193	0.028	0.315	1.41657e-27	5.62945e-32	-0.679418	0.042	0.438	1.08615e-27	7.34203e-32	2.43298e-61
Clec4a3	9.41241e-62	-0.728461	0.018	0.428	1.81603e-57	2.53739e-25	-0.610036	0.034	0.272	4.89564e-21	2.29797e-32	-0.680749	0.05	0.448	4.43369e-28	2.53739e-25	2.82372e-61
Ctsl	1.3474e-61	-0.747822	0.868	0.943	2.59967e-57	5.79085e-41	-0.672756	0.966	0.986	1.11729e-36	4.66079e-37	-0.747833	0.895	0.957	8.99253e-33	4.66079e-37	4.04219e-61
Sla	1.37841e-61	-0.679022	0.025	0.432	2.65951e-57	7.80919e-24	-0.540304	0.036	0.267	1.5067e-19	1.8176e-36	-0.694696	0.054	0.487	3.50688e-32	7.80919e-24	4.13524e-61
Arhgef2	1.52629e-61	-0.658641	0.036	0.446	2.94482e-57	1.03039e-25	-0.549315	0.018	0.254	1.98803e-21	2.02687e-36	-0.649361	0.042	0.472	3.91065e-32	1.03039e-25	4.57887e-61
Myh9	5.8469e-61	-0.725666	0.139	0.55	1.1281e-56	0.00012314	-0.370393	0.377	0.396	1	1.25342e-32	-0.697941	0.209	0.606	2.41835e-28	0.00012314	1.75407e-60
Ctsf	7.53271e-61	-0.683303	0.159	0.572	1.45336e-56	0.00062502	-0.313045	0.318	0.347	1	1.1457e-31	-0.636874	0.197	0.595	2.21051e-27	0.00062502	2.25981e-60
Swi5	1.85598e-60	0.738861	0.671	0.385	3.58093e-56	1.67881e-13	0.429199	0.333	0.201	3.23909e-09	7.54904e-31	0.855459	0.615	0.387	1.45651e-26	1.67881e-13	5.56794e-60
Arl8b	2.04675e-60	-0.668351	0.085	0.497	3.949e-56	1.11624e-23	-0.528753	0.031	0.258	2.15368e-19	4.75957e-38	-0.692499	0.1	0.556	9.18312e-34	1.11624e-23	6.14026e-60
Atp6v1e1	2.05475e-60	0.803418	0.687	0.413	3.96443e-56	3.40373e-21	0.613156	0.434	0.262	6.56716e-17	7.98171e-18	0.713954	0.607	0.467	1.53999e-13	7.98171e-18	6.16424e-60
Tardbp	2.76183e-60	-0.66734	0.112	0.533	5.32867e-56	8.29921e-11	-0.380357	0.16	0.301	1.60125e-06	6.72076e-25	-0.525026	0.209	0.575	1.2967e-20	8.29921e-11	8.28548e-60
Kansl1	3.6176e-60	-0.650135	0.063	0.473	6.9798e-56	5.67578e-21	-0.48639	0.044	0.258	1.09509e-16	4.95836e-34	-0.647175	0.092	0.502	9.56665e-30	5.67578e-21	1.08528e-59
H2-T23	3.65799e-60	-0.699467	0.083	0.493	7.05772e-56	4.6808e-23	-0.538043	0.044	0.273	9.03113e-19	6.66187e-30	-0.611674	0.088	0.475	1.28534e-25	4.6808e-23	1.0974e-59
Atp5f1	5.12271e-60	0.843021	0.767	0.574	9.88376e-56	3.56503e-54	0.767047	0.677	0.322	6.87837e-50	5.35992e-50	0.969606	0.82	0.566	1.03414e-45	5.35992e-50	1.53681e-59
Elf1	5.54784e-60	-0.661366	0.045	0.453	1.0704e-55	1.34998e-22	-0.510306	0.041	0.267	2.60466e-18	7.83873e-40	-0.725195	0.075	0.535	1.5124e-35	1.34998e-22	1.66435e-59
Clip1	5.98951e-60	-0.696172	0.038	0.443	1.15562e-55	3.50664e-23	-0.549185	0.028	0.25	6.7657e-19	4.15557e-40	-0.759868	0.105	0.566	8.01775e-36	3.50664e-23	1.79685e-59
Tmem86a	1.01333e-59	-0.688712	0.157	0.561	1.95513e-55	0.00212052	-0.317114	0.367	0.373	1	6.36829e-25	-0.562351	0.251	0.598	1.2287e-20	0.00212052	3.04e-59
Taok1	1.01623e-59	-0.685803	0.132	0.551	1.96072e-55	0.00138043	-0.297851	0.274	0.309	1	6.63937e-33	-0.661433	0.184	0.594	1.281e-28	0.00138043	3.04869e-59
Cebpz	1.08288e-59	-0.697776	0.179	0.597	2.08932e-55	0.000382507	-0.367086	0.45	0.443	1	9.81007e-26	-0.594144	0.301	0.628	1.89275e-21	0.000382507	3.24865e-59
Lyz2	1.25432e-59	-1.31843	0.029	0.434	2.42008e-55	3.15486e-30	-1.13867	0.049	0.328	6.08698e-26	8.06281e-24	-0.790802	0.033	0.353	1.55564e-19	8.06281e-24	3.76295e-59
Il6st	1.53369e-59	-0.717989	0.161	0.566	2.9591e-55	7.88943e-06	-0.368248	0.545	0.537	0.152219	8.12885e-50	-0.899053	0.28	0.736	1.56838e-45	7.88943e-06	4.60106e-59
Ehd4	2.26363e-59	-0.675674	0.085	0.5	4.36744e-55	2.09305e-05	-0.328085	0.245	0.312	0.403834	7.20147e-39	-0.748745	0.163	0.607	1.38945e-34	2.09305e-05	6.79088e-59
Ubc	2.77093e-59	-0.648488	0.808	0.94	5.34623e-55	2.01635e-15	-0.34815	0.928	0.974	3.89034e-11	9.71274e-17	-0.414715	0.778	0.911	1.87398e-12	2.01635e-15	8.31278e-59
Suclg1	2.92844e-59	0.68261	0.6	0.302	5.65013e-55	3.80785e-19	0.417815	0.282	0.132	7.34686e-15	1.20764e-30	0.76933	0.569	0.296	2.33001e-26	3.80785e-19	8.78532e-59
Scaf11	3.10512e-59	-0.745723	0.32	0.683	5.99102e-55	5.20577e-14	-0.390315	0.636	0.705	1.0044e-09	1.30463e-33	-0.671319	0.385	0.747	2.51715e-29	5.20577e-14	9.31537e-59
Mtch1	3.3347e-59	0.744645	0.698	0.437	6.43396e-55	2.03801e-17	0.475487	0.432	0.268	3.93213e-13	2.81513e-16	0.624017	0.603	0.471	5.43152e-12	2.81513e-16	1.00041e-58
Pabpc1	4.96939e-59	-0.692183	0.447	0.768	9.58794e-55	1.00205e-46	-0.632312	0.767	0.914	1.93336e-42	3.54437e-25	-0.5591	0.515	0.795	6.83851e-21	3.54437e-25	1.49082e-58
Arid4a	5.57192e-59	-0.716874	0.072	0.485	1.07505e-54	2.58263e-18	-0.490751	0.054	0.25	4.98292e-14	1.00275e-36	-0.771534	0.088	0.524	1.93471e-32	2.58263e-18	1.67158e-58
Itgav	9.71685e-59	-0.692518	0.143	0.551	1.87477e-54	1.29892e-06	-0.323595	0.227	0.315	0.0250614	1.65694e-30	-0.617086	0.184	0.579	3.1969e-26	1.29892e-06	2.91506e-58
Rsbn1l	1.10139e-58	-0.659405	0.094	0.505	2.12503e-54	5.43027e-19	-0.439087	0.049	0.251	1.04772e-14	2.28509e-34	-0.655244	0.121	0.54	4.40885e-30	5.43027e-19	3.30418e-58
Cdc42	1.26611e-58	-0.644107	0.761	0.935	2.44283e-54	3.90092e-18	-0.383004	0.922	0.979	7.52643e-14	2.53357e-14	-0.356894	0.845	0.926	4.88827e-10	2.53357e-14	3.79832e-58
Apc	1.40308e-58	-0.730868	0.083	0.489	2.7071e-54	1.48583e-16	-0.475368	0.083	0.265	2.86675e-12	9.6765e-35	-0.728367	0.138	0.565	1.86698e-30	1.48583e-16	4.20923e-58
Ccl9	1.73073e-58	-0.891134	0.029	0.426	3.33927e-54	7.54138e-24	-0.648417	0.031	0.257	1.45503e-19	1.12295e-30	-0.758931	0.071	0.468	2.16662e-26	7.54138e-24	5.19219e-58
Tspan7	1.96468e-58	-0.756679	0.063	0.471	3.79066e-54	3.63758e-25	-0.597767	0.036	0.283	7.01835e-21	2.77879e-30	-0.758132	0.092	0.485	5.3614e-26	3.63758e-25	5.89405e-58
Cerk	3.79877e-58	-0.660475	0.067	0.473	7.32936e-54	2.30962e-24	-0.537446	0.023	0.251	4.45618e-20	6.15069e-36	-0.687749	0.092	0.524	1.18671e-31	2.30962e-24	1.13963e-57
Plod3	5.16814e-58	-0.642629	0.056	0.456	9.97142e-54	8.6909e-21	-0.475244	0.047	0.26	1.67682e-16	1.13118e-33	-0.629545	0.084	0.499	2.1825e-29	8.6909e-21	1.55044e-57
Sgpl1	5.19091e-58	-0.63692	0.047	0.448	1.00153e-53	8.6357e-22	-0.516593	0.057	0.281	1.66617e-17	1.42133e-30	-0.619841	0.1	0.486	2.74231e-26	8.6357e-22	1.55727e-57
Tent5a	6.24867e-58	-0.856985	0.098	0.497	1.20562e-53	5.29191e-19	-0.551127	0.065	0.268	1.02102e-14	4.04918e-17	-0.48652	0.163	0.446	7.81249e-13	4.04918e-17	1.8746e-57
Bnip2	1.1027e-57	-0.67115	0.054	0.451	2.12756e-53	1.19564e-23	-0.551084	0.041	0.271	2.30687e-19	7.84888e-26	-0.565727	0.121	0.484	1.51436e-21	1.19564e-23	3.30811e-57
Dpy19l4	1.13786e-57	-0.693825	0.072	0.469	2.19539e-53	2.23412e-23	-0.590866	0.078	0.312	4.31051e-19	1.92555e-40	-0.749921	0.084	0.552	3.71516e-36	2.23412e-23	3.41358e-57
Rps27l	1.18054e-57	0.763642	0.68	0.411	2.27773e-53	7.22912e-19	0.532638	0.377	0.213	1.39479e-14	6.1209e-34	0.863299	0.653	0.395	1.18097e-29	7.22912e-19	3.54162e-57
Nek7	1.18098e-57	-0.678087	0.132	0.543	2.27859e-53	0.000401834	-0.302113	0.289	0.33	1	1.36996e-19	-0.469816	0.293	0.603	2.6432e-15	0.000401834	3.54295e-57
Zfp644	1.72437e-57	-0.66347	0.13	0.531	3.32701e-53	4.48856e-11	-0.350818	0.111	0.254	8.66023e-07	1.67856e-34	-0.670341	0.151	0.579	3.23862e-30	4.48856e-11	5.17312e-57
Mat2a	1.85311e-57	-0.708629	0.168	0.568	3.5754e-53	1.33857e-10	-0.376003	0.14	0.278	2.58265e-06	3.93515e-20	-0.491537	0.226	0.534	7.59248e-16	1.33857e-10	5.55934e-57
Hnrnpul1	2.01104e-57	-0.655175	0.13	0.537	3.88011e-53	6.84317e-08	-0.36254	0.235	0.336	0.00132032	1.9343e-37	-0.68191	0.142	0.585	3.73204e-33	6.84317e-08	6.03313e-57
Ulk2	2.01867e-57	-0.678581	0.103	0.507	3.89482e-53	3.58165e-10	-0.414658	0.165	0.288	6.91043e-06	3.86312e-33	-0.692791	0.188	0.589	7.45351e-29	3.58165e-10	6.05601e-57
Ppt1	2.89313e-57	-0.631333	0.228	0.627	5.58201e-53	0.000655407	-0.278974	0.589	0.559	1	1.51502e-27	-0.573598	0.339	0.685	2.92308e-23	0.000655407	8.6794e-57
Arhgdia	3.40147e-57	-0.664151	0.235	0.618	6.56279e-53	0.00763076	-0.255186	0.463	0.441	1	9.12221e-22	-0.500672	0.326	0.629	1.76004e-17	0.00763076	1.02044e-56
Gatm	1.02303e-56	-0.690164	0.013	0.4	1.97384e-52	5.89472e-24	-0.578195	0.034	0.26	1.13733e-19	1.60132e-23	-0.53324	0.071	0.396	3.08959e-19	1.60132e-23	3.06909e-56
Magt1	1.02699e-56	-0.728118	0.134	0.533	1.98147e-52	0.00159793	-0.315053	0.271	0.304	1	5.6952e-30	-0.711815	0.209	0.583	1.09883e-25	0.00159793	3.08096e-56
Elk3	1.36735e-56	-0.657615	0.049	0.441	2.63817e-52	8.60145e-25	-0.572547	0.059	0.309	1.65956e-20	3.84533e-34	-0.649036	0.084	0.508	7.41918e-30	8.60145e-25	4.10205e-56
Selenow	1.85463e-56	0.549602	0.57	0.248	3.57832e-52	5.99067e-29	0.470068	0.331	0.138	1.15584e-24	7.79093e-36	0.383338	0.502	0.183	1.50318e-31	5.99067e-29	5.56388e-56
Leprot	1.96465e-56	-0.629837	0.047	0.434	3.79059e-52	4.06604e-17	-0.418663	0.062	0.253	7.84501e-13	4.75281e-28	-0.541418	0.096	0.475	9.17006e-24	4.06604e-17	5.89394e-56
Ankrd17	2.90174e-56	-0.702529	0.114	0.513	5.59861e-52	5.10054e-17	-0.455383	0.07	0.261	9.84099e-13	1.15663e-34	-0.694888	0.105	0.523	2.2316e-30	5.10054e-17	8.70521e-56
Chd4	5.46448e-56	-0.693943	0.136	0.535	1.05432e-51	0.00171855	-0.337155	0.357	0.365	1	5.75594e-32	-0.667696	0.209	0.621	1.11055e-27	0.00171855	1.63934e-55
Rbbp6	5.84588e-56	-0.675638	0.161	0.561	1.1279e-51	0.0135537	-0.254295	0.377	0.377	1	1.41041e-23	-0.556663	0.285	0.625	2.72125e-19	0.0135537	1.75376e-55
Mrps33	7.35364e-56	0.749356	0.62	0.344	1.41881e-51	5.26143e-18	0.507262	0.323	0.174	1.01514e-13	6.88925e-23	0.701753	0.577	0.368	1.32921e-18	5.26143e-18	2.20609e-55
Mlxipl	8.31232e-56	-0.614126	0.016	0.394	1.60378e-51	2.69233e-24	-0.549707	0.031	0.261	5.19458e-20	9.48896e-35	-0.665892	0.059	0.477	1.8308e-30	2.69233e-24	2.4937e-55
Hnrnpdl	9.88894e-56	-0.633326	0.076	0.473	1.90797e-51	1.62574e-21	-0.519618	0.052	0.27	3.13671e-17	3.6465e-24	-0.51166	0.167	0.535	7.03556e-20	1.62574e-21	2.96668e-55
Slc11a1	1.05293e-55	-0.65666	0.025	0.409	2.03152e-51	3.5442e-28	-0.628046	0.034	0.296	6.83818e-24	2.45267e-30	-0.638971	0.05	0.433	4.73217e-26	3.5442e-28	3.15878e-55
Rhoa	1.23396e-55	-0.620636	0.593	0.861	2.3808e-51	7.46774e-30	-0.454887	0.829	0.936	1.44082e-25	1.25083e-17	-0.42949	0.699	0.859	2.41336e-13	1.25083e-17	3.70188e-55
Rapgef6	1.29209e-55	-0.694037	0.125	0.521	2.49296e-51	5.50824e-05	-0.273669	0.22	0.291	1	5.27908e-33	-0.71456	0.172	0.587	1.01855e-28	5.50824e-05	3.87627e-55
Acer3	1.6451e-55	-0.677757	0.087	0.481	3.17405e-51	8.19438e-12	-0.434092	0.155	0.3	1.58102e-07	5.2175e-34	-0.700641	0.159	0.585	1.00666e-29	8.19438e-12	4.93529e-55
Bhlhe41	2.18264e-55	-0.73053	0.11	0.5	4.21119e-51	1.78485e-12	-0.527071	0.22	0.35	3.44369e-08	2.71255e-26	-0.607731	0.197	0.556	5.23359e-22	1.78485e-12	6.54792e-55
Crebbp	3.16636e-55	-0.664037	0.123	0.527	6.10917e-51	2.11332e-11	-0.387251	0.145	0.295	4.07744e-07	2.23921e-28	-0.606748	0.184	0.561	4.32034e-24	2.11332e-11	9.49907e-55
Skp1a	3.34763e-55	0.726228	0.635	0.362	6.45892e-51	6.07425e-19	0.515588	0.354	0.19	1.17196e-14	2.07023e-27	0.715842	0.623	0.392	3.99431e-23	6.07425e-19	1.00429e-54
Tspan13	3.69697e-55	-0.693854	0.076	0.463	7.13294e-51	1.51643e-22	-0.586723	0.065	0.291	2.92579e-18	3.16154e-27	-0.603113	0.121	0.487	6.09987e-23	1.51643e-22	1.10909e-54
Clasp2	5.47559e-55	-0.659067	0.125	0.516	1.05646e-50	6.22783e-12	-0.380476	0.129	0.284	1.2016e-07	2.85275e-34	-0.675062	0.167	0.574	5.5041e-30	6.22783e-12	1.64268e-54
Atp5g2	8.79941e-55	0.733928	0.832	0.671	1.69776e-50	4.12287e-14	0.336353	0.837	0.643	7.95466e-10	1.23402e-29	0.775736	0.812	0.642	2.38091e-25	4.12287e-14	2.63982e-54
P4hb	1.43841e-54	-0.653019	0.161	0.549	2.77526e-50	0.000443276	-0.326508	0.385	0.401	1	7.71294e-27	-0.585929	0.247	0.601	1.48813e-22	0.000443276	4.31522e-54
Numa1	1.76746e-54	-0.63434	0.112	0.504	3.41013e-50	1.65997e-15	-0.444319	0.093	0.269	3.20275e-11	9.95297e-30	-0.610556	0.163	0.557	1.92033e-25	1.65997e-15	5.30237e-54
Ypel3	2.14125e-54	-0.648891	0.17	0.564	4.13133e-50	3.19129e-06	-0.306094	0.222	0.309	0.0615727	1.12213e-16	-0.408908	0.272	0.562	2.16504e-12	3.19129e-06	6.42376e-54
Hnrnpa0	4.5604e-54	-0.614168	0.304	0.673	8.79883e-50	2.71788e-07	-0.278421	0.628	0.642	0.00524388	5.29935e-26	-0.514968	0.41	0.727	1.02246e-21	2.71788e-07	1.36812e-53
Asxl2	6.5636e-54	-0.649512	0.069	0.45	1.26638e-49	1.82274e-23	-0.544639	0.028	0.251	3.51679e-19	8.63319e-32	-0.651064	0.079	0.477	1.66569e-27	1.82274e-23	1.96908e-53
Phf20l1	7.43108e-54	-0.67377	0.128	0.517	1.43375e-49	4.09709e-07	-0.346165	0.212	0.312	0.00790493	2.57656e-28	-0.614651	0.192	0.578	4.97122e-24	4.09709e-07	2.22932e-53
Rb1cc1	1.25083e-53	-0.680283	0.116	0.504	2.41336e-49	2.93607e-18	-0.474919	0.057	0.252	5.66484e-14	2.34313e-29	-0.628251	0.126	0.52	4.52083e-25	2.93607e-18	3.7525e-53
Atpif1	1.42143e-53	0.776613	0.758	0.551	2.7425e-49	7.71374e-22	0.448422	0.574	0.33	1.48829e-17	5.77716e-21	0.71622	0.711	0.546	1.11464e-16	5.77716e-21	4.26429e-53
Lpcat3	1.46425e-53	-0.605708	0.056	0.437	2.82513e-49	2.24913e-24	-0.525502	0.023	0.253	4.33948e-20	5.63258e-40	-0.707936	0.067	0.527	1.08675e-35	2.24913e-24	4.39275e-53
Sem1	2.41067e-53	0.75401	0.761	0.562	4.65115e-49	8.32456e-29	0.534303	0.592	0.326	1.60614e-24	4.10654e-32	0.809681	0.724	0.513	7.92316e-28	8.32456e-29	7.23201e-53
Tmed7	3.399e-53	-0.630301	0.172	0.561	6.55803e-49	0.00309199	-0.258335	0.287	0.316	1	2.25502e-26	-0.551846	0.226	0.595	4.35084e-22	0.00309199	1.0197e-52
Capzb	3.63004e-53	-0.624958	0.345	0.699	7.00379e-49	3.96557e-10	-0.33851	0.682	0.706	7.65116e-06	2.73963e-21	-0.503159	0.418	0.715	5.28585e-17	3.96557e-10	1.08901e-52
Clint1	3.87744e-53	-0.623808	0.121	0.509	7.48114e-49	5.72317e-06	-0.345258	0.23	0.304	0.110423	1.47018e-30	-0.632342	0.205	0.606	2.83657e-26	5.72317e-06	1.16323e-52
Sh2b3	5.38994e-53	-0.605815	0.038	0.409	1.03993e-48	5.39663e-20	-0.46312	0.052	0.264	1.04123e-15	9.3663e-30	-0.584201	0.059	0.436	1.80713e-25	5.39663e-20	1.61698e-52
Arpc2	1.12863e-52	-0.631245	0.555	0.841	2.17757e-48	3.04366e-26	-0.443598	0.84	0.935	5.87244e-22	1.74828e-14	-0.392698	0.669	0.84	3.37312e-10	1.74828e-14	3.38588e-52
Tns3	1.55141e-52	-0.626659	0.074	0.448	2.99329e-48	1.03502e-21	-0.50277	0.039	0.253	1.99696e-17	3.03055e-24	-0.51868	0.138	0.494	5.84715e-20	1.03502e-21	4.65422e-52
Ccl6	1.85783e-52	-0.753789	0.013	0.38	3.58449e-48	5.79035e-29	-0.742256	0.028	0.293	1.11719e-24	6.616e-32	-0.775835	0.054	0.451	1.27649e-27	5.79035e-29	5.57348e-52
Rin2	3.33269e-52	-0.64278	0.065	0.436	6.43009e-48	3.61641e-16	-0.494306	0.124	0.309	6.9775e-12	6.04052e-39	-0.768902	0.134	0.578	1.16546e-34	3.61641e-16	9.99807e-52
Naa35	6.70414e-52	-0.630624	0.103	0.482	1.2935e-47	4.37483e-14	-0.427027	0.111	0.28	8.44079e-10	1.08069e-35	-0.730845	0.159	0.571	2.08508e-31	4.37483e-14	2.01124e-51
Nfe2l2	7.1207e-52	-0.626626	0.244	0.623	1.37387e-47	0.00324515	-0.293037	0.517	0.486	1	2.70163e-17	-0.444289	0.356	0.632	5.21253e-13	0.00324515	2.13621e-51
Mier1	7.47693e-52	-0.63675	0.123	0.511	1.4426e-47	8.39357e-21	-0.490965	0.052	0.27	1.61946e-16	8.57767e-30	-0.638149	0.138	0.533	1.65498e-25	8.39357e-21	2.24308e-51
Pgrmc1	1.02277e-51	0.544651	0.53	0.243	1.97334e-47	2.84085e-28	0.451422	0.287	0.111	5.48113e-24	4.50775e-26	0.596246	0.49	0.238	8.69725e-22	4.50775e-26	3.06831e-51
Plgrkt	1.10809e-51	-0.60111	0.121	0.501	2.13794e-47	1.1292e-17	-0.443059	0.062	0.256	2.17868e-13	2.52368e-35	-0.661945	0.13	0.559	4.86919e-31	1.1292e-17	3.32426e-51
Mdh2	1.38095e-51	0.642797	0.579	0.299	2.6644e-47	1.9875e-09	0.311587	0.258	0.156	3.83468e-05	7.01828e-23	0.629824	0.51	0.275	1.35411e-18	1.9875e-09	4.14285e-51
Tmem147	1.71103e-51	0.614766	0.575	0.296	3.30125e-47	3.19149e-21	0.497503	0.307	0.147	6.15765e-17	5.86075e-19	0.522079	0.494	0.288	1.13077e-14	5.86075e-19	5.13308e-51
Senp2	2.11084e-51	-0.628055	0.087	0.459	4.07265e-47	1.22319e-23	-0.543435	0.034	0.261	2.36002e-19	1.86176e-30	-0.637607	0.13	0.523	3.59208e-26	1.22319e-23	6.33251e-51
Abi1	2.49895e-51	-0.612414	0.101	0.476	4.82147e-47	2.69569e-17	-0.44479	0.075	0.271	5.20107e-13	1.95837e-23	-0.495349	0.18	0.531	3.77848e-19	2.69569e-17	7.49685e-51
Ccdc12	1.02136e-50	-0.59413	0.195	0.579	1.97062e-46	0.000405258	-0.250488	0.225	0.283	1	6.39685e-19	-0.437404	0.251	0.565	1.23421e-14	0.000405258	3.06409e-50
Tnrc6c	1.38207e-50	-0.616001	0.114	0.493	2.66657e-46	5.01804e-15	-0.378202	0.075	0.253	9.68181e-11	9.19737e-29	-0.576023	0.163	0.548	1.77454e-24	5.01804e-15	4.14621e-50
Mbnl2	2.33614e-50	-0.598518	0.206	0.6	4.50736e-46	0.17721	-0.258498	0.364	0.332	1	4.12257e-23	-0.51763	0.272	0.617	7.95408e-19	0.17721	7.00843e-50
M6pr	4.18586e-50	-0.599678	0.145	0.521	8.0762e-46	4.68179e-10	-0.423402	0.253	0.371	9.03304e-06	4.35833e-25	-0.520655	0.213	0.571	8.40897e-21	4.68179e-10	1.25576e-49
Tbc1d9	5.87559e-50	0.685937	0.635	0.372	1.13364e-45	6.35769e-26	0.570098	0.336	0.156	1.22665e-21	5.35928e-25	0.765841	0.603	0.373	1.03402e-20	5.35928e-25	1.76268e-49
Usp8	6.00091e-50	-0.614591	0.154	0.532	1.15782e-45	0.000885421	-0.301781	0.318	0.344	1	6.80166e-21	-0.508664	0.297	0.615	1.31231e-16	0.000885421	1.80027e-49
Park7	9.39198e-50	0.752584	0.678	0.447	1.81209e-45	1.103e-12	0.46805	0.346	0.217	2.12813e-08	9.4325e-27	0.714892	0.657	0.432	1.81991e-22	1.103e-12	2.81759e-49
Csnk1a1	1.30399e-49	-0.594024	0.441	0.757	2.51592e-45	4.99103e-16	-0.35898	0.739	0.816	9.62969e-12	7.30943e-22	-0.476869	0.527	0.785	1.41028e-17	4.99103e-16	3.91198e-49
Prpf4b	1.86313e-49	-0.662609	0.371	0.698	3.59472e-45	1.8441e-16	-0.419925	0.693	0.766	3.55801e-12	4.86485e-25	-0.577268	0.469	0.764	9.38624e-21	1.8441e-16	5.58939e-49
Tmem176a	1.89935e-49	-0.701009	0.224	0.585	3.6646e-45	0.0249612	-0.329015	0.439	0.403	1	4.59456e-24	-0.617297	0.28	0.603	8.86475e-20	0.0249612	5.69804e-49
Ktn1	2.42795e-49	-0.639335	0.179	0.552	4.68449e-45	0.0577633	-0.276954	0.398	0.372	1	1.20927e-31	-0.713405	0.251	0.63	2.33316e-27	0.0577633	7.28386e-49
Dad1	2.51576e-49	0.645546	0.783	0.593	4.85391e-45	8.93683e-35	0.563171	0.667	0.365	1.72427e-30	1.15539e-24	0.631799	0.774	0.587	2.2292e-20	1.15539e-24	7.54728e-49
Nedd8	3.05256e-49	0.706753	0.702	0.462	5.88962e-45	4.73884e-06	0.32011	0.331	0.246	0.0914312	8.57695e-19	0.674919	0.611	0.44	1.65484e-14	4.73884e-06	9.15769e-49
Tut4	4.77984e-49	-0.601174	0.085	0.456	9.22223e-45	7.38094e-15	-0.411265	0.088	0.262	1.42408e-10	5.7363e-27	-0.612092	0.146	0.52	1.10676e-22	7.38094e-15	1.43395e-48
Micos10	4.87999e-49	0.662393	0.673	0.422	9.41546e-45	1.14019e-09	0.346693	0.323	0.212	2.19988e-05	5.61855e-19	0.642624	0.594	0.409	1.08404e-14	1.14019e-09	1.464e-48
Dhrs3	5.3684e-49	-0.637106	0.174	0.538	1.03578e-44	1.62514e-06	-0.320257	0.212	0.308	0.0313555	7.41037e-21	-0.478156	0.243	0.558	1.42976e-16	1.62514e-06	1.61052e-48
Hsp90ab1	6.06702e-49	0.588808	0.982	0.922	1.17057e-44	1.93447e-18	0.402593	0.992	0.967	3.73237e-14	2.53992e-38	0.785435	0.992	0.885	4.90052e-34	1.93447e-18	1.82011e-48
Hnrnpu	7.87471e-49	-0.586291	0.55	0.82	1.51935e-44	2.28197e-26	-0.419311	0.819	0.919	4.40283e-22	1.45275e-30	-0.616999	0.632	0.877	2.80294e-26	2.28197e-26	2.36241e-48
Tnrc6a	1.31265e-48	-0.628913	0.121	0.478	2.53263e-44	1.01185e-17	-0.456877	0.07	0.266	1.95226e-13	1.04968e-32	-0.657858	0.105	0.512	2.02525e-28	1.01185e-17	3.93796e-48
Arpc5	2.17731e-48	-0.614043	0.134	0.5	4.20091e-44	1.89591e-17	-0.537909	0.142	0.331	3.65797e-13	1.3469e-17	-0.431593	0.247	0.547	2.5987e-13	1.89591e-17	6.53194e-48
Mpc2	3.06437e-48	0.681257	0.6	0.353	5.9124e-44	9.47287e-16	0.422889	0.297	0.157	1.8277e-11	2.56488e-17	0.572149	0.548	0.373	4.94867e-13	9.47287e-16	9.19312e-48
Cul1	4.5147e-48	-0.590567	0.154	0.526	8.71066e-44	4.75218e-05	-0.273405	0.227	0.3	0.916886	1.6367e-23	-0.528122	0.264	0.599	3.15784e-19	4.75218e-05	1.35441e-47
Nufip2	4.83715e-48	-0.600594	0.163	0.532	9.33279e-44	4.11806e-06	-0.259771	0.163	0.261	0.0794538	2.01274e-18	-0.40276	0.259	0.573	3.88338e-14	4.11806e-06	1.45114e-47
mt-Nd6	5.20971e-48	0.735064	0.546	0.268	1.00516e-43	1.53354e-14	0.573403	0.364	0.226	2.9588e-10	2.05611e-27	0.737677	0.494	0.228	3.96705e-23	1.53354e-14	1.56291e-47
Serinc1	6.16351e-48	-0.576488	0.512	0.789	1.18919e-43	2.90106e-15	-0.303092	0.78	0.856	5.5973e-11	4.54832e-26	-0.540727	0.611	0.826	8.77553e-22	2.90106e-15	1.84905e-47
Nudc	7.45525e-48	0.631041	0.593	0.328	1.43842e-43	2.51672e-09	0.312798	0.251	0.15	4.85576e-05	2.57182e-18	0.585128	0.531	0.335	4.96207e-14	2.51672e-09	2.23657e-47
Ube2d2a	1.55204e-47	-0.567092	0.197	0.568	2.9945e-43	0.000163568	-0.268661	0.233	0.294	1	1.23219e-20	-0.478816	0.272	0.583	2.37739e-16	0.000163568	4.65611e-47
Psap	2.31138e-23	-0.333945	0.98	0.984	4.45958e-19	1.60742e-47	-0.634601	0.99	0.996	3.10136e-43	1.7852e-17	-0.363631	0.979	0.989	3.44437e-13	1.7852e-17	4.82227e-47
Stx7	2.08538e-47	-0.576535	0.192	0.56	4.02353e-43	0.00213871	-0.284552	0.341	0.359	1	5.73285e-27	-0.591927	0.251	0.608	1.1061e-22	0.00213871	6.25614e-47
Slc15a3	2.74335e-47	-0.596385	0.029	0.372	5.29303e-43	1.57341e-25	-0.618017	0.028	0.267	3.03573e-21	6.57918e-38	-0.74539	0.059	0.504	1.26939e-33	1.57341e-25	8.23006e-47
Fau	1.17487e-25	-0.453183	0.991	0.976	2.2668e-21	3.04081e-47	-0.702827	0.997	0.997	5.86694e-43	1.45092e-05	-0.257815	0.992	0.977	0.279941	1.45092e-05	9.12243e-47
Irf2bpl	7.59783e-47	-0.583987	0.065	0.414	1.46593e-42	2.05599e-19	-0.458155	0.049	0.257	3.96683e-15	7.38449e-29	-0.613386	0.138	0.516	1.42476e-24	2.05599e-19	2.27935e-46
Bod1l	1.10992e-46	-0.630285	0.096	0.457	2.14147e-42	8.49271e-19	-0.481868	0.052	0.252	1.63858e-14	1.10387e-35	-0.785356	0.096	0.531	2.12981e-31	8.49271e-19	3.32975e-46
Tmem256	1.16511e-46	0.646548	0.588	0.326	2.24796e-42	8.53946e-11	0.431645	0.287	0.176	1.6476e-06	6.5847e-20	0.564066	0.531	0.319	1.27045e-15	8.53946e-11	3.49532e-46
Saraf	1.40836e-46	-0.568716	0.396	0.716	2.71728e-42	1.24426e-10	-0.307297	0.693	0.736	2.40068e-06	4.06688e-32	-0.622993	0.406	0.765	7.84663e-28	1.24426e-10	4.22507e-46
Cfl1	1.82615e-46	-0.585764	0.714	0.894	3.52337e-42	6.24718e-46	-0.621005	0.881	0.97	1.20533e-41	1.33813e-11	-0.35816	0.791	0.884	2.58178e-07	1.33813e-11	5.47845e-46
Brd2	1.99959e-46	-0.562376	0.121	0.479	3.85801e-42	3.53379e-13	-0.347483	0.098	0.267	6.81809e-09	2.25493e-27	-0.560959	0.13	0.505	4.35067e-23	3.53379e-13	5.99877e-46
Rcbtb2	4.67673e-46	-0.598273	0.105	0.458	9.02328e-42	9.31282e-21	-0.499344	0.044	0.254	1.79681e-16	5.5788e-23	-0.531073	0.142	0.472	1.07637e-18	9.31282e-21	1.40302e-45
Zbtb7a	9.05309e-46	-0.604969	0.217	0.57	1.7467e-41	0.0714686	-0.250782	0.403	0.376	1	6.84717e-28	-0.592399	0.251	0.616	1.32109e-23	0.0714686	2.71593e-45
Plxnb2	2.13374e-45	-0.573484	0.338	0.669	4.11684e-41	9.78664e-05	-0.271114	0.641	0.606	1	2.34922e-30	-0.63211	0.335	0.698	4.53259e-26	9.78664e-05	6.40123e-45
Pgam1	2.18612e-45	0.595879	0.613	0.353	4.2179e-41	4.74391e-12	0.375669	0.287	0.164	9.1529e-08	2.00058e-21	0.649488	0.548	0.337	3.85993e-17	4.74391e-12	6.55836e-45
Tubb5	5.90169e-45	-0.614624	0.239	0.587	1.13867e-40	0.00647649	-0.323832	0.382	0.378	1	1.27854e-15	-0.440798	0.293	0.56	2.46681e-11	0.00647649	1.77051e-44
Nmt1	9.05031e-45	-0.556932	0.235	0.58	1.74617e-40	5.47483e-10	-0.424308	0.576	0.592	1.05631e-05	1.8004e-17	-0.421584	0.368	0.64	3.47369e-13	5.47483e-10	2.71509e-44
Hltf	9.09154e-45	-0.55972	0.089	0.434	1.75412e-40	4.59062e-15	-0.368175	0.067	0.25	8.85714e-11	5.98334e-22	-0.507696	0.167	0.502	1.15443e-17	4.59062e-15	2.72746e-44
Slc38a2	1.78502e-44	-0.626187	0.076	0.415	3.44402e-40	1.41578e-23	-0.600018	0.062	0.299	2.73161e-19	1.11964e-28	-0.697565	0.134	0.517	2.16023e-24	1.41578e-23	5.35506e-44
Atp6v0a2	2.12693e-44	-0.555155	0.107	0.455	4.1037e-40	9.49601e-17	-0.428095	0.07	0.258	1.83216e-12	7.73034e-28	-0.589521	0.13	0.499	1.49149e-23	9.49601e-17	6.38079e-44
Sort1	2.36483e-44	-0.548996	0.096	0.438	4.5627e-40	1.78636e-19	-0.475573	0.059	0.266	3.44661e-15	2.71449e-25	-0.536595	0.138	0.501	5.23734e-21	1.78636e-19	7.09449e-44
Atrx	4.7537e-44	-0.652029	0.365	0.682	9.17178e-40	6.67707e-19	-0.446064	0.654	0.75	1.28827e-14	1.20885e-29	-0.664149	0.397	0.744	2.33235e-25	6.67707e-19	1.42611e-43
B4galt1	6.99142e-44	-0.570463	0.152	0.5	1.34892e-39	3.93234e-26	-0.616569	0.059	0.313	7.58705e-22	7.33241e-28	-0.56783	0.117	0.486	1.41472e-23	3.93234e-26	2.09743e-43
Tmx3	7.26463e-44	-0.547589	0.116	0.461	1.40164e-39	1.64706e-10	-0.320246	0.109	0.255	3.17783e-06	9.09516e-23	-0.511899	0.184	0.525	1.75482e-18	1.64706e-10	2.17939e-43
Rnaset2a	1.00721e-43	-0.552835	0.239	0.59	1.94331e-39	3.29293e-11	-0.444192	0.553	0.584	6.35338e-07	1.08212e-12	-0.390747	0.264	0.499	2.08784e-08	3.29293e-11	3.02163e-43
Cyc1	1.27357e-43	0.573567	0.555	0.297	2.45722e-39	3.30029e-21	0.404035	0.302	0.139	6.36758e-17	3.07032e-20	0.590241	0.506	0.293	5.92387e-16	3.07032e-20	3.8207e-43
Atp6v1f	1.62606e-43	0.693267	0.74	0.536	3.13732e-39	6.59185e-25	0.524605	0.512	0.29	1.27183e-20	1.00465e-27	0.708014	0.732	0.529	1.93836e-23	6.59185e-25	4.87818e-43
Rpl12	1.37753e-31	-0.551507	0.868	0.92	2.65782e-27	3.38442e-43	-0.713087	0.933	0.986	6.5299e-39	1.12356e-07	-0.338733	0.891	0.914	0.0021678	1.12356e-07	1.01533e-42
Brd1	5.25536e-43	-0.543389	0.183	0.533	1.01397e-38	6.75446e-10	-0.334291	0.129	0.264	1.30321e-05	7.26723e-31	-0.616381	0.184	0.59	1.40214e-26	6.75446e-10	1.57661e-42
Usf2	6.4667e-43	-0.542889	0.172	0.516	1.24768e-38	7.05318e-12	-0.349324	0.114	0.274	1.36084e-07	1.23538e-21	-0.484464	0.201	0.524	2.38355e-17	7.05318e-12	1.94001e-42
Slc3a2	1.17383e-42	-0.567402	0.32	0.647	2.26478e-38	4.23966e-06	-0.360643	0.623	0.599	0.0818001	2.89382e-20	-0.509511	0.381	0.667	5.58334e-16	4.23966e-06	3.52148e-42
Micos13	1.4237e-42	0.588054	0.591	0.337	2.74688e-38	1.02833e-09	0.395101	0.258	0.155	1.98406e-05	7.65248e-30	0.698926	0.569	0.313	1.47647e-25	1.02833e-09	4.27109e-42
Rplp1	2.07618e-42	-0.540052	0.991	0.979	4.00578e-38	4.19165e-41	-0.629269	0.997	0.996	8.08738e-37	2.18713e-09	-0.331365	1	0.977	4.21986e-05	2.18713e-09	6.22854e-42
Purb	6.37131e-42	-0.577259	0.412	0.717	1.22928e-37	1.3736e-11	-0.304177	0.685	0.755	2.65023e-07	2.03782e-22	-0.561715	0.51	0.76	3.93176e-18	1.3736e-11	1.91139e-41
Spcs2	3.59807e-41	-0.545028	0.488	0.765	6.94212e-37	2.73009e-11	-0.300579	0.755	0.805	5.26743e-07	1.04036e-20	-0.483793	0.519	0.777	2.00726e-16	2.73009e-11	1.07942e-40
Snx17	4.13476e-41	-0.519774	0.141	0.476	7.9776e-37	2.18729e-14	-0.385611	0.085	0.259	4.22016e-10	1.19394e-26	-0.56127	0.151	0.526	2.30358e-22	2.18729e-14	1.24043e-40
Ptp4a2	7.09862e-41	-0.529831	0.515	0.778	1.36961e-36	6.41893e-20	-0.377498	0.786	0.887	1.23847e-15	3.83307e-24	-0.522558	0.548	0.806	7.39553e-20	6.41893e-20	2.12959e-40
Xbp1	1.17107e-40	-0.57258	0.237	0.557	2.25946e-36	0.000262714	-0.29944	0.271	0.323	1	4.4815e-21	-0.48849	0.226	0.547	8.6466e-17	0.000262714	3.51321e-40
Tram1	1.19781e-40	-0.554159	0.356	0.669	2.31105e-36	2.74313e-05	-0.293955	0.623	0.601	0.529259	5.47796e-29	-0.600834	0.343	0.695	1.05692e-24	2.74313e-05	3.59343e-40
Tpp1	3.80658e-40	-0.54723	0.488	0.743	7.34441e-36	1.29716e-19	-0.388524	0.739	0.832	2.50274e-15	1.83135e-20	-0.503189	0.523	0.774	3.53341e-16	1.29716e-19	1.14197e-39
Rnf7	4.59592e-40	0.634544	0.689	0.465	8.86736e-36	2.92577e-08	0.340008	0.328	0.229	0.000564498	4.46806e-26	0.667141	0.674	0.483	8.62067e-22	2.92577e-08	1.37878e-39
Calm2	5.59257e-40	-0.521342	0.839	0.933	1.07903e-35	6.58638e-13	-0.339484	0.948	0.983	1.27078e-08	1.22238e-09	-0.270673	0.904	0.939	2.35847e-05	1.22238e-09	1.67777e-39
Ssr1	1.92101e-39	-0.517343	0.174	0.507	3.70639e-35	9.21745e-16	-0.440748	0.093	0.275	1.77842e-11	2.29355e-12	-0.325577	0.264	0.516	4.42517e-08	2.29355e-12	5.76302e-39
Cacna1d	2.35604e-39	-0.500173	0.02	0.318	4.54575e-35	3.93399e-32	-0.708812	0.044	0.336	7.59024e-28	3.45538e-25	-0.563592	0.054	0.389	6.66681e-21	3.45538e-25	7.06813e-39
Rnaset2b	2.86921e-39	-0.525766	0.21	0.533	5.53586e-35	5.36727e-07	-0.367678	0.452	0.494	0.0103556	7.46378e-10	-0.304409	0.276	0.482	1.44006e-05	5.36727e-07	8.60764e-39
Hnrnpa3	3.31916e-39	-0.528372	0.55	0.802	6.404e-35	4.13213e-18	-0.345978	0.804	0.892	7.97253e-14	6.57153e-10	-0.313387	0.715	0.814	1.26791e-05	6.57153e-10	9.95749e-39
Ewsr1	4.02393e-39	-0.508566	0.166	0.496	7.76377e-35	3.3889e-16	-0.425948	0.09	0.282	6.53855e-12	1.66726e-26	-0.543931	0.184	0.555	3.21681e-22	3.3889e-16	1.20718e-38
Eif3a	7.88208e-39	-0.568483	0.19	0.52	1.52077e-34	0.000323399	-0.323082	0.276	0.321	1	2.34011e-25	-0.636279	0.234	0.576	4.51501e-21	0.000323399	2.36462e-38
Syncrip	7.9749e-39	-0.53049	0.128	0.449	1.53868e-34	1.14216e-20	-0.500665	0.044	0.251	2.20368e-16	1.63051e-27	-0.588353	0.151	0.526	3.14591e-23	1.14216e-20	2.39247e-38
Ythdc1	1.1543e-38	-0.512789	0.174	0.513	2.22711e-34	1.32183e-10	-0.338136	0.129	0.272	2.55034e-06	2.41218e-27	-0.580755	0.184	0.564	4.65407e-23	1.32183e-10	3.46291e-38
Ndufb3	1.38179e-38	0.661972	0.615	0.403	2.66602e-34	3.51428e-07	0.387216	0.3	0.212	0.00678045	1.43842e-16	0.536506	0.556	0.365	2.77528e-12	3.51428e-07	4.14536e-38
Cap1	2.89645e-38	-0.499663	0.101	0.415	5.5884e-34	8.22272e-19	-0.436675	0.065	0.274	1.58649e-14	4.23738e-24	-0.530767	0.176	0.52	8.17561e-20	8.22272e-19	8.68934e-38
Larp4b	3.4144e-38	-0.516111	0.123	0.443	6.58774e-34	9.45448e-14	-0.378385	0.085	0.253	1.82415e-09	1.36896e-25	-0.553171	0.134	0.496	2.64127e-21	9.45448e-14	1.02432e-37
Tecr	5.28705e-38	0.559815	0.651	0.427	1.02008e-33	5.47865e-13	0.489509	0.344	0.224	1.05705e-08	3.27502e-10	0.49984	0.54	0.431	6.31882e-06	3.27502e-10	1.58611e-37
Frrs1	5.42406e-38	-0.50076	0.076	0.386	1.04652e-33	1.46787e-20	-0.506897	0.052	0.263	2.8321e-16	1.03731e-19	-0.478782	0.126	0.432	2.00138e-15	1.03731e-19	1.62722e-37
Oaz1	8.06553e-37	0.5663	0.915	0.84	1.55616e-32	2.7724e-08	0.321558	0.938	0.919	0.000534908	6.55861e-38	0.750227	0.954	0.827	1.26542e-33	2.7724e-08	1.96758e-37
Herpud1	3.14152e-37	-0.523477	0.188	0.501	6.06125e-33	4.15889e-14	-0.392099	0.085	0.256	8.02416e-10	3.36037e-22	-0.50294	0.167	0.498	6.4835e-18	4.15889e-14	9.42457e-37
Fubp1	3.2945e-37	-0.508609	0.441	0.73	6.3564e-33	2.46959e-10	-0.291907	0.69	0.756	4.76483e-06	3.96443e-18	-0.463812	0.531	0.762	7.64898e-14	2.46959e-10	9.88349e-37
Tnks2	3.97097e-37	-0.502813	0.154	0.467	7.66158e-33	2.73793e-11	-0.317619	0.098	0.25	5.28256e-07	1.43925e-18	-0.442939	0.218	0.526	2.77689e-14	2.73793e-11	1.19129e-36
Pttg1ip	5.64991e-37	-0.479176	0.154	0.467	1.09009e-32	7.63326e-19	-0.461797	0.057	0.257	1.47276e-14	3.68905e-21	-0.460337	0.184	0.507	7.11765e-17	7.63326e-19	1.69497e-36
Ifi30	5.66446e-37	-0.589457	0.098	0.403	1.0929e-32	1.52868e-25	-0.621607	0.054	0.306	2.94943e-21	1.2461e-15	-0.44775	0.121	0.382	2.40422e-11	1.2461e-15	1.69934e-36
Nipa2	1.12307e-36	-0.517725	0.168	0.477	2.16685e-32	2.16039e-13	-0.374051	0.085	0.251	4.16826e-09	1.0442e-22	-0.484478	0.176	0.516	2.01469e-18	2.16039e-13	3.3692e-36
Atp5c1	1.57341e-36	0.64583	0.644	0.446	3.03574e-32	2.01638e-10	0.435577	0.364	0.256	3.89041e-06	6.27758e-28	0.779399	0.674	0.449	1.2112e-23	2.01638e-10	4.72024e-36
Hspe1	2.25986e-36	0.611036	0.682	0.476	4.36018e-32	9.22582e-06	0.302659	0.349	0.266	0.178003	4.62976e-16	0.56954	0.598	0.435	8.93266e-12	9.22582e-06	6.77959e-36
Atp6ap2	8.04293e-13	0.341915	0.664	0.601	1.5518e-08	4.85972e-36	0.543244	0.711	0.39	9.37634e-32	1.26472e-05	0.305004	0.674	0.631	0.244016	1.26472e-05	1.45792e-35
Ppig	7.14106e-36	-0.526433	0.123	0.435	1.3778e-31	6.46452e-11	-0.3795	0.109	0.251	1.24726e-06	1.9208e-18	-0.494871	0.172	0.465	3.706e-14	6.46452e-11	2.14232e-35
Birc6	1.56997e-35	-0.514331	0.177	0.487	3.02909e-31	9.23541e-11	-0.328883	0.114	0.266	1.78188e-06	1.18949e-22	-0.522916	0.201	0.541	2.295e-18	9.23541e-11	4.7099e-35
Soat1	1.95366e-35	-0.508727	0.161	0.467	3.76939e-31	4.23818e-11	-0.351793	0.103	0.251	8.17715e-07	7.49376e-19	-0.450841	0.197	0.497	1.44585e-14	4.23818e-11	5.86098e-35
Ltc4s	2.23916e-27	-0.572362	0.743	0.833	4.32024e-23	6.06555e-35	-0.645589	0.889	0.939	1.17029e-30	2.29775e-19	-0.617879	0.749	0.838	4.43327e-15	2.29775e-19	1.81967e-34
Pbrm1	1.13672e-34	-0.497952	0.154	0.465	2.19318e-30	7.96142e-17	-0.48268	0.083	0.273	1.53608e-12	4.81592e-23	-0.56235	0.201	0.539	9.29183e-19	7.96142e-17	3.41015e-34
Dazap2	1.18059e-34	-0.463137	0.159	0.465	2.27783e-30	2.78504e-15	-0.404452	0.098	0.282	5.37346e-11	5.06696e-18	-0.403078	0.188	0.492	9.77619e-14	2.78504e-15	3.54177e-34
Wac	1.31388e-34	-0.447692	0.19	0.504	2.535e-30	1.26817e-11	-0.329021	0.109	0.264	2.4468e-07	4.42904e-20	-0.459318	0.209	0.533	8.54539e-16	1.26817e-11	3.94163e-34
Thrap3	1.59837e-34	-0.486714	0.172	0.48	3.08389e-30	2.64131e-16	-0.419846	0.07	0.256	5.09615e-12	1.78435e-20	-0.494402	0.213	0.53	3.44272e-16	2.64131e-16	4.7951e-34
Ctnnb1	2.37741e-34	-0.503802	0.197	0.508	4.58697e-30	4.57463e-19	-0.50721	0.096	0.31	8.82628e-15	7.61589e-19	-0.436061	0.188	0.509	1.46941e-14	7.61589e-19	7.13223e-34
Vps4b	4.31306e-34	-0.479475	0.141	0.441	8.32162e-30	1.50041e-12	-0.337166	0.09	0.25	2.8949e-08	5.00905e-11	-0.279042	0.272	0.509	9.66447e-07	5.00905e-11	1.29392e-33
BC005537	7.00472e-34	-0.485274	0.19	0.49	1.35149e-29	1.66885e-16	-0.423319	0.083	0.275	3.21987e-12	5.9459e-15	-0.376761	0.238	0.503	1.1472e-10	5.9459e-15	2.10142e-33
Ostf1	1.69928e-33	-0.471699	0.199	0.495	3.2786e-29	3.49473e-15	-0.375376	0.078	0.255	6.74273e-11	1.1649e-18	-0.423818	0.201	0.506	2.24756e-14	3.49473e-15	5.09785e-33
Pdcd5	4.67153e-33	0.559561	0.557	0.335	9.01326e-29	2.69735e-19	0.58203	0.326	0.167	5.20426e-15	4.77619e-14	0.54439	0.49	0.329	9.21519e-10	4.77619e-14	1.40146e-32
Aup1	7.64683e-33	-0.440139	0.168	0.466	1.47538e-28	4.96099e-15	-0.393607	0.103	0.291	9.57173e-11	2.37949e-26	-0.550321	0.151	0.516	4.59099e-22	4.96099e-15	2.29405e-32
Dync1h1	1.39347e-32	-0.485255	0.166	0.465	2.68855e-28	2.88173e-14	-0.374851	0.096	0.281	5.56001e-10	2.10422e-23	-0.538244	0.176	0.523	4.05988e-19	2.88173e-14	4.1804e-32
Hnrnpl	1.711e-32	-0.439932	0.183	0.48	3.30121e-28	5.74094e-11	-0.30782	0.119	0.276	1.10766e-06	3.77526e-19	-0.414398	0.184	0.5	7.28399e-15	5.74094e-11	5.13301e-32
Rab10	2.2628e-32	-0.46074	0.197	0.498	4.36584e-28	8.12943e-13	-0.328858	0.096	0.266	1.56849e-08	1.77527e-18	-0.419077	0.238	0.553	3.42521e-14	8.12943e-13	6.78839e-32
Mpc1	2.29476e-26	0.470227	0.756	0.63	4.42751e-22	3.92559e-32	0.558199	0.724	0.419	7.57404e-28	5.43601e-20	0.625034	0.782	0.636	1.04882e-15	5.43601e-20	1.17768e-31
Tle4	5.54865e-32	-0.446398	0.139	0.436	1.07056e-27	2.96719e-11	-0.318711	0.114	0.269	5.7249e-07	9.30401e-24	-0.508133	0.155	0.511	1.79512e-19	2.96719e-11	1.6646e-31
mt-Atp8	9.15368e-32	0.423575	0.485	0.259	1.76611e-27	1.39224e-06	0.360005	0.357	0.266	0.0268619	1.08126e-14	0.444499	0.431	0.247	2.08619e-10	1.39224e-06	2.7461e-31
Dnase2a	1.36356e-31	-0.457795	0.141	0.424	2.63085e-27	2.0982e-20	-0.492767	0.083	0.304	4.04827e-16	4.73688e-17	-0.402209	0.163	0.448	9.13934e-13	4.73688e-17	4.09068e-31
Srp14	1.6258e-31	0.505258	0.626	0.422	3.13683e-27	2.22865e-09	0.345421	0.31	0.202	4.29996e-05	1.0117e-17	0.64318	0.59	0.436	1.95198e-13	2.22865e-09	4.87741e-31
Pdcd6	8.99232e-29	0.443931	0.447	0.242	1.73498e-24	1.18264e-23	0.427508	0.269	0.11	2.28179e-19	1.87769e-31	0.616915	0.519	0.24	3.62282e-27	1.18264e-23	5.63308e-31
Canx	3.32889e-31	-0.451343	0.776	0.897	6.42276e-27	1.2677e-16	-0.377211	0.915	0.969	2.44589e-12	2.04167e-24	-0.544866	0.795	0.926	3.9392e-20	1.2677e-16	9.98667e-31
St3gal5	7.03313e-31	-0.48185	0.255	0.54	1.35697e-26	0.13563	-0.252574	0.408	0.375	1	8.64205e-15	-0.430252	0.331	0.591	1.6674e-10	0.13563	2.10994e-30
Hprt	7.92792e-31	0.466208	0.568	0.348	1.52961e-26	1.38951e-07	0.321476	0.261	0.17	0.00268092	5.63793e-06	0.358301	0.444	0.351	0.108778	5.63793e-06	2.37838e-30
Nars	2.633e-30	-0.451852	0.418	0.684	5.08011e-26	2.01457e-06	-0.252619	0.669	0.678	0.0388691	1.76928e-12	-0.353364	0.502	0.717	3.41365e-08	2.01457e-06	7.89901e-30
Hspa8	3.23189e-19	0.339904	0.957	0.912	6.23561e-15	2.63238e-12	0.333163	0.964	0.929	5.07891e-08	6.19029e-30	0.674891	0.937	0.813	1.19435e-25	2.63238e-12	1.85709e-29
Vdac1	1.62202e-29	0.472985	0.548	0.342	3.12953e-25	5.24369e-14	0.429384	0.313	0.176	1.01172e-09	8.5671e-21	0.673981	0.552	0.357	1.65294e-16	5.24369e-14	4.86607e-29
Tax1bp1	4.70466e-18	0.452342	0.729	0.629	9.07717e-14	1.04529e-28	0.619279	0.767	0.495	2.01678e-24	1.80833e-08	0.396956	0.724	0.663	0.0003489	1.80833e-08	3.13587e-28
Ppp1ca	1.13646e-28	-0.421424	0.264	0.547	2.19268e-24	0.000172904	-0.264321	0.266	0.326	1	1.69523e-10	-0.294061	0.335	0.561	3.27079e-06	0.000172904	3.40937e-28
Taldo1	3.94615e-28	-0.419307	0.188	0.463	7.6137e-24	7.166e-07	-0.25498	0.142	0.257	0.0138261	6.94389e-12	-0.316119	0.213	0.453	1.33975e-07	7.166e-07	1.18384e-27
Hnrnpm	1.12494e-27	-0.414426	0.221	0.491	2.17047e-23	1.17298e-12	-0.438642	0.196	0.361	2.26315e-08	3.04787e-17	-0.411036	0.243	0.542	5.88057e-13	1.17298e-12	3.37483e-27
Sec61g	1.41878e-27	0.580912	0.673	0.53	2.73739e-23	2.57547e-13	0.440324	0.496	0.345	4.96911e-09	1.97375e-17	0.624903	0.623	0.446	3.80815e-13	2.57547e-13	4.25634e-27
Vamp8	3.05013e-23	0.499498	0.725	0.633	5.88492e-19	1.07848e-22	0.406697	0.69	0.413	2.08082e-18	2.20617e-27	0.689919	0.808	0.599	4.25658e-23	1.07848e-22	6.6185e-27
Nme2	3.74073e-27	0.511833	0.696	0.547	7.21736e-23	1.15424e-10	0.304162	0.483	0.316	2.22698e-06	2.46588e-20	0.62433	0.69	0.504	4.75767e-16	1.15424e-10	1.12222e-26
Khdrbs1	4.43543e-27	-0.422201	0.217	0.487	8.55771e-23	1.16593e-07	-0.29296	0.173	0.288	0.00224955	1.95367e-17	-0.436773	0.297	0.588	3.76941e-13	1.16593e-07	1.33063e-26
Dhx9	8.04392e-27	-0.407141	0.159	0.421	1.55199e-22	5.88321e-12	-0.330908	0.101	0.259	1.13511e-07	6.96858e-20	-0.473487	0.188	0.496	1.34452e-15	5.88321e-12	2.41318e-26
Dynlrb1	1.4227e-26	0.470848	0.544	0.343	2.74497e-22	2.39536e-09	0.342609	0.258	0.159	4.6216e-05	1.3403e-18	0.549862	0.536	0.332	2.58597e-14	2.39536e-09	4.26811e-26
Ptms	4.55225e-26	-0.42856	0.62	0.809	8.78312e-22	3.87548e-22	-0.380995	0.822	0.912	7.47736e-18	6.86526e-08	-0.266674	0.695	0.8	0.00132458	6.86526e-08	1.36568e-25
Timp2	6.05786e-26	-0.474168	0.77	0.857	1.1688e-21	3.76802e-13	-0.284688	0.912	0.956	7.27002e-09	1.11061e-14	-0.426727	0.762	0.86	2.14281e-10	3.76802e-13	1.81736e-25
Dnajc7	8.66596e-26	-0.412288	0.21	0.468	1.67201e-21	5.11895e-14	-0.377439	0.098	0.271	9.8765e-10	4.46004e-11	-0.300582	0.272	0.524	8.60521e-07	4.46004e-11	2.59979e-25
Ap1s2	1.78272e-25	0.482102	0.488	0.295	3.43958e-21	4.59715e-07	0.280701	0.274	0.182	0.00886975	5.18301e-20	0.654598	0.536	0.333	1.00001e-15	4.59715e-07	5.34816e-25
Usp2	2.00376e-25	-0.442282	0.383	0.617	3.86605e-21	0.0142136	-0.253525	0.566	0.521	1	1.90428e-23	-0.552311	0.347	0.668	3.67412e-19	0.0142136	6.01127e-25
Nfkbia	2.05085e-25	-0.429347	0.096	0.339	3.9569e-21	7.67328e-15	-0.460933	0.083	0.253	1.48048e-10	1.79009e-14	-0.411379	0.1	0.344	3.45379e-10	1.79009e-14	6.15254e-25
Atp6v1a	2.22879e-25	0.445606	0.477	0.282	4.30022e-21	1.06206e-12	0.336876	0.261	0.138	2.04914e-08	2.61007e-15	0.535146	0.481	0.296	5.03586e-11	1.06206e-12	6.68636e-25
Tmem176b	2.99207e-25	-0.492419	0.655	0.794	5.77291e-21	1.48875e-14	-0.370637	0.853	0.906	2.87239e-10	3.00184e-14	-0.459441	0.644	0.791	5.79175e-10	3.00184e-14	8.97622e-25
Psmb5	6.46769e-25	0.47664	0.557	0.38	1.24788e-20	8.8321e-11	0.373329	0.258	0.153	1.70407e-06	1.77409e-17	0.52543	0.548	0.348	3.42292e-13	8.8321e-11	1.94031e-24
Eif4a1	7.33649e-24	-0.396987	0.407	0.65	1.4155e-19	6.36861e-06	-0.335361	0.576	0.566	0.122876	2.14236e-11	-0.343428	0.41	0.62	4.13347e-07	6.36861e-06	2.20095e-23
Atp6v1d	1.30603e-23	0.42398	0.515	0.326	2.51986e-19	9.0262e-10	0.324052	0.271	0.164	1.74151e-05	3.53158e-17	0.537799	0.54	0.34	6.81383e-13	9.0262e-10	3.9181e-23
Cux1	1.44716e-23	-0.356828	0.242	0.497	2.79215e-19	1.3801e-09	-0.283262	0.137	0.279	2.66276e-05	7.42764e-12	-0.3132	0.297	0.546	1.43309e-07	1.3801e-09	4.34149e-23
Hnrnpr	4.90992e-23	-0.441998	0.237	0.473	9.4732e-19	1.15921e-09	-0.309738	0.119	0.259	2.23657e-05	1.15959e-09	-0.326578	0.305	0.516	2.23731e-05	1.15959e-09	1.47298e-22
Ndufs7	7.96172e-23	0.491912	0.539	0.369	1.53614e-18	7.17128e-10	0.390441	0.282	0.175	1.38363e-05	3.22003e-13	0.527625	0.536	0.38	6.21272e-09	7.17128e-10	2.38852e-22
Rabac1	2.26638e-17	0.394009	0.77	0.685	4.37275e-13	7.87362e-22	0.396936	0.783	0.52	1.51914e-17	2.62518e-07	0.361502	0.732	0.677	0.00506502	2.62518e-07	2.36209e-21
Ssbp1	1.22487e-21	-0.35345	0.188	0.416	2.36327e-17	9.7527e-14	-0.370752	0.093	0.265	1.88169e-09	5.8345e-12	-0.270766	0.234	0.49	1.12571e-07	5.8345e-12	3.67462e-21
Ckb	4.24167e-21	0.390896	0.915	0.85	8.18387e-17	1.61569e-08	0.298285	0.974	0.942	0.000311732	3.29392e-13	0.415988	0.95	0.855	6.3553e-09	1.61569e-08	1.2725e-20
Cirbp	1.54924e-20	-0.289311	0.063	0.26	2.98911e-16	1.13461e-10	-0.32314	0.119	0.261	2.18912e-06	4.53236e-14	-0.322842	0.134	0.384	8.74473e-10	1.13461e-10	4.64772e-20
Ndfip1	6.80477e-12	0.300736	0.772	0.707	1.31291e-07	1.62686e-20	0.418655	0.868	0.668	3.13887e-16	1.16193e-11	0.427728	0.795	0.712	2.24183e-07	1.16193e-11	4.88058e-20
Adipor1	3.69117e-19	-0.329651	0.219	0.437	7.12174e-15	2.18447e-11	-0.333078	0.111	0.266	4.21472e-07	3.82869e-09	-0.270666	0.259	0.454	7.38707e-05	3.82869e-09	1.10735e-18
Tmem14c	7.26759e-19	-0.332981	0.286	0.502	1.40221e-14	1.62465e-09	-0.286171	0.119	0.253	3.1346e-05	8.1072e-12	-0.295849	0.28	0.525	1.5642e-07	1.62465e-09	2.18028e-18
Gm42418	1.10832e-18	-0.565287	0.908	0.989	2.13839e-14	2.07045e-10	0.268195	1	0.994	3.99472e-06	9.02804e-11	0.930459	0.996	1	1.74187e-06	2.07045e-10	3.32496e-18
Calm1	7.96464e-18	0.343003	0.897	0.789	1.5367e-13	3.88954e-09	0.300309	0.93	0.893	7.50447e-05	1.32448e-18	0.43955	0.916	0.769	2.55544e-14	3.88954e-09	3.97343e-18
Atp6v1g1	2.30836e-12	0.334367	0.725	0.645	4.45375e-08	2.57323e-18	0.355143	0.773	0.51	4.96479e-14	5.15256e-11	0.431272	0.757	0.673	9.94136e-07	5.15256e-11	7.71969e-18
Nfic	7.47376e-18	-0.347069	0.266	0.479	1.44199e-13	9.41165e-06	-0.253346	0.202	0.299	0.181588	6.08032e-13	-0.344118	0.285	0.553	1.17314e-08	9.41165e-06	2.24213e-17
Tcn2	2.54592e-12	-0.286164	0.539	0.678	4.9121e-08	9.04008e-05	-0.270593	0.729	0.687	1	1.84218e-17	-0.437703	0.448	0.707	3.55431e-13	9.04008e-05	5.52655e-17
D8Ertd738e	5.72209e-17	0.447421	0.559	0.426	1.10402e-12	2.63876e-06	0.288209	0.292	0.209	0.0509121	2.98124e-10	0.493362	0.552	0.421	5.75201e-06	2.63876e-06	1.71663e-16
Epn1	7.22022e-17	-0.296696	0.21	0.413	1.39307e-12	6.4428e-15	-0.393941	0.083	0.259	1.24307e-10	7.59471e-15	-0.385773	0.192	0.452	1.46532e-10	7.59471e-15	2.16607e-16
Ssr4	2.69998e-16	-0.328974	0.615	0.759	5.20934e-12	5.87573e-15	-0.326757	0.757	0.821	1.13366e-10	3.46467e-08	-0.305683	0.64	0.739	0.000668474	3.46467e-08	8.09993e-16
Fkbp2	5.81873e-16	0.3785	0.611	0.495	1.12267e-11	7.25173e-06	0.317017	0.3	0.224	0.139915	4.76567e-07	0.389817	0.569	0.505	0.00919489	7.25173e-06	1.74562e-15
Dnaja1	1.96367e-10	0.297229	0.667	0.583	3.7887e-06	1.20056e-13	0.472167	0.382	0.245	2.31636e-09	6.16151e-14	0.628096	0.598	0.468	1.1888e-09	1.96367e-10	1.84845e-13
Actg1	5.70695e-10	-0.288745	0.79	0.865	1.1011e-05	3.374e-13	-0.306316	0.928	0.966	6.50979e-09	1.74131e-07	-0.29877	0.879	0.918	0.00335968	1.74131e-07	1.0122e-12
Spcs1	3.89877e-13	0.381667	0.584	0.485	7.52229e-09	0.000225243	0.254432	0.297	0.233	1	2.59771e-05	0.309155	0.548	0.502	0.501203	0.000225243	1.16963e-12
Nucb1	1.06904e-12	-0.253295	0.293	0.477	2.06261e-08	1.5768e-09	-0.293465	0.145	0.287	3.04229e-05	3.24228e-11	-0.311214	0.285	0.521	6.25566e-07	1.5768e-09	3.20713e-12
Tuba1b	1.35113e-12	0.336754	0.696	0.626	2.60686e-08	4.24422e-12	0.303283	0.729	0.507	8.1888e-08	1.29099e-05	0.327042	0.632	0.573	0.249083	1.29099e-05	4.05338e-12
Lars2	9.39666e-12	-0.313936	0.266	0.432	1.81299e-07	1.98833e-05	0.298801	0.393	0.321	0.383629	5.31924e-06	0.521223	0.464	0.37	0.102629	1.98833e-05	2.819e-11
Gabarapl2	1.27483e-11	0.341833	0.553	0.464	2.45966e-07	6.57169e-05	0.301177	0.292	0.221	1	1.05071e-11	0.491249	0.586	0.459	2.02723e-07	6.57169e-05	3.15212e-11
Scp2	9.83794e-11	0.339847	0.499	0.391	1.89813e-06	9.96931e-05	0.295621	0.282	0.215	1	2.55651e-08	0.436544	0.51	0.418	0.000493253	9.96931e-05	2.95138e-10
Npm1	1.48145e-09	0.287598	0.709	0.64	2.8583e-05	1.16529e-10	0.251768	0.78	0.577	2.2483e-06	5.88039e-08	0.430278	0.736	0.666	0.00113456	5.88039e-08	3.49586e-10
Mt1	0.150873	-0.409191	0.396	0.358	1	0.000641861	-0.290331	0.269	0.374	1	1.93066e-05	-0.401912	0.431	0.284	0.372502	0.150873	5.79187e-05

## Sheet: Cluster 8 (M8)
Gene	HET_p_val	HET_avg_log2FC	HET_pct.1	HET_pct.2	HET_p_val_adj	KO_p_val	KO_avg_log2FC	KO_pct.1	KO_pct.2	KO_p_val_adj	WT_p_val	WT_avg_log2FC	WT_pct.1	WT_pct.2	WT_p_val_adj	max_pval	minimump_p_val
mt-Atp6	6.56168e-164	-3.37826	0.203	0.733	1.26601e-159	0.00072224	-0.929591	1	0.996	1	6.56223e-33	-1.43855	0.766	0.838	1.26612e-28	0.00072224	1.9685e-163
Gm42418	1.41797e-135	-2.5042	0.979	0.985	2.73583e-131	0.404355	-1.05086	0.939	0.994	1	1.25283e-35	-1.23974	1	1	2.41721e-31	0.404355	4.2539e-135
mt-Co2	4.66112e-126	-2.20554	0.538	0.806	8.99316e-122	2.15195e-05	-0.956416	0.909	0.995	0.415196	1.71352e-27	-1.0752	0.866	0.888	3.30606e-23	2.15195e-05	1.39833e-125
mt-Co3	4.6344e-118	-2.29878	0.563	0.797	8.94162e-114	7.90236e-05	-0.937308	0.939	0.996	1	4.08763e-28	-1.14679	0.861	0.882	7.88668e-24	7.90236e-05	1.39032e-117
mt-Co1	1.40236e-109	-1.73635	0.697	0.87	2.70571e-105	0.000163617	-0.849434	0.939	0.997	1	2.15552e-22	-0.890217	0.905	0.923	4.15886e-18	0.000163617	4.20707e-109
mt-Nd2	3.5386e-109	-1.58549	0.681	0.873	6.82738e-105	0.00690474	-0.568317	0.97	0.992	1	2.48623e-28	-0.858525	0.882	0.928	4.79693e-24	0.00690474	1.06158e-108
Cst3	9.49617e-103	0.584593	1	0.971	1.83219e-98	5.5784e-05	0.524063	1	0.992	1	4.9492e-30	0.35308	1	0.974	9.54899e-26	5.5784e-05	2.84885e-102
AY036118	2.26974e-94	-1.6983	0.641	0.847	4.37924e-90	0.0161912	-0.653585	0.727	0.965	1	2.17713e-19	-1.09337	0.624	0.741	4.20055e-15	0.0161912	6.80923e-94
mt-Cytb	1.46612e-93	-1.48753	0.729	0.874	2.82874e-89	6.43013e-05	-0.870187	1	0.994	1	2.07306e-24	-0.971625	0.889	0.907	3.99976e-20	6.43013e-05	4.39837e-93
mt-Nd3	9.63624e-91	-1.23393	0.517	0.791	1.85922e-86	1.6279e-06	-0.873981	0.727	0.961	0.0314087	2.28965e-17	-0.589422	0.687	0.792	4.41764e-13	1.6279e-06	2.89087e-90
Tyrobp	5.82313e-88	0.546572	1	0.901	1.12352e-83	0.00292084	0.386363	1	0.986	1	1.53808e-39	0.447485	1	0.934	2.96757e-35	0.00292084	1.74694e-87
mt-Nd4	2.84201e-78	-1.25022	0.814	0.906	5.48337e-74	3.82906e-05	-0.781291	0.97	0.994	0.738779	2.01066e-18	-0.70747	0.942	0.947	3.87938e-14	3.82906e-05	8.52602e-78
C1qb	9.15513e-74	0.499304	1	0.897	1.76639e-69	4.00004e-06	0.557329	1	0.983	0.0771768	7.20352e-33	0.362594	1	0.935	1.38985e-28	4.00004e-06	2.74654e-73
mt-Nd1	5.68179e-73	-1.07302	0.833	0.913	1.09624e-68	4.05613e-07	-0.993119	0.939	0.993	0.00782591	3.30905e-23	-0.672116	0.939	0.956	6.38449e-19	4.05613e-07	1.70454e-72
Ctss	7.06686e-59	0.434078	1	0.904	1.36348e-54	0.030703	0.289424	1	0.987	1	1.35065e-36	0.386002	1	0.941	2.60594e-32	0.030703	2.12006e-58
Fcer1g	3.03913e-57	0.451177	1	0.899	5.8637e-53	0.00941253	0.304231	1	0.985	1	2.52926e-27	0.3651	0.997	0.935	4.87996e-23	0.00941253	9.1174e-57
Rps4x	9.86831e-53	0.390665	0.995	0.942	1.90399e-48	0.096636	0.287102	0.97	0.988	1	3.52152e-31	0.42729	0.979	0.931	6.79443e-27	0.096636	2.96049e-52
Trem2	1.4687e-47	0.431752	1	0.891	2.83372e-43	1.37382e-06	0.573766	1	0.982	0.0265065	1.76191e-17	0.304371	1	0.929	3.39943e-13	1.37382e-06	4.40611e-47
Fcgr3	1.14847e-39	0.392007	0.984	0.871	2.21586e-35	0.000181968	0.416043	1	0.974	1	5.23787e-16	0.2832	0.976	0.908	1.01059e-11	0.000181968	3.44541e-39
mt-Nd5	2.09327e-34	-0.730044	0.594	0.763	4.03875e-30	0.0195907	-0.50946	0.788	0.95	1	7.76564e-11	-0.423739	0.658	0.794	1.4983e-06	0.0195907	6.2798e-34
C1qa	2.8762e-31	0.342054	1	0.899	5.54935e-27	2.04464e-05	0.492492	1	0.984	0.394492	5.4894e-16	0.263765	1	0.935	1.05913e-11	2.04464e-05	8.62861e-31
Ly86	3.4906e-29	0.345852	1	0.893	6.73476e-25	0.0487812	0.259608	1	0.983	1	5.0231e-21	0.343468	1	0.932	9.69157e-17	0.0487812	1.04718e-28
Ctsz	8.54231e-29	0.306073	0.989	0.909	1.64815e-24	0.0011183	0.386154	0.97	0.984	1	2.43851e-15	0.257542	0.997	0.934	4.70487e-11	0.0011183	2.56269e-28
Rps25	1.65173e-25	0.25494	0.978	0.932	3.18685e-21	0.227534	-0.264105	0.97	0.99	1	6.41645e-21	0.317808	0.968	0.925	1.23799e-16	0.227534	4.9552e-25
mt-Nd4l	1.75016e-18	-0.529918	0.565	0.682	3.37675e-14	4.25078e-06	-0.750312	0.394	0.775	0.0820146	2.23713e-08	-0.406048	0.516	0.623	0.000431631	4.25078e-06	5.25047e-18
Lst1	2.25131e-18	0.29446	0.687	0.513	4.34368e-14	0.064545	0.42297	0.485	0.372	1	4.98108e-10	0.271328	0.682	0.55	9.61049e-06	0.064545	6.75394e-18
Mt1	2.97141e-17	-1.02584	0.224	0.373	5.73304e-13	0.58659	-0.346897	0.455	0.369	1	0.00133316	-0.992128	0.237	0.29	1	0.58659	8.91424e-17
Cox8a	0.000502904	-0.548487	0.656	0.712	1	0.000696498	-0.603242	0.485	0.879	1	0.00442884	-0.607678	0.553	0.593	1	0.00442884	0.00150795
Slc1a3	0.519082	-0.384378	0.656	0.631	1	0.0191823	-0.44649	0.455	0.649	1	0.170343	-0.429624	0.626	0.63	1	0.519082	0.0564501
Bsg	0.0454952	-0.602924	0.856	0.859	1	0.8556	-0.388728	0.727	0.949	1	0.582879	-0.306029	0.845	0.838	1	0.8556	0.13037

[truncated: 13 more sheets: Cluster 9 (A1), Cluster 10 (En), Cluster 11 (M9), Cluster 12 (M10), Cluster 13 (M11), Cluster 14 (A2), Cluster 15 (Mix), Cluster 16 (Ma1), Cluster 17 (M12), Cluster 18 (M13), Cluster 19 (T), Cluster 20 (Ma2), Cluster 21 (Neut)]
