# Supplementary material for: Loss of Inpp5d has disease‐relevant and sex‐specific effects on glial transcriptomes
Source: Alzheimers Dement. 2024 Jun 26;20(8):5311–23. doi: 10.1002/alz.13901 (PMC11350029; doi:10.1002/alz.13901)
Supplement: Supplementary file 12 — Supporting information [file ALZ-20-5311-s019.xlsx]

## Sheet: Legend
Supplementary Table 3 - Male Cluster Markers
This table contains cluster marker genes for the male dataset, identified using the "FindConservedMarkers" function in Seurat
Column	Value
Gene	Gene name
p_val	unadjusted p-value for wildtype (WT), heterozygous knockout (HET) or homozygous knockout (KO) mice
avg_log2FC	average log2-fold change of expression for wildtype (WT), heterozygous knockout (HET) or homozygous knockout (KO) mice compared to the other two groups
pct.1	% cells expressing the gene in group of interest, either wildtype (WT), heterozygous knockout (HET) or homozygous knockout (KO) mice
pct.2	% cells expressing this gene in the other two genotypes
p_val_adj	bonferroni-adjusted p-value for wildtype (WT), heterozygous knockout (HET) or homozygous knockout (KO) mice

## Sheet: Cluster 0 (M1)
Gene	KO_p_val	KO_avg_log2FC	KO_pct.1	KO_pct.2	KO_p_val_adj	WT_p_val	WT_avg_log2FC	WT_pct.1	WT_pct.2	WT_p_val_adj	HET_p_val	HET_avg_log2FC	HET_pct.1	HET_pct.2	HET_p_val_adj	max_pval	minimump_p_val
mt-Co2	7.48666e-65	-1.40399	0.94	0.977	1.48348e-60	0	-1.43178	0.858	0.975	0	1.35128e-291	-1.25422	0.886	0.954	2.67756e-287	7.48666e-65	0
mt-Co3	9.24784e-65	-1.42729	0.949	0.974	1.83246e-60	0	-1.48362	0.866	0.976	0	1.00895e-250	-1.27207	0.889	0.951	1.99923e-246	9.24784e-65	0
P2ry12	1.11697e-62	0.998933	1	0.783	2.21327e-58	0	0.904688	1	0.87	0	0	1.07731	1	0.893	0	1.11697e-62	0
Cx3cr1	1.71995e-62	0.908926	1	0.832	3.40808e-58	0	0.915665	1	0.891	0	0	0.69494	1	0.914	0	1.71995e-62	0
mt-Atp6	1.53815e-60	-1.44143	0.945	0.967	3.04785e-56	0	-1.63427	0.797	0.969	0	3.51562e-249	-1.46138	0.841	0.929	6.96619e-245	1.53815e-60	0
mt-Co1	3.44214e-60	-1.17044	0.966	0.991	6.82061e-56	0	-1.30742	0.902	0.981	0	0	-1.32182	0.912	0.971	0	3.44214e-60	0
Rhob	4.75735e-52	0.830261	0.991	0.819	9.42668e-48	0	0.806825	0.994	0.864	0	4.34507e-132	0.271008	0.978	0.88	8.60977e-128	4.75735e-52	0
Selplg	8.25643e-52	0.80337	1	0.868	1.63601e-47	0	0.858625	1	0.881	0	2.78266e-279	0.494688	0.999	0.908	5.51383e-275	8.25643e-52	0
mt-Cytb	1.32898e-50	-1.13331	0.974	0.961	2.63338e-46	0	-1.27365	0.895	0.977	0	4.46096e-301	-1.16046	0.899	0.953	8.8394e-297	1.32898e-50	0
Kctd12	5.07041e-50	0.799482	0.987	0.828	1.0047e-45	2.82931e-289	0.692186	0.992	0.861	5.60628e-285	0	0.552992	0.993	0.898	0	5.07041e-50	0
Tmem119	2.8457e-49	0.844688	0.996	0.773	5.63875e-45	0	0.869501	1	0.851	0	0	0.544344	0.999	0.871	0	2.8457e-49	0
Gpr34	2.76083e-48	0.824625	1	0.788	5.47059e-44	1.99828e-280	0.70821	1	0.866	3.95959e-276	0	0.744581	0.999	0.886	0	2.76083e-48	0
mt-Nd4	1.56677e-47	-1.09342	0.953	0.963	3.10455e-43	1.59373e-255	-1.12871	0.906	0.975	3.15797e-251	0	-1.12964	0.929	0.972	0	1.56677e-47	0
Maf	5.5654e-47	0.863165	0.996	0.794	1.10278e-42	0	0.771932	0.992	0.868	0	0	0.556731	0.998	0.894	0	5.5654e-47	0
Siglech	6.60751e-46	0.793526	0.996	0.786	1.30928e-41	1.69012e-187	0.558179	0.999	0.866	3.34898e-183	0	0.722241	0.999	0.888	0	6.60751e-46	0
Apoe	1.56984e-45	-3.88446	0.464	0.767	3.11063e-41	0	-3.20904	0.188	0.732	0	0	-3.21903	0.196	0.796	0	1.56984e-45	0
Srgap2	3.50428e-44	0.730397	0.996	0.786	6.94373e-40	7.76667e-199	0.492605	0.989	0.855	1.53896e-194	0	0.578704	0.99	0.87	0	3.50428e-44	0
Vsir	4.59906e-42	0.669681	1	0.86	9.11304e-38	1.24575e-291	0.640982	1	0.872	2.46845e-287	0	0.510001	0.999	0.898	0	4.59906e-42	0
Arhgap5	2.62904e-39	0.701967	0.996	0.816	5.20944e-35	1.63542e-214	0.577722	0.986	0.897	3.24058e-210	0	0.713317	0.996	0.928	0	2.62904e-39	0
Zfhx3	6.75091e-39	0.701711	1	0.809	1.33769e-34	3.52027e-283	0.67633	0.993	0.862	6.97542e-279	0	0.539572	0.997	0.896	0	6.75091e-39	0
Serinc3	1.56167e-37	0.601881	1	0.914	3.09446e-33	0	0.730261	1	0.914	0	0	0.469943	1	0.948	0	1.56167e-37	0
Qk	3.20764e-37	0.639976	1	0.89	6.35594e-33	3.68326e-179	0.468069	0.998	0.919	7.29839e-175	0	0.466458	0.998	0.961	0	3.20764e-37	0
Nav3	3.71712e-36	0.790745	0.872	0.546	7.36547e-32	2.61292e-122	0.456138	0.85	0.679	5.1775e-118	0	0.692342	0.904	0.615	0	3.71712e-36	0
Epb41l2	7.04058e-36	0.667768	1	0.816	1.39509e-31	1.5283e-241	0.621501	0.996	0.872	3.02832e-237	0	0.594713	0.998	0.906	0	7.04058e-36	0
Mef2c	8.51716e-36	0.654464	1	0.82	1.68768e-31	1.81064e-191	0.50752	0.998	0.878	3.58778e-187	0	0.53984	0.997	0.91	0	8.51716e-36	0
Marcks	1.22132e-34	0.631867	1	0.882	2.42004e-30	0	0.720242	1	0.903	0	0	0.564884	1	0.938	0	1.22132e-34	0
Hpgds	2.62356e-34	0.664214	0.97	0.77	5.19857e-30	3.52515e-176	0.488457	0.987	0.845	6.98508e-172	0	0.662266	0.996	0.859	0	2.62356e-34	0
Slc2a5	7.58373e-33	0.605528	0.723	0.373	1.50272e-28	8.20151e-171	0.509822	0.836	0.555	1.62513e-166	0	0.556512	0.821	0.48	0	7.58373e-33	0
Golm1	1.53643e-32	0.616258	0.962	0.728	3.04444e-28	4.19381e-157	0.464353	0.973	0.827	8.31003e-153	0	0.636104	0.986	0.831	0	1.53643e-32	0
Sall1	6.42267e-32	0.617329	0.915	0.665	1.27265e-27	1.84231e-200	0.529578	0.92	0.729	3.65053e-196	0	0.535216	0.937	0.7	0	6.42267e-32	0
Ptgs1	1.47009e-31	0.616857	0.97	0.741	2.91299e-27	8.93534e-143	0.43833	0.958	0.815	1.77054e-138	0	0.612649	0.981	0.809	0	1.47009e-31	0
Plxdc2	1.62909e-31	0.578876	0.983	0.758	3.22804e-27	7.72267e-169	0.476682	0.984	0.839	1.53025e-164	0	0.611057	0.988	0.845	0	1.62909e-31	0
Cttnbp2nl	3.53285e-31	0.594589	0.932	0.682	7.00035e-27	3.05862e-230	0.591504	0.936	0.767	6.06066e-226	0	0.563342	0.956	0.749	0	3.53285e-31	0
Olfml3	1.05629e-30	0.65063	0.991	0.766	2.09304e-26	4.63688e-201	0.580855	0.993	0.857	9.18798e-197	0	0.812584	0.998	0.874	0	1.05629e-30	0
Fcrls	8.82043e-29	0.595672	1	0.792	1.74777e-24	1.57277e-120	0.439362	0.995	0.866	3.11645e-116	0	0.767347	1	0.886	0	8.82043e-29	0
P2ry13	4.24173e-28	0.569551	0.885	0.637	8.40499e-24	1.11669e-168	0.483163	0.948	0.788	2.21273e-164	0	0.736993	0.978	0.772	0	4.24173e-28	0
Rapgef5	5.33346e-28	0.552199	0.757	0.436	1.05682e-23	2.18507e-129	0.433028	0.764	0.512	4.32971e-125	0	0.623778	0.834	0.466	0	5.33346e-28	0
Rnase4	6.34472e-28	0.615459	0.953	0.748	1.25721e-23	7.10383e-208	0.582646	0.968	0.825	1.40762e-203	0	0.548135	0.962	0.803	0	6.34472e-28	0
Lair1	8.8703e-28	0.563097	0.991	0.787	1.75765e-23	1.1817e-143	0.438773	0.976	0.836	2.34154e-139	0	0.503636	0.992	0.852	0	8.8703e-28	0
Cyth4	1.32505e-26	0.538063	0.979	0.805	2.6256e-22	7.82971e-183	0.463912	0.986	0.842	1.55146e-178	0	0.526065	0.986	0.844	0	1.32505e-26	0
Fam102b	9.7966e-26	0.530882	0.834	0.562	1.9412e-21	1.71172e-140	0.486227	0.863	0.69	3.39177e-136	0	0.694173	0.926	0.654	0	9.7966e-26	0
Lyn	3.59401e-25	0.52056	0.957	0.798	7.12154e-21	1.68455e-111	0.367981	0.96	0.837	3.33793e-107	0	0.585729	0.981	0.856	0	3.59401e-25	0
Csf1r	2.41972e-24	0.513529	1	0.837	4.79468e-20	1.65368e-178	0.517698	1	0.886	3.27677e-174	0	0.556963	1	0.909	0	2.41972e-24	0
Wasf2	5.76954e-24	0.53793	0.928	0.777	1.14323e-19	2.94526e-131	0.411927	0.933	0.811	5.83603e-127	0	0.505115	0.958	0.806	0	5.76954e-24	0
Laptm5	2.13255e-23	0.49392	1	0.89	4.22565e-19	6.91063e-243	0.581072	1	0.892	1.36934e-238	0	0.528386	1	0.924	0	2.13255e-23	0
Cox4i1	9.3663e-23	-0.751794	0.77	0.897	1.85593e-18	3.57517e-143	-1.0103	0.707	0.883	7.0842e-139	0	-0.909469	0.641	0.885	0	9.3663e-23	0
Hexb	4.53642e-22	0.481201	1	0.849	8.98892e-18	1.94663e-102	0.44269	1	0.895	3.85725e-98	0	0.710184	1	0.917	0	4.53642e-22	0
Csmd3	7.54582e-22	0.501753	0.583	0.297	1.4952e-17	4.10604e-115	0.351961	0.614	0.326	8.13612e-111	0	0.61824	0.706	0.311	0	7.54582e-22	0
Slc16a6	1.31846e-21	0.454642	0.753	0.467	2.61253e-17	1.55308e-78	0.312755	0.697	0.485	3.07743e-74	0	0.579039	0.803	0.435	0	1.31846e-21	0
Apbb1ip	1.60353e-21	0.497577	0.945	0.768	3.17739e-17	3.96042e-116	0.392603	0.959	0.828	7.84758e-112	0	0.632683	0.981	0.818	0	1.60353e-21	0
Itgam	8.41103e-21	0.451769	0.962	0.821	1.66665e-16	3.21193e-120	0.394944	0.96	0.828	6.36443e-116	0	0.595055	0.987	0.844	0	8.41103e-21	0
Mtdh	1.32206e-20	0.466077	0.987	0.855	2.61966e-16	1.2552e-72	0.272311	0.984	0.927	2.48719e-68	0	0.512924	0.995	0.928	0	1.32206e-20	0
Ifngr1	2.43401e-20	0.442279	0.991	0.825	4.82298e-16	3.58754e-196	0.501243	0.988	0.861	7.10871e-192	0	0.497817	0.992	0.873	0	2.43401e-20	0
Rtn4rl1	1.15389e-19	0.390633	0.609	0.333	2.28642e-15	3.74747e-143	0.400587	0.65	0.346	7.42561e-139	0	0.524473	0.709	0.297	0	1.15389e-19	0
Cfh	4.85243e-18	0.412462	0.966	0.766	9.61509e-14	3.81276e-89	0.326454	0.959	0.841	7.55499e-85	0	0.5884	0.985	0.841	0	4.85243e-18	0
Lgmn	6.02566e-18	0.436444	1	0.844	1.19398e-13	1.37438e-193	0.526882	1	0.903	2.72334e-189	0	0.525129	1	0.905	0	6.02566e-18	0
Numb	2.0835e-17	0.461937	0.672	0.425	4.12845e-13	4.16328e-99	0.359712	0.738	0.507	8.24954e-95	0	0.577832	0.832	0.453	0	2.0835e-17	0
Lpcat2	3.58784e-17	0.399827	0.974	0.793	7.10931e-13	4.58317e-112	0.350164	0.984	0.852	9.08156e-108	0	0.497627	0.991	0.846	0	3.58784e-17	0
Gtf2h2	3.73038e-17	0.356613	0.664	0.386	7.39174e-13	6.74581e-122	0.356205	0.685	0.389	1.33668e-117	0	0.47995	0.739	0.34	0	3.73038e-17	0
Cox8a	4.12899e-17	-0.732005	0.723	0.866	8.1816e-13	1.21853e-160	-1.28263	0.628	0.854	2.41453e-156	0	-1.26224	0.51	0.839	0	4.12899e-17	0
Cyfip1	4.69316e-17	0.404922	0.94	0.799	9.29949e-13	2.14727e-96	0.324243	0.976	0.863	4.25482e-92	0	0.57543	0.988	0.872	0	4.69316e-17	0
Smap2	1.17886e-16	0.414047	0.953	0.792	2.33592e-12	1.03816e-151	0.445612	0.972	0.841	2.05712e-147	0	0.615987	0.988	0.857	0	1.17886e-16	0
Maml3	1.00955e-15	0.353968	0.574	0.315	2.00042e-11	3.85501e-138	0.38642	0.635	0.329	7.6387e-134	0	0.522361	0.68	0.295	0	1.00955e-15	0
Gm10790	2.65127e-15	0.370849	0.451	0.236	5.25348e-11	1.39137e-92	0.290875	0.535	0.294	2.757e-88	0	0.473388	0.598	0.24	0	2.65127e-15	0
Plcl2	9.66344e-15	0.375285	0.519	0.294	1.91481e-10	2.14382e-165	0.430572	0.633	0.313	4.24799e-161	0	0.521176	0.699	0.309	0	9.66344e-15	0
Ulk2	1.07818e-14	0.331727	0.664	0.403	2.13642e-10	3.64429e-114	0.36072	0.659	0.38	7.22115e-110	0	0.500312	0.716	0.339	0	1.07818e-14	0
Mpeg1	7.30297e-14	0.372645	0.979	0.807	1.44708e-09	8.41625e-87	0.331655	0.947	0.833	1.66768e-82	0	0.546438	0.978	0.832	0	7.30297e-14	0
Bin2	5.35852e-13	0.37465	0.774	0.597	1.06179e-08	1.76984e-72	0.293092	0.827	0.676	3.50693e-68	0	0.607944	0.907	0.626	0	5.35852e-13	0
Kif21b	3.95054e-12	0.341275	0.574	0.375	7.82799e-08	1.61748e-96	0.312811	0.547	0.302	3.20504e-92	0	0.488347	0.679	0.299	0	3.95054e-12	0
Mt1	2.41948e-11	-1.04676	0.421	0.581	4.79419e-07	9.92898e-144	-1.15457	0.27	0.56	1.96743e-139	0	-1.63366	0.192	0.596	0	2.41948e-11	0
Gpr155	2.28126e-10	0.261676	0.511	0.313	4.52031e-06	2.64546e-92	0.29615	0.6	0.344	5.24197e-88	0	0.499086	0.711	0.321	0	2.28126e-10	0
Dbi	1.32289e-07	-0.854999	0.323	0.461	0.00262132	1.36325e-130	-1.47948	0.219	0.476	2.70127e-126	0	-1.4312	0.143	0.534	0	1.32289e-07	0
Selenow	0.000495177	-0.342272	0.217	0.309	1	1.07723e-71	-0.551666	0.082	0.253	2.13454e-67	0	-1.00302	0.017	0.337	0	0.000495177	0
C1qa	0.00265086	0.260097	1	0.831	1	1.08221e-56	0.372097	1	0.888	2.1444e-52	0	0.567933	1	0.91	0	0.00265086	0
Gm42418	0.321889	-0.397434	1	1	1	0	-1.82721	0.998	0.999	0	1.93082e-246	-1.01327	1	1	3.82592e-242	0.321889	0
Dusp7	1.45399e-17	0.397267	0.604	0.345	2.88107e-13	1.5912e-245	0.568254	0.729	0.343	3.15296e-241	2.93474e-304	0.489322	0.775	0.395	5.81518e-300	1.45399e-17	8.80421e-304
Sparc	6.52088e-24	0.531589	1	0.872	1.29211e-19	4.6579e-120	0.41059	1	0.935	9.22963e-116	2.13597e-303	0.492082	1	0.952	4.23242e-299	6.52088e-24	6.40791e-303
Gal3st4	2.69318e-13	0.314414	0.519	0.294	5.33654e-09	6.29213e-143	0.422178	0.661	0.347	1.24678e-138	2.68433e-300	0.481245	0.676	0.308	5.319e-296	2.69318e-13	8.05298e-300
Cox6c	9.73875e-13	-0.633574	0.515	0.72	1.92973e-08	2.07063e-152	-1.19043	0.466	0.731	4.10295e-148	1.29959e-299	-1.05608	0.395	0.699	2.57513e-295	9.73875e-13	3.89876e-299
Ecscr	2.57399e-14	0.396711	0.728	0.524	5.10036e-10	3.83195e-103	0.383569	0.853	0.681	7.593e-99	3.79993e-299	0.547543	0.887	0.61	7.52957e-295	2.57399e-14	1.13998e-298
Basp1	4.29403e-17	0.396054	0.974	0.791	8.50863e-13	2.68207e-138	0.43013	0.993	0.861	5.31453e-134	2.82769e-297	0.501408	0.993	0.885	5.60308e-293	4.29403e-17	8.48308e-297
Tanc2	4.64299e-27	0.550943	0.94	0.699	9.20008e-23	9.76456e-238	0.583575	0.971	0.803	1.93485e-233	1.50807e-295	0.507154	0.971	0.81	2.98823e-291	4.64299e-27	4.5242e-295
Soga1	1.14804e-22	0.426282	0.621	0.322	2.27484e-18	3.57318e-167	0.423527	0.605	0.288	7.08025e-163	5.89252e-293	0.431069	0.606	0.262	1.1676e-288	1.14804e-22	1.76776e-292
Abhd12	1.27859e-12	0.313582	0.94	0.783	2.53353e-08	1.21303e-91	0.317082	0.958	0.847	2.40361e-87	4.9807e-292	0.484572	0.976	0.834	9.86925e-288	1.27859e-12	1.49421e-291
mt-Nd1	8.58819e-42	-0.996675	0.932	0.953	1.70175e-37	2.07986e-291	-1.15169	0.907	0.975	4.12125e-287	4.80182e-225	-0.795481	0.938	0.97	9.51481e-221	8.58819e-42	6.23959e-291
Pik3cg	3.16215e-16	0.401851	0.668	0.423	6.2658e-12	1.74466e-162	0.43832	0.669	0.348	3.45705e-158	5.99805e-290	0.470291	0.736	0.362	1.18851e-285	3.16215e-16	1.79942e-289
Elmo1	1.00133e-29	0.623829	0.94	0.726	1.98415e-25	5.18261e-180	0.481783	0.948	0.786	1.02693e-175	1.4419e-289	0.505786	0.956	0.778	2.85713e-285	1.00133e-29	4.3257e-289
Cxxc5	3.19933e-13	0.292125	0.626	0.382	6.33947e-09	5.19549e-116	0.360521	0.707	0.428	1.02949e-111	2.5294e-289	0.470818	0.729	0.361	5.01201e-285	3.19933e-13	7.58821e-289
Rin2	8.03476e-16	0.344064	0.647	0.391	1.59209e-11	2.89035e-160	0.417945	0.607	0.295	5.72723e-156	5.38036e-287	0.482043	0.688	0.334	1.06612e-282	8.03476e-16	1.61411e-286
Inka1	4.0074e-12	0.257687	0.391	0.203	7.94067e-08	6.33237e-131	0.354723	0.541	0.264	1.25476e-126	1.28834e-285	0.402964	0.524	0.205	2.55285e-281	4.0074e-12	3.86503e-285
Pacsin2	1.70573e-13	0.349571	0.574	0.356	3.37991e-09	1.92804e-99	0.322229	0.544	0.299	3.82041e-95	1.05235e-282	0.437712	0.622	0.281	2.08523e-278	1.70573e-13	3.15705e-282
Gna15	1.01673e-17	0.400412	0.715	0.44	2.01464e-13	9.47262e-145	0.427268	0.807	0.527	1.877e-140	1.22449e-282	0.476443	0.816	0.464	2.42633e-278	1.01673e-17	3.67347e-282
Tbxas1	6.59447e-15	0.331111	0.66	0.409	1.30669e-10	7.42925e-116	0.338377	0.677	0.377	1.47211e-111	5.52763e-281	0.421322	0.659	0.298	1.0953e-276	6.59447e-15	1.65829e-280
Pag1	1.03908e-31	0.576876	0.974	0.786	2.05894e-27	1.4106e-280	0.647441	0.96	0.783	2.79511e-276	3.13761e-107	0.253034	0.914	0.768	6.21717e-103	1.03908e-31	4.2318e-280
Tgfbr1	2.62573e-34	0.65446	0.996	0.812	5.20289e-30	4.63737e-243	0.602717	0.998	0.867	9.18895e-239	4.86419e-280	0.496974	0.998	0.891	9.6384e-276	2.62573e-34	1.45926e-279
Lrba	1.27179e-15	0.355272	0.553	0.307	2.52005e-11	2.63858e-206	0.53454	0.722	0.359	5.22834e-202	5.26836e-280	0.463498	0.699	0.336	1.04393e-275	1.27179e-15	1.58051e-279
Pmepa1	9.87786e-22	0.611576	0.932	0.744	1.9573e-17	5.42493e-202	0.646814	0.967	0.854	1.07495e-197	1.82914e-278	0.574862	0.975	0.869	3.62444e-274	9.87786e-22	5.48742e-278
Hivep3	1.45303e-15	0.391651	0.583	0.338	2.87918e-11	8.12999e-77	0.271052	0.558	0.329	1.61096e-72	6.38435e-277	0.436965	0.652	0.302	1.26506e-272	1.45303e-15	1.9153e-276
Nrip1	3.04741e-42	0.766407	0.979	0.772	6.03844e-38	9.52887e-275	0.655965	0.976	0.827	1.88815e-270	7.57671e-202	0.3993	0.967	0.836	1.50132e-197	3.04741e-42	2.85866e-274
Gm34589	1.28063e-12	0.332752	0.443	0.24	2.53757e-08	4.01315e-76	0.276157	0.436	0.234	7.95206e-72	2.28249e-274	0.434195	0.515	0.205	4.52275e-270	1.28063e-12	6.84746e-274
Hhex	1.21473e-08	0.260161	0.511	0.335	0.000240699	1.01212e-121	0.359155	0.564	0.294	2.00551e-117	1.04453e-273	0.435187	0.612	0.275	2.06973e-269	1.21473e-08	3.13359e-273
Rrbp1	6.74183e-34	0.609668	1	0.887	1.33589e-29	9.15955e-220	0.530089	0.999	0.927	1.81497e-215	4.59082e-273	0.447716	1	0.949	9.0967e-269	6.74183e-34	1.37724e-272
Gcnt1	8.04939e-17	0.404484	0.681	0.42	1.59499e-12	7.59805e-149	0.436561	0.68	0.375	1.50555e-144	2.95928e-270	0.474353	0.759	0.398	5.86382e-266	8.04939e-17	8.87785e-270
Mef2a	8.48219e-53	0.782927	1	0.843	1.68075e-48	3.22947e-243	0.562091	0.995	0.882	6.39919e-239	7.75561e-270	0.446789	0.997	0.915	1.53677e-265	8.48219e-53	2.32668e-269
Inpp4b	6.46484e-14	0.304397	0.498	0.267	1.28101e-09	4.90662e-111	0.357315	0.553	0.293	9.72247e-107	1.96944e-269	0.432914	0.591	0.262	3.90245e-265	6.46484e-14	5.90832e-269
Lacc1	8.21784e-10	0.271928	0.591	0.383	1.62837e-05	1.65189e-97	0.317036	0.583	0.326	3.27321e-93	5.81802e-268	0.437252	0.68	0.324	1.15284e-263	8.21784e-10	1.74541e-267
Bach1	2.68589e-13	0.368502	0.609	0.401	5.32209e-09	2.33656e-143	0.42404	0.666	0.363	4.62989e-139	1.05637e-261	0.440844	0.718	0.366	2.09319e-257	2.68589e-13	3.16911e-261
mt-Nd4l	2.11071e-14	-0.508528	0.506	0.707	4.18238e-10	3.51919e-121	-0.627654	0.49	0.732	6.97327e-117	5.69888e-261	-0.84284	0.611	0.823	1.12923e-256	2.11071e-14	1.70967e-260
Dpy19l4	1.19724e-09	0.252769	0.609	0.399	2.37233e-05	3.06379e-67	0.253556	0.533	0.321	6.07091e-63	6.17268e-260	0.430262	0.671	0.321	1.22312e-255	1.19724e-09	1.8518e-259
Snx29	4.7542e-23	0.424113	0.66	0.346	9.42045e-19	2.04345e-100	0.288594	0.555	0.299	4.0491e-96	7.15791e-260	0.392356	0.603	0.268	1.41834e-255	4.7542e-23	2.14737e-259
Fth1	4.48923e-26	-0.768168	1	0.994	8.8954e-22	2.93454e-76	-0.644186	0.994	0.989	5.81478e-72	1.34102e-259	-0.801964	0.978	0.988	2.65724e-255	4.48923e-26	4.02307e-259
Slc8a1	4.57293e-18	0.429723	0.647	0.382	9.06126e-14	4.33749e-124	0.38714	0.689	0.397	8.59473e-120	2.41839e-259	0.461339	0.728	0.378	4.79205e-255	4.57293e-18	7.25518e-259
Slc7a8	2.1457e-18	0.427124	0.796	0.552	4.25171e-14	6.84739e-97	0.344221	0.813	0.611	1.35681e-92	5.63068e-258	0.473301	0.852	0.547	1.11572e-253	2.1457e-18	1.6892e-257
C1qc	1.48593e-09	0.385669	1	0.827	2.94438e-05	4.85127e-89	0.434058	1	0.885	9.61279e-85	8.46189e-258	0.480176	1	0.909	1.67672e-253	1.48593e-09	2.53857e-257
Lpar6	2.57444e-12	0.308452	0.617	0.391	5.10125e-08	6.87385e-119	0.386848	0.693	0.412	1.36205e-114	5.30902e-257	0.466867	0.737	0.39	1.05198e-252	2.57444e-12	1.5927e-256
Mafb	2.59981e-29	0.617149	1	0.796	5.15153e-25	1.25307e-254	0.675651	0.99	0.849	2.48295e-250	2.38407e-159	0.34469	0.984	0.867	4.72404e-155	2.59981e-29	3.75921e-254
Ints6l	2.00204e-21	0.496373	0.864	0.614	3.96704e-17	7.86659e-71	0.275667	0.757	0.582	1.55877e-66	6.9695e-254	0.492271	0.835	0.543	1.38101e-249	2.00204e-21	2.09085e-253
Irf8	1.82871e-13	0.370607	0.945	0.747	3.62358e-09	2.59988e-110	0.363172	0.936	0.799	5.15165e-106	6.22999e-253	0.457883	0.954	0.786	1.23447e-248	1.82871e-13	1.869e-252
Pde3b	1.28806e-29	0.594645	0.936	0.691	2.55228e-25	1.26772e-159	0.451738	0.926	0.748	2.51199e-155	7.5054e-253	0.464967	0.93	0.712	1.48719e-248	1.28806e-29	2.25162e-252
Ivns1abp	8.49282e-36	0.639432	0.974	0.742	1.68285e-31	1.9556e-252	0.585093	0.98	0.824	3.87502e-248	1.17141e-231	0.418362	0.965	0.829	2.32115e-227	8.49282e-36	5.86679e-252
Unc93b1	4.82561e-19	0.430946	0.996	0.817	9.56195e-15	1.07553e-121	0.376691	0.993	0.864	2.13116e-117	1.27826e-251	0.42078	0.995	0.878	2.53287e-247	4.82561e-19	3.83477e-251
Sall3	1.82206e-23	0.471048	0.553	0.26	3.6104e-19	7.13379e-182	0.490852	0.602	0.278	1.41356e-177	2.54567e-251	0.440715	0.61	0.283	5.04424e-247	1.82206e-23	7.63701e-251
Sirpa	1.47438e-26	0.52453	0.996	0.846	2.92148e-22	9.76162e-102	0.333677	0.977	0.849	1.93426e-97	5.34644e-251	0.435542	0.982	0.866	1.0594e-246	1.47438e-26	1.60393e-250
Snx17	2.98546e-14	0.317927	0.655	0.405	5.91568e-10	2.65634e-77	0.257058	0.631	0.383	5.26354e-73	5.5074e-251	0.410674	0.654	0.32	1.09129e-246	2.98546e-14	1.65222e-250
Cmtm6	7.20243e-18	0.431457	0.838	0.687	1.42716e-13	3.55178e-156	0.441912	0.913	0.753	7.03786e-152	1.04447e-250	0.464161	0.916	0.691	2.06961e-246	7.20243e-18	3.1334e-250
Edem1	1.86171e-14	0.420289	0.634	0.4	3.68897e-10	2.361e-110	0.3456	0.616	0.34	4.67833e-106	2.56244e-250	0.412341	0.698	0.35	5.07748e-246	1.86171e-14	7.68733e-250
Numa1	2.30497e-15	0.426897	0.685	0.44	4.5673e-11	4.1478e-125	0.371199	0.654	0.363	8.21887e-121	1.27917e-247	0.429044	0.679	0.343	2.53468e-243	2.30497e-15	3.83752e-247
Tmem86a	1.80839e-11	0.341752	0.672	0.466	3.58333e-07	3.11892e-84	0.305709	0.697	0.456	6.18014e-80	2.52121e-247	0.412064	0.721	0.372	4.99577e-243	1.80839e-11	7.56362e-247
Dock10	9.41624e-26	0.551611	0.855	0.627	1.86583e-21	2.56831e-246	0.627168	0.929	0.715	5.08911e-242	8.08366e-167	0.355846	0.902	0.684	1.60178e-162	9.41624e-26	7.70493e-246
Arhgef40	1.98351e-16	0.354024	0.528	0.286	3.93033e-12	3.0473e-130	0.3735	0.561	0.285	6.03822e-126	5.70824e-246	0.392096	0.566	0.255	1.13109e-241	1.98351e-16	1.71247e-245
Capza2	1.64086e-16	0.386545	0.983	0.873	3.25136e-12	2.02047e-118	0.363975	0.985	0.904	4.00357e-114	1.86352e-245	0.421565	0.986	0.914	3.69257e-241	1.64086e-16	5.59056e-245
Gm15503	3.17761e-10	0.281044	0.613	0.392	6.29644e-06	1.28451e-133	0.395461	0.647	0.348	2.54525e-129	2.21476e-245	0.404239	0.663	0.319	4.38854e-241	3.17761e-10	6.64428e-245
Slc29a3	1.38304e-15	0.403239	0.868	0.649	2.7405e-11	3.59546e-122	0.388852	0.895	0.725	7.12441e-118	7.22246e-245	0.451265	0.903	0.663	1.43113e-240	1.38304e-15	2.16674e-244
Mfap3	8.49229e-08	0.253768	0.511	0.349	0.00168275	3.78716e-117	0.337134	0.585	0.313	7.50425e-113	1.09149e-243	0.383986	0.599	0.277	2.16279e-239	8.49229e-08	3.27447e-243
Zfp90	2.31976e-22	0.434376	0.664	0.357	4.59661e-18	2.24205e-119	0.366333	0.59	0.318	4.44262e-115	2.36225e-242	0.393035	0.61	0.286	4.68079e-238	2.31976e-22	7.08674e-242
Mgat1	6.2332e-13	0.344024	0.57	0.353	1.23511e-08	1.34915e-104	0.310896	0.58	0.32	2.67333e-100	6.2026e-242	0.377813	0.578	0.262	1.22905e-237	6.2332e-13	1.86078e-241
Vav1	2.68567e-09	0.272201	0.579	0.399	5.32165e-05	1.30919e-110	0.343007	0.599	0.331	2.59416e-106	1.28461e-241	0.371071	0.59	0.271	2.54545e-237	2.68567e-09	3.85382e-241
Retreg1	2.73951e-10	0.325285	0.655	0.474	5.42834e-06	3.91632e-77	0.299359	0.769	0.566	7.76019e-73	2.87177e-241	0.451546	0.788	0.477	5.6904e-237	2.73951e-10	8.6153e-241
Traf3ip3	4.43415e-10	0.268017	0.468	0.278	8.78627e-06	7.32169e-81	0.264427	0.458	0.247	1.45079e-76	3.1335e-241	0.381277	0.508	0.215	6.20903e-237	4.43415e-10	9.4005e-241
Ddx5	1.0757e-20	0.403458	0.996	0.955	2.1315e-16	2.91227e-94	0.283971	0.996	0.969	5.77066e-90	1.03486e-240	0.380682	0.998	0.976	2.05058e-236	1.0757e-20	3.10458e-240
mt-Nd2	4.377e-33	-0.988253	0.94	0.944	8.67303e-29	2.91659e-240	-1.17363	0.856	0.966	5.77922e-236	1.85407e-219	-0.908093	0.913	0.958	3.67384e-215	4.377e-33	8.74977e-240
Abi3	2.44596e-18	0.428532	0.809	0.551	4.84667e-14	3.70007e-154	0.450756	0.868	0.638	7.33169e-150	6.33341e-240	0.442527	0.849	0.561	1.25497e-235	2.44596e-18	1.90002e-239
Rgs2	4.59805e-11	0.336052	0.877	0.738	9.11103e-07	3.20915e-169	0.491864	0.942	0.796	6.35893e-165	6.07768e-239	0.432524	0.952	0.791	1.20429e-234	4.59805e-11	1.8233e-238
Slco2b1	7.08132e-34	0.614537	0.983	0.76	1.40316e-29	8.29864e-231	0.570213	0.965	0.811	1.64438e-226	1.18835e-238	0.427057	0.96	0.791	2.35472e-234	7.08132e-34	3.56506e-238
Cerk	7.92849e-16	0.373976	0.634	0.378	1.57103e-11	1.38735e-121	0.359241	0.649	0.358	2.74903e-117	1.46009e-237	0.394121	0.655	0.322	2.89316e-233	7.92849e-16	4.38026e-237
Tmem63a	1.48288e-10	0.270623	0.502	0.305	2.93833e-06	5.91893e-100	0.312726	0.5	0.263	1.17284e-95	1.52867e-237	0.362958	0.539	0.235	3.02906e-233	1.48288e-10	4.58601e-237
Ppp1r9a	1.90628e-21	0.518691	0.732	0.476	3.7773e-17	2.00399e-57	0.268883	0.641	0.454	3.97091e-53	2.69328e-237	0.458548	0.779	0.465	5.33673e-233	1.90628e-21	8.07983e-237
Rgs10	8.74907e-11	0.29748	0.979	0.801	1.73363e-06	2.01054e-105	0.368276	0.993	0.862	3.98389e-101	1.74928e-236	0.422395	0.99	0.879	3.4662e-232	8.74907e-11	5.24784e-236
Susd3	4.13751e-12	0.338856	0.685	0.476	8.19849e-08	1.44144e-154	0.460845	0.836	0.567	2.85622e-150	2.0426e-236	0.427464	0.805	0.483	4.04741e-232	4.13751e-12	6.1278e-236
Ccr5	3.48773e-26	0.598106	0.906	0.66	6.91094e-22	3.36978e-189	0.603874	0.92	0.761	6.67721e-185	8.45662e-236	0.493382	0.921	0.731	1.67568e-231	3.48773e-26	2.53699e-235
Naa35	1.8977e-08	0.259128	0.536	0.362	0.000376029	2.36191e-74	0.255335	0.621	0.38	4.68012e-70	3.85197e-235	0.410166	0.675	0.344	7.63268e-231	1.8977e-08	1.15559e-234
Lyl1	1.61627e-11	0.259441	0.489	0.283	3.20265e-07	5.22262e-108	0.323125	0.517	0.268	1.03486e-103	3.95153e-235	0.376353	0.527	0.232	7.82996e-231	1.61627e-11	1.18546e-234
Cep68	1.63728e-19	0.391178	0.523	0.263	3.24426e-15	9.73417e-121	0.358539	0.505	0.25	1.92883e-116	1.86713e-234	0.376948	0.534	0.237	3.69972e-230	1.63728e-19	5.60139e-234
Rasgrp3	1.46121e-21	0.505479	0.791	0.561	2.89539e-17	3.62485e-125	0.437915	0.831	0.636	7.18265e-121	2.91726e-234	0.458966	0.87	0.6	5.78056e-230	1.46121e-21	8.75179e-234
Morc3	2.00376e-09	0.265987	0.553	0.361	3.97045e-05	1.19667e-100	0.323505	0.56	0.308	2.3712e-96	7.15546e-234	0.380087	0.601	0.282	1.41786e-229	2.00376e-09	2.14664e-233
Atp8a2	2.35829e-11	0.359107	0.536	0.34	4.67295e-07	6.28387e-89	0.281034	0.553	0.308	1.24515e-84	6.03202e-233	0.384494	0.622	0.295	1.19524e-228	2.35829e-11	1.80961e-232
Lcp2	9.96223e-12	0.290417	0.668	0.432	1.97402e-07	9.16762e-135	0.372567	0.639	0.338	1.81656e-130	7.29809e-233	0.373722	0.657	0.322	1.44612e-228	9.96223e-12	2.18943e-232
Camk1	1.2504e-10	0.281504	0.826	0.652	2.47767e-06	2.12241e-66	0.251944	0.874	0.747	4.20555e-62	6.14472e-232	0.427671	0.909	0.671	1.21758e-227	1.2504e-10	1.84342e-231
Bin1	6.41229e-25	0.497627	0.962	0.753	1.27059e-20	3.52182e-176	0.484378	0.977	0.835	6.97849e-172	2.2588e-231	0.427929	0.958	0.817	4.47581e-227	6.41229e-25	6.7764e-231
Tifab	2.44549e-11	0.310005	0.519	0.316	4.84575e-07	8.89472e-136	0.373198	0.592	0.301	1.76249e-131	5.15494e-231	0.373361	0.573	0.265	1.02145e-226	2.44549e-11	1.54648e-230
Zfp62	3.11224e-09	0.284068	0.494	0.312	6.16691e-05	1.61137e-112	0.338693	0.533	0.277	3.19294e-108	1.2192e-230	0.382159	0.535	0.238	2.41584e-226	3.11224e-09	3.65759e-230
Lrrc3	1.60538e-10	0.295739	0.587	0.383	3.18106e-06	7.32033e-132	0.401324	0.593	0.309	1.45052e-127	1.5063e-229	0.39214	0.608	0.289	2.98473e-225	1.60538e-10	4.5189e-229
Mylip	5.98593e-17	0.448152	0.791	0.585	1.18611e-12	2.09477e-109	0.419162	0.835	0.677	4.15078e-105	2.03041e-229	0.459538	0.886	0.638	4.02327e-225	5.98593e-17	6.09124e-229
Cep170	2.00147e-17	0.423329	0.66	0.417	3.96591e-13	5.6437e-127	0.398065	0.658	0.371	1.1183e-122	2.29212e-229	0.412423	0.71	0.375	4.54184e-225	2.00147e-17	6.87637e-229
Fscn1	6.42424e-10	0.283544	0.613	0.417	1.27296e-05	5.24666e-168	0.501328	0.819	0.531	1.03963e-163	2.48556e-229	0.423409	0.799	0.484	4.92513e-225	6.42424e-10	7.45667e-229
Cd37	1.82243e-12	0.358797	0.885	0.749	3.61115e-08	2.36539e-114	0.374139	0.921	0.778	4.68701e-110	1.24069e-228	0.429274	0.926	0.729	2.45842e-224	1.82243e-12	3.72206e-228
Ccnd1	4.02369e-12	0.317341	0.383	0.202	7.97294e-08	2.81393e-79	0.278133	0.446	0.239	5.5758e-75	7.65952e-228	0.407936	0.536	0.241	1.51773e-223	4.02369e-12	2.29785e-227
Lactb	3.19517e-09	0.277586	0.443	0.269	6.33123e-05	4.23339e-66	0.251144	0.484	0.283	8.38846e-62	2.26152e-227	0.389805	0.542	0.246	4.48121e-223	3.19517e-09	6.78457e-227
Tlr13	2.30282e-11	0.306575	0.515	0.316	4.56303e-07	8.49839e-90	0.282589	0.437	0.222	1.68396e-85	5.31938e-227	0.36026	0.508	0.219	1.05404e-222	2.30282e-11	1.59582e-226
Gm47664	5.94916e-34	0.677731	0.774	0.423	1.17883e-29	7.39034e-196	0.533955	0.702	0.357	1.4644e-191	1.59544e-225	0.427506	0.669	0.344	3.16136e-221	5.94916e-34	4.78631e-225
Mgat4a	7.18199e-20	0.447216	0.8	0.538	1.42311e-15	7.00265e-140	0.429291	0.835	0.611	1.38757e-135	8.61205e-225	0.444275	0.842	0.56	1.70648e-220	7.18199e-20	2.58361e-224
Sla	3.02806e-13	0.342828	0.685	0.453	6.0001e-09	1.98769e-144	0.407584	0.621	0.32	3.93862e-140	9.34291e-225	0.376517	0.599	0.287	1.8513e-220	3.02806e-13	2.80287e-224
Lhfpl2	2.74456e-11	0.30116	0.6	0.371	5.43834e-07	7.09728e-110	0.348761	0.613	0.339	1.40633e-105	9.78712e-225	0.406438	0.656	0.331	1.93932e-220	2.74456e-11	2.93614e-224
Rab3il1	1.29708e-15	0.39104	0.745	0.51	2.57016e-11	2.37134e-161	0.445638	0.822	0.537	4.69881e-157	1.04692e-224	0.400792	0.807	0.484	2.07446e-220	1.29708e-15	3.14075e-224
Scoc	1.14396e-41	0.727771	0.991	0.787	2.26676e-37	1.1055e-224	0.600691	0.972	0.866	2.19054e-220	1.08114e-161	0.347082	0.965	0.858	2.14227e-157	1.14396e-41	3.31649e-224
Itgb5	1.67169e-18	0.422032	0.983	0.801	3.31246e-14	1.38776e-133	0.407066	0.992	0.866	2.74985e-129	2.29073e-224	0.408116	0.991	0.872	4.53908e-220	1.67169e-18	6.87219e-224
Cd164	1.90865e-32	0.677454	0.889	0.674	3.78199e-28	1.17096e-210	0.549379	0.95	0.826	2.32026e-206	3.28406e-224	0.426737	0.95	0.816	6.50736e-220	1.90865e-32	9.85217e-224
Commd8	5.51168e-14	0.347285	0.702	0.477	1.09214e-09	1.94359e-146	0.454571	0.817	0.554	3.85123e-142	4.97837e-224	0.431865	0.781	0.479	9.86464e-220	5.51168e-14	1.49351e-223
Irf5	9.67863e-16	0.362831	0.643	0.394	1.91782e-11	2.27773e-154	0.39954	0.673	0.351	4.51331e-150	6.4067e-224	0.349571	0.601	0.284	1.26949e-219	9.67863e-16	1.92201e-223
9930111J21Rik2	1.14431e-14	0.397827	0.855	0.656	2.26745e-10	2.24018e-118	0.433418	0.846	0.689	4.43893e-114	2.96972e-223	0.442952	0.883	0.645	5.8845e-219	1.14431e-14	8.90916e-223
Kcnk6	2.8567e-28	0.576134	0.843	0.508	5.66055e-24	8.40832e-166	0.440881	0.69	0.355	1.66611e-161	4.37168e-223	0.36715	0.632	0.303	8.66248e-219	2.8567e-28	1.3115e-222
Casp8	5.33358e-13	0.348282	0.609	0.379	1.05685e-08	2.28342e-129	0.384751	0.65	0.355	4.52461e-125	3.17622e-222	0.373996	0.635	0.315	6.29369e-218	5.33358e-13	9.52867e-222
Ccdc93	7.54953e-15	0.304794	0.481	0.255	1.49594e-10	5.33443e-93	0.296724	0.461	0.238	1.05702e-88	7.36017e-222	0.368254	0.527	0.24	1.45842e-217	7.54953e-15	2.20805e-221
Lims1	8.20811e-11	0.277912	0.634	0.432	1.62644e-06	1.89693e-68	0.276863	0.663	0.448	3.75877e-64	1.26888e-221	0.40482	0.736	0.409	2.51428e-217	8.20811e-11	3.80663e-221
Adgrg1	8.10925e-13	0.377695	0.796	0.631	1.60685e-08	1.07477e-72	0.278742	0.849	0.699	2.12967e-68	2.82795e-221	0.426225	0.863	0.607	5.60358e-217	8.10925e-13	8.48384e-221
Tgfbr2	9.8412e-10	0.296118	0.83	0.672	1.95003e-05	1.86451e-75	0.299922	0.849	0.731	3.69452e-71	7.75451e-221	0.436219	0.899	0.663	1.53656e-216	9.8412e-10	2.32635e-220
Rp2	6.16489e-17	0.420738	0.596	0.353	1.22157e-12	1.68296e-122	0.365291	0.602	0.323	3.33479e-118	9.141e-221	0.385507	0.598	0.29	1.81129e-216	6.16489e-17	2.7423e-220
Itga9	4.99546e-13	0.315324	0.4	0.205	9.8985e-09	2.79569e-72	0.261094	0.387	0.203	5.53967e-68	1.02741e-219	0.345583	0.428	0.169	2.03581e-215	4.99546e-13	3.08223e-219
Ldlrad4	1.28933e-10	0.269029	0.438	0.257	2.55481e-06	1.17225e-98	0.311947	0.501	0.267	2.32282e-94	5.56281e-219	0.338763	0.487	0.208	1.10227e-214	1.28933e-10	1.66884e-218
Cdk5r1	4.63029e-13	0.265975	0.455	0.239	9.17493e-09	1.35347e-84	0.280646	0.408	0.204	2.68189e-80	1.2069e-218	0.376074	0.53	0.242	2.39148e-214	4.63029e-13	3.62071e-218
Adora3	5.77589e-10	0.25095	0.502	0.303	1.14449e-05	2.61397e-120	0.355761	0.563	0.294	5.17958e-116	1.55239e-218	0.353328	0.559	0.257	3.07606e-214	5.77589e-10	4.65718e-218
Dusp6	1.97617e-24	0.507798	0.877	0.613	3.91578e-20	1.43913e-217	0.627969	0.773	0.485	2.85163e-213	1.43377e-117	0.28039	0.809	0.57	2.84102e-113	1.97617e-24	4.31738e-217
Fam91a1	1.03673e-16	0.378935	0.728	0.451	2.05429e-12	5.99759e-119	0.376403	0.71	0.431	1.18842e-114	3.57364e-217	0.409291	0.723	0.404	7.08117e-213	1.03673e-16	1.07209e-216
Agps	7.22506e-11	0.318529	0.481	0.297	1.43164e-06	1.1208e-74	0.253652	0.473	0.266	2.22086e-70	1.16249e-216	0.352405	0.519	0.234	2.30347e-212	7.22506e-11	3.48747e-216
Pld1	8.34473e-20	0.436786	0.617	0.35	1.65351e-15	9.49317e-160	0.423942	0.598	0.292	1.88107e-155	3.56791e-216	0.347461	0.567	0.263	7.06981e-212	8.34473e-20	1.07037e-215
Gm2629	6.88396e-16	0.367335	0.698	0.419	1.36406e-11	9.94655e-118	0.340761	0.629	0.341	1.97091e-113	2.81651e-214	0.344136	0.621	0.298	5.58092e-210	6.88396e-16	8.44953e-214
Zfp710	1.03326e-22	0.426801	0.711	0.405	2.04741e-18	3.14987e-210	0.509325	0.731	0.362	6.24147e-206	2.98643e-214	0.367954	0.672	0.343	5.91762e-210	1.03326e-22	8.9593e-214
Dtx4	3.83973e-16	0.33173	0.494	0.256	7.60843e-12	1.80096e-146	0.38746	0.565	0.274	3.5686e-142	8.33319e-214	0.356543	0.581	0.279	1.65122e-209	3.83973e-16	2.49996e-213
Ctsd	2.5341e-07	0.270282	1	0.933	0.00502132	4.36866e-107	0.387602	1	0.956	8.65649e-103	2.54447e-213	0.426964	1	0.932	5.04186e-209	2.5341e-07	7.63341e-213
Snn	2.47654e-14	0.326881	0.557	0.324	4.90727e-10	1.25166e-93	0.298012	0.516	0.28	2.48017e-89	4.18906e-212	0.340676	0.514	0.232	8.30063e-208	2.47654e-14	1.25672e-211
Tjp1	1.36848e-17	0.408801	0.604	0.341	2.71164e-13	9.77345e-160	0.456166	0.732	0.415	1.93661e-155	7.05197e-212	0.403705	0.742	0.423	1.39735e-207	1.36848e-17	2.11559e-211
Ttc28	4.69301e-15	0.376827	0.621	0.36	9.2992e-11	2.27509e-121	0.399544	0.6	0.322	4.50809e-117	7.28195e-212	0.423094	0.663	0.348	1.44292e-207	4.69301e-15	2.18458e-211
Havcr2	8.65409e-19	0.441744	0.838	0.575	1.71481e-14	1.24173e-85	0.332097	0.732	0.522	2.46048e-81	2.22609e-211	0.410637	0.793	0.484	4.41099e-207	8.65409e-19	6.67826e-211
Abca9	4.40503e-31	0.566803	0.936	0.66	8.72857e-27	1.87982e-153	0.440567	0.901	0.715	3.72487e-149	7.03458e-211	0.434353	0.903	0.676	1.3939e-206	4.40503e-31	2.11037e-210
Txnip	5.48567e-20	0.465133	0.898	0.734	1.08699e-15	4.48092e-210	0.577939	0.915	0.77	8.87894e-206	2.12494e-112	0.278346	0.893	0.741	4.21057e-108	5.48567e-20	1.34428e-209
Plod1	6.77848e-09	0.260898	0.519	0.339	0.000134316	4.17847e-96	0.301718	0.576	0.324	8.27964e-92	5.41256e-210	0.354079	0.594	0.29	1.0725e-205	6.77848e-09	1.62377e-209
4933406I18Rik	4.86691e-13	0.252511	0.396	0.199	9.64379e-09	6.20476e-94	0.252018	0.356	0.158	1.22947e-89	3.88009e-208	0.306209	0.378	0.142	7.68841e-204	4.86691e-13	1.16403e-207
Tfe3	5.20156e-14	0.345545	0.655	0.414	1.03069e-09	2.4983e-111	0.343745	0.625	0.35	4.95038e-107	6.03648e-208	0.364937	0.695	0.365	1.19613e-203	5.20156e-14	1.81094e-207
Cul1	1.62894e-12	0.2907	0.647	0.415	3.22774e-08	1.37638e-88	0.323852	0.647	0.413	2.7273e-84	6.51915e-208	0.391863	0.701	0.383	1.29177e-203	1.62894e-12	1.95575e-207
Chd9	1.0226e-14	0.378445	0.804	0.61	2.02628e-10	3.01165e-76	0.281423	0.833	0.703	5.96758e-72	4.01923e-207	0.419488	0.899	0.681	7.9641e-203	1.0226e-14	1.20577e-206
Adrb2	9.45719e-21	0.442195	0.651	0.365	1.87394e-16	4.17191e-207	0.510976	0.681	0.327	8.26664e-203	2.73393e-140	0.255546	0.624	0.344	5.41728e-136	9.45719e-21	1.25157e-206
Rptor	1.09547e-13	0.340406	0.626	0.388	2.17066e-09	2.7747e-112	0.334509	0.582	0.314	5.49806e-108	7.4084e-207	0.332353	0.557	0.262	1.46798e-202	1.09547e-13	2.22252e-206
Pwwp2a	5.98269e-21	0.432864	0.817	0.54	1.18547e-16	1.0353e-111	0.370009	0.782	0.556	2.05146e-107	9.91066e-207	0.401811	0.817	0.527	1.9638e-202	5.98269e-21	2.9732e-206
Rps6ka1	7.70995e-13	0.323982	0.749	0.516	1.52773e-08	9.6072e-142	0.422676	0.77	0.49	1.90367e-137	1.00132e-206	0.384919	0.789	0.476	1.98411e-202	7.70995e-13	3.00396e-206
Fchsd2	2.79228e-13	0.426166	0.706	0.519	5.53289e-09	7.3695e-129	0.423464	0.85	0.66	1.46027e-124	7.52974e-206	0.44321	0.856	0.6	1.49202e-201	2.79228e-13	2.25892e-205
Rsrp1	5.87844e-19	0.401611	0.991	0.917	1.16481e-14	5.38526e-82	0.278497	0.996	0.952	1.06709e-77	8.48243e-206	0.359043	0.991	0.936	1.68079e-201	5.87844e-19	2.54473e-205
Tgfb1	1.30698e-12	0.320644	0.809	0.624	2.58979e-08	3.55921e-67	0.279169	0.855	0.72	7.05258e-63	1.89766e-205	0.413638	0.885	0.646	3.76022e-201	1.30698e-12	5.69299e-205
Il6ra	3.45672e-21	0.438764	0.945	0.73	6.84948e-17	2.35202e-205	0.535214	0.922	0.74	4.66053e-201	3.73294e-120	0.285744	0.871	0.684	7.39682e-116	3.45672e-21	7.05607e-205
Gna12	3.53707e-11	0.253239	0.609	0.383	7.0087e-07	2.29486e-116	0.339741	0.634	0.351	4.54726e-112	4.08509e-205	0.350727	0.594	0.293	8.0946e-201	3.53707e-11	1.22553e-204
Eef2k	2.57305e-13	0.324915	0.604	0.369	5.09851e-09	3.22451e-146	0.408627	0.64	0.334	6.38937e-142	4.79311e-205	0.359701	0.594	0.293	9.49754e-201	2.57305e-13	1.43793e-204
Arsb	6.03572e-07	0.269739	0.685	0.538	0.0119598	2.39039e-65	0.289646	0.738	0.564	4.73657e-61	1.0596e-204	0.431325	0.806	0.528	2.09961e-200	6.03572e-07	3.17881e-204
Gmip	3.57514e-11	0.276625	0.604	0.395	7.08414e-07	5.05328e-144	0.371752	0.61	0.307	1.00131e-139	5.64011e-204	0.341766	0.591	0.289	1.11759e-199	3.57514e-11	1.69203e-203
Ptprj	2.3048e-13	0.324472	0.689	0.451	4.56696e-09	2.91115e-85	0.276532	0.596	0.348	5.76844e-81	9.24953e-204	0.343615	0.601	0.298	1.83279e-199	2.3048e-13	2.77486e-203
F11r	1.42744e-20	0.457434	0.898	0.718	2.82847e-16	3.86314e-203	0.539438	0.945	0.788	7.65481e-199	1.62939e-203	0.402331	0.936	0.756	3.22865e-199	1.42744e-20	4.88818e-203
Bmp2k	5.52747e-24	0.524959	0.94	0.737	1.09527e-19	8.00872e-198	0.5375	0.945	0.793	1.58693e-193	4.46069e-203	0.401547	0.94	0.787	8.83885e-199	5.52747e-24	1.33821e-202
Nckap1l	1.53615e-16	0.369514	0.868	0.624	3.04387e-12	1.00898e-108	0.351082	0.834	0.627	1.9993e-104	7.0247e-203	0.395369	0.84	0.563	1.39194e-198	1.53615e-16	2.10741e-202
Sft2d2	1.85018e-13	0.348406	0.553	0.334	3.66612e-09	2.07442e-127	0.359837	0.601	0.317	4.11047e-123	1.09393e-202	0.357976	0.597	0.301	2.16762e-198	1.85018e-13	3.28178e-202
Arhgef6	3.11052e-11	0.294307	0.494	0.297	6.1635e-07	3.08846e-81	0.277996	0.484	0.269	6.11978e-77	2.0987e-202	0.352094	0.543	0.259	4.15858e-198	3.11052e-11	6.29611e-202
Dip2b	1.40673e-25	0.502388	0.838	0.566	2.78743e-21	1.87068e-88	0.318097	0.837	0.666	3.70675e-84	5.71601e-202	0.410295	0.888	0.647	1.13263e-197	1.40673e-25	1.7148e-201
Pip4k2a	3.53922e-18	0.44762	0.783	0.564	7.01297e-14	1.23924e-104	0.357587	0.802	0.594	2.45555e-100	1.02523e-201	0.411329	0.824	0.555	2.0315e-197	3.53922e-18	3.07569e-201
St3gal5	2.17523e-14	0.345693	0.638	0.398	4.31022e-10	1.00382e-106	0.346392	0.676	0.407	1.98907e-102	1.89727e-201	0.393468	0.698	0.381	3.75945e-197	2.17523e-14	5.69182e-201
Kat6a	5.15522e-21	0.471755	0.719	0.445	1.02151e-16	4.39178e-131	0.435075	0.68	0.405	8.70232e-127	6.01088e-201	0.400188	0.716	0.41	1.19106e-196	5.15522e-21	1.80326e-200
Ptp4a3	3.34111e-16	0.345626	0.506	0.271	6.62042e-12	9.89998e-82	0.269132	0.522	0.296	1.96168e-77	1.32167e-200	0.330118	0.512	0.237	2.61889e-196	3.34111e-16	3.96501e-200
St3gal6	7.43602e-22	0.47827	0.885	0.643	1.47345e-17	3.60423e-127	0.408837	0.901	0.746	7.14179e-123	1.82193e-200	0.398504	0.898	0.678	3.61014e-196	7.43602e-22	5.46578e-200
Tbc1d16	1.27507e-14	0.366331	0.557	0.329	2.52655e-10	3.95419e-113	0.34106	0.524	0.27	7.83523e-109	5.54531e-200	0.333	0.501	0.228	1.0988e-195	1.27507e-14	1.66359e-199
Specc1	2.67185e-13	0.34561	0.664	0.44	5.29428e-09	3.99391e-123	0.395549	0.704	0.426	7.91394e-119	1.06296e-198	0.384806	0.726	0.418	2.10626e-194	2.67185e-13	3.18889e-198
Ppcdc	9.73564e-12	0.307126	0.668	0.448	1.92912e-07	1.34259e-107	0.337569	0.635	0.362	2.66034e-103	2.18219e-198	0.341711	0.635	0.322	4.32401e-194	9.73564e-12	6.54657e-198
Osbpl11	2.23913e-13	0.382321	0.664	0.433	4.43684e-09	2.37635e-110	0.327467	0.592	0.32	4.70875e-106	7.10191e-198	0.33733	0.572	0.277	1.40724e-193	2.23913e-13	2.13057e-197
Nek7	9.12526e-07	0.260212	0.6	0.453	0.0180817	1.44363e-85	0.298598	0.677	0.426	2.86055e-81	1.18572e-197	0.384709	0.686	0.379	2.34951e-193	9.12526e-07	3.55716e-197
Srrm2	9.08108e-23	0.423135	0.991	0.884	1.79942e-18	6.68309e-99	0.277135	0.979	0.917	1.32425e-94	1.3289e-197	0.341664	0.994	0.95	2.63322e-193	9.08108e-23	3.98671e-197
Abhd6	6.55336e-11	0.264313	0.451	0.259	1.29855e-06	4.9536e-90	0.288376	0.541	0.301	9.81555e-86	1.70945e-197	0.349686	0.572	0.283	3.38728e-193	6.55336e-11	5.12836e-197
Dido1	3.08432e-10	0.267521	0.557	0.355	6.11159e-06	9.9576e-92	0.299016	0.53	0.294	1.9731e-87	4.75073e-197	0.344717	0.576	0.286	9.41358e-193	3.08432e-10	1.42522e-196
Tlr7	4.75987e-30	0.547815	0.83	0.475	9.43168e-26	4.29643e-194	0.493498	0.673	0.327	8.51337e-190	2.23467e-196	0.341897	0.608	0.304	4.42799e-192	4.75987e-30	6.704e-196
Snx18	2.64698e-23	0.538218	0.855	0.634	5.24499e-19	1.42529e-129	0.408516	0.84	0.643	2.8242e-125	3.04272e-196	0.395568	0.846	0.585	6.02914e-192	2.64698e-23	9.12815e-196
Pou2f2	9.94967e-22	0.485332	0.957	0.758	1.97153e-17	6.33987e-144	0.488403	0.944	0.814	1.25625e-139	8.89733e-196	0.424225	0.952	0.82	1.76301e-191	9.94967e-22	2.6692e-195
Il7r	7.05671e-11	0.357422	0.434	0.253	1.39829e-06	8.65216e-72	0.274161	0.386	0.201	1.71443e-67	9.66678e-196	0.379021	0.425	0.179	1.91547e-191	7.05671e-11	2.90003e-195
Hpgd	1.91394e-14	0.38819	0.826	0.627	3.79248e-10	4.03925e-177	0.552091	0.936	0.774	8.00376e-173	2.73905e-195	0.415841	0.937	0.772	5.42743e-191	1.91394e-14	8.21716e-195
Hps3	2.48776e-15	0.421813	0.715	0.487	4.92949e-11	1.47338e-98	0.334665	0.675	0.422	2.9195e-94	1.55769e-194	0.363422	0.735	0.414	3.08657e-190	2.48776e-15	4.67308e-194
Frmd4a	1.75528e-29	0.555452	0.987	0.779	3.47808e-25	6.87448e-185	0.487736	0.969	0.827	1.36218e-180	5.46794e-194	0.369732	0.971	0.833	1.08347e-189	1.75528e-29	1.64038e-193
Mertk	7.03495e-27	0.551496	0.966	0.783	1.39398e-22	4.44311e-178	0.484575	0.964	0.819	8.80403e-174	8.55424e-194	0.384944	0.965	0.835	1.69502e-189	7.03495e-27	2.56627e-193
Itga6	2.26288e-12	0.340691	0.872	0.696	4.48389e-08	5.65701e-85	0.330871	0.877	0.748	1.12094e-80	1.3287e-193	0.412758	0.91	0.71	2.63281e-189	2.26288e-12	3.98609e-193
Adap2	4.41348e-26	0.515078	0.949	0.72	8.74532e-22	1.26724e-192	0.49241	0.941	0.757	2.51103e-188	1.55364e-153	0.321526	0.905	0.712	3.07854e-149	4.41348e-26	3.80171e-192
Tmcc3	7.63823e-09	0.262187	0.715	0.557	0.000151351	8.81905e-64	0.278829	0.785	0.628	1.74749e-59	7.94449e-192	0.391284	0.859	0.598	1.5742e-187	7.63823e-09	2.38335e-191
Il21r	2.47781e-09	0.259938	0.46	0.285	4.90977e-05	2.31477e-138	0.388236	0.593	0.304	4.58673e-134	9.51672e-192	0.323232	0.547	0.264	1.88574e-187	2.47781e-09	2.85502e-191
Gpr183	3.47563e-15	0.366115	0.732	0.498	6.88696e-11	7.63072e-82	0.343506	0.789	0.618	1.51203e-77	9.58353e-192	0.402715	0.849	0.581	1.89898e-187	3.47563e-15	2.87506e-191
Acp2	7.0282e-09	0.317227	0.681	0.5	0.000139264	1.91435e-78	0.310527	0.733	0.517	3.79329e-74	2.78266e-191	0.392881	0.76	0.467	5.51385e-187	7.0282e-09	8.34799e-191
Nuak1	8.61457e-14	0.329234	0.574	0.336	1.70698e-09	4.31632e-121	0.362791	0.56	0.29	8.55279e-117	2.48504e-190	0.334881	0.555	0.271	4.92411e-186	8.61457e-14	7.45513e-190
Fkbp15	2.01819e-10	0.313516	0.591	0.404	3.99903e-06	5.80516e-95	0.310913	0.555	0.312	1.15029e-90	5.86857e-190	0.335508	0.574	0.288	1.16286e-185	2.01819e-10	1.76057e-189
Hps4	1.68543e-10	0.274712	0.681	0.45	3.33969e-06	8.1748e-105	0.302148	0.662	0.38	1.61984e-100	5.78218e-189	0.337183	0.697	0.374	1.14574e-184	1.68543e-10	1.73465e-188
Atp6v0a2	1.92418e-13	0.355449	0.638	0.402	3.81277e-09	5.58944e-85	0.28427	0.581	0.342	1.10755e-80	6.94819e-189	0.344431	0.6	0.308	1.37678e-184	1.92418e-13	2.08446e-188
Trio	9.02644e-17	0.386721	0.574	0.324	1.78859e-12	1.61763e-88	0.284995	0.528	0.294	3.20534e-84	4.32505e-188	0.339966	0.579	0.295	8.57008e-184	9.02644e-17	1.29751e-187
Hltf	1.62191e-07	0.255847	0.549	0.379	0.00321382	8.93547e-73	0.261368	0.553	0.33	1.77056e-68	6.96783e-188	0.342693	0.601	0.308	1.38068e-183	1.62191e-07	2.09035e-187
Evl	6.55473e-14	0.319568	0.694	0.428	1.29882e-09	1.75452e-137	0.379669	0.679	0.374	3.47658e-133	1.81912e-187	0.33441	0.667	0.356	3.60458e-183	6.55473e-14	5.45735e-187
Mbnl1	2.12417e-29	0.549823	0.983	0.845	4.20904e-25	1.68736e-186	0.509798	0.982	0.865	3.34351e-182	1.81753e-156	0.309975	0.985	0.92	3.60143e-152	2.12417e-29	5.06209e-186
Gm37494	9.47513e-16	0.419846	0.549	0.316	1.8775e-11	1.23465e-133	0.40101	0.571	0.289	2.44646e-129	2.62189e-186	0.348791	0.57	0.287	5.19527e-182	9.47513e-16	7.86567e-186
Fez2	1.47337e-18	0.410568	0.66	0.383	2.91948e-14	1.7696e-113	0.357273	0.617	0.349	3.50646e-109	4.13772e-186	0.335951	0.606	0.312	8.19888e-182	1.47337e-18	1.24131e-185
Lmo2	6.26e-11	0.281134	0.715	0.505	1.24042e-06	4.89949e-76	0.283054	0.756	0.539	9.70833e-72	2.41729e-185	0.362737	0.764	0.467	4.78987e-181	6.26e-11	7.25188e-185
Plxna4	1.78374e-17	0.320381	0.4	0.176	3.53449e-13	9.12191e-96	0.309482	0.446	0.223	1.80751e-91	2.00912e-184	0.343243	0.454	0.204	3.98106e-180	1.78374e-17	6.02735e-184
Lpin2	2.26609e-11	0.331458	0.689	0.48	4.49026e-07	1.0401e-133	0.411962	0.722	0.441	2.06096e-129	6.33934e-184	0.368432	0.711	0.414	1.25614e-179	2.26609e-11	1.9018e-183
Tmem173	1.82118e-08	0.29182	0.74	0.586	0.000360867	7.9458e-150	0.442825	0.885	0.682	1.57446e-145	7.61993e-184	0.384797	0.873	0.632	1.50989e-179	1.82118e-08	2.28598e-183
Cltc	5.0565e-11	0.314714	0.855	0.79	1.00195e-06	1.48465e-63	0.262993	0.904	0.846	2.94184e-59	3.90517e-183	0.370036	0.951	0.842	7.73809e-179	5.0565e-11	1.17155e-182
Rapgef6	2.51752e-10	0.284243	0.63	0.429	4.98848e-06	5.73328e-86	0.328548	0.637	0.401	1.13605e-81	1.28292e-182	0.361114	0.678	0.374	2.54211e-178	2.51752e-10	3.84876e-182
Pld4	5.10075e-13	0.356274	0.936	0.766	1.01071e-08	1.72359e-63	0.258622	0.929	0.821	3.4153e-59	8.30863e-182	0.368829	0.954	0.807	1.64635e-177	5.10075e-13	2.49259e-181
Entpd1	7.53759e-25	0.531833	0.923	0.708	1.49357e-20	1.45609e-163	0.456969	0.951	0.805	2.88524e-159	1.00972e-181	0.351279	0.955	0.801	2.00075e-177	7.53759e-25	3.02915e-181
Nrros	1.07537e-12	0.269007	0.545	0.313	2.13085e-08	3.19673e-110	0.328803	0.521	0.269	6.33433e-106	1.26845e-181	0.298552	0.509	0.241	2.51343e-177	1.07537e-12	3.80534e-181
Sec14l1	1.12269e-09	0.262908	0.6	0.403	2.22461e-05	1.09508e-88	0.290697	0.618	0.367	2.16989e-84	2.09795e-181	0.327111	0.638	0.339	4.15709e-177	1.12269e-09	6.29386e-181
Arhgap30	1.52185e-13	0.34514	0.745	0.508	3.01555e-09	2.69079e-181	0.468638	0.672	0.328	5.3318e-177	4.98311e-141	0.286285	0.613	0.342	9.87403e-137	1.52185e-13	8.07237e-181
Il10ra	9.06432e-12	0.32599	0.723	0.51	1.7961e-07	2.06494e-142	0.431336	0.804	0.51	4.09168e-138	3.73048e-181	0.336643	0.723	0.42	7.39194e-177	9.06432e-12	1.11914e-180
Fcgr3	6.95101e-08	0.262553	0.983	0.844	0.00137734	4.80229e-181	0.501613	0.99	0.856	9.51574e-177	1.82411e-114	0.258323	0.978	0.865	3.61447e-110	6.95101e-08	1.44069e-180
Arhgap12	8.85639e-10	0.257949	0.523	0.327	1.75489e-05	1.36242e-146	0.405638	0.593	0.3	2.69964e-142	1.46902e-180	0.323093	0.521	0.253	2.91086e-176	8.85639e-10	4.40706e-180
Whrn	6.71939e-08	0.255762	0.383	0.232	0.00133145	9.24611e-95	0.282592	0.476	0.247	1.83212e-90	1.76425e-180	0.290873	0.435	0.189	3.49586e-176	6.71939e-08	5.29275e-180
Cox7c	1.26032e-10	-0.465384	0.647	0.794	2.49732e-06	1.14664e-102	-0.75268	0.682	0.839	2.27206e-98	2.17265e-180	-0.713596	0.59	0.781	4.30511e-176	1.26032e-10	6.51796e-180
Rpl41	2.7952e-27	-0.783849	0.949	0.975	5.53869e-23	3.54939e-180	-0.933519	0.945	0.976	7.03312e-176	5.83025e-133	-0.669987	0.952	0.975	1.15526e-128	2.7952e-27	1.06482e-179
Cd33	1.11544e-29	0.583628	0.962	0.758	2.21025e-25	1.52101e-179	0.517359	0.941	0.783	3.01388e-175	2.38762e-139	0.303897	0.942	0.791	4.73107e-135	1.11544e-29	4.56303e-179
Tbc1d5	2.08047e-11	0.288575	0.536	0.329	4.12245e-07	3.67272e-83	0.27138	0.534	0.303	7.27749e-79	1.55399e-179	0.316522	0.546	0.27	3.07924e-175	2.08047e-11	4.66198e-179
Setd2	7.3752e-17	0.385219	0.719	0.463	1.4614e-12	5.81156e-115	0.353815	0.628	0.351	1.15156e-110	2.6925e-179	0.344983	0.652	0.356	5.33518e-175	7.3752e-17	8.07749e-179
Dapp1	5.1814e-11	0.306705	0.553	0.349	1.02669e-06	8.16525e-157	0.403261	0.656	0.336	1.61794e-152	6.41866e-179	0.308493	0.556	0.275	1.27186e-174	5.1814e-11	1.9256e-178
Jun	1.46826e-14	0.361452	0.553	0.313	2.90936e-10	7.02616e-108	0.384762	0.521	0.273	1.39223e-103	7.02054e-179	0.379142	0.59	0.309	1.39112e-174	1.46826e-14	2.10616e-178
Tpst2	6.95711e-12	0.29519	0.774	0.517	1.37855e-07	9.61713e-140	0.419222	0.747	0.455	1.90564e-135	9.90077e-179	0.325468	0.688	0.38	1.96184e-174	6.95711e-12	2.97023e-178
Calm2	2.01075e-14	0.348721	0.932	0.853	3.98429e-10	3.99635e-83	0.293223	0.979	0.929	7.91877e-79	1.1622e-178	0.353271	0.978	0.924	2.3029e-174	2.01075e-14	3.4866e-178
mt-Nd5	2.06419e-11	-0.538984	0.745	0.841	4.0902e-07	6.36112e-178	-0.86937	0.592	0.844	1.26046e-173	3.12054e-168	-0.669701	0.756	0.879	6.18334e-164	2.06419e-11	1.90834e-177
Zbtb1	9.10354e-14	0.343168	0.506	0.288	1.80387e-09	1.21729e-68	0.282077	0.436	0.25	2.41206e-64	7.61463e-178	0.324401	0.482	0.227	1.50884e-173	9.10354e-14	2.28439e-177
Scamp2	3.10977e-25	0.508664	0.966	0.762	6.16202e-21	1.00999e-105	0.341996	0.957	0.834	2.00129e-101	5.16932e-177	0.35775	0.952	0.816	1.0243e-172	3.10977e-25	1.5508e-176
Zbtb18	7.93971e-14	0.34563	0.604	0.369	1.57325e-09	7.76036e-147	0.384945	0.618	0.312	1.53771e-142	1.81658e-176	0.329097	0.653	0.359	3.59955e-172	7.93971e-14	5.44974e-176
Pla2g15	1.05272e-13	0.342068	0.749	0.518	2.08596e-09	1.36135e-140	0.418774	0.806	0.528	2.69752e-136	1.40329e-175	0.329856	0.761	0.457	2.78062e-171	1.05272e-13	4.20986e-175
Slc40a1	1.97449e-14	0.368955	0.634	0.39	3.91245e-10	1.20203e-151	0.460372	0.733	0.434	2.38183e-147	2.85737e-175	0.345236	0.735	0.436	5.66188e-171	1.97449e-14	8.57211e-175
Pald1	2.84092e-09	0.252776	0.489	0.301	5.62928e-05	1.49508e-90	0.268977	0.461	0.239	2.96251e-86	5.67849e-175	0.295262	0.451	0.205	1.12519e-170	2.84092e-09	1.70355e-174
Ctc1	1.37999e-15	0.362473	0.677	0.401	2.73446e-11	1.96847e-174	0.458966	0.679	0.347	3.90053e-170	6.26123e-142	0.256906	0.575	0.306	1.24066e-137	1.37999e-15	5.90542e-174
Cd53	2.33411e-13	0.346679	0.97	0.846	4.62504e-09	1.04594e-173	0.470906	0.98	0.846	2.07254e-169	3.04818e-117	0.257598	0.973	0.865	6.03996e-113	2.33411e-13	3.13783e-173
Cysltr1	6.98347e-19	0.430627	0.591	0.324	1.38377e-14	2.4011e-163	0.442376	0.63	0.311	4.75778e-159	1.06122e-173	0.323985	0.584	0.296	2.10282e-169	6.98347e-19	3.18367e-173
Dennd1c	6.19036e-09	0.253167	0.515	0.335	0.000122662	4.64979e-135	0.345812	0.573	0.285	9.21355e-131	4.40528e-173	0.302708	0.526	0.259	8.72907e-169	6.19036e-09	1.32158e-172
Tpp2	7.0009e-11	0.283097	0.562	0.352	1.38723e-06	6.20758e-75	0.272736	0.517	0.306	1.23003e-70	5.1506e-173	0.318285	0.545	0.273	1.02059e-168	7.0009e-11	1.54518e-172
Mon2	1.30145e-11	0.315788	0.574	0.365	2.57882e-07	1.04093e-81	0.272011	0.517	0.293	2.0626e-77	6.20935e-173	0.304233	0.523	0.258	1.23038e-168	1.30145e-11	1.86281e-172
Wapl	1.03849e-09	0.27008	0.626	0.431	2.05776e-05	6.77082e-72	0.260774	0.597	0.371	1.34164e-67	1.23736e-172	0.33036	0.665	0.369	2.45183e-168	1.03849e-09	3.71209e-172
Clec5a	6.88952e-11	0.275093	0.502	0.299	1.36516e-06	1.38955e-93	0.293013	0.446	0.226	2.7534e-89	7.7002e-171	0.301175	0.436	0.197	1.52579e-166	6.88952e-11	2.31006e-170
Ski	2.72153e-17	0.412415	0.809	0.589	5.39271e-13	2.11341e-93	0.342035	0.792	0.615	4.18773e-89	1.24156e-170	0.376727	0.835	0.591	2.46016e-166	2.72153e-17	3.72469e-170
Wdr44	3.99884e-10	0.304009	0.455	0.272	7.92371e-06	7.06593e-79	0.278727	0.473	0.261	1.40011e-74	4.87951e-170	0.309389	0.477	0.226	9.66876e-166	3.99884e-10	1.46385e-169
Ang	1.70906e-12	0.309074	0.647	0.401	3.3865e-08	8.01724e-135	0.384346	0.695	0.377	1.58862e-130	6.44247e-170	0.302847	0.59	0.3	1.27658e-165	1.70906e-12	1.93274e-169
Otulinl	2.30875e-14	0.330868	0.936	0.698	4.57478e-10	1.61387e-169	0.461171	0.937	0.776	3.19788e-165	4.87305e-131	0.288292	0.912	0.737	9.65596e-127	2.30875e-14	4.84161e-169
Usp2	1.22836e-12	0.389898	0.723	0.527	2.43399e-08	4.32634e-64	0.288019	0.745	0.568	8.57264e-60	3.89973e-169	0.378373	0.762	0.491	7.72732e-165	1.22836e-12	1.16992e-168
Sox4	1.48034e-12	0.362668	0.617	0.407	2.93329e-08	3.31303e-94	0.406464	0.705	0.493	6.56477e-90	4.36226e-169	0.426924	0.741	0.48	8.64382e-165	1.48034e-12	1.30868e-168
Elf1	5.02603e-15	0.350301	0.655	0.411	9.95909e-11	2.02261e-107	0.341573	0.603	0.341	4.0078e-103	6.32319e-169	0.3225	0.618	0.333	1.25294e-164	5.02603e-15	1.89696e-168
1700017B05Rik	5.67177e-20	0.490634	0.8	0.557	1.12386e-15	7.27655e-160	0.476672	0.826	0.562	1.44185e-155	1.78732e-168	0.345947	0.781	0.503	3.54158e-164	5.67177e-20	5.36197e-168
Nfatc1	6.57618e-11	0.280432	0.515	0.314	1.30307e-06	1.68947e-92	0.284085	0.474	0.25	3.34769e-88	1.87759e-168	0.286109	0.488	0.234	3.72045e-164	6.57618e-11	5.63278e-168
Arap3	9.52559e-10	0.29679	0.545	0.359	1.8875e-05	1.25573e-135	0.371696	0.599	0.308	2.48824e-131	4.0269e-168	0.297491	0.572	0.295	7.97929e-164	9.52559e-10	1.20807e-167
Hnrnpul1	1.05846e-10	0.304657	0.689	0.496	2.09734e-06	3.21522e-84	0.288443	0.681	0.431	6.37096e-80	1.21595e-167	0.329937	0.681	0.391	2.40941e-163	1.05846e-10	3.64785e-167
A630001G21Rik	8.70446e-08	0.26677	0.464	0.31	0.00172479	7.22247e-78	0.252651	0.455	0.246	1.43113e-73	1.05757e-166	0.280107	0.445	0.204	2.09557e-162	8.70446e-08	3.17271e-166
Dock8	8.58867e-12	0.354924	0.821	0.627	1.70184e-07	2.23801e-166	0.461633	0.877	0.664	4.43463e-162	1.48704e-122	0.29079	0.844	0.629	2.94657e-118	8.58867e-12	6.71404e-166
Rgmb	5.18222e-11	0.275919	0.477	0.282	1.02686e-06	9.59308e-111	0.316614	0.508	0.26	1.90087e-106	2.93274e-166	0.290547	0.48	0.23	5.81122e-162	5.18222e-11	8.79822e-166
Ncbp3	6.17316e-08	0.259755	0.447	0.291	0.00122321	2.08821e-72	0.268618	0.448	0.252	4.13778e-68	4.06853e-166	0.314936	0.501	0.249	8.0618e-162	6.17316e-08	1.22056e-165
Ophn1	2.50115e-14	0.357014	0.86	0.639	4.95603e-10	1.82668e-111	0.365806	0.883	0.716	3.61956e-107	8.49446e-166	0.358579	0.877	0.653	1.68318e-161	2.50115e-14	2.54834e-165
Mknk1	9.51484e-10	0.265842	0.519	0.329	1.88537e-05	1.52774e-101	0.296363	0.536	0.285	3.02721e-97	1.35258e-164	0.29129	0.497	0.244	2.68013e-160	9.51484e-10	4.05773e-164
Acer3	1.19134e-12	0.298983	0.681	0.43	2.36064e-08	3.45802e-62	0.26487	0.551	0.35	6.85206e-58	2.10733e-164	0.326511	0.61	0.329	4.17567e-160	1.19134e-12	6.32198e-164
Nfam1	8.00803e-13	0.287939	0.732	0.48	1.58679e-08	1.25608e-163	0.429268	0.725	0.388	2.48893e-159	1.08993e-158	0.30971	0.671	0.375	2.1597e-154	8.00803e-13	3.76825e-163
P2rx7	4.20294e-09	0.257916	0.566	0.37	8.32813e-05	4.83255e-114	0.330863	0.551	0.291	9.5757e-110	2.39955e-163	0.276558	0.531	0.263	4.75472e-159	4.20294e-09	7.19866e-163
Cd300a	1.72889e-08	0.258539	0.57	0.382	0.000342579	5.31477e-155	0.405646	0.688	0.359	1.05312e-150	6.46386e-163	0.284837	0.604	0.313	1.28081e-158	1.72889e-08	1.93916e-162
Usp24	8.04731e-16	0.371445	0.562	0.32	1.59457e-11	6.10161e-122	0.359535	0.569	0.299	1.20903e-117	1.61111e-162	0.299895	0.534	0.271	3.19241e-158	8.04731e-16	4.83333e-162
Man1a	1.95506e-18	0.439228	0.745	0.492	3.87395e-14	4.23852e-91	0.364029	0.701	0.481	8.39864e-87	3.86384e-162	0.351383	0.722	0.441	7.65619e-158	1.95506e-18	1.15915e-161
Rap1gds1	2.16151e-11	0.323279	0.685	0.475	4.28304e-07	1.59885e-107	0.344257	0.699	0.431	3.16813e-103	9.22691e-162	0.321882	0.711	0.415	1.82831e-157	2.16151e-11	2.76807e-161
Sgk1	3.06822e-13	0.429687	0.736	0.537	6.07969e-09	2.30863e-55	0.367924	0.757	0.644	4.57454e-51	4.40308e-161	0.402581	0.754	0.512	8.72471e-157	3.06822e-13	1.32093e-160
Mlec	1.60752e-09	0.283845	0.643	0.45	3.1853e-05	6.97231e-108	0.358371	0.736	0.479	1.38156e-103	6.39897e-161	0.328834	0.716	0.429	1.26796e-156	1.60752e-09	1.91969e-160
Rnf111	1.10066e-13	0.322295	0.613	0.376	2.18096e-09	2.44709e-87	0.28349	0.568	0.327	4.84891e-83	3.10782e-160	0.304101	0.582	0.312	6.15815e-156	1.10066e-13	9.32346e-160
Zfp652	1.00801e-20	0.501486	0.821	0.595	1.99738e-16	1.03722e-107	0.389656	0.788	0.579	2.05524e-103	1.00123e-159	0.36418	0.782	0.529	1.98393e-155	1.00801e-20	3.00368e-159
Fgd2	3.69475e-14	0.346697	0.847	0.61	7.32114e-10	1.02519e-96	0.357867	0.811	0.613	2.03141e-92	7.7929e-158	0.337146	0.812	0.547	1.54416e-153	3.69475e-14	2.33787e-157
Git2	5.18166e-29	0.556113	0.966	0.786	1.02675e-24	9.9646e-158	0.460963	0.915	0.781	1.97448e-153	2.69781e-118	0.274756	0.908	0.775	5.34572e-114	5.18166e-29	2.98938e-157
Rreb1	1.95867e-12	0.308371	0.591	0.363	3.88111e-08	7.12118e-148	0.398644	0.635	0.325	1.41106e-143	1.10147e-157	0.300889	0.613	0.333	2.18255e-153	1.95867e-12	3.3044e-157
Zfp871	9.9624e-11	0.316217	0.609	0.414	1.97405e-06	7.90345e-106	0.331548	0.601	0.34	1.56607e-101	1.47477e-157	0.306586	0.606	0.333	2.92226e-153	9.9624e-11	4.42431e-157
Jmjd1c	1.97598e-18	0.460413	0.894	0.732	3.9154e-14	2.53415e-124	0.406075	0.868	0.729	5.02141e-120	1.50865e-157	0.364922	0.899	0.72	2.9894e-153	1.97598e-18	4.52596e-157
Fermt3	1.08515e-09	0.297809	0.843	0.708	2.15022e-05	7.59373e-105	0.350409	0.868	0.714	1.5047e-100	2.29802e-157	0.346023	0.871	0.659	4.55353e-153	1.08515e-09	6.89407e-157
Dock2	9.23599e-08	0.276067	0.728	0.574	0.00183011	4.25202e-61	0.2535	0.716	0.529	8.42538e-57	5.71246e-157	0.339049	0.751	0.479	1.13192e-152	9.23599e-08	1.71374e-156
2001-03-01	9.74241e-23	0.484538	0.847	0.554	1.93046e-18	8.09556e-157	0.454398	0.816	0.533	1.60414e-152	2.05548e-132	0.298291	0.716	0.461	4.07293e-128	9.74241e-23	2.42867e-156
Akirin2	1.32043e-12	0.340428	0.672	0.462	2.61643e-08	1.42353e-122	0.395496	0.746	0.486	2.82072e-118	2.22683e-156	0.329334	0.725	0.448	4.41247e-152	1.32043e-12	6.6805e-156
Wdfy3	2.51178e-10	0.288468	0.617	0.404	4.97709e-06	2.12929e-72	0.26126	0.528	0.313	4.21918e-68	3.24261e-156	0.303432	0.559	0.297	6.42522e-152	2.51178e-10	9.72782e-156
Csnk1e	2.05926e-15	0.406904	0.834	0.64	4.08043e-11	2.57502e-73	0.303736	0.827	0.664	5.10241e-69	6.37905e-156	0.356377	0.819	0.584	1.26401e-151	2.05926e-15	1.91372e-155
Adnp	1.36619e-08	0.285192	0.528	0.361	0.000270711	6.04211e-82	0.28368	0.545	0.318	1.19724e-77	9.04668e-156	0.308139	0.585	0.317	1.7926e-151	1.36619e-08	2.714e-155
Ncoa3	3.2919e-11	0.295414	0.536	0.33	6.5229e-07	2.49962e-87	0.291614	0.537	0.305	4.953e-83	1.20344e-155	0.281484	0.546	0.282	2.38461e-151	3.2919e-11	3.61031e-155
Csk	2.22214e-10	0.27193	0.617	0.412	4.40317e-06	4.6067e-140	0.405545	0.618	0.324	9.12818e-136	1.44726e-155	0.285291	0.588	0.315	2.86775e-151	2.22214e-10	4.34179e-155
Tmed7	2.03923e-09	0.274511	0.651	0.466	4.04074e-05	4.51203e-114	0.345022	0.687	0.409	8.94058e-110	2.25986e-155	0.313756	0.67	0.388	4.47791e-151	2.03923e-09	6.77957e-155
Gns	8.11355e-22	0.452539	0.974	0.796	1.6077e-17	6.18447e-76	0.280615	0.928	0.821	1.22545e-71	6.96639e-155	0.317857	0.941	0.791	1.38039e-150	8.11355e-22	2.08992e-154
Tubgcp5	7.92735e-19	0.434669	0.757	0.492	1.5708e-14	1.33821e-103	0.369223	0.731	0.486	2.65166e-99	7.01539e-154	0.347944	0.762	0.492	1.3901e-149	7.92735e-19	2.10462e-153
Sik2	2e-13	0.312568	0.421	0.22	3.963e-09	7.50433e-96	0.35523	0.471	0.247	1.48698e-91	7.25179e-154	0.305651	0.432	0.205	1.43694e-149	2e-13	2.17554e-153
Scarb2	2.43334e-12	0.309322	0.723	0.498	4.82167e-08	1.27127e-70	0.259276	0.717	0.492	2.51902e-66	2.36015e-153	0.314716	0.708	0.428	4.67665e-149	2.43334e-12	7.08046e-153
Rpl9	1.01921e-16	-0.580589	0.936	0.95	2.01957e-12	1.02385e-51	-0.451307	0.937	0.963	2.02876e-47	2.37626e-153	-0.600941	0.888	0.954	4.70857e-149	1.01921e-16	7.12879e-153
Stard9	1.70706e-24	0.462262	0.728	0.411	3.38253e-20	7.00999e-113	0.332071	0.591	0.319	1.38903e-108	6.05102e-153	0.28957	0.607	0.327	1.19901e-148	1.70706e-24	1.81531e-152
Sipa1	5.85097e-11	0.300427	0.779	0.568	1.15937e-06	1.12882e-87	0.308711	0.76	0.53	2.23675e-83	8.34429e-153	0.315128	0.724	0.449	1.65342e-148	5.85097e-11	2.50329e-152
Washc4	2.12294e-10	0.278508	0.626	0.405	4.2066e-06	9.37381e-153	0.42797	0.671	0.353	1.85742e-148	1.11768e-138	0.288767	0.617	0.351	2.21468e-134	2.12294e-10	2.81214e-152
Pip4p1	3.41915e-18	0.45389	0.783	0.527	6.77505e-14	3.08343e-105	0.348169	0.788	0.55	6.10982e-101	2.18418e-152	0.319228	0.762	0.489	4.32796e-148	3.41915e-18	6.55255e-152
Mafg	2.12082e-14	0.379937	0.719	0.479	4.20241e-10	2.53802e-125	0.369326	0.649	0.353	5.02909e-121	3.42185e-152	0.298617	0.625	0.347	6.78039e-148	2.12082e-14	1.02655e-151
Ndufa4	4.48048e-06	-0.501021	0.549	0.644	0.0887807	5.7341e-97	-0.969494	0.525	0.713	1.13621e-92	8.51272e-152	-0.714594	0.465	0.653	1.6868e-147	4.48048e-06	2.55382e-151
Zdhhc20	2.50981e-08	0.321563	0.596	0.441	0.000497318	1.18817e-104	0.34155	0.63	0.366	2.35437e-100	9.8475e-152	0.305867	0.627	0.348	1.95128e-147	2.50981e-08	2.95425e-151
Zup1	3.26284e-10	0.334372	0.617	0.422	6.46531e-06	4.96413e-115	0.340059	0.649	0.365	9.83643e-111	1.04111e-151	0.296638	0.651	0.366	2.06297e-147	3.26284e-10	3.12334e-151
Ptafr	9.12644e-12	0.285332	0.626	0.401	1.8084e-07	1.9848e-151	0.430218	0.7	0.379	3.93288e-147	2.74008e-144	0.274636	0.663	0.374	5.42946e-140	9.12644e-12	5.9544e-151
Ncf1	5.74417e-22	0.468739	0.953	0.759	1.13821e-17	1.03553e-150	0.462343	0.898	0.724	2.05191e-146	1.66785e-116	0.29843	0.852	0.677	3.30485e-112	5.74417e-22	3.1066e-150
Trim26	1.15526e-13	0.312481	0.485	0.271	2.28915e-09	7.64306e-84	0.265275	0.477	0.258	1.51447e-79	1.30883e-150	0.258924	0.445	0.212	2.59346e-146	1.15526e-13	3.9265e-150
Pycard	9.69337e-12	0.288648	0.86	0.672	1.92074e-07	2.78612e-65	0.254596	0.864	0.739	5.52069e-61	2.81216e-150	0.339388	0.869	0.662	5.57229e-146	9.69337e-12	8.43647e-150
Pmp22	4.93273e-20	0.454923	0.821	0.552	9.77421e-16	1.01593e-58	0.264574	0.78	0.621	2.01306e-54	1.88064e-149	0.358956	0.789	0.549	3.72648e-145	4.93273e-20	5.64191e-149
Nr3c1	8.34269e-09	0.314786	0.702	0.538	0.00016531	5.49186e-74	0.315919	0.776	0.603	1.08821e-69	2.61123e-149	0.357303	0.787	0.556	5.17416e-145	8.34269e-09	7.8337e-149
Cdk13	3.53006e-11	0.288902	0.553	0.349	6.99481e-07	3.21782e-75	0.263318	0.514	0.298	6.3761e-71	4.69599e-149	0.28811	0.546	0.293	9.30509e-145	3.53006e-11	1.4088e-148
Prpsap2	8.43788e-19	0.354983	0.498	0.246	1.67197e-14	1.06924e-106	0.312974	0.487	0.246	2.1187e-102	2.74446e-148	0.26424	0.417	0.195	5.43815e-144	8.43788e-19	8.23339e-148
Sh2b3	8.35292e-11	0.275935	0.591	0.378	1.65513e-06	3.41509e-117	0.358811	0.547	0.287	6.767e-113	5.53096e-148	0.270149	0.515	0.263	1.09596e-143	8.35292e-11	1.65929e-147
mt-Nd3	3.84382e-25	-0.80036	0.77	0.888	7.61653e-21	1.87446e-136	-0.762787	0.699	0.881	3.71424e-132	3.5853e-147	-0.654088	0.783	0.885	7.10428e-143	3.84382e-25	1.07559e-146
Klf3	8.91167e-10	0.345733	0.774	0.652	1.76585e-05	1.30927e-113	0.408952	0.832	0.675	2.59433e-109	1.23735e-146	0.358992	0.837	0.635	2.45182e-142	8.91167e-10	3.71206e-146
Tle3	8.86722e-11	0.264313	0.523	0.319	1.75704e-06	1.99755e-97	0.301172	0.457	0.231	3.95814e-93	1.05603e-145	0.257573	0.417	0.196	2.09252e-141	8.86722e-11	3.16808e-145
Zfp950	3.78008e-10	0.319764	0.587	0.389	7.49022e-06	3.04928e-96	0.328084	0.603	0.346	6.04215e-92	2.03808e-144	0.310904	0.596	0.334	4.03845e-140	3.78008e-10	6.11424e-144
Heatr5a	2.71185e-10	0.280122	0.63	0.42	5.37352e-06	2.5958e-98	0.306783	0.58	0.321	5.14357e-94	2.37592e-144	0.288338	0.54	0.288	4.70788e-140	2.71185e-10	7.12775e-144
Il10rb	6.32819e-09	0.257188	0.685	0.491	0.000125393	5.495e-93	0.309644	0.691	0.428	1.08883e-88	7.39329e-144	0.267585	0.633	0.347	1.46498e-139	6.32819e-09	2.21799e-143
Slfn8	2.36823e-13	0.312829	0.455	0.24	4.69264e-09	1.93952e-84	0.27667	0.424	0.216	3.84316e-80	1.01608e-143	0.295101	0.423	0.205	2.01336e-139	2.36823e-13	3.04823e-143
Syngr2	6.62457e-09	0.252154	0.757	0.576	0.000131266	2.07536e-68	0.283095	0.734	0.545	4.11233e-64	1.27425e-143	0.3156	0.763	0.504	2.52494e-139	6.62457e-09	3.82276e-143
Plxnb2	1.18147e-09	0.269203	0.83	0.625	2.34107e-05	2.51924e-57	0.255267	0.752	0.592	4.99187e-53	7.09745e-143	0.320751	0.77	0.518	1.40636e-138	1.18147e-09	2.12923e-142
Tns3	2.22609e-09	0.254156	0.596	0.396	4.411e-05	6.28219e-101	0.321271	0.581	0.325	1.24482e-96	2.07788e-142	0.28147	0.568	0.311	4.11732e-138	2.22609e-09	6.23364e-142
Sppl2a	5.02555e-12	0.338482	0.838	0.681	9.95813e-08	2.03778e-64	0.274715	0.837	0.73	4.03787e-60	2.5559e-142	0.339071	0.877	0.683	5.06451e-138	5.02555e-12	7.6677e-142
Rps26	2.41649e-12	-0.591822	0.881	0.911	4.78827e-08	1.13295e-60	-0.546851	0.857	0.922	2.24494e-56	5.53441e-142	-0.615058	0.797	0.914	1.09664e-137	2.41649e-12	1.66032e-141
Foxn3	2.11911e-10	0.339378	0.804	0.654	4.19902e-06	1.58622e-78	0.326238	0.836	0.711	3.14309e-74	1.34646e-141	0.34415	0.868	0.674	2.66801e-137	2.11911e-10	4.03938e-141
Snx5	2.87397e-13	0.33683	0.881	0.728	5.69477e-09	6.88299e-98	0.326788	0.907	0.769	1.36386e-93	1.61648e-141	0.325325	0.895	0.711	3.20306e-137	2.87397e-13	4.84944e-141
Frmd4b	1.27288e-21	0.470947	0.881	0.631	2.52222e-17	5.19765e-141	0.418575	0.888	0.695	1.02992e-136	4.17657e-137	0.317217	0.85	0.629	8.27588e-133	1.27288e-21	1.5593e-140
Slc12a6	5.17448e-09	0.255642	0.685	0.485	0.000102532	1.20332e-140	0.417606	0.697	0.395	2.38437e-136	7.19318e-128	0.260413	0.654	0.383	1.42533e-123	5.17448e-09	3.60995e-140
Pkn1	2.90516e-10	0.277786	0.698	0.477	5.75657e-06	8.34079e-125	0.359219	0.664	0.371	1.65273e-120	1.60934e-140	0.276684	0.606	0.338	3.18892e-136	2.90516e-10	4.82803e-140
Ccdc50	8.0102e-15	0.403262	0.753	0.555	1.58722e-10	1.64243e-69	0.304261	0.785	0.626	3.25448e-65	2.87153e-140	0.349198	0.8	0.575	5.68995e-136	8.0102e-15	8.6146e-140
Cep350	2.14208e-07	0.256937	0.536	0.371	0.00424454	2.50017e-81	0.306819	0.52	0.3	4.95408e-77	2.99701e-139	0.309374	0.572	0.322	5.93858e-135	2.14208e-07	8.99104e-139
Tnfaip8l2	9.66117e-12	0.302433	0.804	0.587	1.91436e-07	2.51408e-137	0.417784	0.824	0.57	4.98165e-133	7.81862e-139	0.303423	0.742	0.482	1.54926e-134	9.66117e-12	2.34558e-138
Brd1	1.52999e-10	0.282943	0.672	0.465	3.03168e-06	1.17464e-79	0.289069	0.64	0.405	2.32755e-75	9.92905e-139	0.282538	0.67	0.394	1.96744e-134	1.52999e-10	2.97871e-138
Btg2	5.68305e-09	0.264664	0.655	0.481	0.00011261	4.08395e-110	0.381926	0.768	0.51	8.09234e-106	1.14361e-138	0.29082	0.68	0.42	2.26607e-134	5.68305e-09	3.43084e-138
Itpripl1	1.1041e-11	0.331489	0.502	0.309	2.18778e-07	6.20671e-99	0.314641	0.54	0.295	1.22986e-94	7.08193e-138	0.257891	0.457	0.229	1.40328e-133	1.1041e-11	2.12458e-137
Fam49b	1.5613e-14	0.359083	0.945	0.814	3.09372e-10	1.89486e-125	0.374242	0.947	0.815	3.75467e-121	8.11242e-138	0.301272	0.932	0.799	1.60748e-133	1.5613e-14	2.43373e-137
Ikzf1	2.76808e-12	0.368824	0.817	0.637	5.48495e-08	9.72497e-135	0.426346	0.829	0.605	1.927e-130	8.90066e-138	0.311616	0.792	0.548	1.76367e-133	2.76808e-12	2.6702e-137
Rcbtb2	2.91945e-13	0.382142	0.647	0.414	5.78489e-09	2.46914e-108	0.3472	0.623	0.348	4.8926e-104	1.02287e-137	0.271266	0.563	0.305	2.02683e-133	2.91945e-13	3.06862e-137
Kdm3b	8.49287e-11	0.311283	0.549	0.35	1.68286e-06	3.28356e-83	0.291664	0.503	0.283	6.50636e-79	1.13405e-137	0.283085	0.467	0.241	2.24711e-133	8.49287e-11	3.40214e-137
Atp5l	1.38651e-09	-0.511746	0.6	0.74	2.74738e-05	3.73847e-100	-0.88846	0.561	0.747	7.40777e-96	1.60175e-137	-0.618805	0.507	0.673	3.17388e-133	1.38651e-09	4.80526e-137
Gapdh	1.63282e-09	-0.515926	0.728	0.822	3.23543e-05	1.76044e-137	-0.831877	0.723	0.878	3.48831e-133	2.59015e-65	-0.400845	0.678	0.774	5.13238e-61	1.63282e-09	5.28132e-137
Trip11	7.25883e-11	0.339182	0.626	0.421	1.43834e-06	6.17809e-67	0.266286	0.539	0.329	1.22419e-62	1.91209e-137	0.316643	0.593	0.339	3.7888e-133	7.25883e-11	5.73627e-137
Trpc4ap	1.55115e-11	0.287721	0.647	0.429	3.07361e-07	1.0726e-99	0.314941	0.615	0.358	2.12536e-95	4.3859e-137	0.267617	0.586	0.329	8.69066e-133	1.55115e-11	1.31577e-136
Rnf13	1.39868e-13	0.407447	0.855	0.686	2.77148e-09	9.81323e-89	0.319643	0.864	0.727	1.94449e-84	2.20895e-136	0.312489	0.872	0.669	4.37704e-132	1.39868e-13	6.62686e-136
Nipa2	1.448e-10	0.269331	0.664	0.441	2.86921e-06	6.6105e-106	0.354068	0.633	0.373	1.30987e-101	4.9306e-136	0.271626	0.618	0.349	9.76997e-132	1.448e-10	1.47918e-135
Zfp292	1.50158e-20	0.471333	0.821	0.553	2.97538e-16	3.59974e-114	0.414756	0.729	0.497	7.13289e-110	2.21695e-135	0.326164	0.717	0.469	4.39288e-131	1.50158e-20	6.65084e-135
Uhrf2	4.59929e-09	0.253613	0.57	0.377	9.11348e-05	1.02378e-83	0.282176	0.554	0.321	2.02862e-79	1.29426e-134	0.270624	0.516	0.277	2.56458e-130	4.59929e-09	3.88279e-134
Zfp703	3.57022e-12	0.314627	0.485	0.28	7.07439e-08	6.21267e-72	0.26305	0.438	0.244	1.23104e-67	2.29621e-134	0.258563	0.438	0.22	4.54994e-130	3.57022e-12	6.88862e-134
Map3k2	3.84889e-11	0.272514	0.566	0.357	7.62658e-07	2.29767e-95	0.317998	0.519	0.284	4.55284e-91	2.8868e-134	0.266036	0.501	0.265	5.7202e-130	3.84889e-11	8.66041e-134
Rpl38	1.45665e-12	-0.586519	0.911	0.921	2.88635e-08	4.30433e-134	-0.726805	0.87	0.95	8.52902e-130	1.45116e-119	-0.655518	0.863	0.944	2.87547e-115	1.45665e-12	1.2913e-133
Clasp2	1.18003e-11	0.281044	0.655	0.422	2.33824e-07	1.14253e-74	0.260368	0.621	0.385	2.26392e-70	9.83323e-133	0.25659	0.657	0.384	1.94845e-128	1.18003e-11	2.94997e-132
Mtus1	2.58731e-12	0.358566	0.749	0.55	5.12676e-08	3.7043e-106	0.364468	0.773	0.547	7.34007e-102	1.37069e-132	0.309825	0.774	0.519	2.71601e-128	2.58731e-12	4.11206e-132
Zfp148	1.58703e-07	0.266345	0.545	0.391	0.00314471	1.33957e-115	0.365967	0.587	0.325	2.65437e-111	4.4958e-132	0.267538	0.583	0.328	8.90842e-128	1.58703e-07	1.34874e-131
Gng2	1.90864e-10	0.250871	0.583	0.374	3.78197e-06	8.00065e-115	0.353898	0.568	0.306	1.58533e-110	6.00238e-132	0.259835	0.543	0.296	1.18937e-127	1.90864e-10	1.80071e-131
Frrs1	7.68302e-12	0.294871	0.651	0.417	1.52239e-07	2.79661e-72	0.263448	0.489	0.279	5.54149e-68	7.74849e-132	0.26924	0.503	0.266	1.53536e-127	7.68302e-12	2.32455e-131
Ptpn1	8.2803e-09	0.311425	0.877	0.709	0.000164074	1.70652e-78	0.314836	0.812	0.667	3.38148e-74	1.48948e-131	0.324346	0.798	0.585	2.95141e-127	8.2803e-09	4.46845e-131
Kansl1	1.17014e-10	0.265304	0.626	0.416	2.31863e-06	3.59885e-94	0.29647	0.605	0.352	7.13111e-90	8.32794e-131	0.260231	0.595	0.339	1.65018e-126	1.17014e-10	2.49838e-130
Uqcrh	6.88889e-06	-0.338738	0.685	0.779	0.136503	2.7395e-93	-0.708085	0.556	0.733	5.42831e-89	8.09306e-130	-0.565054	0.504	0.667	1.60364e-125	6.88889e-06	2.42792e-129
Cd2ap	2.45716e-17	0.414625	0.855	0.677	4.86887e-13	2.71467e-69	0.289698	0.849	0.751	5.37912e-65	2.99265e-129	0.326369	0.872	0.702	5.92994e-125	2.45716e-17	8.97795e-129
Dennd4a	1.04452e-19	0.490139	0.928	0.752	2.06972e-15	3.06781e-129	0.423012	0.882	0.722	6.07887e-125	5.77084e-108	0.284887	0.865	0.7	1.14349e-103	1.04452e-19	9.20344e-129
Aftph	4.35221e-16	0.403399	0.766	0.537	8.6239e-12	3.84824e-112	0.369664	0.734	0.478	7.6253e-108	4.93839e-129	0.297973	0.69	0.438	9.78542e-125	4.35221e-16	1.48152e-128
Pggt1b	3.61536e-12	0.272533	0.498	0.28	7.16384e-08	4.05667e-72	0.269685	0.425	0.234	8.03829e-68	5.05167e-129	0.274005	0.431	0.221	1.00099e-124	3.61536e-12	1.5155e-128
Scaf11	4.7098e-10	0.3439	0.74	0.602	9.33247e-06	1.82622e-52	0.265153	0.755	0.639	3.61865e-48	3.06603e-128	0.338689	0.806	0.609	6.07534e-124	4.7098e-10	9.19809e-128
Itgav	1.09839e-17	0.407383	0.681	0.429	2.17645e-13	3.26848e-117	0.357492	0.659	0.376	6.47649e-113	1.00398e-127	0.265212	0.649	0.383	1.98938e-123	1.09839e-17	3.01193e-127
Pnrc1	8.88291e-07	0.250459	0.728	0.598	0.0176015	3.00066e-64	0.294569	0.776	0.625	5.94582e-60	1.45072e-127	0.30879	0.771	0.545	2.87461e-123	8.88291e-07	4.35217e-127
Chchd2	4.87836e-08	-0.429065	0.689	0.804	0.000966648	1.88311e-55	-0.605428	0.761	0.863	3.73139e-51	2.47847e-127	-0.518179	0.63	0.782	4.9111e-123	4.87836e-08	7.43542e-127
Tet3	7.10366e-12	0.311563	0.634	0.418	1.40759e-07	1.29251e-123	0.34742	0.6	0.316	2.56111e-119	9.65943e-127	0.254486	0.545	0.302	1.91402e-122	7.10366e-12	2.89783e-126
Atf7ip	3.50425e-14	0.349604	0.672	0.423	6.94367e-10	1.18359e-91	0.304724	0.619	0.367	2.34529e-87	2.8304e-126	0.272228	0.656	0.388	5.60844e-122	3.50425e-14	8.4912e-126
Pdgfb	4.86619e-11	0.276317	0.681	0.474	9.64236e-07	8.77238e-57	0.250963	0.706	0.526	1.73825e-52	2.07828e-125	0.274344	0.754	0.498	4.11812e-121	4.86619e-11	6.23485e-125
Plekho1	6.71051e-16	0.392001	0.86	0.645	1.32969e-11	5.32117e-119	0.374574	0.899	0.711	1.05439e-114	6.60869e-125	0.296888	0.831	0.616	1.30951e-120	6.71051e-16	1.98261e-124
Nav2	5.86916e-16	0.441575	0.8	0.595	1.16297e-11	9.07749e-125	0.381206	0.861	0.669	1.7987e-120	1.35936e-117	0.299323	0.806	0.591	2.69358e-113	5.86916e-16	2.72325e-124
Zfp644	2.84443e-10	0.337948	0.643	0.463	5.63623e-06	2.84391e-85	0.303552	0.67	0.428	5.63521e-81	6.17084e-124	0.264596	0.658	0.392	1.22275e-119	2.84443e-10	1.85125e-123
Cflar	4.24257e-15	0.408017	0.783	0.593	8.40665e-11	1.96063e-123	0.41443	0.797	0.57	3.88499e-119	3.56404e-109	0.266305	0.758	0.522	7.06215e-105	4.24257e-15	5.88189e-123
Smg1	4.37438e-14	0.361466	0.672	0.455	8.66784e-10	5.46341e-85	0.262275	0.604	0.356	1.08257e-80	7.3192e-122	0.254031	0.606	0.354	1.4503e-117	4.37438e-14	2.19576e-121
Rap1b	1.90803e-09	0.252195	0.877	0.764	3.78076e-05	5.36073e-94	0.319495	0.89	0.777	1.06223e-89	9.76625e-122	0.289393	0.893	0.732	1.93518e-117	1.90803e-09	2.92987e-121
Cd63	7.43203e-20	-0.858882	0.66	0.818	1.47266e-15	8.95579e-120	-0.769269	0.635	0.832	1.77459e-115	1.20859e-74	-0.476887	0.639	0.743	2.39482e-70	7.43203e-20	2.68674e-119
Calm1	5.40417e-08	-0.508119	0.681	0.801	0.00107084	2.55786e-34	-0.438246	0.751	0.857	5.0684e-30	1.58852e-119	-0.581301	0.753	0.872	3.14766e-115	5.40417e-08	4.76557e-119
Gbp7	2.90967e-08	0.264549	0.391	0.237	0.000576552	3.74235e-84	0.304983	0.415	0.212	7.41547e-80	3.94328e-118	0.264072	0.412	0.211	7.81361e-114	2.90967e-08	1.18298e-117
Ogfrl1	4.79587e-12	0.32654	0.774	0.54	9.50302e-08	1.37844e-106	0.376587	0.67	0.415	2.73139e-102	5.16569e-118	0.28905	0.661	0.42	1.02358e-113	4.79587e-12	1.54971e-117
Arhgap45	6.93833e-12	0.28866	0.843	0.675	1.37483e-07	1.67251e-93	0.269655	0.881	0.701	3.31407e-89	2.09648e-117	0.263503	0.831	0.617	4.15418e-113	6.93833e-12	6.28945e-117
Pnp	6.47094e-16	0.394955	0.817	0.608	1.28222e-11	7.19177e-102	0.361606	0.848	0.675	1.42505e-97	4.21486e-117	0.285525	0.782	0.561	8.35174e-113	6.47094e-16	1.26446e-116
Chn2	2.82112e-08	0.25745	0.391	0.238	0.000559004	1.44228e-75	0.26218	0.411	0.218	2.85787e-71	6.91364e-117	0.252278	0.444	0.238	1.36994e-112	2.82112e-08	2.07409e-116
Rap2a	6.68813e-10	0.2901	0.549	0.355	1.32525e-05	7.8825e-76	0.292075	0.494	0.283	1.56192e-71	2.05955e-116	0.269852	0.476	0.263	4.081e-112	6.68813e-10	6.17865e-116
Fnip1	5.2133e-12	0.328513	0.604	0.385	1.03302e-07	3.75833e-100	0.330458	0.51	0.273	7.44713e-96	2.33897e-116	0.251751	0.504	0.281	4.63468e-112	5.2133e-12	7.01692e-116
Atp5e	4.19303e-11	-0.50884	0.609	0.769	8.30849e-07	1.73829e-115	-0.837074	0.609	0.799	3.44442e-111	2.98202e-114	-0.557922	0.568	0.717	5.90887e-110	4.19303e-11	5.21486e-115
Tab2	3.47783e-07	0.25222	0.766	0.618	0.00689132	1.47304e-114	0.413221	0.791	0.606	2.91883e-110	7.79845e-94	0.25064	0.794	0.596	1.54526e-89	3.47783e-07	4.41912e-114
Rps8	2.55818e-12	-0.53705	0.991	0.951	5.06904e-08	3.40575e-73	-0.531982	0.986	0.981	6.74849e-69	2.6398e-114	-0.521907	0.978	0.982	5.23076e-110	2.55818e-12	7.91939e-114
Ubc	3.2163e-11	0.275344	0.957	0.859	6.37309e-07	8.00823e-112	0.36367	0.979	0.929	1.58683e-107	2.05457e-113	0.27618	0.941	0.881	4.07113e-109	3.2163e-11	6.1637e-113
Atp5h	2.80887e-11	-0.530961	0.553	0.703	5.56577e-07	3.1173e-90	-0.787213	0.531	0.713	6.17693e-86	5.8252e-113	-0.538257	0.492	0.646	1.15426e-108	2.80887e-11	1.74756e-112
4632427E13Rik	6.98486e-10	0.316233	0.749	0.578	1.38405e-05	6.56421e-67	0.285303	0.746	0.588	1.3007e-62	3.01452e-112	0.293489	0.749	0.528	5.97327e-108	6.98486e-10	9.04356e-112
Rpsa	4.15654e-13	-0.682344	0.898	0.903	8.23617e-09	7.13324e-48	-0.513372	0.853	0.915	1.41345e-43	1.44063e-111	-0.596335	0.788	0.901	2.85461e-107	4.15654e-13	4.32189e-111
Smad7	1.31648e-09	0.30161	0.74	0.558	2.60861e-05	4.53843e-94	0.342849	0.781	0.562	8.9929e-90	1.62955e-111	0.269277	0.731	0.497	3.22895e-107	1.31648e-09	4.88864e-111
Magt1	3.20771e-09	0.292939	0.583	0.399	6.35608e-05	4.2404e-85	0.332796	0.644	0.411	8.40234e-81	3.30419e-110	0.289094	0.641	0.402	6.54726e-106	3.20771e-09	9.91258e-110
Arid1a	2.73354e-15	0.374597	0.847	0.653	5.41651e-11	2.2201e-109	0.380143	0.828	0.655	4.39914e-105	2.39243e-95	0.255057	0.816	0.631	4.7406e-91	2.73354e-15	6.66031e-109
Zfp638	4.66977e-14	0.366076	0.766	0.557	9.25314e-10	1.23742e-81	0.296108	0.709	0.492	2.45194e-77	2.94154e-109	0.270557	0.7	0.465	5.82865e-105	4.66977e-14	8.82461e-109
Zmiz1	9.1399e-12	0.307317	0.86	0.681	1.81107e-07	7.1357e-89	0.334696	0.848	0.709	1.41394e-84	1.12808e-106	0.280915	0.868	0.701	2.2353e-102	9.1399e-12	3.38425e-106
Map4k4	6.03021e-09	0.275018	0.847	0.677	0.000119489	3.9683e-60	0.258142	0.801	0.667	7.86319e-56	5.38076e-105	0.275235	0.81	0.611	1.0662e-100	6.03021e-09	1.61423e-104
Ltc4s	1.08714e-17	0.442252	0.919	0.694	2.15416e-13	1.32716e-73	0.337502	0.909	0.831	2.62976e-69	4.12945e-102	0.293141	0.892	0.763	8.1825e-98	1.08714e-17	1.23883e-101
Rock2	2.16676e-14	0.390599	0.826	0.64	4.29344e-10	1.88638e-75	0.333418	0.842	0.71	3.73786e-71	2.70741e-101	0.291846	0.836	0.671	5.36474e-97	2.16676e-14	8.12223e-101
Cox7a2	3.48186e-05	-0.355706	0.468	0.576	0.689932	2.68793e-46	-0.609763	0.479	0.59	5.32614e-42	2.18833e-100	-0.543768	0.396	0.548	4.33618e-96	3.48186e-05	6.56499e-100
Cox6b1	2.9924e-06	-0.345249	0.553	0.66	0.0592944	3.35991e-82	-0.6201	0.534	0.698	6.65766e-78	3.71569e-97	-0.499609	0.439	0.589	7.36265e-93	2.9924e-06	1.11471e-96
Serinc1	1.0459e-09	0.305244	0.809	0.716	2.07246e-05	4.88825e-61	0.265381	0.85	0.76	9.68606e-57	4.4112e-96	0.2585	0.857	0.695	8.74079e-92	1.0459e-09	1.32336e-95
Rbbp6	1.81917e-13	0.352079	0.723	0.504	3.60468e-09	1.12622e-64	0.284623	0.654	0.459	2.2316e-60	8.76933e-95	0.26139	0.69	0.464	1.73764e-90	1.81917e-13	2.6308e-94
Pum2	1.14911e-10	0.321319	0.719	0.55	2.27696e-06	3.01043e-77	0.297684	0.701	0.482	5.96517e-73	2.39851e-94	0.251453	0.688	0.47	4.75265e-90	1.14911e-10	7.19553e-94
Lcorl	1.47194e-08	0.335346	0.472	0.304	0.000291664	8.03608e-81	0.318397	0.42	0.221	1.59235e-76	9.02644e-94	0.257162	0.405	0.227	1.78859e-89	1.47194e-08	2.70793e-93
Glul	4.96208e-25	0.508939	0.987	0.86	9.83236e-21	3.59509e-93	0.320234	0.964	0.902	7.12367e-89	2.93783e-14	-0.262137	0.909	0.913	5.82131e-10	2.93783e-14	1.07853e-92
Rps21	4.3841e-16	-0.557527	0.983	0.954	8.68709e-12	2.98694e-92	-0.555561	0.977	0.979	5.91862e-88	2.50299e-52	-0.439092	0.978	0.977	4.95968e-48	4.3841e-16	8.96082e-92
Rpl24	9.48052e-18	-0.628311	0.877	0.922	1.87857e-13	6.73528e-63	-0.50476	0.868	0.938	1.3346e-58	1.08361e-91	-0.479414	0.861	0.937	2.14718e-87	9.48052e-18	3.25084e-91
Ubl3	1.16558e-07	0.256794	0.791	0.664	0.00230959	4.30795e-78	0.310353	0.813	0.651	8.53621e-74	1.92764e-89	0.251847	0.778	0.584	3.81961e-85	1.16558e-07	5.78291e-89
Ankrd11	6.68363e-06	0.265292	0.796	0.738	0.132436	2.88066e-72	0.330435	0.808	0.705	5.70803e-68	1.87345e-88	0.266148	0.839	0.696	3.71225e-84	6.68363e-06	5.62036e-88
Rps19	1.86505e-15	-0.678912	0.932	0.921	3.69559e-11	1.1612e-51	-0.505431	0.898	0.94	2.30092e-47	5.7348e-85	-0.514547	0.873	0.928	1.13635e-80	1.86505e-15	1.72044e-84
Myl6	7.24032e-14	-0.71125	0.643	0.767	1.43467e-09	2.55801e-83	-0.621638	0.645	0.788	5.0687e-79	4.47181e-64	-0.483209	0.615	0.696	8.86089e-60	7.24032e-14	7.67403e-83
Rpl36	7.02527e-12	-0.561536	0.902	0.901	1.39206e-07	2.29041e-81	-0.562161	0.861	0.936	4.53845e-77	2.40869e-81	-0.476735	0.848	0.918	4.77281e-77	7.02527e-12	6.87124e-81
Atp5j	5.04969e-06	-0.377301	0.515	0.642	0.10006	1.75606e-80	-0.715812	0.529	0.699	3.47964e-76	2.25571e-53	-0.415369	0.519	0.599	4.4697e-49	5.04969e-06	5.26819e-80
Uqcr11	0.00112302	-0.349102	0.438	0.502	1	1.21884e-67	-0.827396	0.393	0.54	2.41514e-63	8.74916e-80	-0.533251	0.327	0.468	1.73365e-75	0.00112302	2.62475e-79
Elob	3.22613e-07	-0.373117	0.481	0.627	0.00639257	1.43908e-57	-0.644361	0.556	0.683	2.85153e-53	2.9322e-78	-0.455646	0.474	0.593	5.81016e-74	3.22613e-07	8.79661e-78
Prdx1	0.0016868	-0.341537	0.549	0.597	1	2.01903e-53	-0.523341	0.507	0.628	4.00071e-49	4.78753e-78	-0.47577	0.473	0.577	9.48649e-74	0.0016868	1.43626e-77
Rps27a	2.3456e-18	-0.573441	0.991	0.967	4.64782e-14	3.17239e-41	-0.416364	0.989	0.977	6.28609e-37	4.49557e-74	-0.450114	0.974	0.976	8.90796e-70	2.3456e-18	1.34867e-73
Rpl35	3.03038e-10	-0.487309	0.698	0.813	6.00471e-06	2.1782e-73	-0.509087	0.745	0.86	4.31611e-69	1.88396e-14	-0.261593	0.781	0.812	3.73307e-10	3.03038e-10	6.53461e-73
Ndufa13	0.00054377	-0.310667	0.587	0.653	1	1.13474e-72	-0.653657	0.547	0.69	2.2485e-68	3.8389e-51	-0.392977	0.491	0.575	7.60678e-47	0.00054377	3.40423e-72
Rpl37	3.25687e-13	-0.521618	0.979	0.959	6.45349e-09	2.39278e-46	-0.462494	0.966	0.972	4.7413e-42	9.44834e-72	-0.518594	0.966	0.974	1.87219e-67	3.25687e-13	2.8345e-71
Atp5md	0.0316131	-0.318409	0.366	0.409	1	2.28957e-43	-0.81902	0.305	0.417	4.53679e-39	1.17913e-70	-0.599298	0.258	0.386	2.33644e-66	0.0316131	3.53738e-70
Rpl26	1.76628e-10	-0.480853	0.983	0.949	3.49988e-06	6.8803e-25	-0.338878	0.976	0.969	1.36333e-20	1.19272e-65	-0.420798	0.968	0.971	2.36338e-61	1.76628e-10	3.57817e-65
Gpx4	9.51371e-07	-0.443656	0.553	0.664	0.0188514	1.87176e-63	-0.775004	0.591	0.721	3.7089e-59	1.76728e-53	-0.41434	0.548	0.634	3.50186e-49	9.51371e-07	5.61528e-63
Rps16	1.0382e-16	-0.6299	0.979	0.956	2.05719e-12	2.48327e-63	-0.52426	0.961	0.968	4.9206e-59	1.31388e-46	-0.419741	0.952	0.961	2.60346e-42	1.0382e-16	7.44982e-63
Rps27	2.68685e-10	-0.512608	0.974	0.957	5.324e-06	5.34554e-63	-0.512186	0.954	0.971	1.05922e-58	4.32377e-18	-0.308338	0.97	0.966	8.56756e-14	2.68685e-10	1.60366e-62
Rps2	3.77855e-08	-0.469556	0.898	0.896	0.000748719	4.47576e-52	-0.464268	0.852	0.921	8.86871e-48	8.10545e-63	-0.423054	0.774	0.855	1.6061e-58	3.77855e-08	2.43164e-62
Rpl37a	9.94055e-13	-0.554511	0.97	0.962	1.96972e-08	1.8821e-62	-0.514943	0.971	0.976	3.72938e-58	3.0664e-37	-0.390726	0.971	0.975	6.07607e-33	9.94055e-13	5.6463e-62
Rps28	1.55079e-10	-0.573129	0.945	0.915	3.07289e-06	2.69358e-62	-0.540758	0.946	0.957	5.33733e-58	3.08211e-08	-0.298578	0.959	0.955	0.000610721	3.08211e-08	8.08075e-62
Cox6a1	0.000157404	-0.306868	0.409	0.501	1	5.58497e-44	-0.553431	0.398	0.504	1.10666e-39	3.34177e-62	-0.44191	0.33	0.446	6.62172e-58	0.000157404	1.00253e-61
Rpl13	1.52558e-13	-0.541808	0.996	0.954	3.02293e-09	3.13554e-32	-0.393698	0.99	0.98	6.21306e-28	2.80793e-61	-0.416418	0.983	0.977	5.56391e-57	1.52558e-13	8.42379e-61
Aldoa	3.14631e-06	-0.409854	0.549	0.639	0.0623442	2.90476e-60	-0.561815	0.56	0.689	5.75578e-56	6.62504e-26	-0.284483	0.512	0.558	1.31275e-21	3.14631e-06	8.71428e-60
Gng5	1.86674e-11	-0.431444	0.728	0.841	3.69895e-07	8.27296e-18	-0.289301	0.787	0.861	1.63929e-13	4.2046e-58	-0.35941	0.743	0.806	8.33142e-54	1.86674e-11	1.26138e-57
Atox1	2.06999e-08	-0.43471	0.532	0.674	0.000410168	7.80787e-58	-0.543769	0.588	0.727	1.54713e-53	3.00789e-11	-0.255276	0.61	0.608	5.96013e-07	2.06999e-08	2.34236e-57
Rps24	6.2989e-13	-0.602674	0.991	0.966	1.24813e-08	5.64454e-25	-0.42243	0.993	0.978	1.11847e-20	5.32443e-56	-0.466634	0.985	0.979	1.05504e-51	6.2989e-13	1.59733e-55
Rpl27	5.30711e-09	-0.454949	0.915	0.927	0.00010516	3.36873e-18	-0.315116	0.899	0.934	6.67514e-14	2.12447e-55	-0.379266	0.855	0.911	4.20963e-51	5.30711e-09	6.3734e-55
Cox5b	8.60326e-07	-0.399143	0.379	0.513	0.0170474	3.31824e-32	-0.548574	0.435	0.513	6.57509e-28	2.38282e-55	-0.482496	0.346	0.446	4.72155e-51	8.60326e-07	7.14845e-55
Rpl27a	2.57437e-13	-0.537213	0.987	0.956	5.10111e-09	2.51106e-11	-0.294113	0.991	0.98	4.97566e-07	3.06271e-55	-0.390551	0.987	0.979	6.06875e-51	2.51106e-11	9.18812e-55
Rps20	2.43089e-16	-0.659834	0.957	0.925	4.81681e-12	4.7849e-44	-0.463452	0.952	0.959	9.48127e-40	1.74954e-54	-0.435455	0.921	0.946	3.46672e-50	2.43089e-16	5.24863e-54
Rpl23	1.41862e-16	-0.651995	0.983	0.965	2.811e-12	1.547e-53	-0.497302	0.976	0.976	3.06537e-49	2.5072e-43	-0.402837	0.975	0.973	4.96802e-39	1.41862e-16	4.64099e-53
Rpl36a	1.01578e-07	-0.437961	0.783	0.828	0.00201276	2.09223e-52	-0.449491	0.749	0.847	4.14574e-48	5.42383e-32	-0.318672	0.715	0.766	1.07473e-27	1.01578e-07	6.27668e-52
Rpl11	3.88192e-07	-0.377362	0.991	0.937	0.00769202	2.41193e-23	-0.334586	0.965	0.968	4.77923e-19	6.64752e-50	-0.363724	0.934	0.954	1.31721e-45	3.88192e-07	1.99426e-49
Rps7	4.28575e-11	-0.540482	0.97	0.936	8.49222e-07	5.30683e-35	-0.409588	0.937	0.954	1.05155e-30	3.00619e-49	-0.416417	0.923	0.948	5.95676e-45	4.28575e-11	9.01856e-49
Atp5j2	5.89755e-06	-0.332829	0.506	0.628	0.11686	3.17145e-47	-0.525716	0.575	0.677	6.28424e-43	2.30566e-38	-0.347798	0.515	0.581	4.56866e-34	5.89755e-06	9.51436e-47
Bsg	0.0489866	-0.695612	0.77	0.782	1	1.08751e-46	-1.12952	0.839	0.907	2.15491e-42	0.462263	-0.556795	0.83	0.82	1	0.462263	3.26254e-46
Rps5	7.91806e-13	-0.612056	0.915	0.908	1.56896e-08	2.11142e-26	-0.400331	0.887	0.918	4.18377e-22	2.43149e-46	-0.413193	0.852	0.904	4.81799e-42	7.91806e-13	7.29446e-46
Rps18	4.85524e-12	-0.598144	0.953	0.907	9.62066e-08	1.17292e-25	-0.390717	0.906	0.939	2.32414e-21	9.27101e-45	-0.405931	0.903	0.929	1.83705e-40	4.85524e-12	2.7813e-44
Atp5g1	0.176424	-0.382434	0.447	0.436	1	2.50949e-44	-1.03558	0.376	0.484	4.97256e-40	3.65126e-12	-0.402551	0.371	0.391	7.23498e-08	0.176424	7.52848e-44
Rps13	2.86352e-10	-0.504801	0.97	0.948	5.67407e-06	3.50108e-15	-0.305644	0.955	0.956	6.93739e-11	1.80748e-43	-0.365064	0.928	0.949	3.58153e-39	2.86352e-10	5.42245e-43
Scd2	0.319309	-0.397045	0.311	0.32	1	0.481985	-0.321957	0.282	0.27	1	2.73686e-42	-0.704336	0.374	0.439	5.42309e-38	0.481985	8.21059e-42
Rpl32	2.09949e-12	-0.596839	0.991	0.93	4.16013e-08	9.97382e-26	-0.40948	0.967	0.958	1.97631e-21	4.37861e-42	-0.421063	0.941	0.955	8.67621e-38	2.09949e-12	1.31358e-41
Ppia	2.01969e-05	-0.334388	0.962	0.924	0.400202	4.52121e-40	-0.511011	0.985	0.978	8.95879e-36	1.64587e-41	-0.337556	0.958	0.97	3.26129e-37	2.01969e-05	4.93761e-41
Rpl15	3.44407e-06	-0.353138	0.949	0.907	0.0682442	4.25166e-22	-0.312532	0.913	0.938	8.42467e-18	2.10932e-41	-0.341036	0.879	0.919	4.17962e-37	3.44407e-06	6.32796e-41
Ubl5	0.000166275	-0.292234	0.553	0.625	1	4.44086e-41	-0.472416	0.558	0.661	8.79956e-37	1.63234e-26	-0.302234	0.525	0.565	3.23449e-22	0.000166275	1.33226e-40
Serf2	9.03177e-08	-0.381915	0.826	0.872	0.00178964	3.01731e-40	-0.400289	0.819	0.898	5.97879e-36	4.58789e-40	-0.312256	0.802	0.856	9.09091e-36	9.03177e-08	9.05192e-40
Rps15a	2.10071e-12	-0.56372	0.979	0.938	4.16255e-08	5.97559e-40	-0.433837	0.961	0.965	1.18406e-35	4.11966e-34	-0.388416	0.945	0.954	8.16311e-30	2.10071e-12	1.79268e-39
Rpl28	7.4791e-10	-0.489609	0.966	0.947	1.48198e-05	6.29086e-39	-0.395769	0.945	0.963	1.24653e-34	5.47218e-38	-0.354787	0.93	0.954	1.08431e-33	7.4791e-10	1.88726e-38
Atp5k	0.00266533	-0.252263	0.281	0.36	1	8.04937e-23	-0.515926	0.312	0.379	1.59498e-18	9.82901e-39	-0.377794	0.266	0.354	1.94762e-34	0.00266533	2.9487e-38
Rps3a1	1.99985e-06	-0.375622	0.996	0.945	0.0396271	6.13607e-11	-0.317297	0.973	0.965	1.21586e-06	1.44269e-36	-0.342493	0.964	0.966	2.85869e-32	1.99985e-06	4.32806e-36
Atp5mpl	1.87126e-05	-0.360236	0.328	0.447	0.37079	1.81253e-32	-0.626248	0.341	0.424	3.59152e-28	3.11529e-36	-0.416019	0.313	0.388	6.17295e-32	1.87126e-05	9.34587e-36
Rpl39	1.83312e-10	-0.540521	0.979	0.935	3.63233e-06	7.26099e-24	-0.393292	0.979	0.963	1.43877e-19	1.86663e-35	-0.406273	0.964	0.964	3.69872e-31	1.83312e-10	5.59988e-35
Uqcr10	5.10821e-05	-0.363232	0.336	0.445	1	2.25147e-32	-0.710392	0.336	0.42	4.46129e-28	4.21885e-35	-0.424443	0.329	0.397	8.35966e-31	5.10821e-05	1.26566e-34
Uqcrq	0.0232663	-0.281299	0.451	0.482	1	5.19747e-35	-0.642662	0.426	0.511	1.02988e-30	9.06002e-22	-0.349195	0.397	0.44	1.79524e-17	0.0232663	1.55924e-34
Rpl8	4.66169e-07	-0.399938	0.932	0.914	0.00923714	1.24514e-19	-0.303019	0.92	0.944	2.46725e-15	3.98928e-34	-0.308272	0.879	0.919	7.90477e-30	4.66169e-07	1.19679e-33
Rpl35a	1.12452e-10	-0.473514	0.996	0.959	2.22824e-06	1.71575e-29	-0.368726	0.987	0.977	3.39976e-25	6.26986e-34	-0.342198	0.989	0.977	1.24237e-29	1.12452e-10	1.88096e-33
Lyz2	7.92137e-12	-1.54866	0.455	0.592	1.56962e-07	7.97408e-09	-0.741479	0.416	0.45	0.000158006	1.01313e-33	-1.46439	0.349	0.425	2.00753e-29	7.97408e-09	3.0394e-33
Rpl18	2.10356e-08	-0.435647	0.898	0.919	0.000416821	9.21948e-20	-0.307486	0.919	0.946	1.82684e-15	2.24243e-32	-0.325628	0.893	0.92	4.44337e-28	2.10356e-08	6.72728e-32
Rps14	2.19718e-13	-0.565751	1	0.961	4.35372e-09	3.17717e-32	-0.394195	0.972	0.971	6.29555e-28	1.50744e-24	-0.315828	0.973	0.971	2.98699e-20	2.19718e-13	9.5315e-32
Rpl34	4.08579e-07	-0.40533	0.991	0.951	0.00809599	6.55206e-19	-0.336453	0.969	0.964	1.29829e-14	4.86521e-32	-0.352385	0.95	0.962	9.64041e-28	4.08579e-07	1.45956e-31
Rpl21	6.82585e-11	-0.468362	0.991	0.947	1.35254e-06	6.7492e-24	-0.32559	0.985	0.977	1.33735e-19	1.34684e-31	-0.277681	0.974	0.973	2.66877e-27	6.82585e-11	4.04053e-31
Rps10	5.93838e-11	-0.49382	0.996	0.959	1.17669e-06	3.94127e-27	-0.380067	0.979	0.97	7.80963e-23	4.04251e-31	-0.336889	0.968	0.967	8.01023e-27	5.93838e-11	1.21275e-30
Rps25	2.63907e-11	-0.495383	0.97	0.942	5.22933e-07	5.73345e-31	-0.366272	0.947	0.951	1.13608e-26	2.40426e-19	-0.264877	0.952	0.954	4.76404e-15	2.63907e-11	1.72003e-30
Rpl22	1.67839e-05	-0.381949	0.872	0.871	0.332572	5.9272e-16	-0.305262	0.85	0.896	1.17447e-11	2.2588e-30	-0.328957	0.833	0.872	4.4758e-26	1.67839e-05	6.77639e-30
Rps15	2.7046e-08	-0.406225	0.979	0.931	0.000535917	4.33435e-30	-0.34232	0.946	0.963	8.58852e-26	1.65687e-23	-0.273379	0.954	0.958	3.28308e-19	2.7046e-08	1.30031e-29
Cox7b	0.0572754	-0.284405	0.383	0.413	1	4.16127e-29	-0.690075	0.382	0.453	8.24555e-25	1.55194e-25	-0.400851	0.349	0.4	3.07518e-21	0.0572754	1.24838e-28
Rpl10a	2.65885e-08	-0.513582	0.915	0.87	0.000526852	3.83808e-21	-0.349301	0.853	0.902	7.60516e-17	6.32886e-29	-0.308308	0.822	0.862	1.25406e-24	2.65885e-08	1.89866e-28
Rpl30	2.6921e-08	-0.425206	1	0.96	0.000533439	3.95256e-21	-0.344821	0.982	0.974	7.832e-17	2.79644e-27	-0.321531	0.983	0.971	5.54114e-23	2.6921e-08	8.38931e-27
Rps12	1.12742e-15	-0.601169	1	0.965	2.23399e-11	1.97966e-23	-0.381626	0.993	0.974	3.9227e-19	3.81226e-26	-0.304689	0.992	0.975	7.554e-22	1.12742e-15	1.14368e-25
Rpl19	9.93618e-11	-0.495099	0.979	0.947	1.96885e-06	1.17004e-25	-0.362287	0.976	0.972	2.31843e-21	2.67112e-14	-0.277975	0.962	0.966	5.29282e-10	9.93618e-11	3.51012e-25
Rpl17	1.86816e-10	-0.480038	0.996	0.955	3.70176e-06	2.25412e-19	-0.349289	0.966	0.967	4.46653e-15	7.16786e-25	-0.314142	0.953	0.96	1.42031e-20	1.86816e-10	2.15036e-24
Ndufa1	0.00157044	-0.312804	0.298	0.371	1	7.95487e-25	-0.648541	0.296	0.368	1.57626e-20	1.16664e-08	-0.273939	0.266	0.29	0.000231169	0.00157044	2.38646e-24
Rpl29	3.396e-08	-0.423071	0.843	0.875	0.000672917	1.02004e-21	-0.327235	0.848	0.893	2.02121e-17	4.09337e-24	-0.263897	0.818	0.847	8.11101e-20	3.396e-08	1.22801e-23
Fau	6.78553e-19	-0.600797	1	0.97	1.34455e-14	1.40819e-16	-0.355362	0.998	0.982	2.79033e-12	3.26961e-17	-0.273423	0.998	0.98	6.47873e-13	1.40819e-16	2.03566e-18
Rps4x	2.67841e-07	-0.43105	0.991	0.924	0.00530727	7.68586e-05	-0.272038	0.975	0.955	1	4.0332e-17	-0.29173	0.961	0.953	7.99178e-13	7.68586e-05	1.20996e-16
Rps11	8.68935e-11	-0.526552	0.979	0.939	1.7218e-06	6.32942e-14	-0.334619	0.977	0.963	1.25417e-09	8.1073e-17	-0.331044	0.976	0.965	1.60646e-12	8.68935e-11	2.43219e-16
Rpl12	7.35576e-08	-0.491709	0.983	0.902	0.00145754	5.61895e-07	-0.287117	0.937	0.93	0.011134	4.58262e-16	-0.299313	0.935	0.939	9.08047e-12	5.61895e-07	1.37479e-15
Rpl23a	1.61237e-05	-0.340021	0.94	0.934	0.319492	7.73399e-16	-0.294586	0.908	0.936	1.53249e-11	6.38137e-16	-0.256385	0.932	0.95	1.26447e-11	1.61237e-05	1.91441e-15
H2-D1	2.30993e-09	-0.606652	0.779	0.833	4.57713e-05	1.51663e-06	-0.271826	0.725	0.765	0.030052	2.43314e-14	-0.280265	0.704	0.715	4.82128e-10	1.51663e-06	7.29943e-14
Tmsb10	0.000523225	-0.586475	0.26	0.349	1	0.448514	-0.32146	0.364	0.323	1	2.85189e-11	-0.638742	0.277	0.306	5.65102e-07	0.448514	8.55566e-11
Cd52	6.67314e-09	-0.964735	0.613	0.702	0.000132228	3.20572e-10	-0.437221	0.554	0.6	6.35214e-06	0.730953	-0.406737	0.583	0.528	1	0.730953	9.61717e-10

## Sheet: Cluster 1 (M2)
Gene	KO_p_val	KO_avg_log2FC	KO_pct.1	KO_pct.2	KO_p_val_adj	WT_p_val	WT_avg_log2FC	WT_pct.1	WT_pct.2	WT_p_val_adj	HET_p_val	HET_avg_log2FC	HET_pct.1	HET_pct.2	HET_p_val_adj	max_pval	minimump_p_val
P2ry12	6.53623e-283	1.04952	0.999	0.687	1.29515e-278	1.51488e-64	0.409012	0.998	0.881	3.00174e-60	7.44045e-63	0.370754	1	0.913	1.47432e-58	7.44045e-63	1.96087e-282
Marcks	8.74013e-248	0.874031	1	0.83	1.73186e-243	4.97547e-96	0.488548	1	0.911	9.85889e-92	1.49136e-53	0.342581	1	0.95	2.95513e-49	1.49136e-53	2.62204e-247
Cst3	3.49915e-237	0.879315	1	0.92	6.93357e-233	6.87705e-131	0.580655	1	0.966	1.36269e-126	2.03317e-116	0.471124	1	0.959	4.02873e-112	2.03317e-116	1.04975e-236
Gm42418	2.22863e-20	-0.62072	1	1	4.41604e-16	1.88351e-230	-1.51947	0.997	0.999	3.73217e-226	1.6048e-115	-0.958288	1	1	3.17991e-111	2.22863e-20	5.65052e-230
Csf1r	2.70498e-217	0.792361	1	0.765	5.35992e-213	7.2846e-56	0.380803	1	0.896	1.44344e-51	1.38313e-63	0.355165	1	0.926	2.74068e-59	7.2846e-56	8.11494e-217
Siglech	2.60024e-216	0.846673	0.997	0.692	5.15237e-212	1.19242e-55	0.354828	0.998	0.877	2.36279e-51	3.34294e-53	0.333482	0.998	0.909	6.62403e-49	3.34294e-53	7.80071e-216
Rgs10	1.16291e-215	0.797817	0.991	0.716	2.3043e-211	3.81645e-108	0.483685	0.995	0.873	7.5623e-104	2.77284e-67	0.350669	0.993	0.9	5.49439e-63	2.77284e-67	3.48872e-215
Laptm5	1.11566e-207	0.722033	1	0.841	2.21068e-203	4.6192e-86	0.430421	1	0.901	9.15295e-82	2.04283e-76	0.368168	1	0.938	4.04787e-72	2.04283e-76	3.34698e-207
Ctss	5.05157e-112	0.593875	1	0.774	1.00097e-107	7.91278e-92	0.46287	1	0.901	1.56792e-87	2.95402e-206	0.611799	1	0.936	5.85339e-202	7.91278e-92	8.86206e-206
C1qb	3.02985e-146	0.719858	1	0.75	6.00364e-142	1.19701e-126	0.556658	1	0.897	2.37187e-122	2.15351e-191	0.597356	1	0.925	4.26718e-187	1.19701e-126	6.46054e-191
Hexb	2.32947e-190	0.737129	1	0.783	4.61585e-186	4.73955e-59	0.409429	1	0.904	9.39142e-55	2.02123e-144	0.494562	1	0.933	4.00507e-140	4.73955e-59	6.98842e-190
Fcgr3	3.42522e-186	0.713245	0.993	0.777	6.78708e-182	2.18555e-126	0.536816	0.993	0.867	4.33066e-122	1.03025e-70	0.354668	0.989	0.886	2.04145e-66	1.03025e-70	1.02757e-185
Lgmn	4.30802e-182	0.718034	1	0.775	8.53635e-178	7.57965e-100	0.469257	1	0.912	1.50191e-95	7.16262e-73	0.366327	1	0.923	1.41927e-68	7.16262e-73	1.29241e-181
C1qa	9.53419e-124	0.670715	1	0.755	1.8892e-119	1.75519e-93	0.501294	1	0.898	3.47792e-89	3.228e-179	0.564713	1	0.928	6.39627e-175	1.75519e-93	9.68399e-179
Rnase4	1.13699e-178	0.723173	0.958	0.655	2.25296e-174	3.46359e-70	0.371197	0.97	0.837	6.86311e-66	5.75578e-41	0.275246	0.943	0.836	1.14051e-36	5.75578e-41	3.41098e-178
C1qc	3.49865e-176	0.770817	1	0.75	6.93257e-172	4.59858e-114	0.526433	1	0.895	9.11208e-110	3.1165e-140	0.496603	1	0.926	6.17535e-136	4.59858e-114	1.04959e-175
Gpr34	6.14109e-176	0.72078	0.991	0.698	1.21686e-171	2.00466e-60	0.355384	0.998	0.878	3.97223e-56	3.09722e-48	0.292725	0.998	0.908	6.13714e-44	3.09722e-48	1.84233e-175
Crybb1	2.22907e-170	0.793469	0.803	0.412	4.4169e-166	1.56502e-30	0.304248	0.753	0.614	3.10109e-26	5.51119e-36	0.304177	0.691	0.522	1.09204e-31	1.56502e-30	6.68721e-170
Fcrls	5.15369e-167	0.718299	0.987	0.706	1.0212e-162	1.56905e-37	0.288591	0.992	0.878	3.10908e-33	3.6263e-88	0.451809	0.998	0.908	7.18552e-84	1.56905e-37	1.54611e-166
Tyrobp	1.87263e-71	0.384032	1	0.846	3.71062e-67	1.78611e-131	0.526377	1	0.896	3.53918e-127	1.84277e-166	0.548949	1	0.938	3.65145e-162	1.87263e-71	5.52831e-166
Itm2b	8.547e-95	0.396138	1	0.966	1.69359e-90	2.89163e-83	0.361465	1	0.99	5.72976e-79	3.7533e-162	0.481846	1	0.991	7.43717e-158	2.89163e-83	1.12599e-161
Gng10	6.19323e-156	0.609961	0.931	0.644	1.22719e-151	2.69541e-89	0.429729	0.922	0.773	5.34096e-85	1.30494e-44	0.304219	0.87	0.729	2.58574e-40	1.30494e-44	1.85797e-155
Aif1	1.1284e-155	0.637936	0.974	0.676	2.23592e-151	9.03059e-98	0.455098	0.987	0.844	1.78941e-93	1.32025e-73	0.377541	0.968	0.864	2.61608e-69	1.32025e-73	3.38519e-155
Itgb5	4.30203e-152	0.615196	0.99	0.716	8.52447e-148	8.8107e-65	0.35083	0.989	0.877	1.74584e-60	3.33885e-85	0.378875	0.991	0.895	6.61593e-81	8.8107e-65	1.29061e-151
Smap2	3.48824e-148	0.608236	0.954	0.72	6.91195e-144	1.80984e-46	0.284114	0.964	0.853	3.58619e-42	3.25469e-66	0.350269	0.983	0.882	6.44917e-62	1.80984e-46	1.04647e-147
Olfml3	3.78504e-145	0.638243	0.964	0.68	7.50005e-141	1.71424e-53	0.328285	0.994	0.869	3.39677e-49	5.68512e-49	0.302757	0.996	0.898	1.12651e-44	5.68512e-49	1.13551e-144
Lpcat2	1.1434e-136	0.550748	0.965	0.717	2.26565e-132	2.52637e-50	0.290975	0.982	0.864	5.006e-46	1.56741e-51	0.283587	0.982	0.875	3.10582e-47	2.52637e-50	3.4302e-136
Rplp1	4.6082e-66	0.327232	1	0.935	9.13116e-62	5.02846e-135	0.380714	1	0.983	9.9639e-131	3.24525e-113	0.357529	1	0.981	6.43047e-109	4.6082e-66	1.50854e-134
Ifngr1	1.17734e-134	0.546172	0.987	0.753	2.3329e-130	1.77546e-66	0.348988	0.987	0.872	3.51808e-62	3.75464e-47	0.268926	0.979	0.897	7.43981e-43	3.75464e-47	3.53202e-134
Trem2	1.31531e-112	0.582231	1	0.732	2.60629e-108	1.51398e-104	0.497199	1	0.882	2.99995e-100	2.21581e-133	0.527211	0.999	0.91	4.39063e-129	1.51398e-104	6.64743e-133
Basp1	8.31088e-133	0.559563	0.969	0.712	1.6468e-128	9.89367e-61	0.348661	0.988	0.873	1.96043e-56	4.55744e-67	0.354506	0.994	0.905	9.03057e-63	9.89367e-61	2.49326e-132
Unc93b1	5.50625e-131	0.552649	0.99	0.741	1.09106e-126	7.76786e-50	0.289166	0.987	0.875	1.5392e-45	5.3136e-47	0.271774	0.989	0.901	1.05289e-42	5.3136e-47	1.65188e-130
Capza2	2.86925e-130	0.532805	0.979	0.826	5.68542e-126	1.13984e-46	0.268027	0.979	0.912	2.25858e-42	2.26191e-59	0.308984	0.986	0.928	4.48198e-55	1.13984e-46	8.60776e-130
Ctsd	1.99744e-127	0.610685	1	0.903	3.95793e-123	2.18733e-105	0.506276	1	0.96	4.33419e-101	4.5873e-127	0.521178	1	0.945	9.08973e-123	2.18733e-105	5.99232e-127
Ctsz	2.99933e-63	0.321123	0.994	0.783	5.94317e-59	1.86143e-88	0.441779	0.997	0.913	3.68843e-84	3.35199e-123	0.537749	0.996	0.918	6.64196e-119	2.99933e-63	1.0056e-122
Ctsl	2.76742e-69	0.327177	0.986	0.794	5.48364e-65	3.54788e-49	0.270419	0.993	0.945	7.03012e-45	6.25396e-123	0.504483	0.992	0.922	1.23922e-118	3.54788e-49	1.87619e-122
Cd81	2.89251e-122	0.525081	0.999	0.852	5.73151e-118	1.10317e-88	0.361583	1	0.971	2.18593e-84	1.47454e-62	0.28181	1	0.967	2.92179e-58	1.47454e-62	8.67753e-122
Fcer1g	5.31003e-90	0.441155	0.999	0.836	1.05218e-85	2.62922e-107	0.459236	1	0.89	5.2098e-103	8.8682e-120	0.457653	1	0.935	1.75723e-115	5.31003e-90	2.66046e-119
Apoe	5.54321e-119	-3.17935	0.653	0.803	1.09839e-114	1.68931e-14	-1.37448	0.546	0.641	3.34736e-10	0.90087	-0.935506	0.602	0.643	1	0.90087	1.66296e-118
Ctsb	4.73095e-65	0.29232	0.996	0.841	9.37439e-61	7.12758e-77	0.382047	0.998	0.943	1.41233e-72	3.57248e-115	0.506629	0.997	0.947	7.07887e-111	4.73095e-65	1.07174e-114
F11r	4.31098e-112	0.496368	0.9	0.636	8.5422e-108	5.76439e-57	0.313251	0.918	0.805	1.14221e-52	9.19879e-40	0.255096	0.926	0.792	1.82274e-35	9.19879e-40	1.29329e-111
Cd300c2	2.54134e-110	0.503074	0.938	0.676	5.03566e-106	2.47527e-74	0.372081	0.931	0.798	4.90475e-70	3.0854e-39	0.254626	0.897	0.764	6.11371e-35	3.0854e-39	7.62402e-110
Hpgd	2.70467e-110	0.552274	0.813	0.545	5.35931e-106	3.21938e-67	0.406223	0.9	0.792	6.37919e-63	1.07494e-44	0.302893	0.924	0.805	2.12999e-40	1.07494e-44	8.11402e-110
Grn	1.49784e-106	0.503079	0.995	0.775	2.96796e-102	8.58744e-60	0.335093	0.987	0.88	1.7016e-55	5.8048e-101	0.434219	0.994	0.916	1.15022e-96	8.58744e-60	4.49351e-106
Ly86	2.43626e-92	0.499151	0.999	0.74	4.82744e-88	7.23402e-80	0.415866	0.999	0.884	1.43342e-75	1.21728e-104	0.469072	0.998	0.917	2.41205e-100	7.23402e-80	3.65185e-104
Trf	9.4293e-89	0.416665	0.964	0.727	1.86842e-84	5.09314e-50	0.261926	0.978	0.894	1.00921e-45	8.04152e-104	0.466347	0.979	0.872	1.59343e-99	5.09314e-50	2.41246e-103
Man2b1	8.51024e-101	0.467916	0.958	0.756	1.6863e-96	4.63765e-43	0.266768	0.949	0.855	9.18951e-39	3.9457e-83	0.3996	0.957	0.839	7.81841e-79	4.63765e-43	2.55307e-100
B2m	7.74393e-53	0.276661	0.999	0.905	1.53446e-48	1.60339e-84	0.382536	0.999	0.934	3.17711e-80	5.45679e-100	0.411812	1	0.965	1.08126e-95	7.74393e-53	1.63704e-99
Blnk	3.5708e-93	0.407495	0.658	0.323	7.07554e-89	9.88419e-49	0.253678	0.668	0.423	1.95855e-44	8.37501e-49	0.264842	0.674	0.425	1.65951e-44	9.88419e-49	1.07124e-92
Ang	5.15854e-93	0.438603	0.627	0.302	1.02216e-88	3.8799e-71	0.377702	0.686	0.405	7.68803e-67	1.25253e-51	0.28707	0.588	0.356	2.4819e-47	1.25253e-51	1.54756e-92
Dbi	2.22717e-33	-0.975772	0.368	0.499	4.41313e-29	8.79206e-42	-1.26354	0.284	0.446	1.74215e-37	1.85258e-91	-1.18444	0.178	0.456	3.67088e-87	2.22717e-33	5.55773e-91
Ntpcr	4.43619e-91	0.424049	0.677	0.345	8.79031e-87	1.03654e-62	0.308439	0.663	0.397	2.0539e-58	7.36537e-53	0.269745	0.625	0.374	1.45945e-48	7.36537e-53	1.33086e-90
Irf8	1.71761e-90	0.428008	0.935	0.664	3.40344e-86	2.38336e-46	0.273658	0.93	0.812	4.72263e-42	1.4794e-50	0.2951	0.947	0.819	2.93144e-46	2.38336e-46	5.15282e-90
Mpeg1	2.91758e-90	0.452448	0.975	0.732	5.78119e-86	4.25007e-48	0.292623	0.955	0.842	8.42151e-44	1.12474e-75	0.399244	0.975	0.861	2.22868e-71	4.25007e-48	8.75275e-90
Selenop	5.34207e-90	0.417189	0.991	0.807	1.05853e-85	6.78229e-86	0.422135	0.998	0.913	1.34391e-81	2.2725e-78	0.380658	0.997	0.949	4.50297e-74	2.2725e-78	1.60262e-89
Ctsh	6.85307e-79	0.389982	0.974	0.736	1.35794e-74	5.40155e-90	0.436934	0.977	0.864	1.07032e-85	1.85603e-56	0.316313	0.946	0.855	3.67773e-52	1.85603e-56	1.62046e-89
Gal3st4	6.04418e-90	0.401606	0.498	0.205	1.19765e-85	1.15684e-50	0.275751	0.624	0.379	2.29229e-46	7.71859e-50	0.270355	0.631	0.382	1.52944e-45	7.71859e-50	1.81325e-89
mt-Atp6	3.55118e-87	-0.759991	0.997	0.95	7.03667e-83	0.00350969	-0.480492	0.971	0.933	1	0.0366	-0.412347	0.956	0.901	1	0.0366	1.06536e-86
Cd9	4.98234e-55	0.264733	0.989	0.875	9.8725e-51	6.62948e-49	0.341719	0.98	0.935	1.31363e-44	7.75462e-87	0.452276	0.991	0.922	1.53658e-82	6.62948e-49	2.32638e-86
Tmem86a	2.84496e-85	0.396727	0.68	0.37	5.6373e-81	1.98265e-48	0.287571	0.705	0.476	3.92861e-44	3.08213e-54	0.294617	0.696	0.441	6.10725e-50	1.98265e-48	8.53489e-85
mt-Co1	3.42998e-83	-0.607544	0.997	0.986	6.79651e-79	5.27011e-07	-0.421146	0.987	0.964	0.0104427	0.0203802	-0.448473	0.987	0.953	1	0.0203802	1.02899e-82
Hexa	2.89768e-75	0.371344	0.918	0.699	5.74176e-71	5.49773e-65	0.358597	0.95	0.847	1.08938e-60	2.37692e-82	0.405255	0.949	0.818	4.70986e-78	5.49773e-65	7.13075e-82
H2-DMa	1.5689e-74	0.332828	0.683	0.358	3.10878e-70	1.76154e-68	0.327312	0.668	0.39	3.4905e-64	1.16954e-78	0.357209	0.628	0.346	2.31745e-74	1.76154e-68	3.50862e-78
mt-Co2	2.30237e-78	-0.663454	0.995	0.965	4.56214e-74	0.0100267	-0.418587	0.983	0.95	1	0.118242	-0.308962	0.971	0.933	1	0.118242	6.9071e-78
Timp2	1.38115e-55	0.296317	0.924	0.747	2.73674e-51	3.23324e-54	0.324529	0.919	0.859	6.40667e-50	1.7066e-77	0.399206	0.942	0.821	3.38163e-73	3.23324e-54	5.1198e-77
mt-Co3	4.82357e-76	-0.653155	0.998	0.96	9.5579e-72	0.0023405	-0.428901	0.98	0.953	1	0.0306546	-0.301507	0.977	0.931	1	0.0306546	1.44707e-75
Syngr1	5.79165e-76	0.394499	0.786	0.521	1.14762e-71	7.07728e-36	0.27242	0.815	0.691	1.40236e-31	1.97846e-44	0.291085	0.822	0.648	3.92032e-40	7.07728e-36	1.7375e-75
Cd34	1.26969e-66	0.344982	0.721	0.402	2.51588e-62	7.85859e-57	0.296297	0.546	0.308	1.55718e-52	8.83611e-75	0.413036	0.594	0.33	1.75087e-70	7.85859e-57	2.65083e-74
Ctsa	1.33138e-74	0.373013	0.938	0.732	2.63812e-70	1.87132e-39	0.256327	0.926	0.842	3.70802e-35	1.90593e-57	0.324726	0.92	0.8	3.7766e-53	1.87132e-39	3.99413e-74
Ppp1r14b	9.26724e-74	0.349587	0.684	0.394	1.8363e-69	6.28868e-56	0.293283	0.728	0.488	1.2461e-51	6.56879e-52	0.273705	0.641	0.406	1.30161e-47	6.56879e-52	2.78017e-73
Creg1	1.16455e-49	0.294546	0.862	0.683	2.30755e-45	4.85231e-53	0.300853	0.892	0.789	9.61484e-49	1.24553e-72	0.371438	0.905	0.743	2.46802e-68	1.16455e-49	3.73659e-72
Cd68	1.64116e-62	0.301529	0.884	0.653	3.25196e-58	1.81568e-46	0.309658	0.912	0.805	3.59777e-42	3.12185e-72	0.40451	0.914	0.754	6.18595e-68	1.81568e-46	9.36555e-72
Lamp1	2.44422e-65	0.338618	0.982	0.83	4.84322e-61	2.05459e-48	0.273265	0.987	0.936	4.07118e-44	2.82563e-69	0.332189	0.994	0.945	5.59899e-65	2.05459e-48	8.47689e-69
Anxa3	4.38006e-66	0.341349	0.917	0.711	8.67908e-62	2.97662e-39	0.250096	0.896	0.787	5.89817e-35	7.0965e-66	0.363735	0.909	0.761	1.40617e-61	2.97662e-39	1.31402e-65
Fcgr2b	4.82006e-65	0.347776	0.762	0.49	9.55096e-61	2.11121e-44	0.305599	0.756	0.575	4.18337e-40	1.42219e-45	0.309653	0.737	0.528	2.81808e-41	2.11121e-44	1.44602e-64
Clic1	8.46223e-50	0.289868	0.917	0.788	1.67679e-45	3.97991e-56	0.299023	0.941	0.862	7.88619e-52	1.33221e-39	0.262017	0.919	0.829	2.63977e-35	1.33221e-39	1.19397e-55
Psap	1.96075e-54	0.29104	0.999	0.933	3.88522e-50	6.93983e-49	0.25432	0.998	0.982	1.37513e-44	5.98951e-54	0.283079	0.999	0.98	1.18682e-49	6.93983e-49	5.88224e-54
AY036118	4.0919e-06	-0.42053	0.898	0.886	0.0810809	1.50968e-50	-0.643187	0.924	0.958	2.99143e-46	8.52245e-43	-0.805358	0.751	0.859	1.68872e-38	4.0919e-06	4.52904e-50
mt-Nd4	2.50242e-46	-0.510723	0.994	0.945	4.95855e-42	0.0450806	-0.344889	0.984	0.959	1	0.0025463	-0.366251	0.981	0.959	1	0.0450806	7.50727e-46
mt-Cytb	5.79878e-46	-0.507623	0.995	0.944	1.14903e-41	0.0491589	-0.355405	0.981	0.959	1	0.158007	-0.269616	0.974	0.936	1	0.158007	1.73963e-45
Myl6	1.12302e-42	-0.682689	0.701	0.792	2.22526e-38	1.83437e-08	-0.351615	0.726	0.766	0.000363481	0.00963411	-0.251909	0.684	0.674	1	0.00963411	3.36905e-42
Mt1	4.05359e-24	-1.02304	0.51	0.605	8.03218e-20	1.42234e-10	-0.667612	0.426	0.516	2.81837e-06	1.37503e-40	-1.10594	0.345	0.505	2.72463e-36	1.42234e-10	4.1251e-40
Cox6c	3.49765e-25	-0.576136	0.648	0.742	6.93059e-21	1.65732e-29	-0.899296	0.581	0.694	3.28397e-25	5.88873e-34	-0.704537	0.494	0.632	1.16685e-29	3.49765e-25	1.76662e-33
Calm1	7.8441e-30	-0.560367	0.741	0.823	1.55431e-25	1.01474e-07	-0.310377	0.793	0.843	0.0020107	5.47108e-24	-0.443432	0.776	0.847	1.08409e-19	1.01474e-07	2.35323e-29
Cox8a	6.26011e-24	-0.566275	0.826	0.876	1.24044e-19	8.03991e-14	-0.85445	0.762	0.818	1.59311e-09	6.04034e-25	-0.71726	0.685	0.76	1.19689e-20	8.03991e-14	1.8121e-24
Ndufa4	2.18335e-09	-0.487433	0.626	0.647	4.32631e-05	2.23144e-23	-0.750796	0.582	0.69	4.42161e-19	1.40729e-07	-0.401199	0.582	0.606	0.00278855	1.40729e-07	6.69433e-23
Atp5l	2.45554e-18	-0.424662	0.687	0.757	4.86566e-14	4.78673e-22	-0.666223	0.625	0.723	9.48491e-18	1.3106e-09	-0.335897	0.591	0.634	2.59695e-05	1.3106e-09	1.43602e-21
Cox7c	9.19709e-08	-0.293651	0.772	0.795	0.0018224	1.70805e-15	-0.498153	0.754	0.816	3.38451e-11	2.12112e-19	-0.443821	0.661	0.738	4.203e-15	9.19709e-08	6.36337e-19
Cox7a2	0.000122032	-0.28065	0.562	0.574	1	2.58671e-06	-0.402251	0.547	0.572	0.0512556	2.03666e-17	-0.384569	0.428	0.516	4.03565e-13	0.000122032	6.10999e-17
mt-Nd4l	2.09276e-17	-0.31815	0.657	0.718	4.1468e-13	1.68767e-10	-0.283053	0.618	0.695	3.34412e-06	4.95074e-07	-0.325837	0.745	0.77	0.0098099	4.95074e-07	6.27828e-17
Atp5h	3.69667e-16	-0.407477	0.655	0.717	7.32496e-12	1.26251e-12	-0.52915	0.627	0.686	2.50166e-08	2.76766e-06	-0.26843	0.581	0.608	0.0548412	2.76766e-06	1.109e-15
Scd2	0.0134205	-0.537053	0.32	0.32	1	0.465134	-0.290409	0.279	0.271	1	3.99806e-14	-0.571868	0.352	0.429	7.92215e-10	0.465134	1.19942e-13
Cox4i1	3.45178e-12	-0.414758	0.877	0.898	6.8397e-08	0.000149628	-0.535971	0.846	0.851	1	1.55931e-11	-0.415275	0.777	0.826	3.08978e-07	0.000149628	1.03553e-11
Atp5md	2.96223e-05	-0.376816	0.395	0.413	0.586965	3.48355e-08	-0.639939	0.371	0.399	0.000690265	2.73363e-11	-0.43911	0.294	0.358	5.41669e-07	2.96223e-05	8.2009e-11
Bsg	0.0252723	-0.746514	0.828	0.758	1	2.40597e-09	-0.943857	0.875	0.897	4.76742e-05	2.07832e-05	-0.360255	0.862	0.819	0.411819	0.0252723	7.2179e-09
Atp5e	3.20856e-07	-0.300807	0.746	0.769	0.00635775	1.32425e-08	-0.490351	0.729	0.768	0.000262401	0.00115538	-0.252049	0.657	0.68	1	0.00115538	3.97276e-08
Cox7b	0.687312	-0.253822	0.435	0.4	1	4.30196e-05	-0.517458	0.436	0.441	0.852433	0.0764289	-0.255921	0.404	0.385	1	0.687312	0.000129053

## Sheet: Cluster 2 (M3)
Gene	KO_p_val	KO_avg_log2FC	KO_pct.1	KO_pct.2	KO_p_val_adj	WT_p_val	WT_avg_log2FC	WT_pct.1	WT_pct.2	WT_p_val_adj	HET_p_val	HET_avg_log2FC	HET_pct.1	HET_pct.2	HET_p_val_adj	max_pval	minimump_p_val
mt-Atp6	1.5261e-11	-1.43764	0.929	0.966	3.02396e-07	6.78545e-09	-0.906399	0.886	0.937	0.000134454	0	-2.26212	0.897	0.908	0	6.78545e-09	0
mt-Co1	1.05445e-09	-1.08172	0.905	0.99	2.08939e-05	1.83723e-13	-0.961174	0.935	0.967	3.64047e-09	0	-1.41386	0.957	0.956	0	1.05445e-09	0
mt-Co3	1.80862e-09	-1.17137	0.857	0.974	3.58379e-05	9.04913e-14	-1.06615	0.902	0.956	1.79308e-09	0	-2.02235	0.924	0.938	0	1.80862e-09	0
mt-Co2	3.02764e-09	-1.14285	0.929	0.976	5.99926e-05	1.37476e-10	-0.926715	0.902	0.954	2.72408e-06	0	-1.74173	0.922	0.939	0	3.02764e-09	0
mt-Nd2	6.96335e-09	-1.16272	0.857	0.945	0.000137979	1.16804e-09	-0.869244	0.854	0.947	2.31448e-05	0	-1.25815	0.945	0.947	0	6.96335e-09	0
mt-Nd1	2.60027e-08	-0.982895	0.881	0.953	0.000515243	4.00887e-16	-1.00487	0.894	0.963	7.94357e-12	0	-1.01767	0.963	0.961	0	2.60027e-08	0
mt-Cytb	5.69837e-08	-1.00135	0.952	0.962	0.00112913	7.5476e-12	-0.925021	0.951	0.962	1.49556e-07	0	-1.40535	0.93	0.941	0	5.69837e-08	0
mt-Nd4	2.22347e-08	-0.996896	0.976	0.962	0.000440581	1.31556e-10	-0.85029	0.919	0.963	2.60679e-06	2.81531e-257	-0.997837	0.968	0.959	5.57853e-253	2.22347e-08	8.44592e-257
mt-Nd3	3.57734e-06	-0.84869	0.786	0.883	0.0708849	4.41597e-05	-0.509226	0.764	0.848	0.875024	3.77745e-254	-0.89425	0.787	0.874	7.48502e-250	4.41597e-05	1.13324e-253
Rhob	1.88189e-07	0.655781	0.976	0.826	0.00372896	2.25298e-08	0.409983	0.976	0.888	0.000446427	9.99609e-249	0.598994	0.983	0.888	1.98072e-244	1.88189e-07	2.99883e-248
Picalm	0.00235816	0.317034	1	0.866	1	1.43079e-07	0.397525	0.959	0.883	0.00283512	3.5571e-211	0.547419	0.973	0.881	7.04839e-207	0.00235816	1.06713e-210
Mafb	7.74818e-05	0.52736	1	0.804	1	2.48656e-11	0.525776	0.976	0.874	4.92712e-07	3.28095e-199	0.541923	0.987	0.877	6.5012e-195	7.74818e-05	9.84285e-199
Selplg	2.57539e-05	0.513206	1	0.874	0.510314	1.79329e-14	0.554581	1	0.902	3.5534e-10	4.52867e-195	0.487873	1	0.916	8.97356e-191	2.57539e-05	1.3586e-194
Marcks	0.000151281	0.444537	1	0.887	1	2.34859e-05	0.321905	1	0.92	0.465372	4.2594e-178	0.474728	1	0.943	8.44e-174	0.000151281	1.27782e-177
Ssh2	6.9226e-07	0.584856	1	0.846	0.0137171	8.0768e-12	0.515876	0.992	0.873	1.60042e-07	3.39632e-168	0.488913	0.983	0.882	6.7298e-164	6.9226e-07	1.01889e-167
Tmem119	9.81763e-09	0.745612	1	0.782	0.000194536	9.34825e-11	0.467923	1	0.877	1.85236e-06	1.90644e-163	0.471227	0.997	0.884	3.7776e-159	9.81763e-09	5.71931e-163
Ywhah	0.0140663	0.303052	0.833	0.791	1	1.47594e-05	0.31625	0.943	0.862	0.292457	5.05575e-161	0.492766	0.918	0.842	1.0018e-156	0.0140663	1.51673e-160
Dleu2	6.62943e-05	0.503031	0.976	0.815	1	1.9141e-07	0.387872	0.951	0.851	0.00379279	3.41619e-132	0.446589	0.941	0.848	6.76918e-128	6.62943e-05	1.02486e-131
Zfhx3	7.612e-07	0.604738	0.976	0.817	0.0150832	7.70287e-06	0.323421	0.976	0.886	0.152632	2.23417e-124	0.40264	0.996	0.906	4.42701e-120	7.70287e-06	6.70251e-124
mt-Nd5	3.34272e-05	-0.766129	0.738	0.837	0.66236	9.65084e-06	-0.624245	0.756	0.797	0.191231	2.29457e-123	-0.613871	0.785	0.861	4.5467e-119	3.34272e-05	6.88372e-123
Cx3cr1	3.74431e-08	0.709885	1	0.839	0.000741935	9.22383e-09	0.456605	1	0.91	0.00018277	7.42131e-120	0.427482	1	0.922	1.47053e-115	3.74431e-08	2.22639e-119
Serinc3	4.10451e-05	0.439688	1	0.918	0.813309	4.85509e-10	0.416855	1	0.929	9.62037e-06	1.24432e-114	0.351175	1	0.953	2.46562e-110	4.10451e-05	3.73296e-114
Irf2bp2	8.43965e-05	0.516389	0.881	0.749	1	0.000192843	0.252668	0.846	0.774	1	1.3181e-114	0.460463	0.799	0.77	2.61181e-110	0.000192843	3.95429e-114
Maf	1.91223e-06	0.545592	1	0.802	0.0378908	1.55736e-07	0.387546	0.967	0.89	0.00308591	2.89397e-96	0.347378	0.998	0.904	5.7344e-92	1.91223e-06	8.68191e-96
Fcgr3	0.000284403	0.441129	1	0.85	1	1.52521e-06	0.316806	0.984	0.879	0.030222	7.31599e-95	0.356778	0.975	0.877	1.44966e-90	0.000284403	2.1948e-94
Pou2f2	0.100262	0.34257	0.81	0.768	1	7.76454e-06	0.335582	0.943	0.837	0.153854	1.7024e-94	0.370328	0.933	0.837	3.37331e-90	0.100262	5.1072e-94
Nrip1	3.18705e-07	0.658591	0.976	0.78	0.00631514	2.38094e-06	0.363992	0.943	0.854	0.0471784	1.43915e-93	0.354239	0.934	0.855	2.85167e-89	2.38094e-06	4.31745e-93
Kctd12	9.8844e-07	0.613908	1	0.834	0.0195859	3.26624e-06	0.337115	0.984	0.885	0.0647205	4.86916e-89	0.327012	0.987	0.909	9.64823e-85	3.26624e-06	1.46075e-88
Pag1	0.000412595	0.420803	0.976	0.794	1	4.89276e-13	0.542871	0.959	0.815	9.695e-09	3.66881e-81	0.332016	0.852	0.796	7.26975e-77	0.000412595	1.10064e-80
Cd33	0.000816488	0.360881	0.952	0.767	1	0.000494513	0.276162	0.911	0.811	1	8.13139e-79	0.335045	0.889	0.817	1.61124e-74	0.000816488	2.43942e-78
Lars2	0.0182792	-0.295174	0.31	0.485	1	8.79192e-12	-0.790027	0.407	0.65	1.74212e-07	3.39284e-78	-0.325031	0.192	0.393	6.72291e-74	0.0182792	1.01785e-77
Basp1	8.18162e-06	0.484697	0.976	0.798	0.162119	1.96928e-09	0.429605	1	0.884	3.90213e-05	2.57391e-71	0.285357	0.99	0.896	5.10019e-67	8.18162e-06	7.72172e-71
Vsir	3.90092e-08	0.624651	1	0.866	0.000772967	3.87598e-08	0.377792	1	0.895	0.000768026	8.12673e-69	0.273656	0.998	0.908	1.61031e-64	3.90092e-08	2.43802e-68
Entpd1	0.00166947	0.335376	0.881	0.717	1	1.36903e-05	0.313307	0.927	0.831	0.271273	1.0133e-66	0.300847	0.902	0.827	2.00786e-62	0.00166947	3.03991e-66
Zeb2	0.00792617	0.286283	0.905	0.807	1	2.83922e-10	0.491788	0.976	0.853	5.62592e-06	6.22156e-63	0.29263	0.937	0.87	1.2328e-58	0.00792617	1.86647e-62
Bmp2k	1.77796e-05	0.609829	0.905	0.745	0.352303	9.76878e-06	0.336246	0.902	0.821	0.193568	1.58425e-62	0.298886	0.863	0.818	3.13919e-58	1.77796e-05	4.75274e-62
Rgs2	0.00226473	0.379884	0.833	0.744	1	4.73199e-06	0.29129	0.943	0.821	0.0937644	5.76009e-61	0.293023	0.874	0.823	1.14136e-56	0.00226473	1.72803e-60
Tgfbr1	2.83575e-05	0.528358	1	0.819	0.561903	7.57882e-05	0.275954	1	0.89	1	4.24611e-60	0.263223	0.999	0.901	8.41368e-56	7.57882e-05	1.27383e-59
Bin1	7.89289e-05	0.45768	0.976	0.761	1	6.38053e-07	0.31628	0.967	0.86	0.012643	2.85432e-57	0.269492	0.914	0.84	5.65584e-53	7.89289e-05	8.56297e-57
C1qc	0.124309	0.280011	1	0.834	1	0.00499397	0.256297	1	0.905	1	2.02201e-56	0.302198	1	0.917	4.00661e-52	0.124309	6.06602e-56
Scamp2	0.000347198	0.520816	0.929	0.771	1	1.68884e-07	0.372693	0.951	0.856	0.00334643	2.26759e-54	0.263549	0.89	0.843	4.49324e-50	0.000347198	6.80278e-54
Dusp6	0.000792638	0.371393	0.881	0.624	1	2.939e-05	0.379943	0.642	0.537	0.582362	1.80985e-51	0.334715	0.665	0.625	3.58622e-47	0.000792638	5.42955e-51
Csf1r	0.000423101	0.420511	1	0.844	1	0.00736211	0.252427	1	0.906	1	3.06698e-51	0.271773	1	0.917	6.07722e-47	0.00736211	9.20094e-51
Laptm5	0.0073488	0.307702	1	0.894	1	0.00238363	0.255449	1	0.911	1	7.49167e-50	0.259545	1	0.931	1.48448e-45	0.0073488	2.2475e-49
Txnip	0.00111373	0.429451	0.833	0.741	1	1.65348e-07	0.330752	0.935	0.795	0.00327638	4.9874e-39	0.262185	0.775	0.782	9.88252e-35	0.00111373	1.49622e-38
E230029C05Rik	0.000167369	0.507889	0.929	0.724	1	8.63365e-08	0.5282	0.87	0.749	0.00171076	1.69242e-37	0.316761	0.691	0.676	3.35352e-33	0.000167369	5.07725e-37
Prdx5	0.217584	-0.532119	0.524	0.587	1	0.000885523	-0.537103	0.504	0.607	1	7.28235e-34	-0.289752	0.364	0.526	1.443e-29	0.217584	2.1847e-33
Ndufa1	0.100931	-0.308941	0.262	0.369	1	2.89511e-07	-0.749782	0.146	0.357	0.00573666	5.1498e-30	-0.265735	0.196	0.303	1.02043e-25	0.100931	1.54494e-29
Col27a1	0.000927263	0.431236	0.714	0.488	1	3.82832e-05	0.332682	0.618	0.48	0.758582	1.03405e-28	0.279537	0.516	0.471	2.04897e-24	0.000927263	3.10215e-28
Myl6	9.2797e-07	-0.922575	0.429	0.764	0.0183877	0.00541765	-0.389875	0.667	0.763	1	4.94288e-28	-0.318922	0.55	0.703	9.79431e-24	0.00541765	1.48286e-27
Gm42418	0.574095	-0.283639	1	1	1	3.92774e-23	-1.50424	1	0.998	7.78282e-19	1.13507e-26	-0.716018	1	1	2.24914e-22	0.574095	3.4052e-26
Cd52	0.00426183	-0.920827	0.524	0.699	1	0.532399	-0.285693	0.569	0.591	1	4.03646e-25	-0.445704	0.426	0.568	7.99824e-21	0.532399	1.21094e-24
Cebpa	0.0197449	0.271922	0.667	0.457	1	0.00660962	0.272092	0.553	0.451	1	3.45556e-24	0.280295	0.438	0.389	6.84718e-20	0.0197449	1.03667e-23
Adrb2	2.43648e-05	0.479417	0.667	0.377	0.482789	0.000415506	0.299288	0.52	0.392	1	1.0022e-20	0.250916	0.453	0.409	1.98586e-16	0.000415506	3.0066e-20
Atp5g1	0.967911	-0.262963	0.452	0.436	1	0.000990144	-0.881769	0.341	0.465	1	3.29139e-16	-0.296827	0.312	0.402	6.52188e-12	0.967911	9.87416e-16
Cox5b	0.00861093	-0.486208	0.357	0.508	1	0.401648	-0.250669	0.48	0.499	1	2.1458e-15	-0.259973	0.352	0.435	4.25189e-11	0.401648	6.43739e-15
Ndufa4	0.00717302	-0.637344	0.524	0.64	1	0.0292121	-0.614774	0.61	0.679	1	1.3668e-12	-0.319961	0.528	0.621	2.70831e-08	0.0292121	4.10039e-12
Bsg	0.486419	-0.649114	0.81	0.781	1	0.0375125	-0.87618	0.821	0.895	1	1.49799e-11	-0.571556	0.784	0.831	2.96826e-07	0.486419	4.49396e-11
Atp5md	0.103451	-0.412283	0.31	0.408	1	0.0175653	-0.546668	0.309	0.397	1	3.15855e-11	-0.339403	0.309	0.362	6.25867e-07	0.103451	9.47566e-11
Cox6c	0.775225	-0.258071	0.69	0.71	1	0.0250716	-0.699258	0.642	0.682	1	5.18245e-06	-0.391624	0.585	0.628	0.10269	0.775225	1.55473e-05
Apoe	0.0165211	-2.68942	0.762	0.752	1	0.0253876	-1.82199	0.724	0.63	1	6.00639e-05	-1.85522	0.773	0.609	1	0.0253876	0.000180181
Rpl38	0.167979	-0.309774	0.929	0.92	1	0.00682381	-0.384249	0.902	0.935	1	0.0146278	-0.278095	0.955	0.915	1	0.167979	0.020332
Dbi	0.733804	-0.358621	0.5	0.454	1	0.734801	-0.571598	0.455	0.428	1	0.00715172	-0.623562	0.454	0.427	1	0.734801	0.0213021
Lyz2	0.045345	-1.37152	0.548	0.585	1	0.321457	-0.304647	0.48	0.443	1	0.0196347	-1.16449	0.391	0.408	1	0.321457	0.0577551
Cox8a	0.637995	-0.262771	0.857	0.859	1	0.854258	-0.550498	0.854	0.812	1	0.046708	-0.374077	0.816	0.739	1	0.854258	0.133681

## Sheet: Cluster 3 (M4)
Gene	KO_p_val	KO_avg_log2FC	KO_pct.1	KO_pct.2	KO_p_val_adj	WT_p_val	WT_avg_log2FC	WT_pct.1	WT_pct.2	WT_p_val_adj	HET_p_val	HET_avg_log2FC	HET_pct.1	HET_pct.2	HET_p_val_adj	max_pval	minimump_p_val
Hexb	1.26669e-06	0.750793	1	0.856	0.0250994	0	0.714086	1	0.891	0	2.4819e-36	0.715823	1	0.938	4.91789e-32	1.26669e-06	0
Fcrls	2.26661e-05	0.819748	1	0.802	0.449129	0	0.732215	0.998	0.861	0	1.10557e-13	0.522991	1	0.915	2.19069e-09	2.26661e-05	0
C1qa	0.00238775	0.553727	1	0.838	1	0	0.688812	1	0.885	0	9.64871e-19	0.537511	1	0.933	1.91189e-14	0.00238775	0
Olfml3	0.000143757	0.722196	1	0.776	1	2.29738e-281	0.684576	0.994	0.852	4.55225e-277	7.87765e-09	0.375821	0.992	0.906	0.000156096	0.000143757	6.89213e-281
Rgs10	0.0166634	0.395174	1	0.809	1	2.77185e-280	0.609905	0.998	0.857	5.49242e-276	3.47819e-14	0.479461	1	0.907	6.89204e-10	0.0166634	8.31554e-280
Sparc	0.000652244	0.608191	1	0.878	1	8.07744e-279	0.607832	1	0.933	1.60055e-274	3.1561e-13	0.426065	1	0.964	6.25381e-09	0.000652244	2.42323e-278
Ctss	0.0116108	0.470369	1	0.85	1	8.67961e-278	0.593079	1	0.888	1.71986e-273	1.1632e-11	0.410014	1	0.941	2.30488e-07	0.0116108	2.60388e-277
C1qb	0.018743	0.486365	1	0.835	1	2.88667e-274	0.63709	1	0.883	5.71993e-270	3.17048e-17	0.511559	1	0.931	6.2823e-13	0.018743	8.66e-274
Basp1	0.001317	0.608167	1	0.799	1	1.09156e-272	0.606548	0.994	0.857	2.16292e-268	1.10689e-07	0.356566	1	0.912	0.00219329	0.001317	3.27467e-272
Marcks	0.000682327	0.549893	1	0.888	1	1.45177e-264	0.630396	1	0.9	2.87669e-260	1.36731e-06	0.31524	1	0.953	0.0270932	0.000682327	4.35532e-264
C1qc	0.00430964	0.511588	1	0.835	1	2.68567e-263	0.613012	1	0.881	5.32165e-259	3.53392e-16	0.487564	1	0.932	7.00245e-12	0.00430964	8.057e-263
mt-Atp6	0.000105137	-1.17884	1	0.966	1	8.53226e-262	-1.37436	0.933	0.938	1.69067e-257	7.93499e-12	-1.44272	0.798	0.907	1.57232e-07	0.000105137	2.55968e-261
Siglech	0.00380857	0.472255	1	0.796	1	2.73123e-257	0.619099	1	0.861	5.41194e-253	3.13535e-10	0.440761	0.992	0.916	6.2127e-06	0.00380857	8.1937e-257
mt-Nd2	0.000105405	-1.15828	0.895	0.944	1	2.15766e-255	-1.19009	0.934	0.949	4.27541e-251	1.57842e-10	-0.92742	0.927	0.947	3.12765e-06	0.000105405	6.47299e-255
mt-Co2	7.38113e-06	-1.30008	0.789	0.976	0.146257	7.07717e-255	-1.22616	0.948	0.955	1.40234e-250	7.46591e-12	-1.21296	0.887	0.936	1.47937e-07	7.38113e-06	2.12315e-254
Itm2b	0.0787927	0.273387	1	0.978	1	2.48931e-251	0.487518	1	0.989	4.93256e-247	2.24171e-19	0.507534	1	0.991	4.44194e-15	0.0787927	7.46792e-251
P2ry12	1.35434e-06	0.847468	1	0.793	0.0268363	2.67477e-250	0.665313	1	0.865	5.30007e-246	6.24148e-14	0.507842	1	0.92	1.23675e-09	1.35434e-06	8.02432e-250
mt-Co3	2.5384e-06	-1.38017	0.895	0.973	0.0502985	3.67062e-250	-1.22926	0.953	0.956	7.27333e-246	1.02926e-13	-1.39699	0.855	0.936	2.03947e-09	2.5384e-06	1.10119e-249
mt-Nd4	0.000235312	-0.959808	0.947	0.962	1	8.88202e-249	-1.09112	0.952	0.965	1.75997e-244	8.20647e-15	-1.06103	0.911	0.961	1.62611e-10	0.000235312	2.66461e-248
mt-Cytb	2.23564e-05	-1.13654	0.895	0.962	0.442992	5.77147e-235	-1.09434	0.954	0.964	1.14362e-230	4.6938e-13	-1.16352	0.887	0.94	9.30077e-09	2.23564e-05	1.73144e-234
Trem2	0.000187244	0.654498	1	0.823	1	1.79677e-233	0.569577	1	0.867	3.5603e-229	1.1964e-13	0.468873	1	0.917	2.37066e-09	0.000187244	5.39031e-233
Cx3cr1	0.000562666	0.703124	1	0.84	1	2.61502e-231	0.654276	1	0.888	5.18167e-227	0.0011662	0.261947	1	0.936	1	0.0011662	7.84507e-231
Cst3	0.00122476	0.598123	1	0.947	1	1.27355e-227	0.601131	1	0.962	2.52354e-223	2.03625e-17	0.520904	1	0.962	4.03483e-13	0.00122476	3.82065e-227
Ubash3b	0.0123954	0.578567	0.579	0.345	1	1.35229e-221	0.482102	0.694	0.317	2.67957e-217	8.2028e-10	0.408966	0.71	0.432	1.62538e-05	0.0123954	4.05688e-221
Gpr34	0.00669427	0.488928	1	0.798	1	9.73967e-216	0.562221	0.999	0.862	1.92992e-211	1.0401e-05	0.309458	1	0.915	0.206096	0.00669427	2.9219e-215
Aif1	0.0143306	0.425312	1	0.777	1	2.06685e-211	0.512107	0.979	0.828	4.09547e-207	1.97905e-11	0.438245	0.968	0.872	3.9215e-07	0.0143306	6.20056e-211
mt-Co1	1.03693e-06	-1.27321	1	0.989	0.0205468	2.15114e-210	-1.02778	0.962	0.968	4.26249e-206	2.15128e-16	-1.37262	0.911	0.956	4.26277e-12	1.03693e-06	6.45343e-210
P2ry13	0.129194	0.270826	0.842	0.649	1	3.36567e-207	0.520793	0.944	0.783	6.66907e-203	1.63651e-10	0.39809	0.976	0.825	3.24275e-06	0.129194	1.0097e-206
mt-Nd3	7.2698e-05	-1.10131	0.737	0.883	1	5.76542e-201	-0.906224	0.738	0.876	1.14242e-196	7.64607e-10	-0.752537	0.702	0.86	1.51507e-05	7.2698e-05	1.72963e-200
Rgs2	0.0046046	0.455012	1	0.744	1	2.14176e-199	0.48896	0.948	0.789	4.24389e-195	1.78e-07	0.374955	0.919	0.832	0.00352707	0.0046046	6.42527e-199
Lag3	0.000231285	0.730676	0.842	0.577	1	7.76918e-198	0.547858	0.805	0.522	1.53946e-193	4.93235e-17	0.661391	0.831	0.534	9.77345e-13	0.000231285	2.33075e-197
Crybb1	0.000309495	0.62537	0.895	0.544	1	2.44041e-196	0.59988	0.835	0.575	4.83566e-192	2.64209e-12	0.517637	0.823	0.534	5.23531e-08	0.000309495	7.32122e-196
Lars2	0.121623	0.414613	0.526	0.483	1	2.28182e-194	0.421871	0.882	0.584	4.52142e-190	1.99835e-13	0.591505	0.629	0.354	3.95974e-09	0.121623	6.84545e-194
Samsn1	0.157055	0.330183	0.474	0.376	1	3.43114e-192	0.443503	0.726	0.38	6.79881e-188	7.99242e-09	0.30425	0.798	0.489	0.00015837	0.157055	1.02934e-191
Lpcat2	0.020588	0.311928	1	0.801	1	3.85765e-192	0.456075	0.989	0.847	7.64394e-188	3.87376e-07	0.282282	0.976	0.883	0.00767585	0.020588	1.1573e-191
Smap2	0.0489289	0.281012	0.947	0.799	1	1.71491e-190	0.479239	0.974	0.836	3.3981e-186	1.26826e-07	0.302221	0.992	0.89	0.00251305	0.0489289	5.14473e-190
Scamp2	0.110552	0.277567	0.947	0.772	1	4.63329e-190	0.462631	0.963	0.828	9.18086e-186	3.87019e-08	0.32848	0.968	0.85	0.000766878	0.110552	1.38999e-189
Abhd12	0.0212932	0.382878	0.947	0.79	1	2.16568e-189	0.453335	0.974	0.839	4.29129e-185	4.03222e-06	0.250504	0.968	0.87	0.0798985	0.0212932	6.49703e-189
Glrp1	0.00450139	0.312591	0.368	0.141	1	5.70475e-189	0.345352	0.337	0.097	1.1304e-184	3.60724e-10	0.284559	0.435	0.202	7.14776e-06	0.00450139	1.71143e-188
Gm10790	4.72429e-05	0.574785	0.632	0.246	0.936118	2.67976e-185	0.406466	0.598	0.269	5.30994e-181	4.20903e-07	0.254855	0.565	0.331	0.0083402	4.72429e-05	8.03927e-185
Wasf2	0.0814936	0.290241	0.895	0.784	1	9.13217e-184	0.454939	0.934	0.807	1.80954e-179	5.77749e-07	0.316948	0.944	0.845	0.0114481	0.0814936	2.73965e-183
mt-Nd1	0.00107433	-0.849815	0.895	0.952	1	6.65842e-179	-0.911096	0.954	0.965	1.31936e-174	2.31014e-09	-0.75759	0.952	0.962	4.57755e-05	0.00107433	1.99752e-178
Golm1	0.009493	0.430806	0.947	0.739	1	4.48382e-177	0.462944	0.975	0.822	8.88469e-173	1.16083e-10	0.381499	0.984	0.871	2.30019e-06	0.009493	1.34515e-176
Lgmn	0.00308263	0.507471	1	0.851	1	6.67808e-172	0.476389	1	0.9	1.32326e-167	1.12022e-10	0.411536	1	0.929	2.21971e-06	0.00308263	2.00343e-171
Ehd4	0.0134265	0.481629	0.632	0.399	1	3.88428e-169	0.41477	0.71	0.373	7.6967e-165	9.36775e-06	0.272645	0.653	0.426	0.185622	0.0134265	1.16528e-168
Ptgs1	0.0040482	0.527662	1	0.751	1	1.67827e-167	0.43705	0.963	0.809	3.3255e-163	1.04811e-05	0.268487	0.992	0.853	0.207683	0.0040482	5.03482e-167
Cd68	0.0367949	0.294559	0.947	0.731	1	1.49458e-166	0.438385	0.94	0.783	2.9615e-162	6.39523e-10	0.376606	0.944	0.766	1.26722e-05	0.0367949	4.48373e-166
Gpr155	0.00454137	0.484366	0.579	0.322	1	4.0009e-165	0.391872	0.646	0.323	7.92779e-161	1.17608e-12	0.433234	0.734	0.42	2.3304e-08	0.00454137	1.20027e-164
Gal3st4	0.000849565	0.372842	0.684	0.304	1	1.93673e-161	0.419374	0.66	0.337	3.83764e-157	1.2968e-06	0.28675	0.629	0.402	0.0256961	0.000849565	5.8102e-161
Ecscr	0.0031987	0.524289	0.842	0.533	1	1.85686e-158	0.454059	0.864	0.672	3.67936e-154	3.99067e-07	0.307843	0.887	0.681	0.00790752	0.0031987	5.57057e-158
Hexa	0.00459608	0.386512	0.947	0.773	1	1.87543e-157	0.400919	0.965	0.83	3.71617e-153	8.18174e-08	0.317803	0.944	0.829	0.00162121	0.00459608	5.6263e-157
Apbb1ip	0.000541474	0.607887	0.947	0.776	1	2.39571e-157	0.406975	0.966	0.822	4.7471e-153	2.16875e-06	0.280582	0.976	0.859	0.0429737	0.000541474	7.18713e-157
Apoe	0.00693839	-3.20922	0.579	0.752	1	9.85029e-157	-2.04891	0.414	0.689	1.95184e-152	4.35629e-12	-2.15583	0.315	0.642	8.63198e-08	0.00693839	2.95509e-156
Kctd12	0.0357357	0.343077	0.842	0.835	1	3.77763e-145	0.420279	0.984	0.859	7.48538e-141	2.09712e-07	0.323229	0.992	0.922	0.00415544	0.0357357	1.13329e-144
Laptm5	0.00205973	0.469829	1	0.895	1	4.08301e-142	0.436518	1	0.889	8.09049e-138	2.10377e-06	0.291538	1	0.943	0.0416862	0.00205973	1.2249e-141
Itgb5	0.00198073	0.550175	1	0.809	1	3.44241e-141	0.38839	0.99	0.862	6.82114e-137	1.51416e-07	0.293349	0.992	0.902	0.0030003	0.00198073	1.03272e-140
Ctsl	0.00366269	0.493114	1	0.859	1	6.16572e-139	0.38344	0.991	0.939	1.22174e-134	5.5691e-11	0.394816	0.992	0.927	1.10352e-06	0.00366269	1.84972e-138
Ulk2	0.120971	0.303928	0.579	0.415	1	3.96192e-137	0.352968	0.676	0.366	7.85055e-133	8.03015e-06	0.294071	0.645	0.435	0.159117	0.120971	1.18858e-136
Cap1	0.0305904	0.276838	0.632	0.395	1	5.20184e-137	0.339897	0.619	0.326	1.03074e-132	3.9866e-06	0.264887	0.573	0.374	0.0789944	0.0305904	1.56055e-136
Mef2c	0.00220469	0.590369	1	0.829	1	2.8476e-133	0.384403	0.995	0.874	5.64251e-129	2.05229e-05	0.264407	1	0.932	0.406661	0.00220469	8.54279e-133
Rnase4	0.0026289	0.601656	0.947	0.758	1	2.98818e-132	0.394433	0.954	0.824	5.92109e-128	9.08421e-08	0.365756	0.96	0.844	0.00180004	0.0026289	8.96455e-132
Pmepa1	0.154295	0.338972	0.895	0.753	1	1.79412e-130	0.448846	0.952	0.855	3.55504e-126	2.94637e-05	0.300469	0.96	0.896	0.583823	0.154295	5.38235e-130
Calm2	0.0225244	0.423047	1	0.856	1	2.96382e-129	0.348024	0.981	0.927	5.87282e-125	1.05997e-05	0.258942	0.984	0.938	0.210034	0.0225244	8.89147e-129
mt-Nd4l	0.00362768	-0.717109	0.474	0.698	1	2.71821e-128	-0.628726	0.502	0.736	5.38613e-124	5.27581e-11	-0.768436	0.532	0.77	1.0454e-06	0.00362768	8.15463e-128
Adgre1	0.173046	0.266517	0.684	0.549	1	5.87841e-128	0.3921	0.77	0.518	1.16481e-123	3.33724e-06	0.273433	0.758	0.534	0.0661274	0.173046	1.76352e-127
Bin2	0.120553	0.330659	0.789	0.605	1	6.5148e-128	0.396627	0.842	0.667	1.29091e-123	6.24158e-06	0.292508	0.855	0.698	0.123677	0.120553	1.95444e-127
Tnfaip8l2	0.00610471	0.514849	0.947	0.597	1	3.92927e-124	0.364933	0.815	0.564	7.78586e-120	1.91932e-08	0.38131	0.766	0.548	0.000380313	0.00610471	1.17878e-123
Creg1	0.00336538	0.367057	1	0.743	1	2.70283e-123	0.347456	0.902	0.773	5.35565e-119	6.09497e-07	0.336364	0.919	0.755	0.0120772	0.00336538	8.10848e-123
Ccl9	0.0307297	0.259709	0.684	0.397	1	8.51931e-119	0.296315	0.548	0.274	1.6881e-114	1.26707e-05	0.274428	0.532	0.333	0.25107	0.0307297	2.55579e-118
Blnk	0.104902	0.311007	0.579	0.437	1	2.41849e-118	0.315602	0.685	0.387	4.79224e-114	1.01342e-06	0.266175	0.71	0.444	0.0200809	0.104902	7.25548e-118
Snn	0.00377157	0.439223	0.632	0.335	1	6.55136e-117	0.294703	0.531	0.268	1.29815e-112	4.65861e-06	0.286529	0.492	0.304	0.0923104	0.00377157	1.96541e-116
Hpgds	0.000535421	0.691787	1	0.779	1	1.03295e-115	0.326655	0.984	0.841	2.04679e-111	1.63963e-09	0.362993	0.992	0.894	3.24893e-05	0.000535421	3.09885e-115
Slc2a5	0.00594583	0.46343	0.632	0.389	1	1.30774e-114	0.390887	0.791	0.557	2.59129e-110	5.21335e-08	0.391555	0.782	0.567	0.00103303	0.00594583	3.92323e-114
Pdia3	0.0044421	0.491276	0.947	0.796	1	4.58765e-114	0.3229	0.975	0.93	9.09044e-110	1.43477e-06	0.259744	1	0.903	0.0284299	0.0044421	1.3763e-113
Selplg	1.57783e-05	0.7479	1	0.874	0.312648	7.60961e-114	0.411925	1	0.877	1.50784e-109	7.48712e-06	0.282409	1	0.931	0.148357	1.57783e-05	2.28288e-113
Ly86	0.117515	0.266715	1	0.828	1	5.63015e-112	0.362775	1	0.869	1.11561e-107	1.44927e-06	0.322567	1	0.923	0.0287172	0.117515	1.68904e-111
Dbi	0.0364587	-1.0044	0.263	0.455	1	9.17126e-109	-1.44526	0.268	0.471	1.81728e-104	1.99386e-08	-1.04464	0.202	0.434	0.000395084	0.0364587	2.75138e-108
Pik3cg	0.000633648	0.539764	0.789	0.434	1	5.70381e-107	0.298464	0.627	0.349	1.13021e-102	1.8214e-06	0.31175	0.669	0.458	0.036091	0.000633648	1.71114e-106
Irf8	0.00267405	0.516982	0.947	0.756	1	8.8256e-105	0.305325	0.93	0.797	1.74879e-100	2.38865e-08	0.339253	0.96	0.829	0.000473312	0.00267405	2.64768e-104
Trf	0.023353	0.328964	1	0.807	1	1.54297e-102	0.290397	0.98	0.883	3.0574e-98	1.26746e-07	0.31645	0.96	0.881	0.00251148	0.023353	4.62892e-102
Susd3	0.328658	0.306182	0.579	0.486	1	3.62352e-101	0.306561	0.807	0.566	7.18e-97	6.31762e-07	0.309115	0.79	0.565	0.0125184	0.328658	1.08706e-100
Rab14	0.0794432	0.276783	1	0.844	1	1.02149e-100	0.295507	0.957	0.891	2.02407e-96	3.43132e-05	0.251716	0.952	0.879	0.679915	0.0794432	3.06446e-100
Tmem86a	0.06036	0.308913	0.684	0.475	1	4.19987e-99	0.299285	0.713	0.444	8.32205e-95	1.84043e-09	0.327625	0.758	0.46	3.64681e-05	0.06036	1.25996e-98
Akirin1	0.0318542	0.292131	0.579	0.361	1	4.69499e-99	0.263308	0.577	0.32	9.30312e-95	3.27655e-09	0.332606	0.597	0.338	6.49248e-05	0.0318542	1.4085e-98
Maf	0.0028201	0.517834	0.947	0.803	1	1.44874e-97	0.316241	0.984	0.866	2.87068e-93	3.93265e-06	0.268774	1	0.92	0.0779254	0.0028201	4.34622e-97
Gng2	0.0134556	0.275558	0.684	0.384	1	3.19415e-97	0.256488	0.554	0.301	6.32921e-93	1.25247e-07	0.284783	0.597	0.358	0.00248176	0.0134556	9.58245e-97
Hpgd	0.0402613	0.45667	0.789	0.636	1	4.09843e-93	0.319095	0.901	0.778	8.12103e-89	2.33063e-06	0.29611	0.911	0.815	0.0461814	0.0402613	1.22953e-92
Ubc	0.00922109	0.410276	1	0.863	1	1.12698e-92	0.289704	0.974	0.928	2.23311e-88	1.48712e-07	0.318304	0.96	0.897	0.00294673	0.00922109	3.38093e-92
Ltc4s	0.00212191	0.49912	0.947	0.704	1	3.72673e-88	0.354653	0.907	0.829	7.38451e-84	0.000110595	0.266615	0.887	0.796	1	0.00212191	1.11802e-87
Cd9	0.0160751	0.353247	0.947	0.914	1	8.05103e-88	0.267295	0.983	0.928	1.59531e-83	3.30866e-08	0.320476	0.992	0.928	0.00065561	0.0160751	2.41531e-87
Ttc28	0.0316292	0.308151	0.632	0.372	1	1.41144e-87	0.286556	0.564	0.323	2.79676e-83	3.24e-07	0.266688	0.694	0.428	0.00642005	0.0316292	4.23431e-87
Tgfbr2	0.00364638	0.391106	0.895	0.679	1	2.77696e-87	0.304651	0.859	0.725	5.50255e-83	4.74739e-06	0.260259	0.887	0.723	0.0940695	0.00364638	8.33089e-87
Fam102b	0.00112089	0.450064	0.947	0.574	1	3.7449e-87	0.323152	0.841	0.69	7.42052e-83	5.0302e-09	0.399911	0.911	0.723	9.96735e-05	0.00112089	1.12347e-86
Numb	0.00963046	0.451252	0.684	0.436	1	1.11211e-86	0.29414	0.732	0.501	2.20364e-82	7.07955e-12	0.451455	0.831	0.55	1.40281e-07	0.00963046	3.33633e-86
Cmtm6	0.0227331	0.35387	0.842	0.694	1	9.65936e-84	0.281262	0.892	0.753	1.914e-79	6.24482e-10	0.39332	0.911	0.748	1.23741e-05	0.0227331	2.89781e-83
mt-Nd5	0.0121756	-0.681384	0.842	0.836	1	3.76368e-82	-0.654381	0.698	0.823	7.45773e-78	3.38835e-10	-0.714269	0.677	0.848	6.71401e-06	0.0121756	1.1291e-81
Cox6c	0.214972	-0.494696	0.632	0.71	1	3.9279e-74	-1.02105	0.568	0.713	7.78313e-70	7.06991e-05	-0.658324	0.46	0.621	1	0.214972	1.17837e-73
Rnf130	0.0106829	0.380892	0.842	0.701	1	2.71305e-73	0.263024	0.842	0.722	5.37592e-69	8.17084e-06	0.252693	0.863	0.708	0.161905	0.0106829	8.13916e-73
St3gal6	0.0037885	0.543753	0.842	0.655	1	2.27398e-72	0.257557	0.871	0.749	4.5059e-68	7.19516e-05	0.255347	0.863	0.735	1	0.0037885	6.82195e-72
St3gal5	0.00901033	0.305212	0.737	0.409	1	1.16182e-70	0.272894	0.629	0.411	2.30214e-66	0.000133698	0.268084	0.637	0.462	1	0.00901033	3.48545e-70
Arhgap5	0.00415073	0.674344	1	0.824	1	1.49676e-70	0.251421	0.975	0.897	2.96582e-66	1.57885e-09	0.368591	1	0.945	3.12848e-05	0.00415073	4.49027e-70
Pnp	0.12354	0.388876	0.789	0.617	1	1.32681e-68	0.262745	0.823	0.677	2.62908e-64	3.02873e-10	0.435701	0.806	0.617	6.00144e-06	0.12354	3.98044e-68
Selenow	0.259887	-0.395523	0.211	0.305	1	1.47642e-64	-0.549668	0.105	0.252	2.92554e-60	3.44562e-08	-0.76571	0.04	0.255	0.000682749	0.259887	4.42927e-64
Cox8a	0.351728	-0.488024	0.947	0.859	1	1.70805e-53	-1.04307	0.755	0.827	3.38451e-49	2.11671e-06	-0.829617	0.613	0.754	0.0419427	0.351728	5.12416e-53
Ndufa4	0.239315	-0.490055	0.579	0.64	1	8.4911e-48	-0.845955	0.605	0.698	1.68251e-43	0.465197	-0.31265	0.637	0.604	1	0.465197	2.54733e-47
Cox4i1	0.13887	-0.475974	0.842	0.891	1	1.19383e-45	-0.766512	0.794	0.866	2.36558e-41	0.0108	-0.417669	0.774	0.822	1	0.13887	3.5815e-45
Uqcrh	0.0555664	-0.512331	0.632	0.775	1	2.46159e-44	-0.556158	0.617	0.722	4.87765e-40	0.00277475	-0.394224	0.532	0.625	1	0.0555664	7.38478e-44
Mt1	0.798166	-0.519382	0.684	0.572	1	2.70166e-29	-0.81798	0.424	0.528	5.35334e-25	3.02062e-06	-1.12006	0.323	0.492	0.0598536	0.798166	8.10498e-29
AY036118	0.00762265	0.374817	0.947	0.89	1	0.0233507	-0.2997	0.966	0.952	1	7.66427e-24	1.82522	0.895	0.85	1.51867e-19	0.0233507	2.29928e-23
Atp5e	0.226182	-0.408745	0.789	0.761	1	2.13691e-22	-0.567651	0.713	0.777	4.2343e-18	0.0534964	-0.266341	0.629	0.679	1	0.226182	6.41074e-22
Cox7c	0.271676	-0.328532	0.737	0.787	1	2.59284e-22	-0.518004	0.764	0.822	5.13772e-18	0.154723	-0.296345	0.669	0.732	1	0.271676	7.77853e-22
Calm1	0.00606155	-0.772663	0.632	0.796	1	6.45359e-21	-0.363111	0.775	0.854	1.27878e-16	0.013574	-0.350608	0.758	0.842	1	0.013574	1.93608e-20
Fth1	0.0197732	-0.593173	1	0.994	1	1.93234e-18	-0.43572	0.994	0.989	3.82894e-14	0.0208833	-0.359294	0.968	0.986	1	0.0208833	5.79703e-18
Bsg	0.465863	-0.411733	0.842	0.781	1	2.26414e-12	-1.01405	0.88	0.898	4.4864e-08	0.523168	-0.497201	0.839	0.822	1	0.523168	6.79242e-12
Lyz2	0.26575	-1.33524	0.579	0.585	1	2.50344e-12	-0.451287	0.516	0.424	4.96056e-08	0.192747	-0.958426	0.5	0.404	1	0.26575	7.51031e-12
Atp5md	0.50197	-0.316482	0.368	0.407	1	4.71383e-11	-0.697358	0.394	0.396	9.34045e-07	0.0169314	-0.431587	0.274	0.353	1	0.50197	1.41415e-10
Scd2	0.975659	-0.264859	0.316	0.32	1	4.22733e-06	-0.404004	0.251	0.278	0.0837646	6.58554e-05	-0.714139	0.274	0.423	1	0.975659	1.26819e-05
Tmsb10	0.0589689	-0.76219	0.158	0.345	1	0.000157714	-0.261814	0.386	0.316	1	0.887519	-0.477696	0.323	0.298	1	0.887519	0.000473067
App	0.395814	-0.331439	0.474	0.542	1	0.000196832	-0.275616	0.564	0.55	1	0.157428	-0.259955	0.516	0.541	1	0.395814	0.000590381

## Sheet: Cluster 4 (O)
Gene	KO_p_val	KO_avg_log2FC	KO_pct.1	KO_pct.2	KO_p_val_adj	WT_p_val	WT_avg_log2FC	WT_pct.1	WT_pct.2	WT_p_val_adj	HET_p_val	HET_avg_log2FC	HET_pct.1	HET_pct.2	HET_p_val_adj	max_pval	minimump_p_val
Sulf1	0	1.26908	0.605	0.004	0	0	0.888468	0.429	0.005	0	0	0.950788	0.399	0.006	0	0	0
Ecrg4	0	4.09184	0.953	0.006	0	0	3.78236	0.927	0.008	0	0	3.85982	0.966	0.01	0	0	0
Igfbp2	0	2.87794	0.918	0.012	0	0	3.01224	0.861	0.011	0	0	2.55005	0.819	0.022	0	0	0
Kcnj13	0	1.78664	0.766	0.012	0	0	2.08016	0.737	0.014	0	0	1.62285	0.631	0.013	0	0	0
Prelp	0	0.793937	0.441	0.006	0	0	0.664459	0.354	0.008	0	0	0.548395	0.287	0.009	0	0	0
F5	0	1.52464	0.676	0.024	0	0	1.23237	0.524	0.006	0	0	1.41839	0.568	0.006	0	0	0
Atp1b1	0	1.92213	0.789	0.037	0	0	1.89641	0.736	0.032	0	0	1.8214	0.742	0.063	0	0	0
Pcp4l1	0	1.42755	0.711	0.04	0	0	1.44632	0.662	0.025	0	0	1.31393	0.561	0.031	0	0	0
Ptgds	0	3.12715	0.91	0.02	0	0	2.61847	0.881	0.012	0	0	2.05498	0.831	0.022	0	0	0
Slc4a10	0	0.983533	0.535	0.008	0	0	0.833128	0.422	0.01	0	0	1.00784	0.481	0.019	0	0	0
Stk39	0	1.45927	0.645	0.026	0	0	1.53842	0.662	0.015	0	0	1.38377	0.575	0.022	0	0	0
Lbp	0	1.09974	0.555	0.016	0	0	1.08315	0.493	0.003	0	0	0.7149	0.346	0.007	0	0	0
Wfdc2	0	1.24805	0.617	0.001	0	0	1.25707	0.555	0.001	0	0	0.999095	0.418	0.001	0	0	0
Col9a3	0	1.31662	0.68	0.013	0	0	1.41424	0.588	0.009	0	0	0.960408	0.444	0.01	0	0	0
Car2	0	1.61219	0.781	0.058	0	0	1.65024	0.721	0.046	0	0	1.17236	0.587	0.082	0	0	0
Car14	0	0.819094	0.473	0.013	0	0	0.703989	0.365	0.007	0	0	0.579955	0.29	0.009	0	0	0
Fabp3	0	1.07035	0.48	0.013	0	0	0.813571	0.328	0.006	0	0	0.690224	0.292	0.011	0	0	0
Steap1	0	1.03214	0.543	0.001	0	0	0.977645	0.464	0.001	0	0	0.535443	0.271	0.001	0	0	0
Msx1	0	0.861725	0.457	0.004	0	0	0.906639	0.453	0.004	0	0	0.861566	0.411	0.004	0	0	0
Ociad2	0	0.859709	0.453	0.008	0	0	0.859696	0.412	0.006	0	0	0.553119	0.27	0.013	0	0	0
Kl	0	2.23009	0.844	0.002	0	0	1.8875	0.73	0.004	0	0	2.08703	0.749	0.005	0	0	0
Slc4a5	0	0.676915	0.363	0.001	0	0	0.511342	0.272	0	0	0	0.57045	0.265	0.001	0	0	0
Tmem72	0	0.769245	0.449	0.001	0	0	0.581108	0.303	0.002	0	0	0.58232	0.288	0.002	0	0	0
Mia	0	1.15937	0.531	0.003	0	0	0.847531	0.368	0.002	0	0	0.986041	0.375	0.004	0	0	0
Spint2	0	1.61772	0.711	0.013	0	0	1.72951	0.687	0.006	0	0	1.23679	0.526	0.007	0	0	0
Fxyd1	0	2.62552	0.91	0.046	0	0	2.57619	0.844	0.033	0	0	2.23225	0.824	0.072	0	0	0
Folr1	0	2.50622	0.855	0.002	0	0	2.48356	0.797	0.003	0	0	1.95831	0.7	0	0	0	0
Gm20501	0	0.708882	0.383	0.001	0	0	0.543347	0.262	0.002	0	0	0.571553	0.276	0.003	0	0	0
Igf2	0	1.57548	0.723	0.008	0	0	1.68967	0.668	0.01	0	0	1.72324	0.635	0.01	0	0	0
Defb11	0	0.628715	0.324	0	0	0	0.778073	0.359	0.001	0	0	0.612089	0.273	0	0	0	0
Gm19935	0	0.685116	0.406	0.005	0	0	0.857058	0.433	0.004	0	0	0.554286	0.261	0.005	0	0	0
Vat1l	0	1.09816	0.582	0.002	0	0	0.756372	0.388	0.002	0	0	0.651429	0.319	0.006	0	0	0
Cryab	0	1.32023	0.656	0.026	0	0	2.05511	0.753	0.02	0	0	1.42054	0.597	0.039	0	0	0
Calml4	0	1.91416	0.762	0.002	0	0	2.23572	0.789	0.003	0	0	1.88402	0.689	0.003	0	0	0
Car12	0	0.799965	0.434	0.002	0	0	0.655188	0.358	0.001	0	0	0.491765	0.254	0.001	0	0	0
Pcolce2	0	0.813455	0.461	0.003	0	0	0.824961	0.407	0.003	0	0	0.720011	0.316	0.003	0	0	0
Rbp1	0	2.12325	0.832	0.017	0	0	2.13846	0.793	0.019	0	0	1.79439	0.676	0.029	0	0	0
Chchd10	0	3.15187	0.977	0.089	0	0	3.367	0.95	0.047	0	0	2.78492	0.908	0.112	0	0	0
Rdh5	0	1.34928	0.617	0.026	0	0	1.4756	0.624	0.016	0	0	0.77759	0.36	0.019	0	0	0
Ppp1r1b	0	1.22516	0.602	0.014	0	0	1.30394	0.612	0.008	0	0	1.03216	0.468	0.011	0	0	0
Ace	0	1.33074	0.648	0.016	0	0	1.01118	0.49	0.007	0	0	0.82715	0.408	0.004	0	0	0
Prcd	0	0.624105	0.359	0.001	0	0	0.835962	0.41	0.001	0	0	0.548607	0.265	0.002	0	0	0
Sostdc1	0	1.79217	0.715	0.001	0	0	2.33549	0.741	0.002	0	0	2.07195	0.698	0.001	0	0	0
Otx2	0	0.974334	0.508	0.006	0	0	0.754113	0.388	0.004	0	0	0.663478	0.336	0.007	0	0	0
Clu	0	2.68266	0.938	0.109	0	0	2.58046	0.889	0.083	0	0	2.0464	0.894	0.191	0	0	0
2900040C04Rik	0	2.6262	0.891	0.001	0	0	2.83538	0.876	0.002	0	0	2.28762	0.78	0.001	0	0	0
Prlr	0	1.4561	0.617	0.001	0	0	1.83151	0.677	0.002	0	0	1.87783	0.645	0.003	0	0	0
Enpp2	0	5.97767	0.992	0.016	0	0	5.71464	0.979	0.023	0	0	6.05127	0.995	0.012	0	0	0
Krt18	0	1.08183	0.539	0	0	0	1.00723	0.477	0.001	0	0	0.577467	0.27	0.001	0	0	0
Smim22	0	0.717151	0.375	0.004	0	0	0.764211	0.353	0.001	0	0	0.592743	0.294	0.001	0	0	0
Kcne2	0	0.747551	0.398	0	0	0	0.959872	0.464	0.001	0	0	0.881042	0.411	0.001	0	0	0
Clic6	0	1.88057	0.805	0.003	0	0	1.34007	0.607	0.003	0	0	1.13921	0.473	0.002	0	0	0
Ttr	0	10.4413	1	0.065	0	0	9.44614	1	0.203	0	0	9.5885	0.997	0.068	0	0	0
Trpm3	0	1.60453	0.766	0.052	0	0	1.13584	0.578	0.032	0	0	1.30316	0.546	0.068	0	0	0
Prr32	0	0.921199	0.461	0	0	0	1.00244	0.464	0.001	0	0	0.598032	0.294	0.001	0	0	0
Atp2b3	0	0.756619	0.426	0.001	0	0	0.81745	0.405	0.002	0	0	0.716091	0.348	0.005	0	0	0
Slc16a2	0	1.18092	0.594	0.021	0	0	1.02532	0.477	0.02	0	0	0.951251	0.444	0.025	0	0	0
Htr2c	0	0.951681	0.508	0.004	0	0	0.772232	0.384	0.004	0	0	1.06332	0.422	0.005	0	0	0
Hemk1	5.53782e-295	1.23691	0.617	0.037	1.09732e-290	0	1.22806	0.567	0.042	0	0	0.961323	0.447	0.033	0	5.53782e-295	0
Gpx8	1.92109e-273	0.698343	0.383	0.008	3.80663e-269	0	0.936134	0.454	0.008	0	0	0.570043	0.29	0.01	0	1.92109e-273	0
Dynlrb2	1.32987e-272	0.613715	0.336	0.004	2.63515e-268	0	0.63353	0.315	0.002	0	0	0.514202	0.253	0.002	0	1.32987e-272	0
Lgals1	1.2514e-270	1.168	0.629	0.042	2.47965e-266	0	1.29073	0.595	0.028	0	0	0.898651	0.445	0.041	0	1.2514e-270	0
Rsph1	4.10622e-265	0.579676	0.348	0.006	8.13648e-261	0	0.811391	0.401	0.002	0	0	0.585738	0.271	0.002	0	4.10622e-265	0
Fam81a	2.56948e-253	0.817519	0.438	0.016	5.09143e-249	0	1.02631	0.476	0.012	0	0	0.797137	0.387	0.031	0	2.56948e-253	0
Gsta4	3.24019e-253	1.15679	0.578	0.038	6.42045e-249	0	1.17046	0.551	0.026	0	0	0.916433	0.43	0.04	0	3.24019e-253	0
Cd59a	3.22564e-252	0.910171	0.488	0.023	6.3916e-248	0	1.02442	0.471	0.013	0	0	0.853386	0.391	0.016	0	3.22564e-252	0
Pcp4	2.37551e-247	1.46479	0.637	0.053	4.70707e-243	0	1.56079	0.582	0.038	0	6.53534e-267	1.24799	0.49	0.079	1.29498e-262	2.37551e-247	0
Mt3	4.1163e-231	2.02744	0.93	0.162	8.15644e-227	0	2.56997	0.937	0.095	0	0	1.65931	0.899	0.219	0	4.1163e-231	0
Rsph9	1.45412e-227	0.695913	0.418	0.018	2.88133e-223	0	0.727173	0.375	0.012	0	0	0.489189	0.258	0.014	0	1.45412e-227	0
Cox6b2	2.63102e-226	0.768215	0.43	0.02	5.21337e-222	0	0.954753	0.431	0.011	0	0	0.771504	0.35	0.017	0	2.63102e-226	0
Tpd52l1	4.12097e-224	0.569956	0.348	0.01	8.16571e-220	0	0.741047	0.376	0.007	0	0	0.53581	0.266	0.01	0	4.12097e-224	0
Cdkn1c	3.69969e-222	1.24454	0.613	0.057	7.33094e-218	0	1.18512	0.547	0.1	0	5.92411e-127	0.741718	0.362	0.082	1.17386e-122	5.92411e-127	0
Kcnk1	1.29383e-214	0.850352	0.484	0.029	2.56372e-210	0	0.822145	0.449	0.022	0	1.97784e-196	0.528855	0.292	0.034	3.91908e-192	1.97784e-196	0
Csrp2	1.07138e-207	0.850781	0.438	0.024	2.12295e-203	0	0.961231	0.458	0.019	0	0	0.706091	0.345	0.023	0	1.07138e-207	0
Pltp	5.95818e-205	1.01122	0.652	0.066	1.18061e-200	0	0.609714	0.489	0.043	0	4.05146e-166	0.325929	0.367	0.06	8.02796e-162	4.05146e-166	0
Fhad1	2.69789e-195	0.849557	0.457	0.031	5.34586e-191	0	0.732051	0.367	0.038	0	7.8194e-185	0.540955	0.276	0.033	1.54941e-180	7.8194e-185	0
Tubb4b	2.08548e-192	1.79476	0.832	0.169	4.13239e-188	0	2.02974	0.83	0.175	0	0	1.50881	0.708	0.163	0	2.08548e-192	0
Slc22a17	2.9678e-191	2.15507	0.863	0.201	5.88069e-187	0	2.05503	0.777	0.16	0	0	1.83446	0.761	0.181	0	2.9678e-191	0
Apoo	1.42377e-190	0.803227	0.496	0.04	2.8212e-186	0	1.04495	0.527	0.039	0	3.73955e-283	0.674795	0.357	0.036	7.40992e-279	1.42377e-190	0
Cab39l	6.36078e-181	1.55965	0.746	0.13	1.26039e-176	0	1.63922	0.715	0.129	0	0	1.72266	0.706	0.131	0	6.36078e-181	0
Ezr	9.54881e-177	1.25395	0.656	0.091	1.8921e-172	0	1.14532	0.556	0.033	0	0	0.992141	0.471	0.048	0	9.54881e-177	0
Emb	1.67202e-175	1.23502	0.66	0.084	3.31311e-171	0	1.05771	0.487	0.018	0	0	0.955824	0.415	0.032	0	1.67202e-175	0
Tmem237	1.05447e-173	0.981437	0.562	0.062	2.08943e-169	0	1.06549	0.532	0.071	0	4.492e-233	0.796756	0.404	0.06	8.90091e-229	1.05447e-173	0
Elovl7	2.11583e-169	0.644985	0.371	0.022	4.19252e-165	0	0.56387	0.303	0.013	0	0	0.570132	0.302	0.017	0	2.11583e-169	0
S100a1	1.40787e-164	1.31822	0.699	0.117	2.78969e-160	0	1.59052	0.675	0.065	0	2.4526e-278	1.17744	0.582	0.107	4.85983e-274	1.40787e-164	0
Atp5g1	1.13896e-153	2.36377	0.934	0.408	2.25686e-149	0	2.74371	0.957	0.389	0	0	2.3174	0.93	0.363	0	1.13896e-153	0
Nedd4	1.80807e-153	1.0938	0.656	0.099	3.58269e-149	0	0.988212	0.538	0.066	0	1.15587e-162	0.815663	0.481	0.112	2.29036e-158	1.80807e-153	0
Id3	2.28337e-152	0.817339	0.543	0.061	4.5245e-148	0	0.538974	0.336	0.038	0	1.22429e-117	0.498294	0.311	0.059	2.42592e-113	1.22429e-117	0
Ndufa4	2.71221e-152	2.13456	0.992	0.619	5.37424e-148	0	2.29888	0.991	0.631	0	7.30833e-296	2.01784	0.983	0.589	1.44815e-291	2.71221e-152	0
Gpm6a	8.42976e-146	0.859549	0.605	0.082	1.67036e-141	0	0.726857	0.466	0.058	0	7.53973e-93	0.559423	0.447	0.139	1.494e-88	7.53973e-93	0
Ndufa11	1.84008e-145	1.84339	0.867	0.282	3.64611e-141	0	1.97666	0.842	0.257	0	3.03639e-268	1.67992	0.765	0.253	6.01661e-264	1.84008e-145	0
Aplp1	3.94547e-145	0.802651	0.477	0.05	7.81795e-141	0	0.932924	0.492	0.04	0	4.71427e-152	0.627217	0.35	0.063	9.34132e-148	3.94547e-145	0
Ifi27	5.07832e-145	1.9238	0.875	0.304	1.00627e-140	0	1.73339	0.83	0.308	0	3.10564e-210	1.49806	0.71	0.261	6.15383e-206	5.07832e-145	0
Slco1c1	3.56227e-142	0.729386	0.504	0.055	7.05864e-138	0	0.733903	0.478	0.044	0	3.23421e-145	0.477713	0.382	0.073	6.40858e-141	3.56227e-142	0
Dbi	4.92613e-142	2.11829	0.953	0.426	9.76112e-138	0	2.47008	0.976	0.345	0	1.02546e-299	1.92263	0.962	0.41	2.03195e-295	4.92613e-142	0
Plaat3	3.54633e-140	0.993155	0.598	0.094	7.02706e-136	0	1.01457	0.531	0.083	0	8.10991e-169	0.761073	0.415	0.084	1.60698e-164	3.54633e-140	0
Hist1h2bc	1.03202e-139	1.44426	0.758	0.18	2.04495e-135	0	1.57697	0.755	0.261	0	2.56079e-204	1.27929	0.683	0.223	5.07421e-200	1.03202e-139	0
Cul4b	1.21444e-138	0.920522	0.555	0.08	2.40641e-134	0	1.13038	0.554	0.095	0	2.70866e-170	0.881352	0.432	0.093	5.36721e-166	1.21444e-138	0
Malat1	2.81055e-137	-4.66099	0.359	0.97	5.5691e-133	0	-4.58991	0.511	0.989	0	2.08487e-281	-3.05518	0.722	0.988	4.13116e-277	2.81055e-137	0
Gpx4	2.53932e-134	1.87964	0.988	0.64	5.03166e-130	0	2.08462	0.986	0.653	0	4.97812e-243	1.62111	0.968	0.597	9.86414e-239	2.53932e-134	0
Atp5md	9.11326e-134	1.89867	0.891	0.379	1.80579e-129	0	2.20101	0.894	0.32	0	3.27624e-281	1.8452	0.863	0.332	6.49187e-277	9.11326e-134	0
Fuom	7.34457e-133	0.634566	0.418	0.042	1.45533e-128	0	0.728348	0.373	0.026	0	2.09156e-287	0.63552	0.324	0.028	4.14442e-283	7.34457e-133	0
Cox6c	1.21732e-132	2.04017	0.988	0.694	2.41211e-128	0	2.43951	0.995	0.634	0	6.28031e-292	2.03855	0.997	0.605	1.24444e-287	1.21732e-132	0
Cox8a	2.9042e-132	1.90563	1	0.851	5.75468e-128	0	2.47988	0.999	0.784	0	3.93467e-300	1.94374	1	0.743	7.79655e-296	2.9042e-132	0
Mrps6	1.38515e-131	0.954816	0.562	0.089	2.74467e-127	0	1.10323	0.561	0.105	0	2.74102e-259	0.969626	0.485	0.08	5.43134e-255	1.38515e-131	0
Ndufa1	1.25142e-130	1.65015	0.871	0.339	2.47969e-126	0	2.07518	0.86	0.278	0	2.62248e-251	1.63001	0.759	0.264	5.19645e-247	1.25142e-130	0
Mdh1	1.57807e-129	1.81574	0.855	0.322	3.12694e-125	0	1.93002	0.857	0.365	0	1.08492e-185	1.48293	0.744	0.336	2.14976e-181	1.57807e-129	0
Tmsb4x	4.41648e-129	-3.29226	0.633	0.977	8.75125e-125	0	-3.30645	0.689	0.985	0	1.68466e-240	-2.25372	0.855	0.982	3.33816e-236	4.41648e-129	0
Thyn1	1.73959e-126	0.952713	0.547	0.087	3.44701e-122	0	0.84907	0.471	0.079	0	1.82195e-143	0.628703	0.338	0.065	3.61019e-139	1.73959e-126	0
Mcee	7.20197e-124	1.12094	0.633	0.125	1.42707e-119	0	1.41445	0.65	0.143	0	2.50715e-240	1.14295	0.553	0.117	4.96792e-236	7.20197e-124	0
Cox4i1	4.92129e-123	1.6808	1	0.884	9.75154e-119	0	1.98839	0.999	0.828	0	1.84321e-269	1.74799	0.998	0.814	3.65231e-265	4.92129e-123	0
Atp5h	7.05778e-122	1.6422	0.988	0.679	1.3985e-117	0	1.90548	0.98	0.634	0	1.08377e-212	1.5287	0.952	0.592	2.14748e-208	7.05778e-122	0
Atp5l	1.92962e-121	1.72759	0.984	0.719	3.82354e-117	0	2.10892	0.982	0.671	0	2.07186e-251	1.74877	0.974	0.616	4.10539e-247	1.92962e-121	0
Ntrk2	2.21465e-120	0.611	0.586	0.092	4.38834e-116	0	0.668802	0.471	0.061	0	5.21265e-68	0.316578	0.369	0.117	1.03289e-63	5.21265e-68	0
Bsg	2.50953e-120	2.04604	0.98	0.77	4.97263e-116	0	2.12644	0.99	0.88	0	5.7173e-212	1.45307	0.993	0.815	1.13288e-207	2.50953e-120	0
Ndufa13	1.65819e-117	1.49535	0.973	0.631	3.2857e-113	0	1.66264	0.962	0.618	0	7.31602e-188	1.32038	0.91	0.538	1.44967e-183	1.65819e-117	0
Arl6ip1	8.0156e-117	1.90157	0.984	0.78	1.58829e-112	0	1.64973	0.989	0.884	0	2.16345e-190	1.38307	0.985	0.85	4.28688e-186	8.0156e-117	0
Cfap298	1.66728e-116	0.65864	0.387	0.042	3.30371e-112	0	0.708195	0.376	0.047	0	5.78863e-133	0.532392	0.27	0.044	1.14702e-128	1.66728e-116	0
Gm17018	1.29689e-115	0.97987	0.574	0.107	2.56978e-111	0	0.972766	0.544	0.112	0	1.14677e-120	0.65232	0.386	0.097	2.27232e-116	1.29689e-115	0
Uqcr10	3.05292e-115	1.69701	0.883	0.415	6.04935e-111	0	2.06343	0.871	0.334	0	2.37578e-264	1.76869	0.853	0.36	4.70761e-260	3.05292e-115	0
Atp5j	1.7339e-114	1.64279	0.961	0.617	3.43572e-110	0	1.78949	0.961	0.623	0	1.30676e-204	1.45679	0.925	0.564	2.58935e-200	1.7339e-114	0
Ndufc1	4.51398e-112	1.45949	0.82	0.292	8.94445e-108	0	1.72618	0.79	0.271	0	5.59273e-200	1.46463	0.741	0.282	1.1082e-195	4.51398e-112	0
Map1lc3a	7.67276e-111	1.26168	0.805	0.274	1.52036e-106	0	1.50362	0.768	0.316	0	1.41647e-140	1.10744	0.657	0.285	2.80674e-136	7.67276e-111	0
Uqcr11	2.2566e-109	1.68568	0.898	0.476	4.47146e-105	0	2.10197	0.94	0.448	0	6.82356e-266	1.71054	0.906	0.412	1.35209e-261	2.2566e-109	0
Fcer1g	3.35224e-109	-2.17859	0.492	0.914	6.64247e-105	0	-2.20697	0.588	0.95	0	2.65697e-202	-1.57362	0.756	0.948	5.26479e-198	3.35224e-109	0
Tyrobp	8.96827e-109	-2.48485	0.508	0.921	1.77706e-104	0	-2.4323	0.614	0.952	0	2.67978e-202	-1.7318	0.783	0.95	5.30999e-198	8.96827e-109	0
Serinc3	1.31146e-108	-2.4281	0.578	0.938	2.59867e-104	0	-2.30387	0.647	0.973	0	1.16462e-216	-1.7678	0.823	0.967	2.30769e-212	1.31146e-108	0
Igfbp7	1.6492e-107	0.250757	0.379	0.04	3.26788e-103	0	0.465645	0.327	0.026	0	1.49164e-141	0.32555	0.254	0.034	2.95568e-137	1.6492e-107	0
Laptm5	7.22358e-107	-2.39155	0.52	0.917	1.43135e-102	0	-2.33101	0.618	0.957	0	2.2948e-208	-1.82885	0.8	0.95	4.54715e-204	7.22358e-107	0
Sox9	1.13965e-106	0.60078	0.371	0.039	2.25822e-102	0	0.589904	0.33	0.03	0	1.122e-131	0.549525	0.333	0.063	2.22325e-127	1.13965e-106	0
Atp5g3	3.46719e-106	1.43541	0.828	0.347	6.87024e-102	0	1.44233	0.753	0.31	0	9.6807e-142	1.17942	0.681	0.305	1.91823e-137	3.46719e-106	0
Morn2	1.1473e-105	0.665531	0.398	0.05	2.27337e-101	0	0.822467	0.431	0.063	0	1.95919e-134	0.591569	0.314	0.059	3.88214e-130	1.1473e-105	0
Ccnd2	1.77814e-105	0.659294	0.402	0.049	3.52339e-101	0	0.897987	0.443	0.032	0	3.9328e-222	0.730587	0.375	0.051	7.79283e-218	1.77814e-105	0
Elob	5.36336e-105	1.49463	0.938	0.602	1.06275e-100	0	1.73121	0.952	0.615	0	6.28199e-187	1.39415	0.903	0.548	1.24478e-182	5.36336e-105	0
Cyba	4.88502e-103	-1.72897	0.391	0.914	9.67966e-99	0	-1.6083	0.531	0.945	0	4.00641e-153	-1.15818	0.686	0.913	7.9387e-149	4.88502e-103	0
Actb	8.4205e-103	-1.86502	0.965	0.983	1.66852e-98	0	-1.58402	0.983	0.995	0	1.47992e-163	-1.28933	0.99	0.994	2.93245e-159	8.4205e-103	0
Cox7b	2.16318e-102	1.72977	0.836	0.388	4.28634e-98	0	2.02284	0.873	0.374	0	3.89645e-225	1.71653	0.817	0.369	7.72082e-221	2.16318e-102	0
Marcks	2.45441e-101	-2.41782	0.512	0.909	4.86342e-97	0	-2.47618	0.63	0.965	0	6.46947e-205	-1.91302	0.807	0.96	1.28193e-200	2.45441e-101	0
Acaa2	4.93492e-101	0.928394	0.555	0.113	9.77855e-97	0	1.10922	0.573	0.099	0	6.70811e-148	0.747263	0.391	0.085	1.32921e-143	4.93492e-101	0
Uqcrq	9.35984e-101	1.54537	0.867	0.459	1.85465e-96	0	1.85592	0.885	0.436	0	4.83368e-188	1.48835	0.816	0.413	9.57794e-184	9.35984e-101	0
Atp5e	4.03003e-98	1.36697	0.973	0.749	7.9855e-94	0	1.8216	0.987	0.73	0	7.81966e-219	1.56097	0.971	0.666	1.54946e-214	4.03003e-98	0
Mif	7.98923e-98	1.4954	0.84	0.373	1.58307e-93	0	1.3078	0.746	0.333	0	1.55012e-117	1.0487	0.647	0.296	3.07157e-113	7.98923e-98	0
B2m	1.90972e-97	-1.87679	0.688	0.952	3.7841e-93	0	-1.83864	0.72	0.975	0	2.22554e-187	-1.34923	0.836	0.973	4.40992e-183	1.90972e-97	0
Bex3	4.01865e-96	0.830651	0.48	0.084	7.96295e-92	0	0.867649	0.463	0.069	0	1.43429e-173	0.707007	0.387	0.071	2.84204e-169	4.01865e-96	0
Vsir	4.20253e-96	-1.83768	0.434	0.892	8.32731e-92	0	-1.77057	0.569	0.946	0	6.59734e-181	-1.42722	0.744	0.932	1.30726e-176	4.20253e-96	0
Arl3	4.06529e-95	0.932144	0.598	0.141	8.05537e-91	0	0.981591	0.571	0.136	0	1.6963e-105	0.75511	0.447	0.142	3.36121e-101	4.06529e-95	0
Qk	4.35351e-95	-1.7407	0.535	0.915	8.62649e-91	0	-1.85324	0.637	0.979	0	8.81419e-217	-1.48156	0.826	0.976	1.74653e-212	4.35351e-95	0
Ndufv3	9.16671e-95	1.45843	0.789	0.332	1.81638e-90	0	1.63748	0.797	0.315	0	2.8412e-168	1.29932	0.717	0.312	5.62984e-164	9.16671e-95	0
Ndufb11	1.33489e-94	1.33664	0.855	0.423	2.64508e-90	0	1.64623	0.812	0.356	0	5.93533e-183	1.36752	0.758	0.346	1.17609e-178	1.33489e-94	0
Gnas	2.57687e-94	1.29811	0.992	0.79	5.10607e-90	0	1.49248	0.998	0.847	0	5.90498e-143	1.06866	0.99	0.845	1.17007e-138	2.57687e-94	0
Fcgr3	4.33217e-93	-1.79531	0.395	0.877	8.5842e-89	0	-1.61387	0.532	0.933	0	1.06916e-146	-1.14201	0.706	0.902	2.11853e-142	4.33217e-93	0
Cox7a2	4.47626e-93	1.48279	0.914	0.551	8.8697e-89	0	1.71351	0.919	0.516	0	1.68021e-187	1.35701	0.892	0.493	3.32934e-183	4.47626e-93	0
Selplg	7.78655e-93	-2.23064	0.496	0.896	1.54291e-88	0	-2.39376	0.607	0.948	0	1.60194e-187	-1.77821	0.79	0.938	3.17425e-183	7.78655e-93	0
Ssh2	9.51291e-93	-1.81384	0.379	0.874	1.88498e-88	0	-1.51502	0.529	0.926	0	2.5995e-142	-1.13952	0.724	0.908	5.15091e-138	9.51291e-93	0
Ctss	1.3329e-92	-3.05981	0.547	0.868	2.64114e-88	0	-3.05121	0.644	0.953	0	3.54261e-210	-2.2128	0.824	0.946	7.01968e-206	1.3329e-92	0
Ndufs5	2.04263e-92	1.38008	0.84	0.395	4.04747e-88	0	1.44466	0.765	0.361	0	4.77602e-127	1.16089	0.696	0.353	9.46369e-123	2.04263e-92	0
Sirpa	2.05952e-92	-1.66721	0.387	0.88	4.08095e-88	0	-1.46015	0.52	0.927	0	1.13469e-147	-1.12807	0.708	0.904	2.24838e-143	2.05952e-92	0
Chchd2	2.78623e-92	1.40208	0.977	0.788	5.52091e-88	0	1.59397	0.99	0.822	0	6.57702e-162	1.20434	0.976	0.733	1.30324e-157	2.78623e-92	0
Ndufa12	6.662e-92	1.19765	0.75	0.261	1.32008e-87	0	1.31875	0.696	0.253	0	5.94083e-128	0.993906	0.587	0.227	1.17717e-123	6.662e-92	0
Pebp1	1.67969e-90	1.35091	0.859	0.475	3.3283e-86	0	1.59699	0.844	0.456	0	1.21505e-153	1.24993	0.734	0.368	2.40763e-149	1.67969e-90	0
Csf1r	2.46587e-90	-2.66457	0.543	0.863	4.88612e-86	0	-2.71834	0.629	0.949	0	5.24961e-204	-2.06246	0.811	0.938	1.04021e-199	2.46587e-90	0
Cd53	3.72326e-90	-1.42148	0.371	0.879	7.37763e-86	0	-1.3639	0.502	0.927	0	3.00259e-147	-1.10584	0.676	0.902	5.94963e-143	3.72326e-90	0
Ptprc	3.72343e-90	-1.58284	0.309	0.856	7.37798e-86	0	-1.14038	0.458	0.855	0	1.19248e-113	-1.00767	0.637	0.845	2.3629e-109	3.72343e-90	0
Rrbp1	1.10854e-89	-1.8095	0.625	0.908	2.19657e-85	0	-1.70448	0.703	0.976	0	2.77209e-179	-1.33843	0.834	0.968	5.49289e-175	1.10854e-89	0
Ldhb	2.98049e-89	1.36933	0.969	0.687	5.90583e-85	0	1.46494	0.98	0.805	0	1.89547e-109	0.973653	0.959	0.721	3.75588e-105	2.98049e-89	0
Cntn1	3.97718e-89	0.505935	0.32	0.037	7.88079e-85	0	0.465698	0.261	0.022	0	5.73375e-90	0.44064	0.253	0.053	1.13614e-85	3.97718e-89	0
Uqcrb	1.06645e-88	1.4744	0.84	0.455	2.11316e-84	0	1.59204	0.851	0.468	0	8.5633e-182	1.42471	0.794	0.389	1.69682e-177	1.06645e-88	0
Aldoa	3.69769e-88	1.34959	0.914	0.619	7.32698e-84	0	1.40284	0.934	0.624	0	2.55894e-150	1.15997	0.863	0.533	5.07053e-146	3.69769e-88	0
Itm2b	5.5104e-88	-1.53768	0.957	0.979	1.09189e-83	0	-1.58332	0.972	0.994	0	1.87018e-194	-1.33635	0.973	0.992	3.70576e-190	5.5104e-88	0
Fyb	1.00838e-87	-1.53441	0.348	0.856	1.9981e-83	0	-1.33319	0.479	0.897	0	4.52377e-118	-1.02452	0.652	0.849	8.96384e-114	1.00838e-87	0
C1qc	1.97255e-87	-3.10643	0.547	0.852	3.9086e-83	0	-3.12518	0.647	0.946	0	4.31818e-201	-2.15626	0.823	0.937	8.55646e-197	1.97255e-87	0
Etfb	2.09725e-87	1.32229	0.742	0.282	4.15569e-83	0	1.38166	0.717	0.294	0	6.80874e-114	1.06285	0.592	0.263	1.34915e-109	2.09725e-87	0
Ly86	4.34601e-87	-2.28971	0.457	0.85	8.61161e-83	0	-2.11628	0.585	0.944	0	8.6293e-187	-1.60544	0.749	0.931	1.7099e-182	4.34601e-87	0
Pgk1	4.77283e-87	1.10094	0.77	0.275	9.45737e-83	0	1.22594	0.696	0.229	0	1.35513e-111	0.883427	0.546	0.207	2.68519e-107	4.77283e-87	0
Aldh2	1.89871e-86	0.930951	0.738	0.23	3.76229e-82	0	1.07109	0.601	0.178	0	1.32331e-100	0.740524	0.488	0.173	2.62214e-96	1.89871e-86	0
Selenop	2.05731e-86	-1.64808	0.508	0.89	4.07656e-82	0	-1.82586	0.609	0.97	0	6.88604e-184	-1.35946	0.78	0.96	1.36447e-179	2.05731e-86	0
C1qa	2.50988e-86	-3.2759	0.578	0.854	4.97333e-82	0	-3.352	0.66	0.947	0	1.72949e-204	-2.32999	0.831	0.938	3.42698e-200	2.50988e-86	0
Cox7c	5.36628e-86	1.24038	0.973	0.776	1.06333e-81	0	1.66831	0.993	0.782	0	1.88928e-193	1.35002	0.983	0.721	3.74361e-189	5.36628e-86	0
Grn	7.11457e-86	-1.77428	0.465	0.872	1.40975e-81	0	-1.65254	0.568	0.941	0	7.82263e-169	-1.32984	0.741	0.93	1.55006e-164	7.11457e-86	0
Picalm	8.55859e-86	-1.53658	0.445	0.891	1.69588e-81	0	-1.41885	0.549	0.935	0	1.16182e-110	-0.926584	0.742	0.904	2.30215e-106	8.55859e-86	0
C1qb	9.46019e-86	-3.22538	0.566	0.851	1.87454e-81	0	-3.24906	0.654	0.947	0	1.19232e-199	-2.23665	0.819	0.936	2.36258e-195	9.46019e-86	0
Ly6e	3.82957e-85	-1.64289	0.512	0.894	7.58829e-81	0	-1.58831	0.632	0.959	0	5.51279e-157	-1.25212	0.761	0.937	1.09236e-152	3.82957e-85	0
Itgam	6.42501e-85	-1.50039	0.359	0.855	1.27312e-80	0	-1.36613	0.507	0.905	0	1.00542e-150	-1.24804	0.672	0.89	1.99224e-146	6.42501e-85	0
Mef2a	7.76131e-85	-1.71351	0.461	0.873	1.5379e-80	0	-1.66223	0.582	0.952	0	4.71411e-169	-1.30549	0.759	0.944	9.34101e-165	7.76131e-85	0
Hexb	9.28541e-85	-2.95261	0.633	0.87	1.8399e-80	0	-3.22064	0.672	0.951	0	1.82426e-207	-2.41419	0.848	0.942	3.61478e-203	9.28541e-85	0
Rsrp1	6.00515e-84	-1.33562	0.59	0.939	1.18992e-79	0	-1.14427	0.802	0.984	0	4.48555e-154	-1.08026	0.807	0.956	8.88813e-150	6.00515e-84	0
Unc93b1	2.36966e-83	-1.60407	0.414	0.85	4.69548e-79	0	-1.62443	0.548	0.94	0	3.88322e-169	-1.27674	0.727	0.916	7.6946e-165	2.36966e-83	0
Cx3cr1	3.48625e-83	-2.84725	0.562	0.857	6.908e-79	0	-2.99248	0.657	0.95	0	2.14285e-201	-2.34594	0.828	0.941	4.24606e-197	3.48625e-83	0
Atp5j2	6.97889e-83	1.20804	0.926	0.605	1.38287e-78	0	1.46712	0.924	0.618	0	1.82174e-147	1.19009	0.877	0.551	3.60979e-143	6.97889e-83	0
Sparc	7.714e-83	-1.88706	0.68	0.89	1.52853e-78	0	-2.16242	0.782	0.972	0	6.61991e-210	-1.63698	0.906	0.967	1.31173e-205	7.714e-83	0
Mpeg1	1.7744e-82	-1.61113	0.379	0.84	3.51597e-78	0	-1.41195	0.508	0.907	0	1.0396e-136	-1.22419	0.676	0.878	2.05997e-132	1.7744e-82	0
Atp5o	1.80761e-82	1.33804	0.781	0.35	3.58179e-78	0	1.64607	0.799	0.318	0	9.59019e-141	1.16722	0.676	0.305	1.9003e-136	1.80761e-82	0
Trem2	1.95046e-82	-2.20093	0.48	0.843	3.86484e-78	0	-2.28768	0.594	0.941	0	8.79585e-190	-1.76572	0.756	0.924	1.7429e-185	1.95046e-82	0
Cox6b1	2.12294e-82	1.11472	0.938	0.639	4.20661e-78	0	1.41277	0.93	0.627	0	5.69781e-151	1.12081	0.884	0.536	1.12902e-146	2.12294e-82	0
Tgfbr1	2.92115e-82	-1.96742	0.441	0.842	5.78826e-78	0	-1.91258	0.572	0.94	0	1.85005e-171	-1.46188	0.77	0.925	3.66588e-167	2.92115e-82	0
Ppia	3.32116e-82	1.20326	1	0.921	6.58088e-78	0	1.43901	0.998	0.977	0	8.77817e-160	1.13412	1	0.965	1.73939e-155	3.32116e-82	0
Epb41l2	8.33959e-82	-1.85538	0.434	0.847	1.65249e-77	0	-1.83431	0.567	0.945	0	8.44358e-179	-1.52949	0.746	0.938	1.67309e-174	8.33959e-82	0
Hsp90aa1	1.78353e-81	1.28157	0.91	0.537	3.53407e-77	0	1.55107	0.955	0.637	0	3.53209e-175	1.35186	0.906	0.562	6.99883e-171	1.78353e-81	0
Serpine2	2.05235e-81	-1.66851	0.434	0.852	4.06674e-77	0	-1.23739	0.53	0.881	0	1.03725e-154	-1.20836	0.729	0.914	2.05531e-150	2.05235e-81	0
Ubl5	3.11933e-81	1.28937	0.902	0.605	6.18095e-77	0	1.36582	0.895	0.603	0	1.81012e-135	1.17697	0.846	0.543	3.58675e-131	3.11933e-81	0
Arl4a	3.39509e-81	0.674395	0.449	0.083	6.72737e-77	0	0.696759	0.424	0.077	0	4.42612e-80	0.496449	0.3	0.079	8.77036e-76	4.42612e-80	0
Wnk1	4.35044e-81	-1.4414	0.469	0.882	8.6204e-77	0	-1.18373	0.538	0.908	0	1.69172e-100	-0.840462	0.693	0.873	3.35214e-96	4.35044e-81	0
Gnai2	5.20292e-81	-1.22431	0.578	0.935	1.03096e-76	0	-1.1287	0.677	0.961	0	6.51252e-128	-0.896291	0.817	0.953	1.29045e-123	5.20292e-81	0
Dleu2	9.73383e-81	-1.65049	0.359	0.842	1.92876e-76	0	-1.53095	0.5	0.906	0	1.27941e-116	-1.06154	0.683	0.873	2.53514e-112	9.73383e-81	0
Sat1	1.9102e-80	-1.27758	0.418	0.881	3.78505e-76	0	-1.31022	0.506	0.925	0	1.17907e-112	-0.907768	0.677	0.879	2.33632e-108	1.9102e-80	0
Ifngr1	2.93176e-80	-1.51516	0.402	0.858	5.80929e-76	0	-1.47526	0.542	0.937	0	4.6666e-160	-1.24331	0.722	0.912	9.24687e-156	2.93176e-80	0
Celf2	3.68075e-80	-1.30093	0.359	0.859	7.29342e-76	0	-1.21542	0.488	0.898	0	2.86871e-102	-0.862453	0.679	0.88	5.68436e-98	3.68075e-80	0
Mef2c	1.04809e-79	-1.72331	0.461	0.85	2.07678e-75	0	-1.84073	0.569	0.95	0	2.70293e-187	-1.52485	0.773	0.939	5.35585e-183	1.04809e-79	0
Pag1	2.35376e-79	-1.40852	0.312	0.823	4.66398e-75	0	-1.18783	0.45	0.872	0	8.38526e-87	-0.819707	0.626	0.814	1.66154e-82	2.35376e-79	0
Atp5mpl	8.44775e-79	1.34005	0.816	0.42	1.67392e-74	0	1.79608	0.837	0.343	0	1.42519e-209	1.46127	0.809	0.35	2.82402e-205	8.44775e-79	0
Rhob	1.50451e-78	-1.57379	0.402	0.852	2.9812e-74	0	-1.58586	0.527	0.944	0	5.18237e-136	-1.09942	0.712	0.914	1.02689e-131	1.50451e-78	0
Zeb2	3.13426e-78	-1.59218	0.363	0.833	6.21054e-74	0	-1.46285	0.503	0.908	0	6.42817e-129	-1.1221	0.693	0.89	1.27374e-124	3.13426e-78	0
Mafb	7.07881e-78	-1.99522	0.414	0.828	1.40267e-73	0	-1.68656	0.553	0.924	0	3.81726e-137	-1.24726	0.734	0.904	7.56389e-133	7.07881e-78	0
Uqcrh	1.10355e-77	1.21941	0.957	0.764	2.18669e-73	0	1.59923	0.969	0.659	0	5.12248e-185	1.37772	0.947	0.611	1.01502e-180	1.10355e-77	0
Fam49b	4.22573e-77	-1.18932	0.344	0.848	8.37328e-73	0	-1.08822	0.487	0.893	0	8.81366e-96	-0.807633	0.648	0.841	1.74643e-91	4.22573e-77	0
Cox6a1	4.44574e-77	1.16848	0.832	0.477	8.80924e-73	0	1.48901	0.85	0.429	0	2.02245e-162	1.1878	0.799	0.4	4.00749e-158	4.44574e-77	0
Atp5d	6.17911e-77	1.26332	0.824	0.453	1.22439e-72	0	1.50042	0.809	0.405	0	8.10746e-139	1.25408	0.715	0.371	1.60649e-134	6.17911e-77	0
Kctd12	7.33602e-77	-1.51646	0.422	0.859	1.45363e-72	0	-1.62335	0.545	0.938	0	8.52818e-169	-1.35731	0.734	0.931	1.68986e-164	7.33602e-77	0
Mbnl1	1.28678e-76	-1.41465	0.453	0.874	2.54976e-72	0	-1.40471	0.551	0.938	0	2.34008e-168	-1.194	0.744	0.945	4.63688e-164	1.28678e-76	0
Lgmn	2.29911e-76	-2.08458	0.691	0.861	4.55569e-72	0	-2.11057	0.74	0.949	0	1.15293e-176	-1.59398	0.858	0.933	2.28453e-172	2.29911e-76	0
Cyth4	3.30928e-76	-1.36343	0.379	0.838	6.55734e-72	0	-1.4801	0.508	0.924	0	2.22687e-139	-1.12865	0.698	0.888	4.41254e-135	3.30928e-76	0
Macf1	3.48864e-75	-1.41782	0.434	0.871	6.91273e-71	0	-1.43186	0.563	0.941	0	1.57768e-183	-1.41037	0.724	0.945	3.12617e-179	3.48864e-75	0
Son	7.14324e-75	-1.24372	0.574	0.941	1.41543e-70	0	-1.24214	0.721	0.981	0	3.31466e-175	-1.15932	0.85	0.975	6.56799e-171	7.14324e-75	0
Git2	8.86866e-75	-1.35353	0.316	0.822	1.75732e-70	0	-1.15186	0.447	0.861	0	2.40003e-94	-0.864544	0.613	0.818	4.75565e-90	8.86866e-75	0
Mertk	2.37699e-74	-1.42394	0.352	0.817	4.71001e-70	0	-1.29743	0.487	0.9	0	2.37353e-132	-1.09167	0.671	0.877	4.70314e-128	2.37699e-74	0
Lyn	5.51518e-74	-1.22598	0.371	0.831	1.09283e-69	0	-1.35751	0.495	0.916	0	9.85393e-145	-1.15246	0.689	0.897	1.95256e-140	5.51518e-74	0
Siglech	7.87698e-74	-1.93835	0.449	0.816	1.56082e-69	0	-2.215	0.59	0.936	0	2.63312e-179	-1.80016	0.782	0.922	5.21753e-175	7.87698e-74	0
Ctsh	2.55045e-73	-1.43972	0.426	0.84	5.05371e-69	0	-1.31535	0.546	0.926	0	3.00568e-105	-0.908405	0.706	0.869	5.95575e-101	2.55045e-73	0
Cox5b	4.41265e-73	1.25659	0.824	0.488	8.74367e-69	0	1.56639	0.85	0.445	0	1.53301e-153	1.22758	0.783	0.405	3.03766e-149	4.41265e-73	0
Rgs10	4.7913e-73	-1.60112	0.445	0.831	9.49396e-69	0	-1.82012	0.559	0.936	0	1.09865e-149	-1.2313	0.718	0.916	2.17698e-145	4.7913e-73	0
Cst3	5.11875e-73	-2.82351	0.988	0.945	1.01428e-68	0	-3.43824	0.929	0.976	0	3.19228e-202	-2.33778	0.925	0.964	6.32551e-198	5.11875e-73	0
Pnisr	6.31016e-73	-1.29471	0.371	0.836	1.25036e-68	0	-1.2094	0.506	0.902	0	1.06302e-119	-1.00926	0.693	0.886	2.10638e-115	6.31016e-73	0
Anxa3	7.74396e-73	-1.26816	0.312	0.808	1.53446e-68	0	-1.10036	0.416	0.857	0	2.37781e-88	-0.846487	0.568	0.782	4.71162e-84	7.74396e-73	0
Itgb5	1.21039e-72	-1.50172	0.457	0.83	2.39838e-68	0	-1.49022	0.603	0.933	0	2.77855e-137	-1.12139	0.758	0.909	5.5057e-133	1.21039e-72	0
Slco2b1	1.42419e-72	-1.4512	0.336	0.796	2.82203e-68	0	-1.27727	0.47	0.896	0	3.53808e-118	-1.02113	0.645	0.843	7.01071e-114	1.42419e-72	0
Ncf1	3.48759e-72	-1.30825	0.289	0.796	6.91065e-68	0	-1.03195	0.376	0.814	0	1.00541e-64	-0.739441	0.534	0.73	1.99222e-60	1.00541e-64	0
Tpm3	5.41837e-72	-1.10425	0.445	0.873	1.07365e-67	0	-1.11777	0.571	0.933	0	2.74755e-126	-0.944834	0.724	0.905	5.44427e-122	5.41837e-72	0
Lair1	8.39295e-72	-1.49658	0.395	0.82	1.66306e-67	0	-1.48506	0.513	0.915	0	1.83666e-155	-1.26959	0.693	0.896	3.63934e-151	8.39295e-72	0
Fcrls	8.78727e-72	-1.81968	0.461	0.822	1.7412e-67	0	-2.2551	0.588	0.936	0	9.16769e-182	-1.82868	0.766	0.922	1.81658e-177	8.78727e-72	0
Luc7l2	9.34231e-72	-1.25234	0.473	0.888	1.85118e-67	0	-1.09695	0.561	0.911	0	9.2099e-107	-0.888683	0.734	0.891	1.82494e-102	9.34231e-72	0
Crip2	1.3461e-71	0.468424	0.32	0.045	2.6673e-67	0	0.712295	0.407	0.036	0	4.85919e-132	0.434724	0.295	0.05	9.62848e-128	1.3461e-71	0
Slc25a4	2.31729e-71	1.34065	0.785	0.427	4.5917e-67	0	1.526	0.844	0.432	0	3.00801e-98	1.02014	0.708	0.416	5.96037e-94	2.31729e-71	0
Metrn	2.89169e-71	0.595053	0.461	0.098	5.72988e-67	0	0.841212	0.465	0.057	0	1.53561e-67	0.460212	0.334	0.108	3.04282e-63	1.53561e-67	0
Frmd4a	3.48175e-71	-1.37734	0.363	0.813	6.89908e-67	0	-1.4091	0.484	0.91	0	2.70277e-132	-1.06353	0.662	0.878	5.35554e-128	3.48175e-71	0
Ctsz	9.31889e-71	-1.65576	0.633	0.868	1.84654e-66	0	-1.5442	0.745	0.949	0	1.65313e-128	-1.14304	0.816	0.929	3.27568e-124	9.31889e-71	0
Zfp36l2	2.73589e-70	-1.27125	0.402	0.846	5.42116e-66	0	-1.26557	0.496	0.9	0	2.50983e-86	-0.796762	0.671	0.851	4.97322e-82	2.73589e-70	0
Cd84	3.70193e-70	-1.2801	0.246	0.77	7.33537e-66	0	-1.01981	0.359	0.788	0	2.10402e-70	-0.815462	0.488	0.712	4.16911e-66	3.70193e-70	0
Ndufb6	5.78754e-70	0.915244	0.617	0.204	1.1468e-65	0	1.12787	0.621	0.189	0	4.37842e-85	0.793619	0.449	0.172	8.67583e-81	5.78754e-70	0
Zfhx3	5.98234e-70	-1.51478	0.453	0.839	1.1854e-65	0	-1.68443	0.572	0.935	0	1.30802e-166	-1.41518	0.768	0.928	2.59185e-162	5.98234e-70	0
Gapdh	6.56678e-70	1.06499	0.977	0.808	1.30121e-65	0	1.37334	0.992	0.828	0	1.1157e-118	0.951924	0.964	0.74	2.21076e-114	6.56678e-70	0
Rbm39	1.10745e-69	-1.06661	0.613	0.936	2.19442e-65	0	-0.866299	0.764	0.971	0	6.63399e-84	-0.654298	0.846	0.949	1.31453e-79	1.10745e-69	0
Atox1	3.74703e-69	1.29096	0.914	0.653	7.42474e-65	0	1.38236	0.942	0.664	0	5.40631e-130	1.19754	0.874	0.598	1.07126e-125	3.74703e-69	0
Atp5b	4.67981e-69	1.18367	0.898	0.627	9.27305e-65	0	1.31656	0.906	0.638	0	6.9396e-110	0.966371	0.858	0.576	1.37508e-105	4.67981e-69	0
Fus	4.96868e-69	-1.17218	0.438	0.857	9.84544e-65	0	-1.03582	0.558	0.906	0	4.81802e-119	-0.939698	0.683	0.881	9.54691e-115	4.96868e-69	0
Srgap2	6.14581e-69	-1.40051	0.402	0.819	1.21779e-64	0	-1.51551	0.529	0.933	0	1.13008e-151	-1.22698	0.72	0.909	2.23925e-147	6.14581e-69	0
Ndufb10	7.29868e-69	1.13821	0.77	0.396	1.44623e-64	0	1.36559	0.775	0.38	0	2.07737e-80	0.947578	0.601	0.331	4.11631e-76	7.29868e-69	0
Cd300c2	9.69818e-69	-1.25249	0.301	0.792	1.92169e-64	0	-1.21861	0.419	0.873	0	7.82583e-79	-0.778596	0.587	0.783	1.55069e-74	9.69818e-69	0
Cd33	1.37889e-68	-1.26719	0.316	0.794	2.73228e-64	0	-1.2116	0.455	0.867	0	2.77546e-107	-0.948731	0.628	0.839	5.49957e-103	1.37889e-68	0
Dennd4a	2.38477e-68	-1.27785	0.285	0.787	4.72543e-64	0	-1.04559	0.382	0.808	0	1.17749e-66	-0.73599	0.56	0.75	2.3332e-62	1.17749e-66	0
Cd37	2.43899e-68	-1.16769	0.285	0.782	4.83285e-64	0	-1.16174	0.416	0.863	0	1.32146e-91	-0.882191	0.58	0.789	2.61847e-87	2.43899e-68	0
Aif1	3.55575e-68	-1.42759	0.375	0.801	7.04572e-64	0	-1.54346	0.506	0.914	0	3.60799e-130	-1.11212	0.679	0.881	7.14924e-126	3.55575e-68	0
Tmem119	4.27393e-68	-1.80801	0.43	0.804	8.46879e-64	0	-1.87407	0.565	0.927	0	8.33e-166	-1.52694	0.737	0.911	1.65059e-161	4.27393e-68	0
Hpgds	4.54429e-68	-1.54889	0.383	0.803	9.00451e-64	0	-1.59393	0.536	0.922	0	8.90677e-159	-1.37527	0.705	0.902	1.76488e-154	4.54429e-68	0
Tmem47	4.64015e-68	0.473492	0.367	0.062	9.19446e-64	0	0.595398	0.367	0.043	0	3.06746e-75	0.393873	0.34	0.097	6.07817e-71	4.64015e-68	0
Gpr34	4.73312e-68	-1.71027	0.465	0.817	9.37869e-64	0	-2.19633	0.584	0.938	0	2.62755e-170	-1.72607	0.775	0.922	5.20648e-166	4.73312e-68	0
Prdx5	2.03667e-67	1.00693	0.895	0.569	4.03567e-63	0	1.68188	0.927	0.557	0	5.10886e-152	1.20656	0.841	0.482	1.01232e-147	2.03667e-67	0
Pld4	2.07135e-67	-1.30728	0.359	0.798	4.10438e-63	0	-1.33637	0.479	0.896	0	1.8624e-121	-1.05637	0.648	0.854	3.69035e-117	2.07135e-67	0
Pou2f2	3.83147e-67	-1.50755	0.363	0.791	7.59206e-63	0	-1.41975	0.49	0.891	0	2.38114e-117	-1.14989	0.684	0.861	4.71823e-113	3.83147e-67	0
P2ry12	6.48741e-67	-2.05444	0.492	0.811	1.28548e-62	0	-2.57731	0.608	0.937	0	5.0257e-190	-2.17654	0.799	0.926	9.95842e-186	6.48741e-67	0
Il6ra	6.50119e-67	-1.17434	0.258	0.768	1.28821e-62	0	-1.02073	0.394	0.831	0	3.46459e-70	-0.742759	0.534	0.741	6.86509e-66	6.50119e-67	0
Atp5k	9.23712e-67	1.12611	0.734	0.335	1.83033e-62	0	1.58243	0.782	0.303	0	4.21964e-147	1.22155	0.705	0.316	8.36122e-143	9.23712e-67	0
Basp1	1.28429e-66	-1.35194	0.402	0.822	2.54481e-62	0	-1.73117	0.555	0.936	0	2.39304e-164	-1.35443	0.722	0.921	4.74182e-160	1.28429e-66	0
Tomm7	4.23785e-66	1.09571	0.805	0.432	8.39729e-62	0	1.47528	0.809	0.423	0	3.64491e-126	1.18184	0.717	0.384	7.2224e-122	4.23785e-66	0
Ctsd	7.49843e-66	-1.98614	0.965	0.935	1.48581e-61	0	-2.11596	0.959	0.965	0	8.59153e-162	-1.68234	0.962	0.95	1.70241e-157	7.49843e-66	0
Abhd12	9.53821e-66	-1.22902	0.41	0.813	1.89e-61	0	-1.24428	0.55	0.916	0	4.76356e-118	-0.999302	0.7	0.878	9.43899e-114	9.53821e-66	0
Apbb1ip	3.40792e-65	-1.20792	0.348	0.801	6.7528e-61	0	-1.3891	0.487	0.908	0	6.33612e-134	-1.14577	0.671	0.868	1.2555e-129	3.40792e-65	0
Smap2	5.70762e-65	-1.1755	0.391	0.823	1.13096e-60	0	-1.34328	0.533	0.916	0	1.10475e-134	-1.11859	0.725	0.898	2.18906e-130	5.70762e-65	0
Capza2	6.89194e-65	-1.14501	0.602	0.894	1.36564e-60	0	-1.11029	0.704	0.952	0	1.94695e-121	-0.93086	0.79	0.938	3.85789e-117	6.89194e-65	0
E230029C05Rik	1.36694e-64	-1.59854	0.281	0.751	2.70859e-60	0	-1.2605	0.39	0.805	0	7.36759e-49	-0.737063	0.539	0.685	1.45989e-44	7.36759e-49	0
Fermt3	2.38426e-64	-1.09858	0.223	0.742	4.72441e-60	0	-1.00012	0.354	0.802	0	7.34623e-71	-0.734017	0.483	0.724	1.45566e-66	2.38426e-64	0
Ptgs1	2.66422e-64	-1.44742	0.359	0.774	5.27916e-60	0	-1.39078	0.484	0.896	0	5.5459e-127	-1.13525	0.669	0.862	1.09892e-122	2.66422e-64	0
Man2b1	2.68996e-64	-1.25136	0.496	0.844	5.33017e-60	0	-1.20356	0.595	0.907	0	2.36218e-91	-0.868054	0.724	0.854	4.68065e-87	2.68996e-64	0
Sh3glb1	4.87496e-64	-1.01524	0.465	0.856	9.65974e-60	0	-1.04609	0.569	0.919	0	5.02952e-101	-0.826632	0.713	0.884	9.966e-97	4.87496e-64	0
Nrip1	7.46711e-64	-1.41536	0.398	0.804	1.47961e-59	0	-1.37012	0.506	0.908	0	4.24056e-109	-0.976715	0.701	0.877	8.40266e-105	7.46711e-64	0
Bmp2k	1.0442e-63	-1.21232	0.312	0.772	2.06909e-59	0	-1.07837	0.487	0.872	0	2.94318e-94	-0.877092	0.64	0.834	5.8319e-90	1.0442e-63	0
Cfh	4.48709e-63	-1.30005	0.387	0.798	8.89118e-59	0	-1.41336	0.529	0.914	0	2.89314e-150	-1.30329	0.695	0.887	5.73276e-146	4.48709e-63	0
Ctsb	5.45904e-63	-1.49083	0.848	0.897	1.08171e-58	0	-1.26455	0.854	0.963	0	2.09937e-112	-1.02783	0.899	0.954	4.15989e-108	5.45904e-63	0
Irf8	7.59311e-63	-1.24229	0.336	0.78	1.50458e-58	0	-1.23741	0.464	0.88	0	4.76394e-110	-1.00607	0.643	0.837	9.43975e-106	7.59311e-63	0
Bin1	9.13566e-63	-1.24297	0.383	0.785	1.81023e-58	0	-1.3415	0.521	0.913	0	2.8435e-101	-0.908064	0.698	0.86	5.63439e-97	9.13566e-63	0
Lpcat2	9.16256e-63	-1.22652	0.453	0.821	1.81556e-58	0	-1.44522	0.55	0.926	0	1.71606e-147	-1.20848	0.712	0.891	3.40038e-143	9.16256e-63	0
Lcp1	1.74104e-62	-1.28763	0.281	0.764	3.44986e-58	0	-1.02312	0.405	0.828	0	2.58305e-99	-0.927036	0.568	0.798	5.11831e-95	1.74104e-62	0
Snrnp70	1.92409e-62	-1.06574	0.383	0.828	3.81258e-58	0	-1.04014	0.54	0.901	0	7.25756e-79	-0.739319	0.715	0.845	1.43809e-74	1.92409e-62	0
Adap2	2.10072e-62	-1.20262	0.293	0.756	4.16257e-58	0	-1.13614	0.403	0.85	0	4.23087e-79	-0.7954	0.57	0.771	8.38347e-75	2.10072e-62	0
Coro1a	2.15138e-62	-1.29725	0.195	0.718	4.26295e-58	0	-0.98669	0.283	0.758	0	1.80825e-48	-0.660138	0.389	0.619	3.58305e-44	1.80825e-48	0
Rnase4	9.93666e-62	-1.38697	0.379	0.78	1.96895e-57	0	-1.46051	0.496	0.906	0	1.50562e-117	-1.11976	0.654	0.853	2.9834e-113	9.93666e-62	0
Dock4	1.44873e-61	-1.13362	0.281	0.763	2.87065e-57	0	-1.09178	0.388	0.844	0	1.88532e-80	-0.789879	0.555	0.776	3.73577e-76	1.44873e-61	0
AC149090.1	1.83325e-61	-1.17101	0.383	0.798	3.63259e-57	0	-1.4602	0.489	0.921	0	2.64907e-104	-0.940116	0.689	0.859	5.24913e-100	1.83325e-61	0
Ubb	2.33679e-61	0.975513	0.992	0.961	4.63034e-57	0	1.01375	0.997	0.973	0	1.06535e-102	0.810734	0.991	0.958	2.11099e-98	2.33679e-61	0
Gstm5	2.71876e-61	0.713443	0.52	0.142	5.38722e-57	0	0.795334	0.49	0.094	0	8.75425e-60	0.475708	0.404	0.155	1.73466e-55	8.75425e-60	0
Olfml3	3.94021e-61	-1.4083	0.43	0.796	7.80753e-57	0	-1.96483	0.561	0.931	0	7.72847e-171	-1.65977	0.744	0.913	1.5314e-166	3.94021e-61	0
Ndufb2	6.96074e-61	0.955807	0.629	0.243	1.37927e-56	0	1.20418	0.662	0.238	0	5.87312e-119	0.935917	0.553	0.208	1.16376e-114	6.96074e-61	0
Plxdc2	9.03831e-61	-1.2727	0.402	0.79	1.79094e-56	0	-1.42338	0.534	0.916	0	6.83006e-149	-1.27999	0.718	0.889	1.35338e-144	9.03831e-61	0
Mycbp2	4.03806e-60	-1.0945	0.336	0.789	8.00141e-56	0	-1.165	0.46	0.876	0	1.82864e-104	-0.923428	0.619	0.837	3.62345e-100	4.03806e-60	0
Gns	4.26194e-59	-1.17248	0.484	0.823	8.44503e-55	0	-0.964568	0.561	0.884	0	9.5105e-73	-0.729497	0.717	0.835	1.88451e-68	4.26194e-59	0
Golm1	9.71406e-59	-1.25639	0.352	0.762	1.92484e-54	0	-1.45138	0.5	0.908	0	6.64717e-141	-1.24101	0.686	0.879	1.31714e-136	9.71406e-59	0
Arhgap45	1.56578e-58	-1.00083	0.203	0.711	3.10258e-54	0	-1.042	0.321	0.797	0	3.58704e-62	-0.703327	0.451	0.682	7.10772e-58	1.56578e-58	0
P2ry6	2.04608e-58	-1.12548	0.23	0.715	4.05431e-54	0	-1.06882	0.332	0.789	0	4.20571e-59	-0.702667	0.457	0.682	8.33361e-55	2.04608e-58	0
Elmo1	3.8309e-58	-1.16789	0.32	0.76	7.59094e-54	0	-1.22749	0.448	0.872	0	2.23411e-108	-0.977974	0.618	0.833	4.42689e-104	3.8309e-58	0
Erp29	1.087e-57	-1.02186	0.434	0.821	2.15389e-53	0	-0.956952	0.594	0.915	0	5.38735e-83	-0.749369	0.695	0.851	1.0675e-78	1.087e-57	0
Ivns1abp	1.85458e-57	-1.25499	0.375	0.775	3.67486e-53	0	-1.41755	0.502	0.907	0	9.89687e-134	-1.10887	0.659	0.873	1.96107e-129	1.85458e-57	0
Cd68	1.86452e-57	-1.1513	0.309	0.756	3.69454e-53	0	-1.30005	0.433	0.875	0	1.67004e-85	-0.894259	0.577	0.775	3.30919e-81	1.86452e-57	0
Scamp2	2.85539e-57	-1.06312	0.383	0.795	5.65795e-53	0	-1.23001	0.513	0.909	0	2.18985e-110	-0.944257	0.683	0.858	4.33919e-106	2.85539e-57	0
Wasf2	3.81602e-57	-1.02296	0.371	0.808	7.56145e-53	0	-1.07179	0.495	0.885	0	1.58881e-98	-0.848316	0.666	0.853	3.14824e-94	3.81602e-57	0
Tacc1	1.49495e-56	-0.962191	0.293	0.753	2.96224e-52	0	-0.967059	0.403	0.834	0	7.66104e-78	-0.745026	0.57	0.78	1.51803e-73	1.49495e-56	0
Srrm2	3.18402e-56	-1.03317	0.629	0.904	6.30914e-52	0	-1.12989	0.692	0.965	0	1.30317e-128	-0.936142	0.86	0.966	2.58223e-124	3.18402e-56	0
Cyfip1	9.8741e-56	-1.06706	0.48	0.824	1.95655e-51	0	-1.34118	0.556	0.934	0	2.13659e-133	-1.0759	0.729	0.91	4.23365e-129	9.8741e-56	0
Maf	5.65196e-55	-1.42593	0.527	0.819	1.11994e-50	0	-1.56984	0.635	0.93	0	1.41426e-146	-1.38234	0.826	0.925	2.80236e-142	5.65196e-55	0
Clic1	1.09949e-54	-0.896504	0.469	0.853	2.17865e-50	0	-0.961057	0.614	0.91	0	2.9915e-64	-0.639879	0.724	0.842	5.92765e-60	1.09949e-54	0
Spi1	2.48022e-54	-0.962221	0.219	0.699	4.91456e-50	0	-1.02439	0.313	0.799	0	6.99091e-70	-0.734012	0.435	0.695	1.38525e-65	2.48022e-54	0
Entpd1	3.11437e-54	-1.08942	0.324	0.741	6.17112e-50	0	-1.2729	0.465	0.888	0	5.67188e-112	-0.997413	0.648	0.849	1.12388e-107	3.11437e-54	0
Ptpn18	4.12723e-54	-0.970156	0.262	0.729	8.17812e-50	0	-1.04743	0.36	0.814	0	1.7807e-61	-0.693769	0.495	0.713	3.52845e-57	4.12723e-54	0
Txnip	5.36013e-54	-0.974419	0.328	0.766	1.06211e-49	0	-1.00237	0.445	0.85	0	2.96172e-77	-0.772893	0.594	0.788	5.86866e-73	5.36013e-54	0
Itga6	1.04614e-53	-1.06776	0.293	0.728	2.07293e-49	0	-1.03563	0.401	0.828	0	4.59819e-82	-0.850108	0.56	0.771	9.11132e-78	1.04614e-53	0
Pde3b	2.30784e-53	-1.09675	0.297	0.726	4.57298e-49	0	-1.09276	0.401	0.839	0	1.60532e-88	-0.894749	0.577	0.777	3.18095e-84	2.30784e-53	0
Ywhah	3.48616e-53	-1.01848	0.414	0.813	6.90783e-49	0	-1.12149	0.567	0.908	0	3.2772e-79	-0.767554	0.712	0.862	6.49377e-75	3.48616e-53	0
Tanc2	7.12746e-53	-1.10279	0.32	0.733	1.41231e-48	0	-1.30474	0.474	0.889	0	2.19084e-125	-1.0884	0.655	0.86	4.34115e-121	7.12746e-53	0
Abca9	7.2042e-53	-1.05542	0.242	0.698	1.42751e-48	0	-0.986635	0.382	0.805	0	1.21746e-81	-0.850705	0.512	0.744	2.41239e-77	7.2042e-53	0
Calm3	1.51655e-52	0.993297	0.707	0.363	3.00505e-48	0	1.11256	0.668	0.262	0	2.54808e-70	0.7377	0.56	0.288	5.04902e-66	1.51655e-52	0
Otulinl	1.64136e-52	-1.01357	0.309	0.732	3.25235e-48	0	-1.09521	0.437	0.862	0	4.39577e-76	-0.754488	0.616	0.789	8.71021e-72	1.64136e-52	0
Plekho1	2.26399e-52	-0.984338	0.219	0.68	4.4861e-48	0	-1.04705	0.317	0.812	0	6.09741e-60	-0.668322	0.442	0.682	1.2082e-55	2.26399e-52	0
Cd81	4.01798e-52	-1.17717	0.961	0.899	7.96163e-48	0	-1.14669	0.959	0.977	0	2.15983e-122	-0.943932	0.971	0.97	4.27971e-118	4.01798e-52	0
Cttnbp2nl	4.16621e-52	-1.02483	0.293	0.718	8.25535e-48	0	-1.09213	0.431	0.855	0	2.60692e-103	-0.955843	0.602	0.811	5.16562e-99	4.16621e-52	0
Rgs2	1.01174e-51	-0.992954	0.355	0.767	2.00476e-47	0	-1.14386	0.476	0.876	0	3.36353e-99	-0.91451	0.66	0.84	6.66484e-95	1.01174e-51	0
Cd14	2.05518e-51	-0.995464	0.121	0.616	4.07234e-47	0	-1.00897	0.19	0.702	0	2.6029e-55	-0.652828	0.237	0.542	5.15765e-51	2.05518e-51	0
Prxl2a	2.8168e-51	0.598682	0.449	0.12	5.58149e-47	0	0.955449	0.519	0.077	0	3.9481e-78	0.570466	0.399	0.134	7.82316e-74	2.8168e-51	0
Hexa	4.80643e-51	-1.01208	0.418	0.794	9.52394e-47	0	-1.15735	0.561	0.904	0	1.16429e-92	-0.857114	0.679	0.836	2.30704e-88	4.80643e-51	0
Dock8	4.89088e-50	-0.906747	0.191	0.662	9.69127e-46	0	-0.949853	0.3	0.765	0	1.86808e-78	-0.788367	0.413	0.696	3.70161e-74	4.89088e-50	0
Arglu1	5.86435e-50	-0.959476	0.484	0.83	1.16202e-45	0	-0.94708	0.574	0.901	0	4.65447e-77	-0.718327	0.72	0.865	9.22284e-73	5.86435e-50	0
Cmtm7	6.69568e-50	-0.886819	0.219	0.685	1.32675e-45	0	-0.956078	0.321	0.779	0	5.79409e-63	-0.683271	0.423	0.679	1.1481e-58	6.69568e-50	0
Slc29a3	1.1984e-49	-0.947944	0.234	0.684	2.37462e-45	0	-1.02085	0.368	0.816	0	1.44278e-81	-0.839197	0.491	0.735	2.85887e-77	1.1984e-49	0
Adgrg1	2.00086e-49	-0.945721	0.207	0.663	3.96471e-45	0	-0.983274	0.311	0.79	0	9.94849e-72	-0.75936	0.411	0.684	1.97129e-67	2.00086e-49	0
Pycard	7.1874e-49	-0.941146	0.27	0.704	1.42418e-44	0	-0.99912	0.388	0.819	0	5.67878e-61	-0.691218	0.514	0.724	1.12525e-56	7.1874e-49	0
Cycs	9.2117e-49	0.886668	0.598	0.244	1.8253e-44	0	1.26686	0.685	0.265	0	1.64155e-91	0.850885	0.526	0.228	3.25274e-87	9.2117e-49	0
Sh3bgrl	9.62091e-49	0.710942	0.465	0.138	1.90638e-44	0	0.857502	0.453	0.066	0	3.13285e-125	0.72364	0.401	0.099	6.20773e-121	9.62091e-49	0
Cmtm6	1.48724e-48	-0.884471	0.285	0.718	2.94697e-44	0	-1.05589	0.386	0.843	0	1.73393e-81	-0.803347	0.538	0.758	3.43578e-77	1.48724e-48	0
Tcf4	7.10474e-48	-1.10427	0.402	0.774	1.4078e-43	0	-1.08788	0.508	0.865	0	3.68886e-82	-0.862314	0.688	0.846	7.30948e-78	7.10474e-48	0
Ndufb1-ps	2.25848e-47	0.916757	0.723	0.403	4.47518e-43	0	1.30708	0.77	0.386	0	4.39197e-102	1.03625	0.7	0.399	8.70268e-98	2.25848e-47	0
Myl6	2.89355e-47	0.747459	0.949	0.75	5.73358e-43	0	1.15334	0.951	0.733	0	3.68317e-108	0.871684	0.935	0.664	7.2982e-104	2.89355e-47	0
Sall1	3.75531e-47	-0.987785	0.289	0.699	7.44116e-43	0	-1.04924	0.389	0.821	0	1.37312e-85	-0.862552	0.555	0.77	2.72084e-81	3.75531e-47	0
Sft2d1	1.06466e-46	-0.842829	0.254	0.693	2.10963e-42	0	-0.987606	0.375	0.826	0	4.43292e-64	-0.673033	0.48	0.714	8.78383e-60	1.06466e-46	0
Ccr5	1.87924e-46	-1.11371	0.293	0.694	3.72372e-42	0	-1.26119	0.442	0.844	0	5.09909e-90	-1.01522	0.599	0.788	1.01038e-85	1.87924e-46	0
Arhgap5	2.30221e-46	-1.08237	0.609	0.837	4.56183e-42	0	-1.31515	0.687	0.948	0	3.43494e-161	-1.30129	0.829	0.951	6.80633e-157	2.30221e-46	0
Dock10	4.9881e-46	-0.927236	0.23	0.661	9.88392e-42	0	-1.10075	0.376	0.813	0	5.41182e-82	-0.834782	0.51	0.75	1.07235e-77	4.9881e-46	0
Fcgr1	2.22137e-45	-0.878232	0.172	0.62	4.40164e-41	0	-1.02	0.264	0.766	0	3.656e-62	-0.729461	0.381	0.644	7.24437e-58	2.22137e-45	0
Tgfb1	2.39545e-45	-0.832256	0.211	0.657	4.74658e-41	0	-0.993216	0.338	0.807	0	4.82534e-81	-0.818428	0.451	0.719	9.56142e-77	2.39545e-45	0
Tsc22d4	2.07362e-44	-0.820304	0.496	0.827	4.10888e-40	0	-0.967934	0.569	0.897	0	7.52545e-108	-0.826875	0.718	0.902	1.49117e-103	2.07362e-44	0
Slc25a3	5.01619e-44	0.8547	0.883	0.713	9.93958e-40	0	1.14098	0.921	0.714	0	2.09267e-87	0.855687	0.863	0.623	4.14662e-83	5.01619e-44	0
Ophn1	1.87521e-43	-0.898364	0.254	0.673	3.71572e-39	0	-0.971485	0.374	0.804	0	7.08834e-70	-0.767797	0.497	0.72	1.40455e-65	1.87521e-43	0
Rpl41	1.90335e-43	0.64041	1	0.972	3.77148e-39	0	1.36797	0.999	0.966	0	4.74779e-202	1.14476	1	0.968	9.40775e-198	1.90335e-43	0
Ndufa3	7.03689e-43	0.94921	0.656	0.347	1.39436e-38	0	1.35234	0.775	0.344	0	8.54723e-115	0.956058	0.657	0.312	1.69363e-110	7.03689e-43	0
Tmem173	1.55363e-42	-0.851681	0.191	0.617	3.07852e-38	0	-0.983384	0.314	0.781	0	1.95382e-74	-0.835336	0.445	0.705	3.87149e-70	1.55363e-42	0
Pmepa1	2.31137e-42	-1.17811	0.492	0.768	4.57998e-38	0	-1.44062	0.628	0.913	0	1.13537e-128	-1.23897	0.749	0.903	2.24974e-124	2.31137e-42	0
F11r	5.36092e-42	-0.91006	0.426	0.744	1.06227e-37	0	-0.986519	0.494	0.866	0	2.53908e-86	-0.834024	0.64	0.81	5.03119e-82	5.36092e-42	0
Mtdh	5.70851e-42	-0.874647	0.664	0.873	1.13114e-37	0	-1.07602	0.78	0.961	0	6.0256e-111	-0.889913	0.875	0.948	1.19397e-106	5.70851e-42	0
St3gal6	5.5147e-41	-0.868027	0.297	0.676	1.09274e-36	0	-0.948433	0.419	0.829	0	1.94285e-72	-0.747569	0.529	0.744	3.84976e-68	5.5147e-41	0
Abi3	8.81834e-39	-0.787785	0.176	0.586	1.74735e-34	0	-0.965172	0.256	0.745	0	1.03536e-63	-0.710225	0.37	0.647	2.05157e-59	8.81834e-39	0
Dstn	1.14549e-38	0.815853	0.793	0.535	2.26979e-34	0	1.39981	0.874	0.556	0	9.77066e-113	1.08592	0.809	0.545	1.93606e-108	1.14549e-38	0
Hopx	8.79064e-38	0.381957	0.297	0.07	1.74187e-33	0	0.714264	0.406	0.031	0	2.63645e-89	0.486626	0.299	0.072	5.22413e-85	8.79064e-38	0
Apoe	9.76206e-38	-0.551745	0.988	0.738	1.93435e-33	0	0.446869	0.988	0.577	0	7.33068e-153	0.35498	0.991	0.625	1.45257e-148	9.76206e-38	0
P2ry13	3.24038e-37	-0.837338	0.316	0.668	6.42081e-33	0	-1.25303	0.456	0.872	0	1.15902e-127	-1.24501	0.618	0.835	2.2966e-123	3.24038e-37	0
Hpgd	7.68602e-33	-0.83781	0.328	0.654	1.52298e-28	0	-1.23609	0.473	0.854	0	2.14926e-93	-0.972988	0.638	0.823	4.25876e-89	7.68602e-33	0
Ecscr	2.79593e-31	-0.745448	0.199	0.554	5.54014e-27	0	-1.02317	0.317	0.773	0	2.75659e-75	-0.877332	0.445	0.692	5.46218e-71	2.79593e-31	0
Inpp5d	2.45395e-08	-0.293617	0.164	0.321	0.00048625	0	-1.28101	0.275	0.758	0	1.57511e-61	-0.692751	0.396	0.657	3.12108e-57	2.45395e-08	0
Foxn3	1.1308e-46	-0.891178	0.254	0.685	2.24068e-42	4.88572e-307	-0.944869	0.349	0.793	9.68105e-303	7.40787e-68	-0.714579	0.497	0.734	1.46787e-63	1.1308e-46	1.46572e-306
Creg1	2.41635e-54	-0.982144	0.344	0.767	4.788e-50	1.10058e-306	-0.946446	0.468	0.85	2.1808e-302	4.77127e-63	-0.680978	0.594	0.764	9.45427e-59	2.41635e-54	3.30175e-306
Romo1	3.1959e-40	0.784343	0.605	0.29	6.33268e-36	2.3139e-306	1.11478	0.675	0.301	4.58499e-302	4.32464e-92	0.972085	0.587	0.285	8.56927e-88	3.1959e-40	6.9417e-306
Cd63	1.08807e-45	0.719861	0.98	0.801	2.15601e-41	4.28543e-306	1.07484	0.975	0.768	8.49159e-302	1.36459e-74	0.696942	0.951	0.706	2.70394e-70	1.08807e-45	1.28563e-305
Susd3	4.14255e-34	-0.689503	0.113	0.507	8.20846e-30	7.73673e-306	-0.950924	0.174	0.684	1.53303e-301	5.43303e-70	-0.735645	0.234	0.581	1.07656e-65	4.14255e-34	2.32102e-305
Stab1	6.58204e-42	-0.992832	0.145	0.581	1.30423e-37	7.70044e-305	-1.05509	0.226	0.72	1.52584e-300	2.88386e-54	-0.698448	0.299	0.58	5.71436e-50	6.58204e-42	2.31013e-304
Akap13	7.40315e-61	-1.00523	0.254	0.761	1.46693e-56	1.00454e-304	-0.935766	0.361	0.795	1.99049e-300	2.35671e-67	-0.71032	0.507	0.737	4.66982e-63	7.40315e-61	3.01361e-304
Nckap1l	4.51424e-55	-0.92556	0.152	0.663	8.94497e-51	8.72131e-304	-0.90501	0.246	0.729	1.72813e-299	1.06863e-62	-0.693381	0.363	0.646	2.11749e-58	4.51424e-55	2.61639e-303
Tgfbr2	3.04026e-46	-0.859459	0.277	0.702	6.02428e-42	2.83927e-303	-0.915147	0.393	0.808	5.62601e-299	5.87038e-73	-0.766165	0.505	0.733	1.16322e-68	3.04026e-46	8.51781e-303
Tnfaip8l2	9.01863e-51	-0.868321	0.125	0.625	1.78704e-46	7.94698e-303	-0.953761	0.178	0.684	1.57469e-298	6.95219e-55	-0.629248	0.259	0.562	1.37758e-50	9.01863e-51	2.38409e-302
Ndufb7	4.78369e-60	1.07881	0.766	0.404	9.47889e-56	3.96014e-302	1.1814	0.717	0.369	7.84701e-298	1.01168e-105	1.00236	0.659	0.342	2.00464e-101	4.78369e-60	1.18804e-301
Jmjd1c	6.36622e-56	-1.01187	0.312	0.765	1.26147e-51	2.34042e-300	-0.931921	0.393	0.81	4.63755e-296	4.65064e-84	-0.827676	0.556	0.775	9.21525e-80	6.36622e-56	7.02127e-300
Frmd4b	7.34017e-46	-0.92881	0.23	0.667	1.45446e-41	2.31869e-299	-0.936395	0.348	0.789	4.59448e-295	3.7238e-56	-0.658165	0.48	0.695	7.3787e-52	7.34017e-46	6.95607e-299
Prdx1	4.87108e-63	1.05706	0.879	0.579	9.65204e-59	1.44008e-298	1.08379	0.856	0.568	2.85352e-294	3.74938e-112	0.97803	0.84	0.538	7.42939e-108	4.87108e-63	4.32025e-298
Alox5ap	1.16877e-48	-1.3176	0.203	0.663	2.31592e-44	9.4735e-298	-0.984362	0.285	0.746	1.87717e-293	3.64606e-47	-0.662995	0.41	0.629	7.22468e-43	3.64606e-47	2.84205e-297
Zmiz1	3.23975e-53	-0.897272	0.242	0.716	6.41956e-49	1.62464e-297	-0.901944	0.363	0.791	3.21922e-293	3.80945e-73	-0.726965	0.51	0.754	7.54843e-69	3.23975e-53	4.87392e-297
9930111J21Rik2	3.07677e-50	-0.970048	0.242	0.69	6.09662e-46	4.49185e-297	-0.965296	0.34	0.776	8.90059e-293	1.79933e-77	-0.83135	0.469	0.717	3.56537e-73	3.07677e-50	1.34755e-296
Cox20	6.81013e-55	0.78691	0.574	0.2	1.34943e-50	5.37068e-297	1.0339	0.599	0.223	1.0642e-292	8.09431e-111	0.880196	0.505	0.184	1.60389e-106	6.81013e-55	1.6112e-296
Mylip	5.06469e-40	-0.827233	0.211	0.618	1.00357e-35	6.3075e-297	-0.965784	0.324	0.765	1.24983e-292	3.53481e-76	-0.833441	0.451	0.713	7.00423e-72	5.06469e-40	1.89225e-296
Id1	3.37973e-113	0.498313	0.477	0.063	6.69693e-109	8.13163e-297	0.381627	0.288	0.032	1.61128e-292	2.71885e-109	0.372127	0.28	0.052	5.3874e-105	2.71885e-109	2.43949e-296
Tm6sf1	1.87201e-60	-1.11687	0.191	0.71	3.70939e-56	9.14891e-297	-0.951747	0.27	0.738	1.81286e-292	2.58642e-59	-0.696767	0.377	0.637	5.12498e-55	2.58642e-59	2.74467e-296
Ogt	5.81735e-63	-1.00691	0.215	0.748	1.15271e-58	1.31394e-296	-0.902825	0.31	0.769	2.60358e-292	3.03066e-64	-0.68636	0.425	0.695	6.00525e-60	5.81735e-63	3.94183e-296
Msn	1.20813e-59	-1.00607	0.285	0.771	2.3939e-55	6.96746e-296	-0.892674	0.401	0.812	1.3806e-291	8.51385e-70	-0.70088	0.551	0.762	1.68702e-65	1.20813e-59	2.09024e-295
Bola3	1.22474e-46	0.596097	0.422	0.12	2.42682e-42	1.17211e-295	0.78373	0.43	0.097	2.32253e-291	3.52926e-110	0.655545	0.377	0.099	6.99324e-106	1.22474e-46	3.51632e-295
Ddx5	2.98773e-59	-0.948918	0.809	0.966	5.92019e-55	4.52898e-295	-0.868179	0.873	0.99	8.97417e-291	9.13198e-129	-0.889831	0.93	0.984	1.8095e-124	2.98773e-59	1.35869e-294
Snx5	4.8992e-45	-0.887684	0.395	0.755	9.70777e-41	5.97074e-295	-0.910886	0.47	0.844	1.1831e-290	1.06713e-49	-0.595293	0.616	0.765	2.11451e-45	4.8992e-45	1.79122e-294
Bin2	6.66987e-44	-0.839365	0.195	0.629	1.32164e-39	2.1132e-294	-0.934876	0.319	0.763	4.1873e-290	2.8546e-79	-0.872824	0.449	0.709	5.65639e-75	6.66987e-44	6.3396e-294
Lamp1	1.06573e-55	-1.07358	0.711	0.891	2.11175e-51	4.35836e-294	-0.897593	0.809	0.962	8.6361e-290	1.94139e-95	-0.754291	0.881	0.952	3.84687e-91	1.06573e-55	1.30751e-293
Gng10	9.07155e-54	-1.06126	0.348	0.765	1.79753e-49	7.2411e-293	-0.996663	0.468	0.839	1.43482e-288	1.87738e-57	-0.661758	0.58	0.747	3.72002e-53	9.07155e-54	2.17233e-292
Hk2	4.10701e-42	-0.833524	0.172	0.599	8.13805e-38	8.16816e-293	-0.976159	0.271	0.733	1.61852e-288	1.94209e-69	-0.761933	0.392	0.668	3.84825e-65	4.10701e-42	2.45045e-292
Ctsa	3.47089e-47	-0.955088	0.531	0.818	6.87757e-43	1.09584e-292	-0.942898	0.597	0.89	2.17141e-288	1.00731e-68	-0.725084	0.693	0.815	1.99599e-64	3.47089e-47	3.28752e-292
Csnk1e	1.2101e-51	-0.934742	0.195	0.675	2.39782e-47	2.06699e-291	-0.88662	0.296	0.755	4.09575e-287	2.8677e-60	-0.678806	0.398	0.655	5.68234e-56	1.2101e-51	6.20098e-291
mt-Nd2	3.68439e-57	1.00751	0.984	0.942	7.30063e-53	1.54514e-290	1.16301	0.987	0.939	3.0617e-286	4.7031e-142	1.0763	0.998	0.944	9.3192e-138	3.68439e-57	4.63543e-290
Fchsd2	2.03027e-29	-0.685091	0.199	0.547	4.02297e-25	1.56707e-290	-0.999311	0.308	0.754	3.10514e-286	2.17513e-69	-0.806426	0.413	0.677	4.31002e-65	2.03027e-29	4.7012e-290
Crybb1	3.7387e-40	-1.05526	0.145	0.568	7.40823e-36	1.71002e-290	-1.12585	0.214	0.693	3.3884e-286	3.72333e-41	-0.632533	0.312	0.546	7.37778e-37	3.7387e-40	5.13006e-290
Ndufa2	1.78749e-38	0.852523	0.781	0.534	3.54191e-34	2.39135e-290	1.08308	0.822	0.53	4.73847e-286	1.08526e-100	0.939768	0.78	0.493	2.15044e-96	1.78749e-38	7.17406e-290
Il10ra	2.03081e-44	-0.8717	0.082	0.545	4.02405e-40	1.33656e-289	-0.951922	0.122	0.632	2.64838e-285	3.45341e-67	-0.712108	0.16	0.513	6.84294e-63	2.03081e-44	4.00967e-289
Mir99ahg	3.17282e-36	-0.869381	0.199	0.586	6.28694e-32	1.39499e-289	-1.01169	0.302	0.751	2.76417e-285	5.74777e-59	-0.740158	0.44	0.674	1.13892e-54	3.17282e-36	4.18497e-289
Nav2	1.48043e-38	-0.838786	0.23	0.627	2.93347e-34	1.44171e-288	-1.01049	0.327	0.762	2.85676e-284	9.43085e-56	-0.694874	0.422	0.657	1.86872e-51	1.48043e-38	4.32514e-288
Cisd1	2.18426e-74	0.86866	0.605	0.181	4.32812e-70	2.88757e-288	0.965857	0.566	0.199	5.72172e-284	7.17234e-111	0.821322	0.5	0.175	1.4212e-106	2.18426e-74	8.66271e-288
Idh3a	3.04589e-34	0.511844	0.387	0.126	6.03544e-30	8.6761e-288	0.751441	0.453	0.112	1.71917e-283	3.29076e-52	0.436614	0.299	0.106	6.52064e-48	3.04589e-34	2.60283e-287
Dst	1.71254e-81	-1.68217	0.336	0.829	3.39339e-77	1.12072e-287	-1.04289	0.455	0.82	2.2207e-283	2.70644e-78	-0.865989	0.616	0.796	5.36281e-74	2.70644e-78	3.36215e-287
Slc2a5	2.28699e-22	-0.593815	0.109	0.406	4.53167e-18	4.09273e-287	-1.00944	0.182	0.672	8.10974e-283	6.17435e-72	-0.831151	0.241	0.583	1.22345e-67	2.28699e-22	1.22782e-286
Fam102b	4.12906e-31	-0.751055	0.246	0.594	8.18174e-27	4.52761e-287	-0.977948	0.363	0.777	8.97147e-283	1.74284e-85	-0.947585	0.483	0.735	3.45344e-81	4.12906e-31	1.35828e-286
Ikzf1	4.59316e-56	-0.978785	0.16	0.674	9.10135e-52	2.33341e-285	-0.904201	0.238	0.709	4.62365e-281	2.90253e-64	-0.703675	0.323	0.624	5.75137e-60	4.59316e-56	7.00023e-285
Camk1	1.00978e-39	-0.793835	0.285	0.682	2.00088e-35	2.73752e-285	-0.879315	0.431	0.822	5.4244e-281	3.42948e-70	-0.732465	0.532	0.741	6.79552e-66	1.00978e-39	8.21257e-285
Mgat4a	3.09366e-38	-0.777078	0.156	0.574	6.13008e-34	3.69098e-285	-0.903946	0.243	0.715	7.31367e-281	7.55927e-65	-0.742405	0.357	0.645	1.49787e-60	3.09366e-38	1.10729e-284
Tmcc3	9.527e-39	-0.765808	0.172	0.587	1.88777e-34	8.5399e-285	-0.892842	0.251	0.719	1.69218e-280	1.74059e-77	-0.79077	0.369	0.678	3.44899e-73	9.527e-39	2.56197e-284
Arhgdib	9.7818e-48	-1.20448	0.223	0.677	1.93826e-43	2.98806e-284	-0.920313	0.278	0.737	5.92084e-280	5.30883e-54	-0.755839	0.391	0.642	1.05195e-49	9.7818e-48	8.96417e-284
H2-D1	2.61696e-82	-1.66369	0.348	0.858	5.18551e-78	3.07121e-284	-1.1545	0.43	0.807	6.0856e-280	8.02472e-48	-0.772785	0.58	0.717	1.5901e-43	8.02472e-48	9.21362e-284
Rhoh	1.27299e-53	-1.01348	0.125	0.632	2.52242e-49	3.18033e-284	-0.91108	0.201	0.686	6.30182e-280	1.00516e-65	-0.69993	0.266	0.595	1.99173e-61	1.27299e-53	9.54099e-284
2001-03-01	2.12876e-50	-0.968274	0.102	0.595	4.21814e-46	3.71398e-284	-0.935283	0.152	0.652	7.35926e-280	1.35372e-57	-0.65147	0.215	0.541	2.68239e-53	2.12876e-50	1.1142e-283
Ttc14	1.86828e-58	-1.05827	0.215	0.717	3.702e-54	8.82318e-284	-0.925715	0.329	0.767	1.74831e-279	1.61796e-69	-0.750582	0.444	0.704	3.20599e-65	1.86828e-58	2.64695e-283
Rasgrp3	5.8549e-39	-0.820546	0.188	0.595	1.16015e-34	1.40023e-283	-0.918846	0.281	0.732	2.77456e-279	1.22744e-71	-0.792156	0.408	0.681	2.43218e-67	5.8549e-39	4.2007e-283
Hint1	1.25418e-49	0.943587	0.84	0.573	2.48515e-45	7.2636e-283	1.08145	0.825	0.542	1.43928e-278	2.3729e-91	0.89419	0.756	0.482	4.7019e-87	1.25418e-49	2.17908e-282
Ptbp3	6.48112e-61	-0.976895	0.234	0.751	1.28423e-56	9.14991e-283	-0.860509	0.329	0.769	1.81306e-278	1.97322e-64	-0.681535	0.462	0.711	3.90993e-60	6.48112e-61	2.74497e-282
Fgd2	1.37121e-52	-1.01924	0.164	0.648	2.71705e-48	1.72865e-282	-0.938727	0.247	0.712	3.42531e-278	2.35988e-58	-0.6794	0.348	0.627	4.67611e-54	1.37121e-52	5.18594e-282
Pla2g15	2.78867e-42	-0.816682	0.102	0.554	5.52575e-38	4.43459e-282	-0.905905	0.148	0.646	8.78715e-278	8.44078e-66	-0.701805	0.203	0.55	1.67254e-61	2.78867e-42	1.33038e-281
Adap2os	7.43755e-37	-0.728047	0.02	0.433	1.47375e-32	1.76707e-281	-0.942455	0.018	0.534	3.50146e-277	3.35999e-55	-0.575344	0.026	0.342	6.65781e-51	7.43755e-37	5.30122e-281
Cd86	3.87685e-44	-0.859763	0.086	0.548	7.68197e-40	1.04268e-279	-0.921231	0.129	0.627	2.06606e-275	7.74664e-66	-0.707969	0.174	0.527	1.535e-61	3.87685e-44	3.12803e-279
Fscn1	1.94374e-25	-0.589381	0.113	0.444	3.85151e-21	1.5446e-279	-0.96137	0.161	0.649	3.06062e-275	8.2604e-70	-0.746166	0.222	0.58	1.6368e-65	1.94374e-25	4.6338e-279
Pip4k2a	3.68828e-46	-0.838776	0.137	0.6	7.30832e-42	2.88431e-279	-0.867189	0.225	0.695	5.71526e-275	2.31366e-67	-0.73173	0.324	0.637	4.58452e-63	3.68828e-46	8.65293e-279
Gna15	1.01255e-32	-0.662575	0.09	0.474	2.00637e-28	6.58617e-279	-0.904128	0.149	0.644	1.30505e-274	1.27914e-74	-0.769377	0.198	0.571	2.53461e-70	1.01255e-32	1.97585e-278
Scoc	5.27345e-42	-1.08952	0.605	0.808	1.04493e-37	8.24174e-279	-1.01866	0.69	0.915	1.6331e-274	6.32312e-64	-0.703699	0.819	0.889	1.25293e-59	5.27345e-42	2.47252e-278
Rbm5	2.15728e-54	-0.919128	0.293	0.763	4.27465e-50	2.02325e-278	-0.885867	0.391	0.8	4.00907e-274	2.57244e-62	-0.660393	0.534	0.74	5.0973e-58	2.15728e-54	6.06975e-278
Abca1	1.40391e-51	-1.11453	0.379	0.763	2.78184e-47	1.48503e-277	-0.963207	0.489	0.83	2.94258e-273	3.99213e-64	-0.744562	0.667	0.798	7.91041e-60	1.40391e-51	4.45508e-277
Pmp22	1.74009e-39	-0.838738	0.168	0.588	3.44798e-35	1.65903e-277	-0.937137	0.248	0.712	3.28736e-273	4.38756e-64	-0.74434	0.326	0.623	8.69395e-60	1.74009e-39	4.97708e-277
Rbm25	3.08937e-65	-1.12454	0.379	0.832	6.12159e-61	3.01256e-277	-0.93526	0.523	0.866	5.96938e-273	1.94269e-85	-0.808176	0.703	0.853	3.84944e-81	3.08937e-65	9.03767e-277
1700017B05Rik	1.12054e-44	-0.898533	0.141	0.594	2.22036e-40	6.96222e-277	-0.892646	0.194	0.675	1.37956e-272	4.90579e-56	-0.635276	0.287	0.587	9.72082e-52	1.12054e-44	2.08867e-276
Glul	5.91379e-41	-1.03681	0.75	0.873	1.17182e-36	1.38813e-276	-0.973805	0.726	0.942	2.75058e-272	8.0469e-53	-0.630476	0.833	0.915	1.59449e-48	5.91379e-41	4.16438e-276
Gpr183	6.07499e-30	-0.704933	0.172	0.529	1.20376e-25	2.22777e-276	-0.943149	0.255	0.71	4.41434e-272	2.52022e-72	-0.848866	0.374	0.662	4.99382e-68	6.07499e-30	6.68332e-276
Zfp36l1	6.73068e-48	-1.08347	0.484	0.808	1.33368e-43	1.13803e-275	-1.04023	0.572	0.876	2.255e-271	9.11668e-49	-0.652092	0.746	0.821	1.80647e-44	6.73068e-48	3.41408e-275
Sipa1	4.46206e-50	-0.890641	0.105	0.605	8.84157e-46	1.43004e-275	-0.876303	0.144	0.638	2.83363e-271	2.11855e-62	-0.661356	0.196	0.534	4.1979e-58	4.46206e-50	4.29012e-275
Atp5f1	1.14694e-56	0.940519	0.871	0.618	2.27266e-52	5.05432e-275	1.02922	0.864	0.646	1.00151e-270	3.47178e-54	0.69811	0.742	0.555	6.87934e-50	3.47178e-54	1.5163e-274
Ankrd44	9.45577e-63	-1.08993	0.125	0.678	1.87366e-58	1.1935e-274	-0.909221	0.205	0.678	2.36493e-270	7.95107e-57	-0.657428	0.294	0.591	1.57551e-52	7.95107e-57	3.58051e-274
Dip2b	1.05535e-37	-0.756717	0.199	0.601	2.09119e-33	4.78595e-274	-0.87165	0.321	0.756	9.48336e-270	3.84528e-70	-0.746404	0.468	0.72	7.61943e-66	1.05535e-37	1.43579e-273
4632427E13Rik	1.14834e-45	-0.889524	0.148	0.612	2.27543e-41	1.05165e-272	-0.927814	0.21	0.68	2.08385e-268	4.5025e-62	-0.700002	0.283	0.599	8.9217e-58	1.14834e-45	3.15496e-272
mt-Nd5	3.0881e-56	1.0427	0.969	0.828	6.11907e-52	5.4528e-272	1.18078	0.957	0.773	1.08047e-267	9.94607e-124	1.07705	0.983	0.841	1.97081e-119	3.0881e-56	1.63584e-271
Rcsd1	1.82325e-54	-0.95427	0.074	0.603	3.61277e-50	9.92641e-271	-0.902326	0.11	0.604	1.96692e-266	4.31089e-58	-0.617574	0.157	0.5	8.54202e-54	1.82325e-54	2.97792e-270
Evi2a	6.19139e-32	-0.691401	0.141	0.521	1.22682e-27	7.06878e-270	-0.924212	0.21	0.678	1.40068e-265	2.54183e-71	-0.81682	0.299	0.617	5.03664e-67	6.19139e-32	2.12063e-269
Rab3il1	1.10685e-38	-0.777256	0.121	0.545	2.19323e-34	1.40173e-269	-0.867648	0.172	0.653	2.77752e-265	1.41211e-64	-0.678936	0.247	0.581	2.79811e-60	1.10685e-38	4.20518e-269
Cox5a	1.39479e-47	0.909448	0.738	0.411	2.76377e-43	1.61911e-269	1.12438	0.697	0.369	3.20826e-265	1.06449e-84	0.896175	0.626	0.338	2.10929e-80	1.39479e-47	4.85732e-269
Tmem50a	3.56019e-47	-0.796028	0.484	0.838	7.05452e-43	1.02661e-268	-0.816987	0.612	0.906	2.03423e-264	1.34542e-71	-0.666352	0.729	0.858	2.66596e-67	3.56019e-47	3.07983e-268
Clk1	5.05791e-54	-0.947876	0.289	0.755	1.00223e-49	2.98489e-268	-0.860681	0.433	0.815	5.91457e-264	7.31723e-79	-0.777266	0.541	0.769	1.44991e-74	5.05791e-54	8.95468e-268
Pros1	6.53222e-39	-0.767836	0.117	0.547	1.29436e-34	7.2754e-268	-0.86202	0.187	0.662	1.44162e-263	8.85973e-73	-0.764331	0.266	0.61	1.75556e-68	6.53222e-39	2.18262e-267
Daglb	1.04117e-50	-0.916521	0.133	0.626	2.06307e-46	1.44154e-267	-0.850219	0.2	0.674	2.85641e-263	2.45119e-56	-0.626608	0.268	0.579	4.85702e-52	1.04117e-50	4.32462e-267
Crlf3	1.37311e-46	-0.868634	0.133	0.607	2.72082e-42	1.46171e-267	-0.883567	0.175	0.656	2.89637e-263	6.95609e-67	-0.68536	0.235	0.582	1.37835e-62	1.37311e-46	4.38512e-267
Asah1	1.00607e-54	-0.995812	0.426	0.802	1.99353e-50	2.66015e-267	-0.827601	0.547	0.867	5.27109e-263	1.326e-81	-0.774178	0.655	0.818	2.62747e-77	1.00607e-54	7.98045e-267
Dynll1	2.06381e-38	0.773717	0.777	0.494	4.08943e-34	5.329e-267	1.10557	0.771	0.483	1.05594e-262	2.46912e-71	0.875786	0.66	0.412	4.89256e-67	2.06381e-38	1.5987e-266
Fli1	2.21891e-40	-0.766114	0.129	0.558	4.39676e-36	1.12015e-266	-0.868076	0.2	0.671	2.21958e-262	8.73271e-70	-0.735141	0.297	0.63	1.73039e-65	2.21891e-40	3.36046e-266
Chd9	2.76469e-35	-0.779537	0.273	0.64	5.47824e-31	8.27561e-265	-0.878709	0.374	0.78	1.63981e-260	4.08458e-71	-0.771884	0.522	0.747	8.09359e-67	2.76469e-35	2.48268e-264
Klf3	7.40289e-46	-0.858224	0.242	0.682	1.46688e-41	1.14733e-264	-0.849255	0.34	0.759	2.27343e-260	5.78925e-67	-0.719902	0.433	0.699	1.14714e-62	7.40289e-46	3.44198e-264
Arrb2	1.15804e-55	-0.947971	0.121	0.646	2.29465e-51	4.86052e-264	-0.857777	0.18	0.652	9.63112e-260	3.4136e-71	-0.712166	0.247	0.598	6.76406e-67	1.15804e-55	1.45816e-263
Ptpre	8.4206e-40	-0.805575	0.117	0.551	1.66854e-35	1.89587e-262	-0.927561	0.191	0.656	3.75667e-258	2.28364e-71	-0.781717	0.247	0.594	4.52503e-67	8.4206e-40	5.68762e-262
Fcgr2b	5.49022e-49	-0.988692	0.125	0.609	1.08789e-44	4.61439e-262	-0.918322	0.19	0.657	9.14341e-258	9.96808e-59	-0.70098	0.244	0.558	1.97517e-54	5.49022e-49	1.38432e-261
Itgb2	4.05055e-56	-1.00857	0.109	0.636	8.02617e-52	5.22412e-262	-0.841277	0.168	0.645	1.03516e-257	2.12046e-71	-0.750295	0.208	0.566	4.20168e-67	4.05055e-56	1.56724e-261
Snx18	2.55618e-45	-0.850975	0.227	0.668	5.06508e-41	5.6426e-262	-0.849918	0.307	0.736	1.11808e-257	9.38361e-58	-0.672482	0.42	0.663	1.85936e-53	2.55618e-45	1.69278e-261
Cbl	1.95652e-49	-0.870411	0.164	0.65	3.87684e-45	8.54872e-261	-0.841313	0.241	0.698	1.69393e-256	8.29164e-62	-0.669522	0.338	0.636	1.64299e-57	1.95652e-49	2.56461e-260
Map4k4	2.59696e-52	-0.906776	0.246	0.711	5.14588e-48	4.93871e-259	-0.831821	0.315	0.749	9.78606e-255	3.85627e-55	-0.628668	0.428	0.673	7.64119e-51	2.59696e-52	1.48161e-258
Dock2	4.69748e-51	-0.893685	0.109	0.608	9.30805e-47	5.57202e-259	-0.869579	0.153	0.626	1.1041e-254	4.12974e-71	-0.747837	0.205	0.564	8.18307e-67	4.69748e-51	1.67161e-258
Gdi2	2.88665e-36	-0.756071	0.645	0.85	5.71991e-32	9.67315e-259	-0.8616	0.667	0.912	1.91673e-254	6.5827e-64	-0.624201	0.751	0.863	1.30436e-59	2.88665e-36	2.90194e-258
Tra2a	2.30907e-62	-1.03534	0.254	0.764	4.57542e-58	1.57878e-258	-0.830651	0.397	0.791	3.12836e-254	6.27456e-59	-0.661048	0.502	0.721	1.2433e-54	6.27456e-59	4.73635e-258
Gngt2	6.05946e-34	-0.750179	0.039	0.433	1.20068e-29	2.79154e-258	-0.924161	0.023	0.515	5.53144e-254	1.67892e-70	-0.717767	0.044	0.424	3.32677e-66	6.05946e-34	8.37463e-258
Adgre1	3.04923e-44	-0.871033	0.113	0.574	6.04205e-40	5.92611e-258	-0.889992	0.164	0.633	1.17426e-253	3.57575e-64	-0.73314	0.215	0.55	7.08535e-60	3.04923e-44	1.77783e-257
Asph	1.75715e-42	-0.909391	0.289	0.685	3.4818e-38	1.24382e-257	-0.851152	0.371	0.773	2.46463e-253	5.46682e-52	-0.652794	0.503	0.705	1.08325e-47	1.75715e-42	3.73146e-257
Cebpa	2.3602e-43	-0.852685	0.02	0.484	4.67673e-39	3.60259e-257	-0.914389	0.026	0.517	7.13853e-253	4.75122e-56	-0.609501	0.073	0.411	9.41455e-52	2.3602e-43	1.08078e-256
Ifngr2	1.72034e-44	-0.794653	0.051	0.525	3.40885e-40	1.14356e-256	-0.843316	0.096	0.582	2.26597e-252	5.8074e-68	-0.688966	0.128	0.501	1.15074e-63	1.72034e-44	3.43068e-256
Csf3r	1.94539e-51	-1.02078	0.121	0.622	3.8548e-47	1.15419e-256	-0.875094	0.169	0.637	2.28702e-252	6.91006e-65	-0.723134	0.232	0.567	1.36923e-60	1.94539e-51	3.46256e-256
Ankrd11	7.03321e-57	-0.99009	0.297	0.766	1.39363e-52	8.56446e-256	-0.871063	0.389	0.775	1.69705e-251	2.02572e-64	-0.732614	0.543	0.741	4.01395e-60	7.03321e-57	2.56934e-255
Ski	1.13171e-43	-0.802762	0.176	0.624	2.24249e-39	2.42909e-255	-0.797645	0.261	0.707	4.81325e-251	1.46484e-63	-0.68893	0.386	0.666	2.90259e-59	1.13171e-43	7.28728e-255
Tpst2	4.01422e-50	-0.893963	0.051	0.557	7.95418e-46	2.80037e-254	-0.822668	0.089	0.574	5.54892e-250	3.06977e-68	-0.671267	0.101	0.475	6.08275e-64	4.01422e-50	8.4011e-254
Ndufc2	3.3304e-71	1.08595	0.879	0.521	6.59919e-67	2.99017e-254	0.996076	0.826	0.585	5.92503e-250	3.40926e-95	0.903535	0.776	0.514	6.75545e-91	3.3304e-71	8.97052e-254
Ndufa7	1.95661e-47	0.993166	0.762	0.463	3.87702e-43	3.39473e-254	1.07613	0.727	0.419	6.72667e-250	2.56551e-86	0.920618	0.667	0.388	5.08355e-82	1.95661e-47	1.01842e-253
Irf2bp2	1.99563e-45	-0.931486	0.402	0.77	3.95435e-41	7.59878e-254	-0.820531	0.462	0.823	1.5057e-249	4.23356e-54	-0.618967	0.619	0.782	8.3888e-50	1.99563e-45	2.27964e-253
Srsf7	3.33834e-43	-0.803392	0.305	0.718	6.61492e-39	1.69702e-253	-0.783483	0.379	0.794	3.36265e-249	3.53502e-37	-0.478627	0.449	0.646	7.00464e-33	3.53502e-37	5.09107e-253
Btg1	8.10583e-42	-0.874728	0.281	0.695	1.60617e-37	4.3164e-253	-0.854683	0.365	0.77	8.55295e-249	1.20968e-51	-0.636612	0.468	0.69	2.39698e-47	8.10583e-42	1.29492e-252
Prex1	1.10183e-45	-0.797983	0.074	0.553	2.18327e-41	7.77018e-253	-0.82856	0.102	0.582	1.53966e-248	1.07065e-70	-0.68838	0.147	0.531	2.12148e-66	1.10183e-45	2.33105e-252
Selenow	8.43051e-21	0.434077	0.543	0.291	1.67051e-16	1.92157e-252	0.725491	0.545	0.172	3.80759e-248	1.35948e-45	0.309675	0.493	0.244	2.69382e-41	8.43051e-21	5.7647e-252
Lag3	6.63361e-45	-0.990068	0.152	0.602	1.31445e-40	2.67985e-252	-0.962031	0.186	0.642	5.31012e-248	1.83882e-56	-0.749698	0.253	0.548	3.64362e-52	6.63361e-45	8.03955e-252
Limd2	1.16765e-41	-0.781147	0.09	0.536	2.31369e-37	2.80179e-252	-0.85169	0.146	0.616	5.55174e-248	2.49209e-63	-0.664298	0.189	0.539	4.93807e-59	1.16765e-41	8.40537e-252
Tmbim6	1.33888e-33	-0.62716	0.648	0.883	2.65299e-29	6.09312e-252	-0.774995	0.721	0.943	1.20735e-247	5.28097e-74	-0.635942	0.785	0.901	1.04642e-69	1.33888e-33	1.82794e-251
Mettl26	7.85138e-58	0.554921	0.418	0.099	1.55575e-53	6.47323e-252	0.629075	0.401	0.096	1.28267e-247	4.95419e-82	0.478672	0.305	0.082	9.81672e-78	7.85138e-58	1.94197e-251
Rassf2	4.08925e-59	-1.05343	0.055	0.618	8.10284e-55	7.20367e-252	-0.860785	0.064	0.547	1.42741e-247	1.66473e-53	-0.567118	0.096	0.423	3.29867e-49	1.66473e-53	2.1611e-251
Plppr4	3.7311e-87	0.459055	0.293	0.031	7.39317e-83	1.48929e-251	0.45514	0.26	0.034	2.95103e-247	1.07385e-147	0.533487	0.276	0.041	2.12782e-143	3.7311e-87	4.46788e-251
Smad7	1.6004e-35	-0.78738	0.188	0.588	3.1712e-31	1.68214e-251	-0.869169	0.204	0.663	3.33317e-247	2.82197e-56	-0.637064	0.261	0.571	5.59174e-52	1.6004e-35	5.04643e-251
Slc7a8	5.87524e-34	-0.745594	0.207	0.585	1.16418e-29	2.12449e-251	-0.836326	0.271	0.706	4.20967e-247	5.05336e-61	-0.721169	0.363	0.637	1.00132e-56	5.87524e-34	6.37346e-251
Ncf2	6.1002e-49	-0.992751	0.055	0.552	1.20875e-44	2.78804e-251	-0.841728	0.066	0.549	5.5245e-247	1.90846e-68	-0.717236	0.099	0.473	3.78161e-64	6.1002e-49	8.36411e-251
Rap1b	9.99258e-49	-0.861098	0.387	0.792	1.98003e-44	3.28221e-251	-0.782506	0.495	0.844	6.50371e-247	3.58985e-60	-0.630095	0.616	0.781	7.11329e-56	9.99258e-49	9.84664e-251
Syngr1	7.06795e-34	-0.767511	0.27	0.631	1.40052e-29	3.63257e-251	-0.862211	0.354	0.758	7.19793e-247	2.64189e-48	-0.62998	0.466	0.671	5.2349e-44	7.06795e-34	1.08977e-250
Rock2	3.38543e-37	-0.781577	0.289	0.67	6.70822e-33	7.61622e-251	-0.879515	0.397	0.786	1.50915e-246	2.55193e-55	-0.679172	0.526	0.722	5.05665e-51	3.38543e-37	2.28487e-250
Tbxas1	5.33594e-36	-0.708761	0.031	0.444	1.05732e-31	1.03105e-250	-0.85205	0.017	0.496	2.04304e-246	5.74823e-60	-0.620406	0.061	0.406	1.13901e-55	5.33594e-36	3.09316e-250
Man1a2	9.10086e-42	-0.816994	0.254	0.666	1.80333e-37	2.09131e-250	-0.825669	0.388	0.784	4.14392e-246	1.97441e-54	-0.674424	0.502	0.695	3.9123e-50	9.10086e-42	6.27392e-250
Plek	1.38971e-43	-0.876948	0.207	0.648	2.7537e-39	2.48214e-250	-0.895804	0.27	0.698	4.91836e-246	8.62674e-69	-0.785215	0.387	0.668	1.70939e-64	1.38971e-43	7.44643e-250
Ppfia4	1.61685e-42	-0.858361	0.094	0.543	3.20378e-38	8.05708e-250	-0.856362	0.146	0.613	1.59651e-245	4.52612e-64	-0.712992	0.203	0.543	8.9685e-60	1.61685e-42	2.41712e-249
Prkcd	4.64335e-58	-0.966323	0.148	0.676	9.20079e-54	9.08328e-250	-0.818409	0.218	0.672	1.79985e-245	1.64141e-52	-0.611732	0.316	0.598	3.25245e-48	1.64141e-52	2.72498e-249
Zcchc7	3.31697e-48	-0.912764	0.164	0.632	6.57258e-44	9.84008e-250	-0.857296	0.259	0.699	1.94981e-245	8.69183e-70	-0.750066	0.348	0.654	1.72229e-65	3.31697e-48	2.95203e-249
Runx1	1.44061e-64	-1.28386	0.148	0.699	2.85456e-60	2.8194e-249	-0.890026	0.209	0.657	5.58665e-245	2.56387e-49	-0.621386	0.302	0.573	5.08031e-45	2.56387e-49	8.45821e-249
mt-Nd4	1.4392e-49	0.813705	0.992	0.96	2.85177e-45	5.88488e-249	1.01868	0.986	0.959	1.16609e-244	6.56492e-141	1.02979	0.997	0.959	1.30084e-136	1.4392e-49	1.76547e-248
Pik3r1	2.34815e-61	-1.1533	0.352	0.794	4.65285e-57	6.51193e-249	-0.817553	0.439	0.814	1.29034e-244	5.21576e-46	-0.56826	0.58	0.734	1.0335e-41	5.21576e-46	1.95358e-248
Blnk	7.51385e-39	-0.783092	0.031	0.461	1.48887e-34	8.88376e-249	-0.84299	0.033	0.513	1.76032e-244	9.00463e-76	-0.746573	0.063	0.462	1.78427e-71	7.51385e-39	2.66513e-248
Ndufs6	7.52778e-53	0.875474	0.637	0.27	1.49163e-48	2.10277e-248	0.95853	0.599	0.256	4.16664e-244	2.68627e-68	0.706901	0.5	0.238	5.32285e-64	7.52778e-53	6.30832e-248
Ang	6.36642e-38	-0.781452	0.016	0.436	1.26151e-33	6.36684e-248	-0.880903	0.022	0.499	1.26159e-243	7.25968e-61	-0.657499	0.046	0.389	1.43851e-56	6.36642e-38	1.91005e-247
Acad8	3.49001e-104	0.691793	0.473	0.074	6.91545e-100	2.64745e-247	0.583807	0.351	0.073	5.24592e-243	3.19402e-106	0.449686	0.285	0.059	6.32895e-102	3.49001e-104	7.94235e-247
Ccdc50	2.95761e-37	-0.729179	0.18	0.587	5.8605e-33	2.85955e-247	-0.821638	0.279	0.713	5.6662e-243	2.88207e-50	-0.617082	0.389	0.644	5.71082e-46	2.95761e-37	8.57865e-247
Lmo2	2.08304e-33	-0.684333	0.145	0.537	4.12754e-29	4.7219e-247	-0.824181	0.176	0.641	9.35645e-243	3.96538e-67	-0.695505	0.206	0.559	7.8574e-63	2.08304e-33	1.41657e-246
Efhd2	3.49424e-37	-0.736373	0.445	0.782	6.92384e-33	4.12997e-246	-0.822417	0.484	0.826	8.18353e-242	2.68787e-63	-0.69574	0.626	0.788	5.32601e-59	3.49424e-37	1.23899e-245
Rnf130	2.44984e-42	-0.76654	0.332	0.722	4.85436e-38	1.9872e-245	-0.76001	0.415	0.798	3.93763e-241	3.77176e-54	-0.606715	0.509	0.717	7.47375e-50	2.44984e-42	5.96159e-245
Specc1	2.40147e-40	-0.794675	0.035	0.475	4.75852e-36	2.93766e-245	-0.84208	0.066	0.54	5.82097e-241	2.28143e-69	-0.707515	0.13	0.513	4.52065e-65	2.40147e-40	8.81298e-245
Smdt1	3.23457e-32	0.81636	0.68	0.435	6.4093e-28	5.16782e-245	1.12224	0.69	0.386	1.024e-240	2.07886e-89	0.945275	0.672	0.383	4.11926e-85	3.23457e-32	1.55035e-244
Ndufa5	1.35754e-38	0.744036	0.586	0.269	2.68996e-34	9.04001e-245	0.965826	0.605	0.262	1.79128e-240	4.73285e-59	0.721092	0.49	0.247	9.37815e-55	1.35754e-38	2.712e-244
Eno1	5.35211e-30	0.681786	0.66	0.392	1.06052e-25	4.76856e-244	1.03389	0.678	0.357	9.4489e-240	5.40872e-42	0.646634	0.491	0.295	1.07174e-37	5.35211e-30	1.43057e-243
Tln1	8.03827e-48	-0.849463	0.34	0.754	1.59278e-43	3.80363e-243	-0.795248	0.468	0.824	7.53689e-239	1.53815e-59	-0.65525	0.628	0.783	3.04784e-55	8.03827e-48	1.14109e-242
Nfam1	4.9489e-45	-0.856883	0.039	0.518	9.80624e-41	7.44075e-243	-0.834988	0.043	0.513	1.47438e-238	1.72741e-78	-0.771009	0.061	0.469	3.42287e-74	4.9489e-45	2.23222e-242
Tmed5	1.5603e-40	-0.771752	0.234	0.651	3.09173e-36	1.05562e-242	-0.796726	0.355	0.755	2.09171e-238	2.01601e-52	-0.615146	0.452	0.681	3.99472e-48	1.5603e-40	3.16685e-242
mt-Co3	1.51265e-43	0.7524	0.984	0.972	2.99731e-39	2.78306e-242	0.984894	0.988	0.951	5.51463e-238	9.3962e-129	1.09979	0.995	0.933	1.86186e-124	1.51265e-43	8.34917e-242
Psmb8	9.40147e-40	-0.725931	0.027	0.465	1.8629e-35	5.77307e-242	-0.805937	0.016	0.484	1.14393e-237	7.82769e-57	-0.576289	0.049	0.381	1.55106e-52	9.40147e-40	1.73192e-241
Ints6l	1.56965e-53	-1.03863	0.16	0.653	3.11027e-49	1.93742e-241	-0.850338	0.239	0.672	3.839e-237	1.2626e-66	-0.777909	0.333	0.631	2.50184e-62	1.56965e-53	5.81227e-241
Adam10	4.5712e-43	-0.818553	0.266	0.681	9.05783e-39	2.96777e-241	-0.788245	0.361	0.757	5.88064e-237	1.01532e-59	-0.654748	0.466	0.713	2.01186e-55	4.5712e-43	8.90331e-241
Ep300	2.01795e-53	-0.895688	0.207	0.702	3.99856e-49	1.25307e-240	-0.778248	0.252	0.691	2.48296e-236	1.01824e-57	-0.627423	0.343	0.635	2.01764e-53	2.01795e-53	3.75921e-240
Arl4c	5.71827e-60	-1.13991	0.227	0.726	1.13307e-55	3.13799e-240	-0.868334	0.313	0.714	6.21793e-236	3.91196e-70	-0.799391	0.457	0.702	7.75155e-66	5.71827e-60	9.41397e-240
Col27a1	3.71623e-44	-0.95711	0.047	0.515	7.36371e-40	7.86242e-240	-0.890581	0.076	0.543	1.55794e-235	9.83362e-65	-0.706373	0.126	0.494	1.94853e-60	3.71623e-44	2.35873e-239
Cd300a	6.96533e-34	-0.684332	0.02	0.412	1.38018e-29	8.89567e-240	-0.810067	0.015	0.481	1.76268e-235	2.76778e-57	-0.608031	0.067	0.402	5.48436e-53	6.96533e-34	2.6687e-239
Prdx2	6.9109e-47	0.830377	0.703	0.363	1.3694e-42	9.06082e-240	1.03152	0.675	0.371	1.7954e-235	8.20578e-53	0.714826	0.551	0.341	1.62598e-48	6.9109e-47	2.71825e-239
Arpc1b	9.02848e-53	-0.970231	0.426	0.824	1.78899e-48	4.81243e-239	-0.77724	0.51	0.844	9.53583e-235	2.88409e-40	-0.525913	0.597	0.732	5.71483e-36	2.88409e-40	1.44373e-238
Btg2	1.91771e-39	-0.777057	0.074	0.513	3.79995e-35	1.36208e-238	-0.873553	0.157	0.619	2.69897e-234	4.86297e-58	-0.652027	0.171	0.501	9.63598e-54	1.91771e-39	4.08625e-238
Slc12a6	1.67387e-43	-0.805924	0.055	0.52	3.31676e-39	1.53878e-238	-0.818659	0.044	0.513	3.04908e-234	1.72453e-67	-0.669946	0.085	0.469	3.41716e-63	1.67387e-43	4.61633e-238
Rapgef5	1.2609e-30	-0.68121	0.105	0.472	2.49848e-26	2.80507e-238	-0.866053	0.167	0.618	5.55825e-234	1.29765e-68	-0.78744	0.23	0.576	2.5713e-64	1.2609e-30	8.41522e-238
Prcp	1.19397e-39	-0.738126	0.023	0.46	2.36584e-35	5.88698e-238	-0.787425	0.021	0.485	1.1665e-233	4.81211e-70	-0.674309	0.051	0.431	9.53519e-66	1.19397e-39	1.76609e-237
Ndufb9	9.67691e-41	0.825966	0.75	0.488	1.91748e-36	8.7101e-238	0.936845	0.713	0.41	1.72591e-233	2.24795e-68	0.72849	0.638	0.378	4.45431e-64	9.67691e-41	2.61303e-237
Atp8a1	2.07999e-46	-0.856122	0.086	0.572	4.12149e-42	1.00579e-237	-0.81573	0.076	0.542	1.99297e-233	2.25527e-69	-0.698906	0.121	0.502	4.46883e-65	2.07999e-46	3.01736e-237
Cebpg	1.23135e-38	-0.758176	0.168	0.594	2.43992e-34	1.09505e-237	-0.823424	0.205	0.653	2.16984e-233	8.30855e-48	-0.559062	0.241	0.533	1.64634e-43	1.23135e-38	3.28515e-237
Gtf2h2	1.68213e-30	-0.60746	0.047	0.419	3.33314e-26	1.65811e-237	-0.807666	0.037	0.506	3.28555e-233	1.90572e-71	-0.7128	0.072	0.46	3.77618e-67	1.68213e-30	4.97434e-237
Ptafr	7.80948e-34	-0.686168	0.039	0.433	1.54745e-29	3.16689e-237	-0.86307	0.035	0.5	6.27519e-233	1.45505e-69	-0.742142	0.085	0.464	2.88319e-65	7.80948e-34	9.50067e-237
Gde1	3.21028e-62	0.886416	0.688	0.278	6.36117e-58	6.00978e-237	0.896474	0.599	0.266	1.19084e-232	9.12629e-39	0.568527	0.428	0.238	1.80837e-34	9.12629e-39	1.80293e-236
C3ar1	3.12373e-45	-0.989386	0.055	0.526	6.18967e-41	1.46629e-236	-0.901514	0.096	0.553	2.90545e-232	6.08391e-62	-0.764887	0.145	0.493	1.20553e-57	3.12373e-45	4.39886e-236
Slc40a1	1.99056e-33	-0.698404	0.035	0.423	3.94429e-29	1.79027e-236	-0.860558	0.087	0.551	3.54742e-232	4.74765e-77	-0.793084	0.126	0.53	9.40746e-73	1.99056e-33	5.3708e-236
Rps6ka1	1.18753e-39	-0.759411	0.121	0.55	2.35308e-35	3.74748e-236	-0.809148	0.148	0.602	7.42564e-232	2.15369e-71	-0.724823	0.208	0.572	4.26754e-67	1.18753e-39	1.12425e-235
Acp2	9.64283e-35	-0.72658	0.133	0.53	1.91073e-30	9.0726e-236	-0.814032	0.165	0.617	1.79774e-231	3.33968e-58	-0.665503	0.234	0.556	6.61758e-54	9.64283e-35	2.72178e-235
Herc2	3.93145e-43	-0.854259	0.227	0.649	7.79017e-39	1.07961e-235	-0.812293	0.348	0.742	2.13926e-231	2.31774e-64	-0.716396	0.44	0.694	4.5926e-60	3.93145e-43	3.23884e-235
Evl	5.03734e-39	-0.72406	0.031	0.465	9.98148e-35	1.31074e-235	-0.788615	0.028	0.492	2.59723e-231	1.55836e-73	-0.72114	0.061	0.453	3.08788e-69	5.03734e-39	3.93222e-235
Zfp710	5.43571e-37	-0.70726	0.027	0.443	1.07709e-32	1.97855e-234	-0.820944	0.028	0.491	3.9205e-230	2.12173e-66	-0.683572	0.073	0.444	4.20421e-62	5.43571e-37	5.93565e-234
Pip4p1	5.11508e-39	-0.756775	0.137	0.563	1.01355e-34	5.04368e-234	-0.792973	0.207	0.653	9.99406e-230	5.26602e-60	-0.647452	0.247	0.573	1.04346e-55	5.11508e-39	1.5131e-233
Resf1	4.44683e-48	-0.967748	0.18	0.651	8.81138e-44	6.39917e-234	-0.867405	0.245	0.676	1.268e-229	2.72468e-57	-0.67092	0.287	0.592	5.39896e-53	4.44683e-48	1.91975e-233
Hps4	1.55468e-43	-0.807165	0.023	0.487	3.0806e-39	6.48125e-234	-0.786109	0.033	0.493	1.28426e-229	4.1204e-74	-0.719938	0.073	0.474	8.16456e-70	1.55468e-43	1.94438e-233
Mtus1	3.20177e-42	-0.806394	0.141	0.584	6.3443e-38	6.52463e-234	-0.794703	0.207	0.647	1.29286e-229	1.93904e-61	-0.671595	0.271	0.599	3.8422e-57	3.20177e-42	1.95739e-233
Cflar	3.13311e-41	-0.803606	0.188	0.626	6.20825e-37	6.73773e-234	-0.805317	0.235	0.67	1.33508e-229	6.75496e-50	-0.603563	0.317	0.594	1.3385e-45	3.13311e-41	2.02132e-233
Mcl1	1.89395e-53	-1.01306	0.285	0.75	3.75285e-49	1.37089e-233	-0.761245	0.376	0.763	2.71642e-229	7.12503e-46	-0.571946	0.461	0.669	1.41182e-41	7.12503e-46	4.11268e-233
Rnf13	5.53162e-35	-0.702299	0.348	0.714	1.09609e-30	3.24651e-233	-0.747304	0.442	0.799	6.43296e-229	8.74004e-56	-0.618339	0.531	0.73	1.73184e-51	5.53162e-35	9.73954e-233
Nfkb1	6.85568e-45	-0.80467	0.031	0.506	1.35845e-40	5.27552e-233	-0.793833	0.041	0.503	1.04534e-228	1.92831e-68	-0.676833	0.073	0.454	3.82095e-64	6.85568e-45	1.58266e-232
Sppl2a	1.9733e-37	-0.748606	0.352	0.708	3.91009e-33	8.01159e-233	-0.778142	0.444	0.797	1.5875e-228	2.39375e-53	-0.615497	0.556	0.741	4.74322e-49	1.9733e-37	2.40348e-232
Havcr2	3.46292e-49	-0.980149	0.133	0.614	6.86178e-45	9.86029e-233	-0.817853	0.178	0.619	1.95382e-228	1.03282e-67	-0.754106	0.237	0.578	2.04654e-63	3.46292e-49	2.95809e-232
Ndufb5	1.60888e-45	0.803752	0.727	0.396	3.188e-41	1.01332e-232	0.970436	0.666	0.362	2.0079e-228	3.50025e-64	0.748117	0.573	0.331	6.93575e-60	1.60888e-45	3.03997e-232
Rhog	8.68873e-36	-0.679233	0.051	0.466	1.72167e-31	3.22121e-232	-0.785494	0.046	0.508	6.38283e-228	1.78238e-69	-0.678969	0.072	0.456	3.53179e-65	8.68873e-36	9.66364e-232
Skil	1.27969e-43	-0.872814	0.254	0.677	2.53571e-39	4.09572e-232	-0.806702	0.329	0.732	8.11566e-228	5.08137e-49	-0.608224	0.456	0.678	1.00687e-44	1.27969e-43	1.22871e-231
Arhgap17	1.66018e-44	-0.834551	0.098	0.564	3.28965e-40	6.1835e-232	-0.786807	0.159	0.611	1.22526e-227	1.07633e-70	-0.722859	0.21	0.571	2.13275e-66	1.66018e-44	1.85505e-231
Ptpn1	1.62242e-58	-1.02622	0.254	0.744	3.21482e-54	2.92333e-231	-0.772121	0.351	0.746	5.79257e-227	1.24837e-47	-0.591278	0.432	0.649	2.47365e-43	1.24837e-47	8.76998e-231
Lst1	1.3617e-32	-0.747743	0.074	0.458	2.69821e-28	3.56977e-231	-0.959613	0.108	0.559	7.0735e-227	1.4317e-59	-0.757035	0.164	0.502	2.83691e-55	1.3617e-32	1.07093e-230
H2-DMa	2.5133e-41	-0.880845	0.043	0.493	4.98011e-37	8.02153e-231	-0.874181	0.024	0.481	1.58947e-226	1.48002e-62	-0.674439	0.036	0.384	2.93265e-58	2.5133e-41	2.40646e-230
Kcnk6	4.33722e-52	-1.03116	0.031	0.553	8.59421e-48	1.07927e-230	-0.826598	0.022	0.477	2.13857e-226	5.64766e-61	-0.648417	0.055	0.402	1.11908e-56	4.33722e-52	3.23781e-230
Ubn2	1.28043e-42	-0.823369	0.18	0.622	2.53717e-38	3.97796e-230	-0.820612	0.217	0.652	7.88233e-226	4.11199e-51	-0.611992	0.317	0.604	8.1479e-47	1.28043e-42	1.19339e-229
Slc8a1	2.81461e-30	-0.685698	0.047	0.415	5.57716e-26	1.20611e-229	-0.864678	0.056	0.512	2.38991e-225	4.27518e-75	-0.795401	0.089	0.485	8.47127e-71	2.81461e-30	3.61833e-229
Nktr	3.13532e-46	-0.8932	0.281	0.713	6.21264e-42	1.55272e-229	-0.842364	0.353	0.741	3.07672e-225	4.24818e-52	-0.636648	0.471	0.696	8.41777e-48	3.13532e-46	4.65817e-229
Gusb	9.37615e-45	-0.846751	0.062	0.534	1.85788e-40	1.76631e-229	-0.802265	0.099	0.556	3.49995e-225	4.14509e-60	-0.65179	0.114	0.461	8.21351e-56	9.37615e-45	5.29894e-229
Cpsf6	9.98776e-36	-0.723021	0.098	0.516	1.97907e-31	2.19012e-229	-0.806268	0.066	0.525	4.33973e-225	5.72266e-55	-0.580354	0.125	0.462	1.13395e-50	9.98776e-36	6.57037e-229
Adam15	6.77368e-38	-0.697442	0.023	0.446	1.34221e-33	2.78463e-229	-0.771299	0.031	0.487	5.51775e-225	5.37563e-75	-0.715077	0.056	0.451	1.06518e-70	6.77368e-38	8.3539e-229
mt-Co2	8.47442e-35	0.63786	0.988	0.975	1.67921e-30	6.82174e-229	0.953927	0.986	0.948	1.35173e-224	4.93669e-100	0.891154	0.995	0.934	9.78206e-96	8.47442e-35	2.04652e-228
Pkm	4.64742e-30	0.605644	0.789	0.533	9.20887e-26	1.54634e-228	1.00637	0.73	0.444	3.06408e-224	3.68177e-39	0.653478	0.565	0.4	7.29542e-35	4.64742e-30	4.63902e-228
Itpr2	1.47839e-36	-0.738372	0.086	0.498	2.92944e-32	3.39089e-228	-0.834992	0.115	0.564	6.71904e-224	1.47787e-74	-0.791047	0.162	0.544	2.92839e-70	1.47839e-36	1.01727e-227
Cep170	2.23035e-39	-0.764871	0.02	0.452	4.41944e-35	3.58416e-228	-0.814369	0.031	0.484	7.10201e-224	1.34065e-75	-0.744925	0.072	0.479	2.6565e-71	2.23035e-39	1.07525e-227
Ddx17	6.82441e-43	-0.826406	0.367	0.752	1.35226e-38	7.59216e-228	-0.769434	0.395	0.776	1.50439e-223	7.77933e-45	-0.561827	0.51	0.703	1.54148e-40	6.82441e-43	2.27765e-227
mt-Nd1	2.11904e-29	0.583394	0.988	0.95	4.19889e-25	4.19897e-227	0.911004	0.986	0.959	8.32026e-223	4.07489e-87	0.740442	0.998	0.96	8.07439e-83	2.11904e-29	1.25969e-226
Ppp1r18	5.06662e-46	-0.8409	0.023	0.501	1.00395e-41	8.70297e-227	-0.778229	0.026	0.476	1.72449e-222	4.06476e-72	-0.706092	0.065	0.457	8.05431e-68	5.06662e-46	2.61089e-226
Nr3c1	3.27792e-30	-0.604795	0.191	0.567	6.49519e-26	9.5062e-227	-0.773205	0.266	0.691	1.88365e-222	7.53031e-63	-0.692342	0.326	0.628	1.49213e-58	3.27792e-30	2.85186e-226
Ighm	1.2755e-27	-0.694696	0.086	0.43	2.5274e-23	2.16858e-226	-0.890069	0.113	0.556	4.29704e-222	1.68858e-78	-0.889656	0.157	0.55	3.34593e-74	1.2755e-27	6.50574e-226
Srgn	1.13068e-59	-1.35414	0.035	0.6	2.24045e-55	2.5127e-226	-0.914126	0.024	0.475	4.97892e-222	1.45524e-48	-0.604414	0.068	0.374	2.88355e-44	1.45524e-48	7.53811e-226
Irf5	1.12965e-35	-0.681454	0.023	0.428	2.23839e-31	2.54996e-226	-0.74915	0.021	0.471	5.05274e-222	5.62335e-60	-0.590002	0.041	0.38	1.11427e-55	1.12965e-35	7.64987e-226
Kmt2e	1.62582e-48	-0.862372	0.25	0.717	3.22157e-44	1.32801e-225	-0.769593	0.34	0.741	2.63145e-221	1.43957e-50	-0.61418	0.437	0.664	2.8525e-46	1.62582e-48	3.98402e-225
Hps3	1.23719e-40	-0.819926	0.074	0.522	2.4515e-36	3.86385e-225	-0.80081	0.077	0.529	7.65622e-221	4.56072e-67	-0.710729	0.142	0.512	9.03707e-63	1.23719e-40	1.15915e-224
Skap2	1.24938e-50	-0.896785	0.141	0.633	2.47565e-46	1.00068e-224	-0.794166	0.191	0.625	1.98285e-220	4.72938e-60	-0.656732	0.241	0.571	9.37126e-56	1.24938e-50	3.00205e-224
Pan3	5.45332e-47	-0.892822	0.07	0.554	1.08057e-42	1.2027e-224	-0.807227	0.092	0.546	2.38316e-220	4.73352e-58	-0.627052	0.137	0.484	9.37947e-54	5.45332e-47	3.60811e-224
Gm47664	9.35688e-42	-0.885357	0.016	0.465	1.85406e-37	1.4722e-224	-0.893203	0.031	0.481	2.91717e-220	1.80959e-68	-0.770225	0.068	0.444	3.58569e-64	9.35688e-42	4.4166e-224
Samsn1	4.52037e-30	-0.644293	0.035	0.396	8.95711e-26	2.17817e-224	-0.822061	0.066	0.513	4.31605e-220	9.26213e-80	-0.816657	0.096	0.508	1.83529e-75	4.52037e-30	6.53452e-224
Apobec3	1.74456e-48	-0.932641	0.02	0.516	3.45684e-44	2.47711e-224	-0.806023	0.018	0.464	4.9084e-220	2.21154e-56	-0.594551	0.038	0.361	4.38217e-52	1.74456e-48	7.43134e-224
Pnn	5.38212e-42	-0.814799	0.227	0.653	1.06647e-37	2.74095e-224	-0.784042	0.304	0.711	5.43119e-220	3.13641e-50	-0.601346	0.427	0.662	6.2148e-46	5.38212e-42	8.22284e-224
Tor1aip1	3.38652e-43	-0.787763	0.254	0.674	6.71039e-39	3.23178e-224	-0.731356	0.342	0.739	6.40376e-220	2.1122e-57	-0.647792	0.461	0.696	4.18533e-53	3.38652e-43	9.69533e-224
Nipbl	5.67788e-46	-0.856849	0.25	0.692	1.12507e-41	4.64649e-224	-0.783061	0.296	0.704	9.20702e-220	3.15543e-42	-0.568315	0.454	0.662	6.25247e-38	3.15543e-42	1.39395e-223
Ndufa6	3.32374e-28	0.85436	0.688	0.483	6.58598e-24	1.34543e-223	1.04559	0.698	0.428	2.66598e-219	3.82688e-56	0.82286	0.59	0.385	7.58296e-52	3.32374e-28	4.0363e-223
Lnpep	1.18576e-53	-0.917409	0.129	0.641	2.34958e-49	1.42489e-223	-0.751327	0.191	0.627	2.82342e-219	3.00661e-64	-0.671645	0.258	0.598	5.95761e-60	1.18576e-53	4.27467e-223
Cd180	1.97575e-25	-0.582428	0.027	0.346	3.91494e-21	1.93849e-223	-0.815607	0.036	0.482	3.84113e-219	4.73931e-81	-0.874529	0.065	0.481	9.39094e-77	1.97575e-25	5.81548e-223
Pwwp2a	1.13122e-39	-0.788939	0.148	0.576	2.24151e-35	2.72837e-223	-0.782203	0.226	0.655	5.40626e-219	6.9378e-61	-0.67134	0.309	0.615	1.37472e-56	1.13122e-39	8.1851e-223
Comt	5.71298e-35	-0.722384	0.336	0.69	1.13203e-30	6.06811e-223	-0.753308	0.452	0.803	1.2024e-218	1.469e-34	-0.466747	0.563	0.705	2.91082e-30	1.469e-34	1.82043e-222
Itch	3.1324e-43	-0.773107	0.133	0.592	6.20685e-39	6.61746e-223	-0.776849	0.194	0.632	1.31125e-218	3.67511e-57	-0.632872	0.247	0.569	7.28223e-53	3.1324e-43	1.98524e-222
Smpdl3a	4.45166e-30	0.496923	0.461	0.183	8.82097e-26	1.26871e-222	0.654315	0.444	0.132	2.51395e-218	1.66414e-37	0.397152	0.295	0.122	3.29749e-33	4.45166e-30	3.80613e-222
Dpysl2	2.55627e-33	-0.654757	0.051	0.442	5.06526e-29	1.66086e-222	-0.771778	0.068	0.52	3.291e-218	3.16088e-67	-0.661003	0.114	0.504	6.26328e-63	2.55627e-33	4.98259e-222
Cfap36	3.68353e-61	0.625245	0.445	0.107	7.29891e-57	6.66303e-222	0.705922	0.417	0.118	1.32028e-217	9.21786e-59	0.581776	0.346	0.13	1.82652e-54	9.21786e-59	1.99891e-221
Pkn1	5.18601e-45	-0.82061	0.039	0.514	1.02761e-40	9.56514e-222	-0.764398	0.037	0.485	1.89533e-217	4.32346e-57	-0.594998	0.084	0.422	8.56694e-53	5.18601e-45	2.86954e-221
Glrx3	5.87951e-28	0.644606	0.504	0.24	1.16502e-23	1.03948e-221	0.935342	0.607	0.287	2.05973e-217	2.25427e-38	0.579901	0.41	0.224	4.46683e-34	5.87951e-28	3.11844e-221
Arid1a	9.77279e-37	-0.717748	0.293	0.684	1.93648e-32	1.05328e-221	-0.73497	0.342	0.739	2.08707e-217	1.67009e-52	-0.60682	0.459	0.688	3.30928e-48	9.77279e-37	3.15984e-221
Chd7	2.8492e-45	-0.853421	0.02	0.499	5.64569e-41	1.3651e-221	-0.793644	0.02	0.465	2.70495e-217	2.77097e-61	-0.651171	0.085	0.441	5.49067e-57	2.8492e-45	4.0953e-221
Srsf11	1.97749e-41	-0.768961	0.254	0.678	3.9184e-37	1.95824e-221	-0.743326	0.31	0.72	3.88026e-217	5.71008e-44	-0.578322	0.423	0.646	1.13145e-39	1.97749e-41	5.87473e-221
Slc1a3	1.13469e-51	-1.2983	0.234	0.693	2.24839e-47	2.834e-221	-1.00756	0.316	0.707	5.61558e-217	1.15987e-36	-0.819136	0.461	0.645	2.29829e-32	1.15987e-36	8.50201e-221
Glo1	5.95418e-64	0.790458	0.574	0.178	1.17982e-59	3.22543e-221	0.769637	0.519	0.193	6.39119e-217	2.59217e-43	0.501588	0.37	0.173	5.13639e-39	2.59217e-43	9.67629e-221
Cd164	1.90766e-14	-0.509881	0.52	0.694	3.78003e-10	5.60161e-221	-0.838125	0.645	0.88	1.10996e-216	5.76628e-63	-0.71056	0.768	0.854	1.14259e-58	1.90766e-14	1.68048e-220
Scarb2	2.65691e-36	-0.718738	0.121	0.531	5.26467e-32	6.59042e-221	-0.762702	0.146	0.592	1.30589e-216	2.57667e-60	-0.625224	0.166	0.515	5.10567e-56	2.65691e-36	1.97713e-220
Ccnl1	6.70728e-51	-0.884214	0.109	0.613	1.32905e-46	6.72907e-221	-0.762566	0.132	0.577	1.33337e-216	8.25168e-67	-0.699404	0.183	0.54	1.63507e-62	6.70728e-51	2.01872e-220
Phf14	1.12516e-36	-0.743206	0.27	0.66	2.22951e-32	1.03756e-220	-0.773359	0.376	0.754	2.05593e-216	1.0853e-62	-0.701909	0.44	0.688	2.15053e-58	1.12516e-36	3.11268e-220
Ptpn6	1.80731e-39	-0.763605	0.031	0.471	3.58118e-35	2.43187e-220	-0.769831	0.025	0.466	4.81875e-216	2.48044e-73	-0.707908	0.053	0.446	4.91499e-69	1.80731e-39	7.29562e-220
Arhgap30	4.03328e-54	-0.980893	0.016	0.549	7.99194e-50	3.10459e-220	-0.807299	0.012	0.45	6.15174e-216	4.54841e-69	-0.698242	0.051	0.428	9.01268e-65	4.03328e-54	9.31377e-220
Gm2629	9.85335e-39	-0.776242	0.027	0.456	1.95244e-34	3.77009e-220	-0.779792	0.014	0.453	7.47044e-216	3.92356e-61	-0.61603	0.048	0.396	7.77454e-57	9.85335e-39	1.13103e-219
Gm15503	2.71549e-34	-0.742784	0.031	0.424	5.38074e-30	4.77407e-220	-0.805584	0.021	0.462	9.45982e-216	6.17242e-70	-0.715592	0.044	0.424	1.22307e-65	2.71549e-34	1.43222e-219
Acap2	3.9756e-34	-0.673065	0.074	0.473	7.87764e-30	8.70387e-220	-0.773317	0.088	0.532	1.72467e-215	1.96739e-69	-0.709366	0.123	0.509	3.89838e-65	3.9756e-34	2.61116e-219
Gnaq	9.92285e-43	-0.80277	0.051	0.513	1.96621e-38	1.13763e-219	-0.757912	0.039	0.482	2.25422e-215	1.86808e-64	-0.655117	0.102	0.474	3.7016e-60	9.92285e-43	3.4129e-219
Ubash3b	1.64057e-29	-0.635853	0.012	0.365	3.25079e-25	1.16984e-219	-0.836626	0.014	0.455	2.31803e-215	5.60759e-75	-0.78094	0.053	0.45	1.11114e-70	1.64057e-29	3.50951e-219
Ctc1	1.86891e-30	-0.655594	0.066	0.435	3.70324e-26	1.64835e-219	-0.754895	0.026	0.467	3.26621e-215	9.79651e-53	-0.569639	0.068	0.389	1.94118e-48	1.86891e-30	4.94505e-219
Hook3	2.5553e-47	-0.880577	0.246	0.694	5.06333e-43	1.92634e-219	-0.793237	0.357	0.737	3.81705e-215	2.37591e-50	-0.626306	0.466	0.686	4.70787e-46	2.5553e-47	5.77903e-219
Ndufab1	1.3243e-53	0.9889	0.688	0.323	2.6241e-49	6.14746e-219	0.969147	0.648	0.353	1.21812e-214	1.69273e-80	0.862696	0.582	0.299	3.35415e-76	1.3243e-53	1.84424e-218
Atp5a1	1.05241e-33	0.743421	0.793	0.591	2.08536e-29	6.85229e-219	0.887583	0.832	0.626	1.35778e-214	7.13564e-66	0.734554	0.788	0.573	1.41393e-61	1.05241e-33	2.05569e-218
Zfp652	1.01669e-40	-0.791806	0.199	0.629	2.01458e-36	1.07209e-218	-0.796344	0.258	0.673	2.12435e-214	1.07138e-46	-0.584748	0.346	0.605	2.12293e-42	1.01669e-40	3.21627e-218
Wsb1	7.09539e-43	-0.821297	0.051	0.508	1.40595e-38	1.27996e-218	-0.767327	0.047	0.489	2.53623e-214	1.05312e-83	-0.79807	0.07	0.494	2.08675e-79	7.09539e-43	3.83987e-218
Lpar6	7.10174e-30	-0.659787	0.059	0.421	1.40721e-25	1.29479e-218	-0.826737	0.08	0.523	2.56562e-214	4.85174e-77	-0.791385	0.09	0.497	9.61372e-73	7.10174e-30	3.88436e-218
H2-K1	1.52377e-47	-1.13949	0.418	0.793	3.01934e-43	2.36109e-218	-0.911178	0.464	0.793	4.67851e-214	1.65107e-43	-0.672952	0.553	0.705	3.27159e-39	1.65107e-43	7.08328e-218
Bach1	2.16271e-36	-0.697533	0.023	0.433	4.28541e-32	3.08851e-218	-0.77375	0.036	0.478	6.11988e-214	1.0507e-79	-0.785331	0.063	0.475	2.08197e-75	2.16271e-36	9.26552e-218
Adam17	1.41022e-34	-0.690323	0.098	0.501	2.79435e-30	3.11715e-218	-0.760453	0.095	0.542	6.17664e-214	1.56442e-63	-0.67537	0.138	0.499	3.0999e-59	1.41022e-34	9.35146e-218
Arhgef1	4.09195e-37	-0.708129	0.043	0.463	8.10819e-33	7.37363e-218	-0.750598	0.035	0.477	1.46108e-213	2.91187e-62	-0.602828	0.051	0.402	5.76986e-58	4.09195e-37	2.21209e-217
Tab2	7.48071e-39	-0.74276	0.219	0.648	1.4823e-34	2.2183e-217	-0.752582	0.287	0.694	4.39555e-213	4.38805e-54	-0.619736	0.398	0.658	8.69493e-50	7.48071e-39	6.65489e-217
Zup1	1.77476e-37	-0.764808	0.035	0.454	3.51669e-33	7.28057e-217	-0.795309	0.035	0.476	1.44264e-212	1.33765e-69	-0.715305	0.075	0.456	2.65056e-65	1.77476e-37	2.18417e-216
Mrpl58	1.56363e-84	0.894732	0.562	0.137	3.09834e-80	3.34219e-216	0.727738	0.447	0.143	6.62255e-212	9.3055e-76	0.623425	0.374	0.129	1.84389e-71	9.3055e-76	1.00266e-215
Irf2	1.29682e-43	-0.810783	0.215	0.647	2.56964e-39	8.84028e-216	-0.726178	0.276	0.692	1.7517e-211	1.37767e-44	-0.537825	0.382	0.636	2.72985e-40	1.29682e-43	2.65208e-215
Asap1	2.79357e-30	-0.606135	0.062	0.431	5.53546e-26	9.98182e-216	-0.753245	0.09	0.533	1.9779e-211	3.71486e-74	-0.723412	0.102	0.502	7.361e-70	2.79357e-30	2.99455e-215
Atp2b1	1.09852e-53	-0.963988	0.258	0.735	2.17671e-49	1.33529e-215	-0.787198	0.372	0.747	2.64588e-211	8.26025e-44	-0.589888	0.498	0.684	1.63677e-39	8.26025e-44	4.00588e-215
Cebpb	6.58573e-58	-1.219	0.141	0.676	1.30496e-53	1.3915e-215	-0.849325	0.14	0.577	2.75727e-211	2.4676e-37	-0.509925	0.164	0.431	4.88955e-33	2.4676e-37	4.17451e-215
Rbm26	8.45774e-48	-0.895786	0.16	0.636	1.6759e-43	3.72294e-215	-0.743161	0.205	0.634	7.37701e-211	3.89402e-56	-0.589429	0.251	0.579	7.716e-52	8.45774e-48	1.11688e-214
mt-Atp6	1.55545e-34	0.6517	0.984	0.965	3.08213e-30	6.68474e-215	0.916163	0.988	0.929	1.32458e-210	1.43477e-95	0.927057	0.981	0.903	2.843e-91	1.55545e-34	2.00542e-214
Tlr7	9.23567e-47	-0.92008	0.031	0.519	1.83005e-42	7.96008e-215	-0.753609	0.016	0.449	1.57729e-210	4.83468e-59	-0.632646	0.06	0.397	9.57992e-55	9.23567e-47	2.38803e-214
Etfa	5.92234e-23	0.428482	0.375	0.152	1.17351e-18	9.38767e-215	0.744975	0.462	0.153	1.86017e-210	4.66811e-61	0.509437	0.363	0.136	9.24986e-57	5.92234e-23	2.8163e-214
Tia1	3.06624e-45	-0.902109	0.043	0.516	6.07576e-41	6.072e-214	-0.80008	0.084	0.523	1.20317e-209	1.34287e-69	-0.747367	0.133	0.51	2.66091e-65	3.06624e-45	1.8216e-213
Tspan14	9.88397e-34	-0.629919	0.055	0.451	1.95851e-29	8.91106e-214	-0.723005	0.031	0.468	1.76573e-209	1.61429e-66	-0.657034	0.063	0.432	3.19872e-62	9.88397e-34	2.67332e-213
P4ha1	3.72491e-25	-0.593968	0.301	0.617	7.3809e-21	9.88322e-214	-0.753462	0.441	0.79	1.95836e-209	2.30413e-42	-0.570897	0.522	0.702	4.56564e-38	3.72491e-25	2.96497e-213
Gal3st4	1.83826e-24	-0.547719	0.016	0.322	3.64251e-20	1.01678e-213	-0.80338	0.026	0.463	2.01475e-209	5.03495e-66	-0.720671	0.053	0.418	9.97676e-62	1.83826e-24	3.05034e-213
Fkbp5	1.45625e-76	-1.41643	0.055	0.7	2.88557e-72	1.41e-213	-0.822405	0.022	0.455	2.79391e-209	1.53922e-27	-0.375077	0.056	0.254	3.04996e-23	1.53922e-27	4.23e-213
Hcls1	1.78584e-36	-0.721255	0.031	0.444	3.53864e-32	1.79924e-213	-0.725384	0.013	0.444	3.5652e-209	1.2457e-67	-0.670574	0.043	0.413	2.46835e-63	1.78584e-36	5.39773e-213
Adrb2	1.81278e-31	-0.65111	0.027	0.399	3.59203e-27	3.49845e-213	-0.758019	0.018	0.45	6.93219e-209	2.05551e-68	-0.694519	0.056	0.432	4.07299e-64	1.81278e-31	1.04954e-212
Akap8l	2.32399e-36	-0.731813	0.062	0.477	4.60498e-32	4.7974e-213	-0.766103	0.033	0.468	9.50605e-209	6.96975e-75	-0.728216	0.065	0.461	1.38106e-70	2.32399e-36	1.43922e-212
Hck	5.04435e-44	-0.826248	0.023	0.49	9.99537e-40	9.53032e-213	-0.741629	0.014	0.442	1.88843e-208	7.01642e-59	-0.622914	0.055	0.388	1.3903e-54	5.04435e-44	2.8591e-212
Arpc4	4.73521e-29	-0.590639	0.215	0.578	9.38281e-25	1.28473e-212	-0.723744	0.283	0.698	2.54569e-208	5.21881e-47	-0.537924	0.273	0.56	1.03411e-42	4.73521e-29	3.85419e-212
Pik3cg	1.41056e-36	-0.729229	0.043	0.457	2.79503e-32	1.49604e-212	-0.75227	0.032	0.465	2.96441e-208	1.58369e-79	-0.782033	0.06	0.476	3.13809e-75	1.41056e-36	4.48813e-212
Sfpq	7.34609e-52	-0.893577	0.34	0.775	1.45563e-47	1.7808e-212	-0.729861	0.428	0.784	3.52866e-208	5.98988e-51	-0.60508	0.541	0.725	1.1869e-46	5.98988e-51	5.3424e-212
Ptprj	2.03242e-45	-0.808409	0.016	0.488	4.02724e-41	1.99752e-212	-0.736774	0.022	0.451	3.95809e-208	4.36034e-60	-0.600106	0.048	0.391	8.64001e-56	2.03242e-45	5.99257e-212
Nav3	1.07305e-26	-0.841091	0.273	0.578	2.12625e-22	2.61406e-212	-0.927681	0.424	0.754	5.17976e-208	2.72076e-50	-0.792728	0.548	0.696	5.39118e-46	1.07305e-26	7.84218e-212
Ndufv2	3.13787e-33	0.713759	0.543	0.253	6.21769e-29	3.47059e-212	0.867349	0.591	0.274	6.87698e-208	1.01015e-37	0.548233	0.399	0.212	2.00161e-33	3.13787e-33	1.04118e-211
Phip	6.13764e-41	-0.863902	0.176	0.611	1.21617e-36	7.85068e-211	-0.844639	0.198	0.618	1.55561e-206	3.5367e-46	-0.627243	0.28	0.554	7.00798e-42	6.13764e-41	2.3552e-210
Odc1	5.74601e-46	0.489384	0.367	0.092	1.13857e-41	1.3803e-210	0.585733	0.373	0.098	2.73507e-206	1.27436e-53	0.3818	0.266	0.085	2.52514e-49	5.74601e-46	4.14091e-210
Lcp2	1.4087e-38	-0.712592	0.035	0.467	2.79133e-34	1.99985e-210	-0.720436	0.022	0.45	3.9627e-206	3.7206e-66	-0.64343	0.055	0.424	7.37237e-62	1.4087e-38	5.99954e-210
Ppcdc	5.98985e-42	-0.820267	0.031	0.483	1.18689e-37	2.19487e-210	-0.756897	0.037	0.47	4.34913e-206	6.54205e-62	-0.661314	0.068	0.417	1.29631e-57	5.98985e-42	6.5846e-210
Slc6a6	1.40729e-48	-0.975981	0.086	0.578	2.78855e-44	2.21355e-210	-0.863476	0.099	0.529	4.38615e-206	2.25703e-68	-0.852582	0.135	0.507	4.47231e-64	1.40729e-48	6.64065e-210
Washc4	3.75199e-34	-0.687978	0.043	0.437	7.43458e-30	2.48758e-210	-0.763661	0.037	0.469	4.92913e-206	6.63665e-59	-0.643375	0.089	0.434	1.31505e-54	3.75199e-34	7.46273e-210
Hcfc1r1	1.22556e-38	0.660591	0.559	0.234	2.42845e-34	3.05275e-210	0.832664	0.534	0.219	6.04903e-206	1.22099e-47	0.550045	0.386	0.179	2.4194e-43	1.22556e-38	9.15826e-210
Syngr2	4.7158e-43	-0.822205	0.156	0.61	9.34436e-39	4.64309e-210	-0.727224	0.218	0.635	9.20028e-206	1.32876e-57	-0.634335	0.268	0.584	2.63293e-53	4.7158e-43	1.39293e-209
Itm2c	1.44626e-33	-0.71965	0.496	0.789	2.86576e-29	1.19689e-209	-0.722664	0.597	0.866	2.37163e-205	1.91114e-52	-0.57879	0.662	0.794	3.78692e-48	1.44626e-33	3.59066e-209
Dnm2	8.95343e-35	-0.66587	0.078	0.483	1.77412e-30	1.75893e-209	-0.731334	0.103	0.544	3.48532e-205	1.21554e-54	-0.586792	0.15	0.488	2.4086e-50	8.95343e-35	5.27679e-209
Gcnt1	5.40568e-38	-0.791287	0.031	0.456	1.07113e-33	2.15207e-209	-0.770675	0.06	0.488	4.26432e-205	3.62886e-83	-0.851998	0.089	0.509	7.19059e-79	5.40568e-38	6.4562e-209
Bcl2a1b	2.20744e-35	-0.74067	0.023	0.434	4.37405e-31	2.18184e-209	-0.775485	0.018	0.444	4.32332e-205	2.17684e-55	-0.591486	0.061	0.391	4.31341e-51	2.20744e-35	6.54553e-209
Npc1	3.0967e-35	-0.713126	0.109	0.512	6.13612e-31	9.14348e-209	-0.746472	0.104	0.535	1.81178e-204	4.39818e-63	-0.670154	0.16	0.523	8.715e-59	3.0967e-35	2.74304e-208
Dusp7	6.5156e-26	-0.55255	0.047	0.376	1.29107e-21	3.12373e-208	-0.753535	0.042	0.471	6.18966e-204	9.05228e-77	-0.777845	0.097	0.511	1.79371e-72	6.5156e-26	9.37118e-208
Lpin2	1.21863e-35	-0.7477	0.094	0.513	2.41472e-31	1.12548e-207	-0.773195	0.121	0.55	2.23014e-203	1.1722e-53	-0.615982	0.179	0.505	2.32272e-49	1.21863e-35	3.37645e-207
Mkln1	3.99965e-39	-0.757039	0.238	0.664	7.9253e-35	1.44153e-207	-0.737321	0.306	0.701	2.85638e-203	2.63733e-32	-0.449915	0.411	0.621	5.22587e-28	2.63733e-32	4.32458e-207
Tnfrsf21	1.77041e-32	-0.628566	0.035	0.417	3.50807e-28	1.94023e-207	-0.703061	0.019	0.442	3.84457e-203	8.40231e-62	-0.623936	0.068	0.42	1.66492e-57	1.77041e-32	5.82069e-207
Prpf38b	1.61699e-49	-0.918953	0.23	0.693	3.20407e-45	3.21617e-207	-0.738449	0.289	0.686	6.37285e-203	6.58439e-52	-0.614204	0.396	0.653	1.3047e-47	1.61699e-49	9.64852e-207
Gpr155	2.36129e-25	-0.541006	0.023	0.34	4.6789e-21	4.1532e-207	-0.737813	0.024	0.447	8.22956e-203	2.1033e-64	-0.679254	0.073	0.437	4.16769e-60	2.36129e-25	1.24596e-206
Il6st	4.06635e-22	-0.510796	0.066	0.364	8.05748e-18	4.24504e-207	-0.768697	0.092	0.525	8.41154e-203	4.76564e-67	-0.736314	0.138	0.507	9.44311e-63	4.06635e-22	1.27351e-206
Fcho2	6.23953e-42	-0.775915	0.293	0.714	1.23636e-37	6.66278e-207	-0.721313	0.382	0.753	1.32023e-202	2.00213e-52	-0.609864	0.476	0.694	3.96723e-48	6.23953e-42	1.99883e-206
Nsd1	3.68686e-37	-0.714536	0.25	0.659	7.30552e-33	6.9391e-207	-0.714809	0.323	0.721	1.37498e-202	1.6566e-51	-0.608325	0.435	0.666	3.28256e-47	3.68686e-37	2.08173e-206
Smg1	1.50675e-38	-0.74943	0.059	0.489	2.98562e-34	1.96961e-206	-0.751326	0.031	0.458	3.90278e-202	5.09011e-63	-0.67199	0.077	0.434	1.00861e-58	1.50675e-38	5.90882e-206
Vav1	1.71757e-34	-0.643107	0.031	0.429	3.40337e-30	2.29874e-206	-0.696204	0.015	0.436	4.55496e-202	1.06778e-53	-0.544562	0.051	0.367	2.11581e-49	1.71757e-34	6.89623e-206
Ahcyl2	8.15846e-51	0.760438	0.555	0.198	1.6166e-46	3.80369e-206	0.810461	0.508	0.196	7.53701e-202	2.21689e-103	0.870116	0.49	0.181	4.39277e-99	8.15846e-51	1.14111e-205
Reep3	1.21948e-36	-0.721127	0.168	0.58	2.41639e-32	4.85819e-206	-0.742835	0.222	0.638	9.6265e-202	6.08648e-63	-0.687164	0.29	0.611	1.20604e-58	1.21948e-36	1.45746e-205
Sema4d	9.40377e-35	-0.665345	0.031	0.434	1.86336e-30	9.41286e-206	-0.715597	0.025	0.447	1.86516e-201	1.66756e-67	-0.683187	0.063	0.434	3.30428e-63	9.40377e-35	2.82386e-205
Rac1	5.94426e-31	-0.627074	0.57	0.836	1.17786e-26	1.04015e-205	-0.682074	0.622	0.881	2.06105e-201	2.38443e-52	-0.530126	0.744	0.852	4.72476e-48	5.94426e-31	3.12044e-205
Lgals9	1.77713e-34	-0.661909	0.016	0.408	3.52138e-30	1.4628e-205	-0.715921	0.015	0.435	2.89853e-201	2.95437e-66	-0.673763	0.058	0.426	5.85407e-62	1.77713e-34	4.38839e-205
Zfp644	1.35181e-29	-0.576323	0.109	0.493	2.67862e-25	2.1803e-205	-0.727563	0.094	0.531	4.32027e-201	4.73582e-49	-0.540241	0.148	0.474	9.38402e-45	1.35181e-29	6.54091e-205
Camk2d	8.08013e-30	-0.662567	0.156	0.52	1.60108e-25	2.3867e-205	-0.757219	0.184	0.606	4.72924e-201	1.85339e-54	-0.633154	0.249	0.564	3.6725e-50	8.08013e-30	7.1601e-205
Hint2	1.14723e-47	0.707119	0.531	0.189	2.27324e-43	4.94137e-205	0.766877	0.504	0.194	9.79133e-201	6.19278e-54	0.545365	0.369	0.154	1.2271e-49	1.14723e-47	1.48241e-204
Fam91a1	6.00251e-30	-0.640903	0.102	0.485	1.1894e-25	6.31545e-205	-0.755103	0.11	0.54	1.25141e-200	4.10029e-56	-0.636344	0.162	0.501	8.12472e-52	6.00251e-30	1.89464e-204
Dapp1	2.09647e-29	-0.583467	0.023	0.378	4.15415e-25	3.98516e-204	-0.715904	0.031	0.451	7.8966e-200	3.19677e-51	-0.541122	0.055	0.36	6.3344e-47	2.09647e-29	1.19555e-203
Leng8	7.99813e-41	-0.752336	0.031	0.482	1.58483e-36	4.87803e-204	-0.705342	0.033	0.456	9.66581e-200	1.69482e-54	-0.582669	0.078	0.407	3.35829e-50	7.99813e-41	1.46341e-203
Retreg1	2.01365e-27	-0.609555	0.156	0.502	3.99006e-23	7.2925e-204	-0.755219	0.252	0.657	1.44501e-199	1.79326e-50	-0.616225	0.28	0.569	3.55335e-46	2.01365e-27	2.18775e-203
Peli1	1.11941e-32	-0.681927	0.102	0.5	2.21812e-28	1.87181e-203	-0.753926	0.07	0.5	3.70899e-199	5.0467e-58	-0.624559	0.116	0.47	1e-53	1.11941e-32	5.61543e-203
Csmd3	2.83119e-26	-0.674846	0.008	0.328	5.61001e-22	6.02896e-203	-0.867804	0.017	0.435	1.19464e-198	1.07192e-69	-0.848127	0.049	0.429	2.124e-65	2.83119e-26	1.80869e-202
Plcl2	1.44415e-22	-0.471867	0.027	0.321	2.86159e-18	7.47764e-203	-0.718803	0.013	0.428	1.48169e-198	4.74673e-68	-0.690403	0.053	0.425	9.40565e-64	1.44415e-22	2.24329e-202
mt-Co1	5.24419e-23	0.446853	0.984	0.99	1.03914e-18	1.40118e-202	0.85079	0.988	0.963	2.77643e-198	1.18361e-85	0.777727	0.993	0.954	2.34532e-81	5.24419e-23	4.20353e-202
Zfp638	4.13667e-36	-0.68358	0.164	0.591	8.19682e-32	3.54677e-202	-0.742872	0.163	0.589	7.02793e-198	1.07701e-48	-0.583566	0.235	0.538	2.13409e-44	4.13667e-36	1.06403e-201
Edem1	2.19475e-31	-0.620975	0.047	0.432	4.3489e-27	5.781e-202	-0.724346	0.028	0.447	1.1455e-197	2.59846e-71	-0.700417	0.068	0.456	5.14884e-67	2.19475e-31	1.7343e-201
Sla	1.83972e-41	-0.783333	0.039	0.489	3.6454e-37	1.27983e-201	-0.716024	0.016	0.431	2.53598e-197	1.04902e-54	-0.561481	0.055	0.382	2.07864e-50	1.83972e-41	3.83949e-201
Safb2	1.90048e-42	-0.784323	0.062	0.518	3.76581e-38	2.11621e-201	-0.711365	0.049	0.476	4.19326e-197	2.30043e-52	-0.562575	0.09	0.415	4.5583e-48	1.90048e-42	6.34862e-201
Ehd4	2.15022e-29	-0.641392	0.055	0.42	4.26065e-25	2.15952e-201	-0.756144	0.074	0.5	4.27908e-197	1.29588e-57	-0.662248	0.102	0.442	2.56778e-53	2.15022e-29	6.47855e-201
Numb	3.77185e-26	-0.57884	0.109	0.456	7.47391e-22	3.02571e-201	-0.761153	0.189	0.605	5.99544e-197	1.37408e-67	-0.749831	0.218	0.566	2.72274e-63	3.77185e-26	9.07712e-201
Cd52	1.90334e-58	-1.70584	0.234	0.724	3.77148e-54	3.86767e-201	-1.08054	0.262	0.641	7.66378e-197	4.88063e-37	-0.879419	0.35	0.55	9.67096e-33	4.88063e-37	1.1603e-200
Cerk	4.44317e-28	-0.610875	0.059	0.409	8.80414e-24	1.05564e-200	-0.727178	0.045	0.468	2.09175e-196	5.01441e-59	-0.6187	0.077	0.423	9.93605e-55	4.44317e-28	3.16692e-200
Tnrc6b	6.20866e-39	-0.753393	0.293	0.694	1.23025e-34	1.12466e-200	-0.728822	0.368	0.735	2.22851e-196	6.85706e-47	-0.572275	0.457	0.682	1.35873e-42	6.20866e-39	3.37397e-200
Snx20	1.62109e-33	-0.629993	0.02	0.411	3.2122e-29	8.74977e-200	-0.683568	0.017	0.428	1.73377e-195	3.34278e-53	-0.540059	0.041	0.355	6.62372e-49	1.62109e-33	2.62493e-199
Twf2	1.34178e-34	-0.645386	0.043	0.438	2.65874e-30	1.35646e-199	-0.687837	0.041	0.461	2.68783e-195	1.21386e-53	-0.563437	0.072	0.391	2.40526e-49	1.34178e-34	4.06939e-199
Maml3	2.90817e-25	-0.54548	0.027	0.345	5.76254e-21	1.55297e-199	-0.753375	0.026	0.441	3.07721e-195	2.24536e-58	-0.635813	0.063	0.409	4.44918e-54	2.90817e-25	4.65891e-199
Ash1l	3.00305e-48	-0.872602	0.262	0.709	5.95053e-44	3.68316e-199	-0.712854	0.35	0.723	7.29817e-195	1.23077e-52	-0.620614	0.461	0.689	2.43878e-48	3.00305e-48	1.10495e-198
Lhfpl2	1.51907e-32	-0.666624	0.02	0.403	3.01004e-28	4.06905e-199	-0.743574	0.029	0.445	8.06281e-195	2.10743e-71	-0.746845	0.051	0.431	4.17587e-67	1.51907e-32	1.22071e-198
Tomm6	3.51063e-38	0.754687	0.762	0.482	6.95632e-34	4.65026e-199	0.973224	0.696	0.443	9.21449e-195	6.54658e-55	0.769982	0.611	0.407	1.2972e-50	3.51063e-38	1.39508e-198
Ms4a6b	8.22874e-30	-0.691563	0.012	0.366	1.63052e-25	6.52372e-199	-0.747693	0.014	0.424	1.29268e-194	9.88833e-57	-0.633928	0.043	0.368	1.95937e-52	8.22874e-30	1.95712e-198
Tfe3	5.79968e-37	-0.744749	0.035	0.448	1.14921e-32	6.94581e-199	-0.732003	0.038	0.456	1.37631e-194	5.15661e-75	-0.755437	0.07	0.467	1.02178e-70	5.79968e-37	2.08374e-198
Taz	8.06999e-31	-0.595332	0.035	0.408	1.59907e-26	7.99287e-199	-0.707149	0.04	0.457	1.58379e-194	1.40519e-49	-0.540856	0.073	0.377	2.78439e-45	8.06999e-31	2.39786e-198
Setd2	9.03962e-37	-0.712268	0.074	0.498	1.7912e-32	1.25317e-198	-0.735742	0.04	0.457	2.48315e-194	3.15373e-70	-0.702169	0.065	0.449	6.24912e-66	9.03962e-37	3.7595e-198
Ets1	1.20799e-32	-0.69936	0.023	0.405	2.39364e-28	1.66193e-198	-0.745747	0.02	0.43	3.29312e-194	1.83176e-58	-0.635131	0.049	0.381	3.62963e-54	1.20799e-32	4.98579e-198
Zfp950	1.19014e-28	-0.660499	0.062	0.418	2.35825e-24	4.68538e-198	-0.763797	0.031	0.449	9.28409e-194	3.33268e-62	-0.665746	0.061	0.417	6.60371e-58	1.19014e-28	1.40562e-197
Mob1a	8.70864e-34	-0.664528	0.195	0.592	1.72562e-29	6.45361e-198	-0.709228	0.215	0.624	1.27878e-193	3.26604e-55	-0.595969	0.288	0.599	6.47167e-51	8.70864e-34	1.93608e-197
Grk2	3.15854e-30	-0.598633	0.07	0.447	6.25865e-26	9.33822e-198	-0.677986	0.041	0.459	1.85037e-193	2.08761e-53	-0.546243	0.102	0.44	4.1366e-49	3.15854e-30	2.80147e-197
Eef2k	1.97096e-30	-0.664345	0.035	0.4	3.90545e-26	1.25245e-197	-0.715981	0.031	0.445	2.48172e-193	1.36834e-55	-0.593725	0.056	0.385	2.71137e-51	1.97096e-30	3.75734e-197
Zfp292	5.47474e-42	-0.854729	0.145	0.59	1.08482e-37	2.8313e-197	-0.769569	0.184	0.594	5.61023e-193	7.39372e-58	-0.689525	0.23	0.546	1.46507e-53	5.47474e-42	8.49391e-197
Bclaf1	5.71498e-43	-0.845859	0.309	0.715	1.13242e-38	3.96412e-197	-0.720451	0.374	0.735	7.85489e-193	4.5755e-44	-0.547416	0.486	0.689	9.06636e-40	5.71498e-43	1.18923e-196
Bphl	9.44044e-49	0.477352	0.367	0.088	1.87062e-44	8.13637e-197	0.5699	0.369	0.1	1.61222e-192	2.56357e-58	0.386148	0.263	0.079	5.0797e-54	9.44044e-49	2.44091e-196
Lacc1	1.34622e-33	-0.712863	0.027	0.414	2.66754e-29	9.62759e-197	-0.736176	0.02	0.427	1.90771e-192	9.41393e-65	-0.674793	0.063	0.432	1.86537e-60	1.34622e-33	2.88828e-196
Hivep3	7.80693e-30	-0.642404	0.016	0.369	1.54694e-25	1.18239e-196	-0.744162	0.018	0.425	2.34291e-192	4.36126e-60	-0.633877	0.061	0.407	8.64183e-56	7.80693e-30	3.54718e-196
Celf1	4.34013e-36	-0.722595	0.168	0.579	8.59996e-32	1.22349e-196	-0.714517	0.209	0.621	2.42435e-192	2.55339e-49	-0.576751	0.28	0.576	5.05954e-45	4.34013e-36	3.67048e-196
Lrp1	6.3836e-35	-0.813083	0.547	0.788	1.26491e-30	2.26515e-196	-0.73214	0.627	0.863	4.48839e-192	3.98153e-46	-0.565322	0.77	0.834	7.8894e-42	6.3836e-35	6.79544e-196
Nfat5	1.65894e-33	-0.732	0.086	0.485	3.28719e-29	2.30894e-196	-0.772395	0.05	0.471	4.57517e-192	4.95079e-58	-0.654331	0.092	0.437	9.80999e-54	1.65894e-33	6.92682e-196
Sod2	4.95898e-32	0.630757	0.5	0.215	9.82622e-28	2.45583e-196	0.779016	0.521	0.214	4.86624e-192	1.94724e-52	0.562019	0.399	0.178	3.85846e-48	4.95898e-32	7.3675e-196
Filip1l	3.44482e-30	-0.680285	0.02	0.381	6.82592e-26	3.0614e-196	-0.770098	0.015	0.421	6.06617e-192	1.09831e-46	-0.556824	0.046	0.332	2.17629e-42	3.44482e-30	9.1842e-196
Cadm1	6.25924e-47	-1.01354	0.094	0.581	1.24027e-42	1.86245e-195	-0.777005	0.104	0.517	3.69044e-191	4.90536e-62	-0.727544	0.16	0.508	9.71997e-58	6.25924e-47	5.58734e-195
H2-T23	6.31997e-35	-0.691832	0.078	0.486	1.2523e-30	1.90034e-195	-0.726058	0.078	0.501	3.76553e-191	6.08692e-60	-0.629445	0.065	0.409	1.20612e-55	6.31997e-35	5.70103e-195
Tjp1	3.48956e-23	-0.552395	0.059	0.371	6.91457e-19	2.79204e-195	-0.763255	0.111	0.529	5.53243e-191	1.01147e-66	-0.739917	0.147	0.521	2.00424e-62	3.48956e-23	8.37612e-195
Pnpla7	1.97689e-36	-0.706891	0.051	0.468	3.91721e-32	3.706e-195	-0.70281	0.022	0.426	7.34344e-191	2.61472e-53	-0.565888	0.058	0.375	5.18106e-49	1.97689e-36	1.1118e-194
Arhgef2	5.09246e-38	-0.701361	0.035	0.456	1.00907e-33	7.70102e-195	-0.674583	0.024	0.43	1.52596e-190	5.85562e-54	-0.562867	0.061	0.38	1.16029e-49	5.09246e-38	2.31031e-194
Kmt2c	3.78903e-38	-0.756838	0.074	0.508	7.50797e-34	1.66393e-194	-0.739686	0.081	0.497	3.29708e-190	1.52651e-64	-0.691237	0.119	0.491	3.02478e-60	3.78903e-38	4.9918e-194
mt-Nd4l	1.07376e-27	0.628304	0.871	0.687	2.12765e-23	1.98758e-194	0.836712	0.901	0.654	3.93839e-190	3.49389e-84	0.706086	0.962	0.76	6.92314e-80	1.07376e-27	5.96274e-194
Nsd3	1.51922e-36	-0.712322	0.074	0.495	3.01034e-32	4.0778e-194	-0.707903	0.058	0.473	8.08016e-190	5.81252e-59	-0.587798	0.085	0.439	1.15175e-54	1.51922e-36	1.22334e-193
Xiap	1.37107e-32	-0.648608	0.152	0.548	2.71678e-28	4.38641e-194	-0.702234	0.129	0.55	8.69167e-190	1.31235e-54	-0.59347	0.174	0.509	2.60043e-50	1.37107e-32	1.31592e-193
Tubgcp5	2.68651e-38	-0.819114	0.105	0.527	5.32332e-34	4.39449e-194	-0.739147	0.176	0.586	8.70769e-190	3.46358e-69	-0.751353	0.22	0.576	6.86308e-65	2.68651e-38	1.31835e-193
Stard9	5.08392e-39	-0.777367	0.02	0.45	1.00738e-34	9.67305e-194	-0.714424	0.019	0.423	1.91671e-189	5.80391e-68	-0.694319	0.044	0.415	1.15004e-63	5.08392e-39	2.90191e-193
Sh3bgrl3	6.0278e-64	-1.23247	0.438	0.855	1.19441e-59	1.07585e-193	-0.779955	0.557	0.834	2.1318e-189	4.44893e-32	-0.543136	0.647	0.741	8.81556e-28	4.44893e-32	3.22756e-193
Krit1	3.17637e-39	-0.807559	0.051	0.49	6.29397e-35	1.93496e-193	-0.755617	0.061	0.479	3.83413e-189	4.87943e-54	-0.596981	0.106	0.445	9.66859e-50	3.17637e-39	5.80489e-193
Rap1gds1	1.93734e-38	-0.733649	0.082	0.509	3.83883e-34	3.21172e-193	-0.699103	0.119	0.536	6.36402e-189	1.68166e-51	-0.569639	0.176	0.505	3.3322e-47	1.93734e-38	9.63516e-193
Cltc	2.35244e-24	-0.578777	0.617	0.803	4.66135e-20	5.25755e-193	-0.695104	0.653	0.887	1.04178e-188	7.2131e-51	-0.555029	0.792	0.874	1.42927e-46	2.35244e-24	1.57726e-192
Cd2ap	1.52517e-25	-0.623516	0.414	0.701	3.02213e-21	1.77961e-192	-0.708038	0.504	0.809	3.5263e-188	2.62476e-39	-0.529384	0.633	0.751	5.20096e-35	1.52517e-25	5.33883e-192
Tnfrsf1b	5.33156e-34	-0.660013	0.02	0.41	1.05645e-29	7.31749e-192	-0.671383	0.016	0.416	1.44996e-187	9.87143e-53	-0.557973	0.053	0.366	1.95602e-48	5.33156e-34	2.19525e-191
Clec4a3	4.08351e-31	-0.705583	0.012	0.378	8.09148e-27	1.45929e-191	-0.7538	0.02	0.422	2.89159e-187	9.17751e-59	-0.649185	0.048	0.383	1.81852e-54	4.08351e-31	4.37788e-191
Zfp90	4.53408e-34	-0.66544	0.004	0.393	8.98429e-30	2.27958e-191	-0.696592	0.02	0.422	4.51698e-187	1.74063e-53	-0.561446	0.06	0.383	3.44905e-49	4.53408e-34	6.83873e-191
Rtn4rl1	9.83661e-25	-0.538529	0.047	0.363	1.94912e-20	3.37832e-191	-0.690035	0.047	0.456	6.69414e-187	2.05515e-61	-0.640712	0.07	0.418	4.07229e-57	9.83661e-25	1.0135e-190
Bptf	3.74618e-35	-0.71619	0.227	0.622	7.42306e-31	4.66711e-191	-0.712395	0.271	0.663	9.24788e-187	3.98006e-44	-0.585848	0.365	0.615	7.88649e-40	3.74618e-35	1.40013e-190
Plod3	2.90425e-28	-0.570692	0.035	0.382	5.75477e-24	4.99197e-191	-0.674912	0.035	0.439	9.8916e-187	7.65347e-59	-0.59483	0.058	0.393	1.51654e-54	2.90425e-28	1.49759e-190
Tra2b	1.25258e-31	-0.641901	0.191	0.577	2.48199e-27	5.41505e-191	-0.692168	0.198	0.609	1.07299e-186	5.87045e-41	-0.509503	0.247	0.527	1.16323e-36	1.25258e-31	1.62452e-190
Atp6v0b	5.36578e-21	-0.519948	0.816	0.894	1.06323e-16	5.45622e-191	-0.647969	0.879	0.964	1.08115e-186	8.93824e-55	-0.52786	0.892	0.938	1.77111e-50	5.36578e-21	1.63687e-190
Cotl1	1.2369e-44	-0.882146	0.188	0.646	2.45092e-40	1.13013e-190	-0.714777	0.271	0.663	2.23936e-186	3.74696e-43	-0.558583	0.309	0.565	7.42459e-39	3.74696e-43	3.39039e-190
Rreb1	4.34928e-32	-0.650455	0.02	0.395	8.61809e-28	1.29069e-190	-0.689642	0.031	0.436	2.55751e-186	1.79229e-66	-0.661609	0.049	0.42	3.55141e-62	4.34928e-32	3.87208e-190
Clec4a2	2.85996e-29	-0.636783	0.031	0.39	5.667e-25	1.30735e-190	-0.682892	0.014	0.412	2.59051e-186	1.28813e-61	-0.637867	0.039	0.384	2.55244e-57	2.85996e-29	3.92204e-190
Ogfrl1	1.30234e-46	-0.917657	0.09	0.578	2.58058e-42	1.36428e-190	-0.740041	0.105	0.517	2.70333e-186	5.13313e-61	-0.682211	0.145	0.496	1.01713e-56	1.30234e-46	4.09285e-190
Cetn2	4.00507e-35	0.601799	0.461	0.175	7.93604e-31	2.04708e-190	0.80601	0.484	0.186	4.0563e-186	5.17884e-56	0.599322	0.418	0.188	1.02619e-51	4.00507e-35	6.14125e-190
Cysltr1	2.68225e-26	-0.591862	0.027	0.355	5.31488e-22	2.50305e-190	-0.70801	0.022	0.423	4.9598e-186	1.5889e-50	-0.571457	0.07	0.384	3.14841e-46	2.68225e-26	7.50916e-190
Cebpd	3.47076e-37	-0.827627	0.047	0.467	6.87731e-33	2.60798e-190	-0.727319	0.02	0.419	5.16771e-186	7.94359e-53	-0.547466	0.031	0.34	1.57402e-48	3.47076e-37	7.82393e-190
Hnrnpul1	2.39017e-34	-0.66995	0.117	0.528	4.73611e-30	3.31184e-190	-0.693735	0.116	0.532	6.56241e-186	8.31e-58	-0.586576	0.128	0.481	1.64663e-53	2.39017e-34	9.93551e-190
Lrrc3	3.42036e-36	-0.725411	0.008	0.415	6.77745e-32	1.12281e-189	-0.690986	0.016	0.414	2.22485e-185	5.20886e-63	-0.655845	0.038	0.386	1.03213e-58	3.42036e-36	3.36843e-189
Gmip	9.27241e-35	-0.674221	0.027	0.427	1.83733e-30	1.219e-189	-0.673076	0.018	0.416	2.41545e-185	6.72959e-57	-0.580813	0.051	0.381	1.33347e-52	9.27241e-35	3.65701e-189
Mlec	2.70899e-25	-0.573117	0.141	0.478	5.36787e-21	2.264e-189	-0.691469	0.169	0.581	4.48611e-185	2.24791e-48	-0.560537	0.206	0.516	4.45424e-44	2.70899e-25	6.79199e-189
Ptpra	3.87258e-32	-0.664054	0.324	0.691	7.67352e-28	3.1364e-189	-0.669643	0.388	0.742	6.21477e-185	5.11108e-49	-0.594735	0.476	0.687	1.01276e-44	3.87258e-32	9.40919e-189
Pdgfb	2.0117e-30	-0.733289	0.141	0.504	3.98619e-26	4.09987e-189	-0.747553	0.212	0.612	8.12389e-185	2.05699e-57	-0.689425	0.263	0.577	4.07592e-53	2.0117e-30	1.22996e-188
Lims1	3.03137e-28	-0.603236	0.105	0.461	6.00667e-24	4.15433e-189	-0.708279	0.129	0.542	8.23181e-185	1.16597e-56	-0.61826	0.162	0.508	2.31036e-52	3.03137e-28	1.2463e-188
Hsd17b11	1.51997e-35	-0.659779	0.051	0.454	3.01181e-31	1.0936e-188	-0.681869	0.058	0.466	2.16696e-184	3.09618e-70	-0.660603	0.067	0.457	6.13508e-66	1.51997e-35	3.28079e-188
Clip1	4.6168e-31	-0.65021	0.035	0.404	9.14818e-27	1.1985e-188	-0.69634	0.023	0.424	2.37483e-184	2.3746e-62	-0.660098	0.072	0.43	4.70527e-58	4.6168e-31	3.59551e-188
Atf7ip	3.9679e-35	-0.710831	0.055	0.457	7.8624e-31	1.2041e-188	-0.708572	0.057	0.468	2.38593e-184	4.89238e-64	-0.668709	0.104	0.472	9.69426e-60	3.9679e-35	3.6123e-188
Kdm2a	3.13294e-35	-0.667693	0.086	0.502	6.20792e-31	1.21515e-188	-0.685752	0.063	0.475	2.40782e-184	1.62483e-59	-0.610805	0.078	0.427	3.2196e-55	3.13294e-35	3.64545e-188
Kmt2a	7.54411e-35	-0.760755	0.09	0.495	1.49486e-30	1.80829e-188	-0.767638	0.113	0.518	3.58313e-184	2.38877e-74	-0.790318	0.148	0.54	4.73335e-70	7.54411e-35	5.42487e-188
Tspan3	1.04815e-43	0.874302	0.699	0.386	2.0769e-39	2.32835e-188	0.937038	0.671	0.424	4.61362e-184	1.20005e-37	0.64679	0.58	0.423	2.37791e-33	1.20005e-37	6.98504e-188
Sox4	5.39705e-20	-0.648616	0.145	0.433	1.06943e-15	2.61637e-188	-0.881552	0.196	0.584	5.18433e-184	2.25583e-55	-0.766951	0.258	0.56	4.46993e-51	5.39705e-20	7.8491e-188
Heatr5a	3.41488e-37	-0.71811	0.031	0.453	6.76658e-33	5.05197e-188	-0.691408	0.023	0.422	1.00105e-183	6.44672e-49	-0.525359	0.06	0.366	1.27742e-44	3.41488e-37	1.51559e-187
Mfap3	2.55411e-29	-0.606079	0.023	0.376	5.06096e-25	5.19273e-188	-0.657415	0.02	0.416	1.02894e-183	2.75971e-58	-0.593139	0.043	0.374	5.46837e-54	2.55411e-29	1.55782e-187
Ankrd17	6.44702e-40	-0.805423	0.09	0.53	1.27748e-35	7.66058e-188	-0.748321	0.091	0.504	1.51794e-183	3.99708e-53	-0.605753	0.116	0.449	7.92021e-49	6.44702e-40	2.29817e-187
Aftph	1.99287e-37	-0.780516	0.156	0.57	3.94887e-33	8.67968e-188	-0.698484	0.171	0.58	1.71988e-183	9.58855e-43	-0.530257	0.229	0.515	1.89997e-38	1.99287e-37	2.6039e-187
Jak1	1.50995e-36	-0.689954	0.188	0.604	2.99196e-32	1.04402e-187	-0.685924	0.217	0.621	2.06872e-183	2.42165e-58	-0.637026	0.27	0.586	4.7985e-54	1.50995e-36	3.13205e-187
Zkscan3	3.86842e-34	-0.710086	0.082	0.487	7.66527e-30	1.25345e-187	-0.714541	0.077	0.488	2.48372e-183	1.8536e-48	-0.551682	0.104	0.416	3.67291e-44	3.86842e-34	3.76036e-187
Plgrkt	1.01185e-20	-0.517918	0.164	0.463	2.00497e-16	1.68653e-187	-0.680477	0.092	0.506	3.34187e-183	1.30471e-53	-0.562733	0.099	0.43	2.58528e-49	1.01185e-20	5.0596e-187
Rab8b	3.98745e-33	-0.651998	0.059	0.452	7.90112e-29	3.8374e-187	-0.693339	0.055	0.462	7.6038e-183	1.09622e-66	-0.677437	0.082	0.459	2.17215e-62	3.98745e-33	1.15122e-186
Arsb	1.34731e-27	-0.680591	0.23	0.563	2.66969e-23	3.88923e-187	-0.732273	0.27	0.646	7.70651e-183	8.95599e-56	-0.687662	0.329	0.612	1.77463e-51	1.34731e-27	1.16677e-186
Atp8a2	1.898e-26	-0.580345	0.035	0.368	3.76089e-22	4.57999e-187	-0.676062	0.014	0.406	9.07525e-183	8.82372e-65	-0.662839	0.039	0.394	1.74842e-60	1.898e-26	1.374e-186
Arap3	3.6061e-32	-0.622836	0.016	0.388	7.14549e-28	5.49837e-187	-0.672589	0.02	0.414	1.0895e-182	4.69946e-59	-0.598213	0.044	0.38	9.31199e-55	3.6061e-32	1.64951e-186
Lrba	8.92129e-17	-0.463921	0.082	0.332	1.76775e-12	5.81967e-187	-0.758886	0.069	0.481	1.15317e-182	1.57308e-54	-0.639535	0.111	0.443	3.11705e-50	8.92129e-17	1.7459e-186
Tle5	4.08809e-20	0.569252	0.586	0.385	8.10056e-16	8.84355e-187	0.882669	0.64	0.366	1.75235e-182	3.01813e-23	0.493687	0.462	0.332	5.98043e-19	4.08809e-20	2.65307e-186
Slc11a1	1.76998e-36	-0.748814	0.031	0.443	3.50722e-32	1.01696e-186	-0.701876	0.016	0.408	2.0151e-182	3.29798e-54	-0.589196	0.031	0.344	6.53496e-50	1.76998e-36	3.05087e-186
Ppp3ca	1.22455e-39	-0.738265	0.266	0.68	2.42645e-35	1.2914e-186	-0.697608	0.392	0.738	2.55891e-182	3.93379e-53	-0.620084	0.529	0.736	7.7948e-49	1.22455e-39	3.8742e-186
Foxp1	1.43703e-33	-0.731925	0.023	0.415	2.84747e-29	1.34735e-186	-0.758811	0.024	0.419	2.66978e-182	1.93554e-54	-0.665082	0.084	0.412	3.83527e-50	1.43703e-33	4.04206e-186
Rsbn1l	3.26618e-27	-0.557025	0.109	0.463	6.47193e-23	3.66432e-186	-0.657456	0.085	0.5	7.26084e-182	8.02394e-60	-0.618582	0.09	0.443	1.58994e-55	3.26618e-27	1.09929e-185
Tusc3	5.12549e-47	0.619651	0.449	0.137	1.01562e-42	4.60963e-186	0.660953	0.443	0.155	9.13398e-182	6.92116e-46	0.487463	0.331	0.138	1.37143e-41	6.92116e-46	1.38289e-185
Csk	2.72666e-30	-0.585302	0.07	0.442	5.40289e-26	8.32508e-186	-0.666563	0.035	0.431	1.64962e-181	2.95718e-56	-0.577433	0.07	0.4	5.85964e-52	2.72666e-30	2.49753e-185
Ttc28	9.25419e-30	-0.705809	0.035	0.393	1.83372e-25	2.04804e-185	-0.761714	0.03	0.426	4.05819e-181	2.40494e-60	-0.692095	0.089	0.444	4.76538e-56	9.25419e-30	6.14412e-185
Il21r	6.55682e-24	-0.49452	0.012	0.309	1.29923e-19	2.42456e-185	-0.660196	0.02	0.409	4.80426e-181	5.44099e-48	-0.511282	0.055	0.35	1.07813e-43	6.55682e-24	7.27367e-185
Ulk2	8.71626e-26	-0.570698	0.09	0.435	1.72713e-21	2.62636e-185	-0.69778	0.075	0.486	5.20413e-181	2.84268e-56	-0.621092	0.111	0.45	5.63277e-52	8.71626e-26	7.87908e-185
Mafg	7.28286e-46	-0.879675	0.039	0.517	1.4431e-41	3.15302e-185	-0.711784	0.058	0.462	6.2477e-181	8.65006e-55	-0.606339	0.099	0.432	1.71401e-50	7.28286e-46	9.45905e-185
Ccnt2	2.25116e-37	-0.687544	0.043	0.463	4.46066e-33	3.72592e-185	-0.646029	0.035	0.434	7.38291e-181	1.28018e-53	-0.53649	0.061	0.387	2.53667e-49	2.25116e-37	1.11778e-184
Tut7	1.19904e-37	-0.760445	0.191	0.603	2.3759e-33	4.0303e-185	-0.710231	0.203	0.597	7.98604e-181	3.37573e-50	-0.593258	0.265	0.565	6.68901e-46	1.19904e-37	1.20909e-184
Tifab	1.87992e-26	-0.537778	0.02	0.343	3.72506e-22	5.22991e-185	-0.64814	0.017	0.406	1.03631e-180	2.63283e-55	-0.563648	0.039	0.358	5.21696e-51	1.87992e-26	1.56897e-184
Ntpcr	8.68078e-39	-0.801493	0.051	0.482	1.7201e-34	1.02849e-184	-0.70216	0.073	0.48	2.03796e-180	9.01282e-55	-0.590727	0.078	0.408	1.78589e-50	8.68078e-39	3.08548e-184
Ctsc	8.06222e-43	-0.930143	0.422	0.763	1.59753e-38	1.08712e-184	-0.722587	0.513	0.805	2.15413e-180	2.72982e-38	-0.554544	0.58	0.711	5.40914e-34	2.72982e-38	3.26136e-184
Casp8	8.93832e-27	-0.579007	0.066	0.409	1.77113e-22	7.96415e-184	-0.688206	0.06	0.463	1.5781e-179	2.16984e-48	-0.535856	0.101	0.411	4.29954e-44	8.93832e-27	2.38925e-183
Gatad2b	7.63203e-31	-0.645892	0.102	0.479	1.51229e-26	9.95589e-184	-0.682073	0.052	0.455	1.97276e-179	3.33783e-48	-0.543553	0.097	0.409	6.6139e-44	7.63203e-31	2.98677e-183
Ctnnal1	1.56408e-36	0.569465	0.332	0.093	3.09922e-32	1.26545e-183	0.597682	0.353	0.097	2.50749e-179	2.26819e-79	0.591115	0.334	0.101	4.49442e-75	1.56408e-36	3.79635e-183
Gpsm3	7.49398e-33	-0.682639	0.023	0.412	1.48493e-28	3.82454e-183	-0.63763	0.02	0.408	7.57833e-179	2.86429e-53	-0.527504	0.024	0.331	5.6756e-49	7.49398e-33	1.14736e-182
mt-Nd3	1.24661e-35	0.746178	0.969	0.877	2.47015e-31	4.60459e-183	0.845095	0.964	0.829	9.12399e-179	4.65643e-85	0.794733	0.98	0.853	9.22672e-81	1.24661e-35	1.38138e-182
Pabpc1	8.34837e-54	-0.959979	0.445	0.848	1.65423e-49	4.66993e-183	-0.675035	0.523	0.814	9.25347e-179	1.17194e-37	-0.502598	0.659	0.771	2.32219e-33	1.17194e-37	1.40098e-182
Uhrf2	2.30017e-31	-0.654533	0.035	0.406	4.55779e-27	6.35504e-183	-0.667075	0.025	0.416	1.25925e-178	1.35878e-46	-0.507656	0.06	0.351	2.69242e-42	2.30017e-31	1.90651e-182
Kansl1	4.52452e-32	-0.588981	0.062	0.447	8.96533e-28	8.2655e-183	-0.6497	0.053	0.451	1.63781e-178	1.07995e-50	-0.505011	0.094	0.419	2.13993e-46	4.52452e-32	2.47965e-182
Tet3	7.92488e-37	-0.714904	0.035	0.451	1.57032e-32	1.27856e-182	-0.662637	0.028	0.421	2.53347e-178	7.06062e-52	-0.546803	0.063	0.378	1.39906e-47	7.92488e-37	3.83568e-182
Itgav	1.04291e-26	-0.606388	0.117	0.46	2.06653e-22	2.07665e-182	-0.691624	0.079	0.481	4.11488e-178	4.69458e-53	-0.582052	0.13	0.466	9.3023e-49	1.04291e-26	6.22995e-182
Kat6a	2.74556e-30	-0.622969	0.102	0.479	5.44033e-26	5.65783e-182	-0.702472	0.105	0.509	1.1211e-177	2.64833e-66	-0.694995	0.13	0.505	5.24767e-62	2.74556e-30	1.69735e-181
Wdr26	1.87114e-38	-0.72988	0.223	0.649	3.70767e-34	1.21244e-181	-0.660466	0.239	0.634	2.40245e-177	4.20871e-42	-0.520046	0.304	0.574	8.33955e-38	1.87114e-38	3.63731e-181
Tent5a	2.81959e-28	-0.799161	0.184	0.539	5.58701e-24	2.98285e-181	-0.874731	0.161	0.555	5.91052e-177	7.14031e-32	-0.51032	0.195	0.435	1.41485e-27	2.81959e-28	8.94855e-181
Ubc	4.3725e-12	-0.37641	0.781	0.868	8.66411e-08	4.20755e-181	-0.681044	0.816	0.957	8.33726e-177	1.00334e-49	-0.522933	0.848	0.899	1.98811e-45	4.3725e-12	1.26227e-180
Pik3ap1	2.43349e-32	-0.637146	0.023	0.401	4.82195e-28	7.24938e-181	-0.638971	0.012	0.395	1.43647e-176	3.72536e-51	-0.530461	0.039	0.341	7.3818e-47	2.43349e-32	2.17481e-180
Bmyc	4.16053e-24	-0.551086	0.102	0.426	8.24408e-20	8.50349e-181	-0.705497	0.101	0.509	1.68497e-176	2.78083e-50	-0.552817	0.114	0.435	5.51022e-46	4.16053e-24	2.55105e-180
Ppp1r9a	3.23215e-37	-0.792629	0.094	0.511	6.40451e-33	1.00067e-180	-0.717087	0.147	0.541	1.98283e-176	4.46431e-65	-0.750092	0.215	0.561	8.84602e-61	3.23215e-37	3.00202e-180
Adora3	4.43156e-26	-0.548659	0.012	0.33	8.78114e-22	1.08877e-180	-0.650977	0.012	0.395	2.15739e-176	8.57223e-52	-0.558316	0.043	0.348	1.69859e-47	4.43156e-26	3.2663e-180
Zdhhc20	2.40056e-29	-0.606903	0.094	0.469	4.75671e-25	1.61537e-180	-0.675355	0.068	0.468	3.20085e-176	1.9044e-56	-0.615148	0.099	0.434	3.77357e-52	2.40056e-29	4.84611e-180
Rptor	3.49903e-37	-0.697905	0.008	0.422	6.93333e-33	1.90829e-180	-0.656163	0.028	0.415	3.78128e-176	6.95385e-46	-0.49391	0.061	0.35	1.37791e-41	3.49903e-37	5.72488e-180
Rassf4	6.47596e-32	-0.661928	0.023	0.4	1.28321e-27	2.07758e-180	-0.671902	0.016	0.398	4.11673e-176	3.13127e-43	-0.487249	0.053	0.329	6.20461e-39	6.47596e-32	6.23275e-180
Gtpbp2	8.48644e-30	-0.564658	0.027	0.386	1.68159e-25	3.574e-180	-0.630733	0.032	0.422	7.08188e-176	1.08774e-44	-0.471659	0.063	0.344	2.15536e-40	8.48644e-30	1.0722e-179
Arhgap31	1.07703e-26	-0.564441	0.023	0.354	2.13414e-22	3.96523e-180	-0.684063	0.018	0.401	7.8571e-176	1.28383e-58	-0.614992	0.039	0.369	2.54391e-54	1.07703e-26	1.18957e-179
Numa1	1.55254e-28	-0.619687	0.105	0.472	3.07637e-24	4.76924e-180	-0.675889	0.069	0.47	9.45024e-176	1.49847e-55	-0.598179	0.102	0.445	2.96922e-51	1.55254e-28	1.43077e-179
Sgpl1	1.72873e-32	-0.640345	0.051	0.439	3.42548e-28	5.9482e-180	-0.660133	0.039	0.429	1.17863e-175	2.85889e-55	-0.593532	0.07	0.398	5.66489e-51	1.72873e-32	1.78446e-179
Kif21b	2.02948e-33	-0.647855	0.02	0.405	4.02142e-29	1.45099e-179	-0.658591	0.017	0.398	2.87514e-175	2.74423e-67	-0.679521	0.046	0.413	5.43769e-63	2.02948e-33	4.35298e-179
Hnrnpa2b1	3.86801e-34	-0.717128	0.777	0.92	7.66445e-30	1.61631e-179	-0.651585	0.849	0.968	3.20273e-175	2.82186e-70	-0.613659	0.899	0.959	5.59151e-66	3.86801e-34	4.84894e-179
Prrc2c	1.05774e-34	-0.724131	0.363	0.728	2.09591e-30	2.29052e-179	-0.686615	0.45	0.771	4.53866e-175	1.17406e-55	-0.619305	0.558	0.756	2.3264e-51	1.05774e-34	6.87155e-179
Hhex	3.75337e-29	-0.566974	0.016	0.363	7.4373e-25	2.5655e-179	-0.636219	0.013	0.394	5.08354e-175	1.79489e-59	-0.621581	0.044	0.376	3.55658e-55	3.75337e-29	7.69651e-179
P2rx7	6.42946e-32	-0.631068	0.023	0.4	1.274e-27	2.81293e-179	-0.631173	0.011	0.389	5.57381e-175	4.06955e-53	-0.550142	0.038	0.345	8.06382e-49	6.42946e-32	8.43878e-179
Bnip2	1.03084e-32	-0.649838	0.078	0.473	2.0426e-28	3.76748e-179	-0.674838	0.053	0.449	7.46527e-175	1.78432e-57	-0.602282	0.063	0.402	3.53562e-53	1.03084e-32	1.13024e-178
Slc12a9	1.55031e-32	-0.636424	0.031	0.412	3.07193e-28	4.59388e-179	-0.630655	0.021	0.404	9.10278e-175	1.00375e-51	-0.53267	0.044	0.349	1.98892e-47	1.55031e-32	1.37817e-178
Tcirg1	5.65715e-35	-0.686411	0.031	0.431	1.12096e-30	4.92827e-179	-0.639895	0.028	0.414	9.76538e-175	1.12651e-47	-0.520419	0.06	0.353	2.23218e-43	5.65715e-35	1.47848e-178
Lpcat3	2.42607e-21	-0.470685	0.066	0.36	4.80725e-17	5.2027e-179	-0.654745	0.055	0.447	1.03092e-174	1.77063e-54	-0.567175	0.056	0.377	3.5085e-50	2.42607e-21	1.56081e-178
Klhl24	3.78136e-33	-0.651905	0.145	0.562	7.49277e-29	6.43348e-179	-0.671913	0.139	0.543	1.27479e-174	8.67611e-58	-0.622814	0.155	0.499	1.71917e-53	3.78136e-33	1.93004e-178
Soga1	2.56765e-27	-0.559567	0.02	0.355	5.0878e-23	6.68222e-179	-0.646674	0.017	0.398	1.32408e-174	2.55361e-58	-0.582335	0.032	0.365	5.05998e-54	2.56765e-27	2.00467e-178
Nenf	4.0138e-54	0.85185	0.629	0.257	7.95334e-50	9.0361e-179	0.76751	0.561	0.27	1.7905e-174	2.71551e-48	0.643732	0.451	0.237	5.38078e-44	2.71551e-48	2.71083e-178
Zfp207	3.12774e-30	-0.601571	0.16	0.552	6.19761e-26	1.15434e-178	-0.662639	0.121	0.52	2.28733e-174	4.89143e-47	-0.534225	0.184	0.498	9.69237e-43	3.12774e-30	3.46303e-178
Pid1	6.14013e-28	-0.640658	0.074	0.431	1.21667e-23	1.7773e-178	-0.703469	0.075	0.476	3.52172e-174	5.63323e-42	-0.489821	0.082	0.363	1.11622e-37	6.14013e-28	5.3319e-178
Plod1	9.5613e-23	-0.523585	0.062	0.364	1.89457e-18	1.97274e-178	-0.632854	0.035	0.422	3.90899e-174	4.1591e-57	-0.594847	0.055	0.382	8.24126e-53	9.5613e-23	5.91822e-178
Herc1	3.35574e-39	-0.758498	0.047	0.486	6.6494e-35	3.09086e-178	-0.70523	0.049	0.44	6.12453e-174	4.34876e-51	-0.578285	0.109	0.436	8.61708e-47	3.35574e-39	9.27257e-178
Rel	4.43941e-25	-0.539485	0.027	0.346	8.79669e-21	3.35398e-178	-0.687431	0.023	0.405	6.64592e-174	2.85917e-56	-0.617908	0.051	0.378	5.66544e-52	4.43941e-25	1.0062e-177
Pten	1.66799e-41	-0.764682	0.328	0.728	3.30513e-37	9.57423e-178	-0.644249	0.357	0.726	1.89713e-173	4.77968e-34	-0.46679	0.387	0.603	9.47094e-30	4.77968e-34	2.87227e-177
Gna12	9.74258e-27	-0.559756	0.07	0.413	1.93049e-22	1.05565e-177	-0.644975	0.06	0.455	2.09177e-173	1.93985e-48	-0.510761	0.077	0.383	3.84382e-44	9.74258e-27	3.16695e-177
Stag1	5.33801e-28	-0.600329	0.051	0.396	1.05773e-23	1.53462e-177	-0.67326	0.055	0.45	3.04085e-173	2.45045e-61	-0.628359	0.094	0.454	4.85557e-57	5.33801e-28	4.60387e-177
Osbpl11	1.94836e-38	-0.767932	0.039	0.467	3.86068e-34	1.65139e-177	-0.655432	0.035	0.422	3.27222e-173	7.5069e-52	-0.564728	0.058	0.366	1.48749e-47	1.94836e-38	4.95416e-177
Pfn1	2.43688e-32	-0.832541	0.75	0.902	4.82867e-28	2.93366e-177	-0.690854	0.797	0.938	5.81306e-173	3.9981e-43	-0.507909	0.862	0.913	7.92224e-39	2.43688e-32	8.80099e-177
Rb1cc1	4.51753e-36	-0.730081	0.102	0.528	8.95149e-32	3.38693e-177	-0.705132	0.115	0.515	6.71121e-173	9.85813e-55	-0.621285	0.143	0.48	1.95339e-50	4.51753e-36	1.01608e-176
R3hdm1	7.637e-30	-0.692163	0.113	0.486	1.51327e-25	3.90457e-177	-0.729496	0.096	0.499	7.7369e-173	4.07036e-40	-0.520007	0.16	0.453	8.06542e-36	7.637e-30	1.17137e-176
Dusp6	9.07402e-53	-1.0021	0.152	0.653	1.79802e-48	4.19863e-177	-0.718323	0.214	0.588	8.31958e-173	1.11189e-70	-0.742697	0.307	0.646	2.20321e-66	9.07402e-53	1.25959e-176
Dnmt3a	1.22332e-23	-0.564044	0.09	0.413	2.42401e-19	4.21938e-177	-0.677907	0.036	0.423	8.3607e-173	1.36598e-43	-0.504537	0.09	0.381	2.70669e-39	1.22332e-23	1.26581e-176
Mier1	3.29398e-30	-0.618692	0.121	0.509	6.52702e-26	7.1395e-177	-0.68634	0.115	0.514	1.41469e-172	1.79972e-54	-0.587311	0.123	0.467	3.56615e-50	3.29398e-30	2.14185e-176
Gng5	6.48412e-13	0.399706	0.93	0.83	1.28483e-08	1.71085e-176	0.775148	0.951	0.831	3.39004e-172	4.17521e-64	0.725235	0.942	0.783	8.27318e-60	6.48412e-13	5.13254e-176
Fmnl3	1.39017e-26	-0.530959	0.016	0.343	2.75463e-22	1.79634e-176	-0.610744	0.022	0.401	3.55945e-172	1.80974e-56	-0.57446	0.049	0.377	3.586e-52	1.39017e-26	5.38903e-176
Sall3	5.55285e-21	-0.519373	0.016	0.289	1.1003e-16	1.99108e-176	-0.68246	0.012	0.388	3.94532e-172	2.35184e-59	-0.670244	0.046	0.382	4.66018e-55	5.55285e-21	5.97323e-176
Inpp4b	2.52405e-22	-0.507521	0.012	0.294	5.00141e-18	3.88099e-176	-0.676328	0.015	0.391	7.69018e-172	7.3601e-57	-0.597776	0.034	0.361	1.4584e-52	2.52405e-22	1.1643e-175
Sbf2	4.99273e-26	-0.558721	0.078	0.418	9.89308e-22	4.02454e-176	-0.662393	0.035	0.418	7.97462e-172	7.52628e-57	-0.597636	0.067	0.398	1.49133e-52	4.99273e-26	1.20736e-175
mt-Cytb	2.02517e-25	0.508109	0.988	0.96	4.01287e-21	4.54604e-176	0.758384	0.987	0.958	9.00798e-172	2.74727e-95	0.827793	0.995	0.937	5.44371e-91	2.02517e-25	1.36381e-175
Mlxipl	3.24647e-26	-0.55866	0.02	0.341	6.43287e-22	1.23985e-175	-0.656319	0.02	0.4	2.45677e-171	2.18951e-50	-0.524687	0.036	0.336	4.33851e-46	3.24647e-26	3.71956e-175
Slc15a3	3.58612e-23	-0.526394	0.02	0.314	7.1059e-19	1.96535e-175	-0.689489	0.017	0.393	3.89433e-171	1.11182e-56	-0.624966	0.049	0.379	2.20306e-52	3.58612e-23	5.89604e-175
Bmpr2	4.9921e-25	-0.635993	0.145	0.479	9.89185e-21	3.0367e-175	-0.689124	0.122	0.517	6.01722e-171	6.46951e-62	-0.692137	0.164	0.521	1.28193e-57	4.9921e-25	9.1101e-175
Arid4a	1.77982e-36	-0.742389	0.055	0.473	3.52672e-32	3.03918e-175	-0.707111	0.073	0.469	6.02213e-171	3.47952e-59	-0.660533	0.097	0.449	6.89468e-55	1.77982e-36	9.11754e-175
Ralb	2.34458e-32	-0.60911	0.016	0.394	4.64579e-28	4.49028e-175	-0.625627	0.037	0.422	8.89749e-171	7.38479e-48	-0.506261	0.063	0.361	1.4633e-43	2.34458e-32	1.34708e-174
Il10rb	2.59818e-32	-0.650378	0.133	0.522	5.1483e-28	2.16672e-174	-0.655148	0.129	0.53	4.29336e-170	7.57463e-44	-0.494635	0.126	0.433	1.50091e-39	2.59818e-32	6.50016e-174
Ppp1r12a	2.12462e-34	-0.659397	0.094	0.511	4.20994e-30	6.50995e-174	-0.663028	0.073	0.469	1.28995e-169	1.56088e-59	-0.624628	0.097	0.448	3.09288e-55	2.12462e-34	1.95299e-173
Slc4a2	1.85455e-62	0.724848	0.555	0.167	3.6748e-58	1.29362e-173	0.61845	0.437	0.157	2.56331e-169	3.87539e-42	0.430331	0.304	0.124	7.67908e-38	3.87539e-42	3.88086e-173
Slc9a9	1.85326e-23	-0.482763	0.012	0.305	3.67223e-19	1.69484e-173	-0.619671	0.013	0.384	3.35832e-169	9.81254e-52	-0.558071	0.044	0.348	1.94435e-47	1.85326e-23	5.08451e-173
Gatm	4.83862e-39	-0.847646	0.051	0.483	9.58773e-35	3.70075e-173	-0.694226	0.018	0.392	7.33304e-169	1.21317e-49	-0.560834	0.058	0.365	2.40389e-45	4.83862e-39	1.11023e-172
Gm10790	2.1167e-18	-0.414143	0.016	0.26	4.19424e-14	3.97872e-173	-0.642011	0.016	0.388	7.88383e-169	4.25861e-54	-0.560637	0.032	0.346	8.43843e-50	2.1167e-18	1.19362e-172
Elf1	2.88497e-34	-0.666747	0.047	0.444	5.71657e-30	4.97945e-173	-0.642501	0.054	0.441	9.86678e-169	1.74331e-55	-0.582349	0.084	0.42	3.45437e-51	2.88497e-34	1.49384e-172
Cd34	5.41092e-50	-1.05402	0.027	0.538	1.07217e-45	5.44514e-173	-0.740366	0.01	0.383	1.07895e-168	1.43945e-54	-0.697047	0.048	0.365	2.85226e-50	5.41092e-50	1.63354e-172
Dennd1c	6.99405e-29	-0.55869	0.016	0.363	1.38587e-24	1.0566e-172	-0.62437	0.016	0.388	2.09365e-168	4.7614e-51	-0.529737	0.038	0.341	9.43471e-47	6.99405e-29	3.16979e-172
Tnrc6c	2.98961e-22	-0.514987	0.125	0.446	5.92391e-18	1.09054e-172	-0.664366	0.077	0.472	2.1609e-168	5.92685e-48	-0.548431	0.131	0.447	1.17441e-43	2.98961e-22	3.27161e-172
Rab14	1.01913e-29	-0.630735	0.629	0.857	2.01941e-25	1.09918e-172	-0.614789	0.742	0.93	2.17803e-168	3.67477e-42	-0.453357	0.802	0.883	7.28156e-38	1.01913e-29	3.29755e-172
Il16	5.58071e-27	-0.546857	0.016	0.345	1.10582e-22	1.16987e-172	-0.612289	0.015	0.384	2.31811e-168	7.70787e-48	-0.481073	0.027	0.313	1.52731e-43	5.58071e-27	3.50962e-172
Tardbp	2.76709e-32	-0.67134	0.125	0.514	5.48298e-28	2.08808e-172	-0.654917	0.12	0.521	4.13752e-168	3.00201e-51	-0.564962	0.142	0.467	5.94848e-47	2.76709e-32	6.26423e-172
Cr1l	1.46708e-31	-0.637361	0.082	0.465	2.90701e-27	3.73551e-172	-0.653514	0.076	0.465	7.40191e-168	8.77148e-51	-0.547528	0.085	0.4	1.73807e-46	1.46708e-31	1.12065e-171
Snx29	5.70106e-31	-0.65197	0.016	0.381	1.12967e-26	5.26609e-172	-0.64541	0.023	0.396	1.04348e-167	7.05239e-49	-0.551536	0.067	0.367	1.39743e-44	5.70106e-31	1.57983e-171
Dpy19l4	1.14762e-31	-0.668316	0.051	0.429	2.27401e-27	7.57858e-172	-0.646237	0.033	0.41	1.5017e-167	8.34266e-63	-0.663194	0.068	0.427	1.6531e-58	1.14762e-31	2.27357e-171
Trim12a	3.26243e-36	-0.723314	0.031	0.442	6.46451e-32	7.83247e-172	-0.670178	0.032	0.41	1.552e-167	3.25034e-56	-0.607915	0.072	0.406	6.44055e-52	3.26243e-36	2.34974e-171
Tasor	7.59529e-36	-0.744844	0.082	0.499	1.50501e-31	1.07752e-171	-0.687118	0.093	0.482	2.1351e-167	2.83718e-54	-0.593907	0.145	0.491	5.62187e-50	7.59529e-36	3.23256e-171
Stx16	6.35267e-32	-0.608353	0.051	0.432	1.25878e-27	1.25445e-171	-0.592386	0.039	0.418	2.48569e-167	9.71658e-46	-0.468202	0.067	0.358	1.92534e-41	6.35267e-32	3.76335e-171
Nuak1	2.04795e-28	-0.606847	0.023	0.366	4.05801e-24	5.36411e-171	-0.639761	0.018	0.389	1.0629e-166	6.08194e-51	-0.537452	0.048	0.357	1.20514e-46	2.04795e-28	1.60923e-170
Ier5	1.62529e-25	-0.541095	0.051	0.382	3.22051e-21	1.28576e-170	-0.620154	0.049	0.429	2.54774e-166	1.97591e-53	-0.55414	0.077	0.401	3.91527e-49	1.62529e-25	3.85729e-170
Lifr	5.11894e-50	-0.995812	0.008	0.517	1.01432e-45	2.15182e-170	-0.663188	0.014	0.383	4.26383e-166	9.58327e-49	-0.548993	0.053	0.351	1.89892e-44	9.58327e-49	6.45546e-170
Tceal9	6.2991e-38	0.656557	0.441	0.153	1.24817e-33	2.29745e-170	0.698083	0.447	0.168	4.55241e-166	9.72204e-53	0.567374	0.367	0.152	1.92642e-48	6.2991e-38	6.89236e-170
Syk	3.24683e-33	-0.644448	0.02	0.404	6.4336e-29	2.43202e-170	-0.615989	0.022	0.394	4.81905e-166	3.34084e-49	-0.535518	0.058	0.36	6.61988e-45	3.24683e-33	7.29607e-170
Ctsf	1.12462e-23	-0.553012	0.164	0.497	2.22843e-19	2.65476e-170	-0.670645	0.18	0.569	5.2604e-166	2.20285e-49	-0.565151	0.172	0.491	4.36495e-45	1.12462e-23	7.96427e-170
Rapgef6	2.48851e-26	-0.614994	0.113	0.458	4.93098e-22	4.66837e-170	-0.678311	0.102	0.497	9.25038e-166	8.12859e-56	-0.649725	0.128	0.466	1.61068e-51	2.48851e-26	1.40051e-169
Phyhd1	9.19476e-28	-0.640951	0.234	0.584	1.82194e-23	4.73464e-170	-0.672725	0.257	0.636	9.38169e-166	8.64207e-42	-0.52963	0.239	0.512	1.71243e-37	9.19476e-28	1.42039e-169
Tmem37	2.63795e-33	-0.675538	0.043	0.433	5.2271e-29	4.75887e-170	-0.662621	0.068	0.451	9.42971e-166	5.16023e-33	-0.405056	0.094	0.337	1.0225e-28	5.16023e-33	1.42766e-169
Hnrnpdl	4.78213e-26	-0.550083	0.094	0.433	9.47579e-22	5.19056e-170	-0.64823	0.074	0.464	1.02851e-165	2.14867e-47	-0.53092	0.116	0.427	4.25759e-43	4.78213e-26	1.55717e-169
Slc38a9	1.71528e-27	-0.587223	0.043	0.383	3.39882e-23	6.08312e-170	-0.631106	0.023	0.393	1.20537e-165	1.29669e-47	-0.523421	0.056	0.346	2.56939e-43	1.71528e-27	1.82494e-169
Phf3	3.48433e-27	-0.579788	0.145	0.505	6.90419e-23	1.05391e-169	-0.65021	0.09	0.483	2.08832e-165	2.16656e-53	-0.574567	0.102	0.434	4.29304e-49	3.48433e-27	3.16173e-169
Cebpz	2.20473e-27	-0.63522	0.18	0.525	4.36867e-23	1.08576e-169	-0.6768	0.233	0.614	2.15144e-165	5.91083e-47	-0.583026	0.295	0.582	1.17123e-42	2.20473e-27	3.25729e-169
Clasp2	2.97465e-24	-0.561672	0.121	0.452	5.89426e-20	1.451e-169	-0.66004	0.09	0.481	2.87516e-165	2.80484e-48	-0.533756	0.148	0.468	5.55779e-44	2.97465e-24	4.35301e-169
Itgb1	1.13109e-30	-0.669585	0.32	0.656	2.24126e-26	1.95393e-169	-0.654061	0.501	0.789	3.8717e-165	1.04371e-46	-0.593967	0.647	0.772	2.0681e-42	1.13109e-30	5.86178e-169
Elk3	1.24962e-23	-0.504284	0.055	0.366	2.47613e-19	2.04374e-169	-0.632305	0.042	0.418	4.04967e-165	4.17827e-54	-0.575511	0.072	0.398	8.27925e-50	1.24962e-23	6.13121e-169
Pum2	8.52693e-31	-0.636108	0.199	0.579	1.68961e-26	9.56612e-169	-0.642212	0.186	0.574	1.89553e-164	1.53145e-46	-0.525843	0.23	0.539	3.03457e-42	8.52693e-31	2.86984e-168
Myh9	1.65764e-42	-0.859958	0.168	0.615	3.28462e-38	1.74645e-168	-0.688849	0.209	0.585	3.46059e-164	3.69857e-46	-0.583422	0.259	0.547	7.32872e-42	1.65764e-42	5.23936e-168
Eml4	2.35728e-21	-0.512773	0.043	0.325	4.67094e-17	3.28919e-168	-0.674961	0.035	0.408	6.51754e-164	5.0103e-59	-0.647146	0.073	0.422	9.92791e-55	2.35728e-21	9.86758e-168
Sf3b1	3.17609e-36	-0.691814	0.5	0.819	6.29343e-32	4.61419e-168	-0.636895	0.596	0.854	9.14302e-164	2.20029e-44	-0.51796	0.715	0.811	4.35987e-40	3.17609e-36	1.38426e-167
Galnt1	4.65239e-38	-0.728842	0.086	0.52	9.2187e-34	5.32383e-168	-0.654034	0.083	0.464	1.05492e-163	1.20914e-61	-0.665542	0.118	0.475	2.39592e-57	4.65239e-38	1.59715e-167
Atp1a1	7.18604e-51	1.0339	0.746	0.438	1.42391e-46	6.03893e-168	0.929402	0.642	0.41	1.19661e-163	1.77215e-82	0.965136	0.645	0.395	3.51151e-78	7.18604e-51	1.81168e-167
Cd47	3.5457e-31	-0.67577	0.371	0.708	7.02581e-27	6.34648e-168	-0.643663	0.451	0.759	1.25755e-163	5.49997e-42	-0.545945	0.527	0.713	1.08982e-37	3.5457e-31	1.90394e-167
Oaz1	3.70478e-17	0.440036	0.934	0.877	7.34101e-13	8.69146e-168	0.728085	0.958	0.88	1.72221e-163	9.24786e-26	0.413648	0.937	0.831	1.83246e-21	3.70478e-17	2.60744e-167
Acer3	8.75815e-33	-0.720873	0.07	0.464	1.73543e-28	1.69631e-167	-0.672866	0.058	0.437	3.36124e-163	4.08094e-53	-0.597111	0.089	0.415	8.08639e-49	8.75815e-33	5.08893e-167
Spire1	2.34103e-32	-0.649797	0.039	0.421	4.63875e-28	3.0878e-167	-0.627164	0.028	0.395	6.11847e-163	4.27761e-49	-0.545467	0.087	0.398	8.47608e-45	2.34103e-32	9.2634e-167
H3f3b	2.62715e-27	-0.611529	0.836	0.937	5.2057e-23	3.68075e-167	-0.649008	0.877	0.962	7.29342e-163	1.05205e-66	-0.632436	0.889	0.952	2.08464e-62	2.62715e-27	1.10423e-166
Tnfrsf1a	4.89838e-37	-0.662715	0.047	0.463	9.70614e-33	4.90724e-167	-0.601522	0.06	0.439	9.72369e-163	4.5513e-46	-0.489996	0.077	0.37	9.01839e-42	4.89838e-37	1.47217e-166
Apc	1.4891e-26	-0.628421	0.086	0.437	2.95064e-22	6.04794e-167	-0.688566	0.076	0.458	1.1984e-162	3.62536e-65	-0.708412	0.109	0.483	7.18366e-61	1.4891e-26	1.81438e-166
Ccl9	1.903e-31	-0.918554	0.047	0.418	3.7708e-27	6.81882e-167	-0.793666	0.016	0.38	1.35115e-162	7.8195e-53	-0.716099	0.038	0.347	1.54943e-48	1.903e-31	2.04565e-166
Crebbp	3.22684e-27	-0.605736	0.16	0.511	6.39399e-23	9.89108e-167	-0.636525	0.118	0.507	1.95992e-162	7.22915e-52	-0.58185	0.174	0.508	1.43246e-47	3.22684e-27	2.96732e-166
Actr2	5.42753e-39	-0.71013	0.484	0.821	1.07547e-34	1.16918e-166	-0.607738	0.59	0.85	2.31674e-162	2.58815e-37	-0.44995	0.698	0.804	5.12842e-33	2.58815e-37	3.50755e-166
B4galt1	4.25243e-34	-0.757314	0.133	0.529	8.42619e-30	1.54772e-166	-0.639885	0.086	0.468	3.06681e-162	3.44422e-47	-0.536019	0.116	0.424	6.82473e-43	4.25243e-34	4.64317e-166
Brd1	6.00651e-23	-0.494752	0.156	0.493	1.19019e-18	1.82137e-166	-0.623614	0.109	0.501	3.60905e-162	2.79474e-54	-0.560155	0.133	0.48	5.53778e-50	6.00651e-23	5.46412e-166
Gna13	8.09807e-31	-0.641603	0.109	0.487	1.60463e-26	2.26117e-166	-0.623942	0.09	0.483	4.48052e-162	7.76863e-50	-0.548001	0.135	0.461	1.53935e-45	8.09807e-31	6.78352e-166
Dgkd	5.27321e-20	-0.422098	0.031	0.299	1.04489e-15	2.62823e-166	-0.617916	0.027	0.394	5.20784e-162	6.12973e-50	-0.516431	0.044	0.348	1.21461e-45	5.27321e-20	7.88469e-166
Tut4	1.87707e-21	-0.53496	0.113	0.417	3.7194e-17	3.80459e-166	-0.665032	0.066	0.449	7.53879e-162	8.95483e-48	-0.534566	0.123	0.443	1.7744e-43	1.87707e-21	1.14138e-165
Tecr	4.19432e-45	0.859613	0.711	0.396	8.31104e-41	3.83986e-166	0.914924	0.649	0.432	7.60869e-162	3.29503e-08	0.306693	0.423	0.362	0.000652911	3.29503e-08	1.15196e-165
Grb2	3.78451e-31	-0.61143	0.18	0.571	7.49901e-27	4.00591e-166	-0.61054	0.205	0.593	7.93771e-162	5.72205e-54	-0.586321	0.2	0.528	1.13382e-49	3.78451e-31	1.20177e-165
Gcn1	1.69333e-22	-0.47381	0.055	0.36	3.35534e-18	4.62194e-166	-0.615933	0.035	0.401	9.15836e-162	1.23038e-41	-0.46565	0.077	0.353	2.43799e-37	1.69333e-22	1.38658e-165
Pgrmc1	7.82031e-55	0.802982	0.578	0.216	1.54959e-50	9.84846e-166	0.735284	0.522	0.247	1.95147e-161	3.77647e-28	0.414845	0.34	0.182	7.48308e-24	3.77647e-28	2.95454e-165
Hnrnph1	1.07079e-39	-0.79616	0.281	0.687	2.12176e-35	3.21121e-165	-0.646795	0.334	0.686	6.36302e-161	2.57361e-41	-0.544167	0.411	0.635	5.09961e-37	1.07079e-39	9.63363e-165
Commd8	3.65765e-18	-0.473449	0.227	0.503	7.24763e-14	8.4502e-165	-0.684347	0.292	0.65	1.67441e-160	6.72047e-51	-0.619619	0.285	0.569	1.33166e-46	3.65765e-18	2.53506e-164
Mat2a	4.00058e-23	-0.589898	0.219	0.543	7.92715e-19	9.86515e-165	-0.664598	0.193	0.581	1.95478e-160	1.43264e-34	-0.448402	0.22	0.483	2.83878e-30	4.00058e-23	2.95954e-164
Luc7l3	2.18754e-26	-0.626011	0.266	0.611	4.33461e-22	2.08531e-164	-0.670218	0.315	0.677	4.13204e-160	5.69344e-39	-0.548918	0.375	0.619	1.12815e-34	2.18754e-26	6.25593e-164
Ikbkb	1.75694e-38	-0.7121	0.027	0.451	3.48138e-34	9.15391e-164	-0.614538	0.037	0.402	1.81385e-159	5.77421e-45	-0.485411	0.061	0.348	1.14416e-40	1.75694e-38	2.74617e-163
Fnbp1	2.78608e-25	-0.525172	0.035	0.356	5.52062e-21	1.30486e-163	-0.618601	0.027	0.389	2.58558e-159	1.11471e-53	-0.572486	0.065	0.386	2.20879e-49	2.78608e-25	3.91458e-163
Ddx6	7.24184e-26	-0.592045	0.383	0.699	1.43497e-21	2.29345e-163	-0.59806	0.417	0.746	4.54448e-159	2.02353e-31	-0.455971	0.51	0.676	4.00962e-27	7.24184e-26	6.88036e-163
Slc25a39	4.00257e-10	0.344201	0.348	0.202	7.93108e-06	3.32222e-163	0.688793	0.479	0.204	6.58299e-159	2.77318e-31	0.402782	0.343	0.175	5.49505e-27	4.00257e-10	9.96667e-163
Cd302	2.90259e-16	-0.416392	0.121	0.373	5.75148e-12	5.3163e-163	-0.616962	0.089	0.471	1.05342e-158	1.93291e-42	-0.4821	0.097	0.381	3.83007e-38	2.90259e-16	1.59489e-162
Senp2	8.45043e-30	-0.601765	0.07	0.44	1.67445e-25	6.17083e-163	-0.63212	0.065	0.44	1.22275e-158	8.0904e-52	-0.568259	0.09	0.413	1.60311e-47	8.45043e-30	1.85125e-162
Ubl3	1.64732e-27	-0.599249	0.367	0.687	3.26417e-23	7.53638e-163	-0.611842	0.385	0.726	1.49333e-158	2.01557e-25	-0.39285	0.476	0.641	3.99385e-21	2.01557e-25	2.26091e-162
Supt20	2.33341e-33	-0.650297	0.039	0.427	4.62366e-29	9.11072e-163	-0.609568	0.055	0.426	1.80529e-158	9.62714e-48	-0.518793	0.073	0.372	1.90762e-43	2.33341e-33	2.73321e-162
Zeb2os	4.09609e-20	-0.413236	0.012	0.271	8.1164e-16	9.24328e-163	-0.585258	0.009	0.362	1.83156e-158	1.32626e-44	-0.464569	0.032	0.306	2.62799e-40	4.09609e-20	2.77298e-162
Tnfrsf13b	3.39205e-20	-0.444649	0.016	0.281	6.72134e-16	9.69077e-163	-0.622668	0.011	0.365	1.92023e-158	1.32421e-60	-0.636703	0.024	0.357	2.62393e-56	3.39205e-20	2.90723e-162
Ccng2	1.08615e-24	-0.50738	0.039	0.355	2.1522e-20	1.7742e-162	-0.594816	0.024	0.382	3.51557e-158	1.61575e-42	-0.453784	0.053	0.324	3.20161e-38	1.08615e-24	5.32259e-162
Abi1	2.25489e-29	-0.616608	0.086	0.45	4.46806e-25	2.00288e-162	-0.620907	0.062	0.434	3.96871e-158	6.4326e-51	-0.557468	0.126	0.45	1.27462e-46	2.25489e-29	6.00865e-162
Morc3	6.12603e-27	-0.550247	0.047	0.389	1.21387e-22	2.19786e-162	-0.6107	0.037	0.403	4.35506e-158	7.78065e-51	-0.549522	0.065	0.378	1.54174e-46	6.12603e-27	6.59358e-162
Grcc10	2.45719e-34	0.727758	0.797	0.601	4.86893e-30	2.78629e-162	0.733609	0.844	0.67	5.52102e-158	3.6724e-52	0.65925	0.782	0.59	7.27686e-48	2.45719e-34	8.35886e-162
Fez2	1.23809e-23	-0.523566	0.094	0.414	2.45328e-19	3.7302e-162	-0.625286	0.071	0.448	7.39138e-158	5.81764e-51	-0.553791	0.082	0.401	1.15277e-46	1.23809e-23	1.11906e-161
Ms4a6d	6.94398e-32	-0.64756	0.004	0.373	1.37595e-27	7.10978e-162	-0.600669	0.014	0.367	1.4088e-157	1.16352e-38	-0.433371	0.031	0.273	2.30552e-34	6.94398e-32	2.13293e-161
Tns3	2.1515e-24	-0.579522	0.098	0.423	4.2632e-20	7.13612e-162	-0.613717	0.049	0.422	1.41402e-157	6.88117e-41	-0.466143	0.106	0.389	1.3635e-36	2.1515e-24	2.14084e-161
Pld1	7.70853e-31	-0.639697	0.02	0.382	1.52745e-26	9.72994e-162	-0.6102	0.034	0.397	1.92799e-157	5.66626e-49	-0.534827	0.056	0.354	1.12277e-44	7.70853e-31	2.91898e-161
Dido1	1.03412e-29	-0.567172	0.027	0.384	2.0491e-25	1.10164e-161	-0.587981	0.026	0.385	2.18289e-157	2.75546e-51	-0.537501	0.063	0.374	5.45995e-47	1.03412e-29	3.30491e-161
Dtx4	1.60963e-20	-0.435576	0.016	0.282	3.18949e-16	1.21866e-161	-0.58023	0.019	0.375	2.41478e-157	1.60576e-54	-0.563123	0.049	0.371	3.18181e-50	1.60963e-20	3.65599e-161
Trpc4ap	2.21008e-25	-0.535344	0.117	0.459	4.37927e-21	1.26692e-161	-0.593292	0.081	0.456	2.51039e-157	1.71676e-46	-0.505823	0.108	0.408	3.40176e-42	2.21008e-25	3.80075e-161
Klf6	1.47833e-44	-0.894496	0.039	0.513	2.92931e-40	1.32258e-161	-0.650276	0.027	0.385	2.6207e-157	3.82954e-51	-0.567234	0.065	0.377	7.58823e-47	1.47833e-44	3.96775e-161
Med13l	9.90966e-26	-0.531079	0.07	0.408	1.9636e-21	1.44004e-161	-0.606778	0.046	0.414	2.85345e-157	6.47438e-54	-0.584011	0.078	0.402	1.2829e-49	9.90966e-26	4.32013e-161
Mknk1	3.54481e-25	-0.530856	0.039	0.356	7.02404e-21	1.55014e-161	-0.574545	0.022	0.379	3.0716e-157	1.27486e-39	-0.435848	0.06	0.32	2.52614e-35	3.54481e-25	4.65042e-161
Was	7.8964e-26	-0.505796	0.016	0.337	1.56467e-21	1.11569e-160	-0.570836	0.012	0.362	2.21074e-156	1.11856e-58	-0.570917	0.024	0.351	2.21643e-54	7.8964e-26	3.34707e-160
Sh2b3	5.17671e-33	-0.646356	0.027	0.409	1.02577e-28	1.20911e-160	-0.587773	0.026	0.382	2.39585e-156	7.83008e-44	-0.481844	0.06	0.34	1.55153e-39	5.17671e-33	3.62733e-160
Gpatch8	4.86497e-27	-0.567908	0.062	0.412	9.63994e-23	1.22709e-160	-0.628219	0.07	0.445	2.43148e-156	2.27882e-47	-0.524676	0.111	0.422	4.51549e-43	4.86497e-27	3.68126e-160
Ralbp1	1.32067e-24	-0.535833	0.094	0.433	2.61691e-20	1.31097e-160	-0.632444	0.068	0.44	2.59769e-156	2.94809e-47	-0.553761	0.085	0.385	5.84165e-43	1.32067e-24	3.93292e-160
Zfp871	6.13562e-27	-0.543235	0.086	0.442	1.21577e-22	1.36946e-160	-0.597128	0.064	0.438	2.71358e-156	5.19727e-50	-0.548985	0.102	0.417	1.02984e-45	6.13562e-27	4.10837e-160
Pam16	9.29997e-19	0.437414	0.367	0.168	1.84279e-14	1.70652e-160	0.681442	0.445	0.179	3.38147e-156	1.36795e-64	0.582135	0.386	0.149	2.71059e-60	9.29997e-19	5.11956e-160
Tbc1d5	1.16376e-26	-0.5308	0.027	0.357	2.30598e-22	6.48827e-160	-0.595755	0.033	0.393	1.28565e-155	3.42007e-48	-0.512437	0.058	0.354	6.77687e-44	1.16376e-26	1.94648e-159
Zc3h7a	3.5112e-35	-0.708817	0.039	0.445	6.95744e-31	7.33052e-160	-0.631747	0.045	0.406	1.45254e-155	2.18892e-46	-0.535349	0.087	0.383	4.33735e-42	3.5112e-35	2.19916e-159
Asxl2	9.81544e-28	-0.611084	0.094	0.451	1.94493e-23	9.39475e-160	-0.637742	0.057	0.425	1.86157e-155	3.49862e-44	-0.512773	0.101	0.396	6.93252e-40	9.81544e-28	2.81842e-159
Junb	2.9887e-36	-0.862035	0.027	0.445	5.92212e-32	1.01907e-159	-0.684915	0.024	0.381	2.01929e-155	2.02129e-51	-0.618286	0.061	0.372	4.00518e-47	2.9887e-36	3.05722e-159
Arhgef40	5.23671e-22	-0.495472	0.027	0.313	1.03765e-17	1.29788e-159	-0.603605	0.028	0.383	2.57174e-155	1.12934e-48	-0.522804	0.051	0.348	2.23778e-44	5.23671e-22	3.89363e-159
Fam76b	1.39867e-23	-0.500462	0.039	0.343	2.77147e-19	1.38429e-159	-0.591146	0.037	0.398	2.74297e-155	2.89278e-58	-0.570637	0.046	0.383	5.73205e-54	1.39867e-23	4.15287e-159
Mdm4	3.50294e-37	-0.701529	0.008	0.42	6.94108e-33	1.64672e-159	-0.588224	0.024	0.38	3.26297e-155	1.4156e-54	-0.555852	0.055	0.377	2.80502e-50	3.50294e-37	4.94015e-159
Gm37494	6.68894e-26	-0.578729	0.023	0.345	1.32541e-21	1.82734e-159	-0.641717	0.031	0.389	3.62088e-155	1.04116e-52	-0.59732	0.06	0.373	2.06306e-48	6.68894e-26	5.48203e-159
Dmtf1	3.98633e-30	-0.588811	0.035	0.398	7.8989e-26	1.92712e-159	-0.606342	0.037	0.395	3.81859e-155	2.17233e-49	-0.52071	0.055	0.355	4.30447e-45	3.98633e-30	5.78136e-159
Nfkbia	3.50457e-37	-0.842555	0.109	0.538	6.94431e-33	1.95321e-159	-0.740657	0.115	0.492	3.87028e-155	1.89786e-24	-0.410039	0.096	0.287	3.76062e-20	1.89786e-24	5.85963e-159
Tnrc6a	4.20295e-21	-0.497787	0.133	0.449	8.32814e-17	2.52586e-159	-0.657085	0.073	0.445	5.00499e-155	3.2121e-45	-0.520677	0.131	0.441	6.36478e-41	4.20295e-21	7.57758e-159
Ndufa8	6.11141e-30	0.66153	0.621	0.361	1.21098e-25	2.81481e-159	0.785058	0.589	0.334	5.57756e-155	1.83605e-19	0.4734	0.411	0.292	3.63813e-15	1.83605e-19	8.44444e-159
Rnf111	7.86887e-27	-0.529472	0.062	0.407	1.55922e-22	5.14049e-159	-0.585173	0.055	0.42	1.01859e-154	1.40388e-50	-0.543399	0.085	0.394	2.7818e-46	7.86887e-27	1.54215e-158
Usp24	6.57117e-24	-0.521838	0.039	0.349	1.30208e-19	7.56397e-159	-0.613432	0.038	0.396	1.4988e-154	2.71972e-46	-0.512794	0.061	0.351	5.38913e-42	6.57117e-24	2.26919e-158
Acin1	5.80361e-29	-0.592461	0.285	0.637	1.14999e-24	9.57569e-159	-0.610676	0.349	0.696	1.89742e-154	1.06224e-46	-0.542207	0.396	0.652	2.10483e-42	5.80361e-29	2.87271e-158
Etnk1	5.71955e-31	-0.681362	0.156	0.529	1.13333e-26	1.14392e-158	-0.653594	0.192	0.565	2.26667e-154	7.01373e-45	-0.541759	0.259	0.562	1.38977e-40	5.71955e-31	3.43175e-158
2007-03-01	1.53918e-37	-0.731388	0.082	0.509	3.04989e-33	1.45842e-158	-0.61577	0.068	0.439	2.88986e-154	1.06388e-57	-0.601924	0.08	0.423	2.10808e-53	1.53918e-37	4.37525e-158
Setd5	3.13141e-30	-0.600798	0.137	0.519	6.20489e-26	1.64365e-158	-0.647522	0.155	0.532	3.25689e-154	5.21942e-59	-0.632914	0.159	0.506	1.03423e-54	3.13141e-30	4.93095e-158
Trim44	5.81013e-26	-0.554541	0.062	0.393	1.15128e-21	3.46481e-158	-0.589254	0.038	0.396	6.86553e-154	8.96614e-47	-0.478096	0.06	0.357	1.77664e-42	5.81013e-26	1.03944e-157
B430010I23Rik	2.80046e-24	-0.526272	0.004	0.303	5.54912e-20	3.63907e-158	-0.647491	0.009	0.355	7.21082e-154	8.05478e-45	-0.499889	0.031	0.306	1.59605e-40	2.80046e-24	1.09172e-157
Ank2	1.17241e-29	-0.777496	0.02	0.378	2.32313e-25	4.15459e-158	-0.774269	0.029	0.385	8.23231e-154	6.73191e-44	-0.679928	0.08	0.367	1.33393e-39	1.17241e-29	1.24638e-157
Fam193a	1.50111e-26	-0.562776	0.078	0.421	2.97444e-22	7.48611e-158	-0.596396	0.037	0.393	1.48337e-153	9.2316e-47	-0.519283	0.075	0.371	1.82924e-42	1.50111e-26	2.24583e-157
Cdk12	5.48224e-30	-0.609529	0.09	0.462	1.0863e-25	1.28923e-157	-0.614547	0.073	0.442	2.55461e-153	7.22956e-52	-0.561492	0.116	0.44	1.43254e-47	5.48224e-30	3.86769e-157
Ccnl2	1.37371e-21	-0.469558	0.109	0.42	2.72201e-17	1.33391e-157	-0.586011	0.055	0.418	2.64314e-153	9.51318e-47	-0.494301	0.073	0.37	1.88504e-42	1.37371e-21	4.00173e-157
Taok1	2.54196e-29	-0.606825	0.176	0.562	5.03689e-25	1.53556e-157	-0.632735	0.172	0.545	3.04272e-153	8.18031e-37	-0.470888	0.247	0.523	1.62093e-32	2.54196e-29	4.60669e-157
Ccl6	4.74311e-37	-1.13303	0.035	0.456	9.39847e-33	2.1313e-157	-0.790686	0.019	0.369	4.22317e-153	4.52582e-52	-0.702972	0.038	0.347	8.9679e-48	4.74311e-37	6.39389e-157
Magt1	5.99042e-27	-0.617947	0.082	0.426	1.187e-22	5.20514e-157	-0.678684	0.13	0.504	1.0314e-152	7.60963e-49	-0.591026	0.155	0.477	1.50785e-44	5.99042e-27	1.56154e-156
Tgs1	1.34179e-19	-0.496133	0.082	0.359	2.65875e-15	5.70273e-157	-0.648782	0.063	0.429	1.13e-152	1.02563e-49	-0.567878	0.09	0.405	2.03228e-45	1.34179e-19	1.71082e-156
Colgalt1	1.37222e-33	-0.663365	0.039	0.436	2.71906e-29	7.86547e-157	-0.587832	0.041	0.396	1.55854e-152	1.82064e-44	-0.49363	0.067	0.351	3.6076e-40	1.37222e-33	2.35964e-156
Atp2c1	2.55464e-19	-0.475848	0.258	0.542	5.06203e-15	1.13094e-156	-0.630857	0.289	0.641	2.24096e-152	1.92129e-43	-0.54343	0.316	0.583	3.80704e-39	2.55464e-19	3.39282e-156
Slc38a2	1.62615e-19	-0.557608	0.098	0.377	3.22221e-15	1.8945e-156	-0.757318	0.075	0.443	3.75395e-152	2.41669e-38	-0.624318	0.116	0.387	4.78866e-34	1.62615e-19	5.6835e-156
Tmem86a	1.13759e-18	-0.506924	0.215	0.491	2.25413e-14	2.56648e-156	-0.641028	0.176	0.551	5.08548e-152	6.73748e-55	-0.605694	0.142	0.476	1.33503e-50	1.13759e-18	7.69944e-156
Zbtb18	2.31416e-23	-0.536714	0.086	0.398	4.58551e-19	5.31094e-156	-0.580436	0.054	0.417	1.05236e-151	6.4192e-51	-0.548113	0.119	0.449	1.27196e-46	2.31416e-23	1.59328e-155
Gng2	2.23761e-31	-0.625412	0.035	0.405	4.43383e-27	8.10095e-156	-0.586964	0.045	0.401	1.6052e-151	1.38219e-47	-0.52488	0.073	0.372	2.73881e-43	2.23761e-31	2.43028e-155
Ino80d	1.7432e-28	-0.577883	0.039	0.389	3.45414e-24	1.1639e-155	-0.594148	0.04	0.395	2.30627e-151	8.01169e-48	-0.512177	0.051	0.344	1.58752e-43	1.7432e-28	3.49171e-155
Tmed9	5.632e-31	-0.642828	0.348	0.684	1.11598e-26	1.88555e-155	-0.580668	0.49	0.788	3.73622e-151	1.53031e-29	-0.43889	0.503	0.668	3.0323e-25	1.53031e-29	5.65666e-155
Myo1f	1.01837e-32	-0.637748	0.02	0.402	2.01789e-28	2.07873e-155	-0.572908	0.013	0.355	4.119e-151	1.29975e-53	-0.541735	0.034	0.345	2.57546e-49	1.01837e-32	6.23618e-155
Tmcc1	2.84562e-40	-0.867033	0.051	0.499	5.6386e-36	2.41046e-155	-0.63772	0.025	0.373	4.77632e-151	1.90425e-45	-0.552169	0.056	0.343	3.77328e-41	2.84562e-40	7.23137e-155
Diaph2	5.526e-29	-0.629725	0.059	0.415	1.09498e-24	2.62113e-155	-0.629065	0.042	0.401	5.19376e-151	3.303e-60	-0.667336	0.061	0.411	6.54489e-56	5.526e-29	7.86338e-155
Nrros	2.73448e-26	-0.523175	0.02	0.342	5.41836e-22	3.54175e-155	-0.558756	0.018	0.361	7.01797e-151	8.20506e-40	-0.446197	0.061	0.321	1.62583e-35	2.73448e-26	1.06252e-154
Extl3	5.52282e-30	-0.600929	0.043	0.408	1.09435e-25	4.26812e-155	-0.556786	0.031	0.382	8.45729e-151	2.06525e-41	-0.455176	0.068	0.34	4.09228e-37	5.52282e-30	1.28044e-154
Tapbp	6.7205e-25	-0.54228	0.18	0.523	1.33167e-20	6.02811e-155	-0.600086	0.137	0.514	1.19447e-150	3.12967e-53	-0.555196	0.135	0.477	6.20144e-49	6.7205e-25	1.80843e-154
Mrps21	8.63545e-27	0.608326	0.559	0.294	1.71112e-22	6.82189e-155	0.764478	0.557	0.293	1.35176e-150	6.78557e-46	0.595068	0.462	0.252	1.34456e-41	8.63545e-27	2.04657e-154
Lyl1	1.22819e-22	-0.466148	0.02	0.309	2.43366e-18	7.7854e-155	-0.558088	0.016	0.359	1.54268e-150	8.10509e-50	-0.506846	0.027	0.32	1.60602e-45	1.22819e-22	2.33562e-154
Slc4a7	1.19066e-25	-0.556772	0.023	0.341	2.35929e-21	7.79677e-155	-0.616441	0.041	0.394	1.54493e-150	6.83071e-55	-0.620369	0.073	0.397	1.35351e-50	1.19066e-25	2.33903e-154
Cnot6l	1.76614e-29	-0.619803	0.051	0.414	3.4996e-25	9.06267e-155	-0.60187	0.052	0.412	1.79577e-150	2.24401e-49	-0.539838	0.08	0.392	4.44651e-45	1.76614e-29	2.7188e-154
Tbc1d23	4.71695e-29	-0.590358	0.031	0.387	9.34665e-25	2.16834e-154	-0.585658	0.023	0.369	4.29656e-150	3.80566e-43	-0.471982	0.055	0.33	7.54091e-39	4.71695e-29	6.50502e-154
Orai1	2.07465e-17	-0.40117	0.203	0.494	4.11092e-13	2.68096e-154	-0.604774	0.231	0.598	5.31232e-150	1.04679e-47	-0.54927	0.22	0.53	2.07422e-43	2.07465e-17	8.04288e-154
Abcc5	3.95923e-25	-0.53115	0.035	0.351	7.84521e-21	2.98337e-154	-0.588992	0.041	0.396	5.91155e-150	2.30009e-39	-0.467849	0.075	0.339	4.55762e-35	3.95923e-25	8.95012e-154
Phf20l1	1.60659e-33	-0.705974	0.133	0.533	3.18347e-29	3.7668e-154	-0.642597	0.15	0.522	7.46391e-150	5.08948e-53	-0.60359	0.179	0.515	1.00848e-48	1.60659e-33	1.13004e-153
Dusp11	1.45783e-27	-0.548381	0.074	0.424	2.88869e-23	4.25688e-154	-0.580844	0.062	0.425	8.43501e-150	1.14791e-50	-0.53277	0.096	0.42	2.27458e-46	1.45783e-27	1.27706e-153
Lyz2	1.55757e-48	-2.11596	0.133	0.611	3.08632e-44	5.84053e-154	-1.24426	0.139	0.49	1.1573e-149	1.48542e-33	-1.54224	0.181	0.414	2.94336e-29	1.48542e-33	1.75216e-153
Naa35	2.37136e-20	-0.471907	0.094	0.387	4.69885e-16	9.78099e-154	-0.63819	0.105	0.473	1.9381e-149	1.10574e-48	-0.557379	0.123	0.443	2.19102e-44	2.37136e-20	2.9343e-153
Tbc1d16	3.31816e-27	-0.552607	0.023	0.359	6.57493e-23	1.1181e-153	-0.567676	0.02	0.363	2.21551e-149	9.2125e-39	-0.426185	0.053	0.309	1.82546e-34	3.31816e-27	3.3543e-153
Abcc3	3.49688e-24	-0.484479	0.004	0.303	6.92906e-20	2.08958e-153	-0.544385	0.009	0.346	4.1405e-149	1.00098e-35	-0.397439	0.036	0.267	1.98345e-31	3.49688e-24	6.26874e-153
Man1a	9.50725e-23	-0.572487	0.203	0.521	1.88386e-18	2.39674e-153	-0.6486	0.21	0.569	4.74915e-149	1.45366e-37	-0.504403	0.253	0.525	2.88044e-33	9.50725e-23	7.19023e-153
Akirin2	5.56056e-24	-0.555519	0.168	0.49	1.10182e-19	3.23057e-153	-0.615024	0.214	0.583	6.40138e-149	1.36517e-51	-0.584118	0.212	0.533	2.70509e-47	5.56056e-24	9.69171e-153
Capzb	4.36039e-26	-0.559552	0.422	0.72	8.64011e-22	4.02122e-153	-0.5684	0.421	0.744	7.96804e-149	8.32061e-27	-0.403012	0.519	0.674	1.64873e-22	4.36039e-26	1.20636e-152
Mapk14	3.26815e-30	-0.590094	0.043	0.408	6.47583e-26	8.91315e-153	-0.559757	0.031	0.378	1.76614e-148	8.6769e-47	-0.490515	0.051	0.342	1.71933e-42	3.26815e-30	2.67395e-152
Vasp	3.62445e-31	-0.728914	0.051	0.427	7.18185e-27	1.01485e-152	-0.560702	0.059	0.419	2.01093e-148	2.42732e-49	-0.527696	0.063	0.368	4.80974e-45	3.62445e-31	3.04456e-152
Fam117b	3.88539e-32	-0.632072	0.027	0.404	7.6989e-28	1.06038e-152	-0.561598	0.031	0.38	2.10115e-148	5.52659e-50	-0.525088	0.053	0.355	1.09509e-45	3.88539e-32	3.18115e-152
Stk38	1.23682e-29	-0.642375	0.07	0.437	2.45076e-25	1.07358e-152	-0.592197	0.047	0.399	2.12731e-148	8.9958e-48	-0.537525	0.075	0.371	1.78252e-43	1.23682e-29	3.22075e-152
Fbrsl1	1.59852e-23	-0.518667	0.047	0.355	3.16747e-19	1.66113e-152	-0.582518	0.045	0.396	3.29154e-148	5.22323e-51	-0.545572	0.065	0.375	1.03498e-46	1.59852e-23	4.9834e-152
Ankrd12	2.20125e-30	-0.732628	0.094	0.478	4.36178e-26	1.84183e-152	-0.771775	0.071	0.428	3.64959e-148	2.94289e-37	-0.547297	0.167	0.447	5.83134e-33	2.20125e-30	5.5255e-152
Tspan13	5.82674e-31	-0.688155	0.07	0.45	1.15457e-26	2.4818e-152	-0.64054	0.077	0.44	4.91768e-148	2.42002e-53	-0.623607	0.084	0.413	4.79527e-49	5.82674e-31	7.44539e-152
Rps29	7.85811e-53	-1.18209	0.992	0.977	1.55708e-48	2.48737e-152	-0.783875	0.995	0.985	4.92873e-148	5.9499e-44	-0.536869	0.995	0.99	1.17897e-39	5.9499e-44	7.46212e-152
Leprot	1.34243e-29	-0.587271	0.047	0.408	2.66002e-25	5.36407e-152	-0.58246	0.062	0.416	1.06289e-147	7.15214e-45	-0.492204	0.078	0.369	1.4172e-40	1.34243e-29	1.60922e-151
Kdm2b	5.44868e-22	-0.477766	0.039	0.331	1.07966e-17	5.72632e-152	-0.589246	0.03	0.375	1.13467e-147	3.14825e-45	-0.503829	0.063	0.35	6.23826e-41	5.44868e-22	1.71789e-151
Smchd1	3.32328e-27	-0.590336	0.078	0.425	6.58508e-23	5.85693e-152	-0.624065	0.081	0.444	1.16055e-147	2.61562e-55	-0.613512	0.092	0.426	5.18285e-51	3.32328e-27	1.75708e-151
Lrrk1	6.46185e-24	-0.499401	0.023	0.327	1.28042e-19	8.69018e-152	-0.552975	0.013	0.349	1.72196e-147	2.35902e-44	-0.459351	0.026	0.292	4.6744e-40	6.46185e-24	2.60705e-151
Il17ra	2.73347e-35	-0.703799	0.02	0.421	5.41636e-31	1.90353e-151	-0.577018	0.022	0.362	3.77185e-147	2.64679e-48	-0.52107	0.046	0.34	5.2446e-44	2.73347e-35	5.71059e-151
Tm9sf3	4.93675e-26	-0.539132	0.438	0.73	9.78216e-22	2.16853e-151	-0.57769	0.546	0.811	4.29693e-147	1.91992e-40	-0.498376	0.666	0.782	3.80433e-36	4.93675e-26	6.50558e-151
Tmed7	5.85492e-17	-0.444669	0.219	0.489	1.16015e-12	2.21041e-151	-0.586998	0.137	0.51	4.37992e-147	1.56637e-45	-0.513007	0.16	0.474	3.10376e-41	5.85492e-17	6.63122e-151
Akna	7.35794e-29	-0.54401	0.008	0.35	1.45798e-24	4.04254e-151	-0.551205	0.02	0.359	8.01029e-147	1.89659e-39	-0.451036	0.063	0.321	3.75809e-35	7.35794e-29	1.21276e-150
Tmem243	2.35073e-20	-0.453342	0.105	0.398	4.65797e-16	5.71693e-151	-0.563551	0.056	0.409	1.13281e-146	9.77409e-47	-0.483482	0.06	0.351	1.93674e-42	2.35073e-20	1.71508e-150
Clint1	2.07195e-28	-0.591808	0.086	0.446	4.10556e-24	6.956e-151	-0.595402	0.098	0.468	1.37833e-146	1.40432e-54	-0.604218	0.133	0.474	2.78266e-50	2.07195e-28	2.0868e-150
Abl1	1.52549e-16	-0.424831	0.09	0.336	3.02277e-12	8.1921e-151	-0.556032	0.031	0.374	1.62326e-146	1.67245e-40	-0.440254	0.07	0.339	3.31395e-36	1.52549e-16	2.45763e-150
Chd2	5.24694e-25	-0.596858	0.094	0.423	1.03968e-20	8.50982e-151	-0.647275	0.057	0.413	1.68622e-146	2.13028e-50	-0.581832	0.111	0.434	4.22115e-46	5.24694e-25	2.55295e-150
Gmfg	3.1766e-25	-0.704798	0.051	0.376	6.29444e-21	1.55374e-150	-0.599756	0.016	0.352	3.07873e-146	3.56787e-42	-0.480602	0.024	0.282	7.06974e-38	3.1766e-25	4.66121e-150
Kmt5b	1.30245e-31	-0.641532	0.055	0.43	2.5808e-27	1.60012e-150	-0.582873	0.044	0.393	3.17063e-146	1.31777e-41	-0.486444	0.108	0.388	2.61115e-37	1.30245e-31	4.80035e-150
Rap2a	2.28029e-27	-0.588645	0.043	0.383	4.5184e-23	2.16587e-150	-0.591682	0.026	0.368	4.29167e-146	7.54531e-36	-0.426055	0.077	0.329	1.4951e-31	2.28029e-27	6.49761e-150
Chd4	8.06125e-18	-0.500644	0.273	0.549	1.59734e-13	3.2692e-150	-0.633532	0.188	0.553	6.47792e-146	1.76255e-44	-0.558488	0.239	0.533	3.49249e-40	8.06125e-18	9.8076e-150
Jun	2.31513e-22	-0.634177	0.047	0.341	4.58743e-18	3.68416e-150	-0.690889	0.023	0.365	7.30016e-146	9.14383e-59	-0.713233	0.06	0.396	1.81185e-54	2.31513e-22	1.10525e-149
Kdm7a	2.70868e-30	-0.701177	0.102	0.481	5.36725e-26	3.73891e-150	-0.63437	0.07	0.424	7.40866e-146	6.62513e-52	-0.586644	0.089	0.413	1.31277e-47	2.70868e-30	1.12167e-149
Bod1l	2.5611e-28	-0.634483	0.086	0.459	5.07481e-24	4.89748e-150	-0.634106	0.07	0.432	9.70435e-146	4.41458e-58	-0.671197	0.101	0.45	8.7475e-54	2.5611e-28	1.46924e-149
Ncoa3	1.24977e-22	-0.484347	0.055	0.357	2.47642e-18	7.33613e-150	-0.564694	0.045	0.394	1.45365e-145	5.99767e-44	-0.489411	0.078	0.362	1.18844e-39	1.24977e-22	2.20084e-149
Ndufb8	2.34342e-23	0.615789	0.629	0.398	4.6435e-19	9.96193e-150	0.783627	0.633	0.402	1.97396e-145	6.63449e-25	0.523136	0.474	0.335	1.31462e-20	2.34342e-23	2.98858e-149
Brk1	4.84996e-23	-0.494805	0.363	0.672	9.6102e-19	1.10591e-149	-0.572698	0.402	0.729	2.19136e-145	2.83025e-27	-0.389678	0.449	0.635	5.60814e-23	4.84996e-23	3.31773e-149
Atrx	3.97988e-33	-0.765643	0.312	0.684	7.88613e-29	1.52667e-149	-0.68734	0.391	0.702	3.02509e-145	2.29273e-41	-0.606472	0.551	0.706	4.54304e-37	3.97988e-33	4.58e-149
Arl8b	1.50496e-19	-0.455116	0.117	0.406	2.98209e-15	3.13132e-149	-0.565658	0.071	0.428	6.20472e-145	2.28581e-56	-0.577219	0.097	0.444	4.52933e-52	1.50496e-19	9.39397e-149
Trio	4.31451e-26	-0.550544	0.027	0.354	8.54921e-22	3.46702e-149	-0.581427	0.039	0.383	6.86991e-145	4.70168e-50	-0.553689	0.073	0.381	9.31638e-46	4.31451e-26	1.04011e-148
Klf7	5.07172e-25	-0.610997	0.023	0.337	1.00496e-20	6.97114e-149	-0.625041	0.022	0.36	1.38133e-144	9.16444e-51	-0.584489	0.041	0.343	1.81593e-46	5.07172e-25	2.09134e-148
Rnpep	3.05576e-35	-0.700947	0.043	0.447	6.055e-31	1.34697e-148	-0.595429	0.064	0.415	2.66903e-144	6.21991e-40	-0.458599	0.089	0.364	1.23248e-35	3.05576e-35	4.04092e-148
Sft2d2	2.74765e-19	-0.438484	0.082	0.36	5.44448e-15	1.54842e-148	-0.573738	0.064	0.416	3.06819e-144	5.86214e-43	-0.493543	0.102	0.39	1.16158e-38	2.74765e-19	4.64525e-148
Wdfy3	7.46656e-29	-0.603118	0.074	0.434	1.4795e-24	2.31594e-148	-0.566842	0.05	0.399	4.58904e-144	7.85351e-51	-0.522528	0.063	0.378	1.55617e-46	7.46656e-29	6.94783e-148
Thoc2	1.51836e-33	-0.665763	0.051	0.451	3.00864e-29	2.49814e-148	-0.613946	0.068	0.422	4.95006e-144	8.53827e-51	-0.58861	0.099	0.419	1.69186e-46	1.51836e-33	7.49441e-148
Mysm1	7.47893e-28	-0.584918	0.031	0.375	1.48195e-23	3.0529e-148	-0.585556	0.044	0.391	6.04933e-144	1.25585e-43	-0.499691	0.087	0.377	2.48846e-39	7.47893e-28	9.15871e-148
Ldlrad4	8.72612e-20	-0.437256	0.02	0.28	1.72908e-15	4.12987e-148	-0.557923	0.02	0.355	8.18333e-144	4.47887e-42	-0.446792	0.031	0.291	8.87488e-38	8.72612e-20	1.23896e-147
Zbtb7a	2.36971e-25	-0.577786	0.215	0.552	4.69557e-21	4.34804e-148	-0.614502	0.217	0.575	8.61565e-144	1.02312e-46	-0.544472	0.244	0.545	2.02731e-42	2.36971e-25	1.30441e-147
Slc36a1	4.97575e-31	-0.634723	0.035	0.406	9.85945e-27	5.05426e-148	-0.552606	0.024	0.359	1.0015e-143	3.76297e-34	-0.391182	0.048	0.277	7.45633e-30	4.97575e-31	1.51628e-147
Mindy2	5.52025e-24	-0.542584	0.148	0.484	1.09384e-19	6.39504e-148	-0.603886	0.081	0.438	1.26718e-143	7.09048e-50	-0.568973	0.097	0.409	1.40498e-45	5.52025e-24	1.91851e-147
Scaf11	2.25597e-22	-0.58839	0.344	0.624	4.47021e-18	6.6948e-148	-0.609162	0.379	0.704	1.32657e-143	1.21069e-32	-0.482697	0.5	0.667	2.39899e-28	2.25597e-22	2.00844e-147
Brd4	1.38753e-27	-0.562838	0.078	0.434	2.74939e-23	8.82957e-148	-0.560113	0.049	0.396	1.74958e-143	3.16044e-40	-0.472231	0.108	0.381	6.26242e-36	1.38753e-27	2.64887e-147
Tmem256	5.63056e-23	0.51288	0.559	0.309	1.1157e-18	1.08353e-147	0.76959	0.574	0.319	2.14702e-143	2.40344e-31	0.511342	0.473	0.301	4.76241e-27	5.63056e-23	3.2506e-147
Rbm6	7.95657e-31	-0.59442	0.043	0.412	1.57659e-26	1.3305e-147	-0.559538	0.039	0.381	2.63638e-143	2.48203e-38	-0.43671	0.077	0.341	4.91814e-34	7.95657e-31	3.99149e-147
Zswim6	1.90895e-26	-0.58055	0.043	0.374	3.78258e-22	1.74745e-147	-0.599158	0.03	0.368	3.46257e-143	5.71237e-47	-0.551861	0.068	0.361	1.13191e-42	1.90895e-26	5.24235e-147
Tmem135	7.30545e-16	-0.373909	0.09	0.338	1.44757e-11	2.41265e-147	-0.563302	0.056	0.402	4.78067e-143	3.99324e-50	-0.527108	0.072	0.38	7.91261e-46	7.30545e-16	7.23795e-147
Prpf39	1.11527e-28	-0.612016	0.043	0.395	2.2099e-24	3.11863e-147	-0.576361	0.04	0.384	6.17957e-143	2.21062e-43	-0.492139	0.077	0.36	4.38034e-39	1.11527e-28	9.35589e-147
Anapc13	7.46988e-22	0.596296	0.551	0.319	1.48016e-17	4.53446e-147	0.784177	0.591	0.343	8.98503e-143	8.63405e-36	0.587943	0.491	0.313	1.71084e-31	7.46988e-22	1.36034e-146
Srsf5	8.04617e-53	-0.928834	0.473	0.85	1.59435e-48	7.00081e-147	-0.551226	0.627	0.868	1.38721e-142	4.65929e-61	-0.598647	0.684	0.824	9.23238e-57	8.04617e-53	2.10024e-146
Fmnl1	1.12521e-29	-0.577007	0.008	0.359	2.2296e-25	7.6386e-147	-0.531972	0.014	0.342	1.51359e-142	1.93881e-44	-0.468287	0.036	0.306	3.84176e-40	1.12521e-29	2.29158e-146
Serf2	8.51332e-08	0.322236	0.949	0.865	0.00168691	9.86181e-147	0.698604	0.957	0.872	1.95412e-142	3.56967e-28	0.450958	0.942	0.838	7.07329e-24	8.51332e-08	2.95854e-146
Slc31a1	2.63692e-33	0.618263	0.504	0.214	5.22505e-29	1.27467e-146	0.62813	0.441	0.184	2.52576e-142	1.01404e-55	0.585037	0.387	0.163	2.00931e-51	2.63692e-33	3.82402e-146
Rin2	8.74913e-27	-0.570264	0.074	0.422	1.73364e-22	1.97736e-146	-0.583799	0.052	0.399	3.91815e-142	1.20084e-63	-0.686894	0.08	0.44	2.37946e-59	8.74913e-27	5.93209e-146
Ddt	9.43292e-25	0.439961	0.422	0.177	1.86913e-20	5.73784e-146	0.56809	0.409	0.154	1.13695e-141	1.0146e-24	0.382569	0.288	0.148	2.01042e-20	1.0146e-24	1.72135e-145
Sipa1l2	4.25341e-30	-0.605918	0.047	0.41	8.42812e-26	3.59253e-145	-0.53921	0.022	0.352	7.11859e-141	2.47433e-40	-0.446461	0.051	0.31	4.90288e-36	4.25341e-30	1.07776e-144
Wipf1	1.10143e-30	-0.60661	0.035	0.406	2.18247e-26	4.66706e-145	-0.53869	0.012	0.336	9.24777e-141	2.36109e-44	-0.472478	0.041	0.315	4.67849e-40	1.10143e-30	1.40012e-144
Cd48	3.71931e-31	-0.638417	0.02	0.387	7.36982e-27	5.12977e-145	-0.555022	0.018	0.346	1.01646e-140	1.34047e-34	-0.417893	0.039	0.264	2.65613e-30	3.71931e-31	1.53893e-144
Nek7	3.94187e-23	-0.541601	0.16	0.477	7.81081e-19	1.03975e-144	-0.605229	0.158	0.52	2.06026e-140	2.64569e-53	-0.599767	0.135	0.472	5.24243e-49	3.94187e-23	3.11924e-144
Map4	1.55051e-26	-0.555032	0.051	0.393	3.07234e-22	1.35051e-144	-0.577491	0.039	0.376	2.67603e-140	2.59972e-50	-0.544412	0.08	0.395	5.15134e-46	1.55051e-26	4.05152e-144
Arhgef6	3.383e-23	-0.486972	0.027	0.323	6.70342e-19	1.86842e-144	-0.542808	0.023	0.352	3.70228e-140	4.6603e-50	-0.525772	0.044	0.345	9.23438e-46	3.383e-23	5.60526e-144
Tmem176a	2.62204e-31	-0.83792	0.301	0.638	5.19557e-27	2.15875e-144	-0.699686	0.349	0.66	4.27756e-140	1.40382e-26	-0.458407	0.345	0.537	2.78167e-22	1.40382e-26	6.47624e-144
Rcbtb2	4.681e-23	-0.57167	0.121	0.442	9.2754e-19	2.81782e-144	-0.604495	0.092	0.446	5.5835e-140	1.37823e-43	-0.527808	0.094	0.383	2.73096e-39	4.681e-23	8.45345e-144
Ubap2l	4.89359e-22	-0.520232	0.328	0.639	9.69665e-18	3.23389e-144	-0.568583	0.354	0.693	6.40796e-140	1.55028e-33	-0.440253	0.416	0.634	3.07188e-29	4.89359e-22	9.70168e-144
Akr1b10	5.77868e-24	-0.517026	0.043	0.353	1.14505e-19	3.38521e-144	-0.566759	0.055	0.399	6.7078e-140	1.81555e-41	-0.470352	0.065	0.335	3.59752e-37	5.77868e-24	1.01556e-143
Lpcat1	1.93488e-28	-0.555446	0.031	0.378	3.83397e-24	3.4321e-144	-0.531781	0.024	0.355	6.80072e-140	9.7239e-40	-0.449093	0.061	0.321	1.92679e-35	1.93488e-28	1.02963e-143
Hltf	1.13099e-26	-0.605939	0.07	0.405	2.24105e-22	3.51129e-144	-0.58471	0.068	0.418	6.95763e-140	8.53078e-50	-0.575721	0.087	0.397	1.69037e-45	1.13099e-26	1.05339e-143
Spata13	6.63699e-26	-0.550861	0.055	0.388	1.31512e-21	3.6013e-144	-0.566631	0.058	0.404	7.13597e-140	6.47511e-49	-0.530789	0.101	0.415	1.28304e-44	6.63699e-26	1.08039e-143
Tspan7	1.23187e-26	-0.638922	0.066	0.412	2.44095e-22	5.14765e-144	-0.665377	0.053	0.401	1.02001e-139	1.8157e-49	-0.634766	0.125	0.446	3.59781e-45	1.23187e-26	1.54429e-143
Sdhc	2.76236e-15	0.492065	0.449	0.267	5.47362e-11	6.14943e-144	0.674421	0.501	0.243	1.21851e-139	9.01167e-17	0.379205	0.348	0.232	1.78566e-12	2.76236e-15	1.84483e-143
N4bp2l2	2.02807e-35	-0.724724	0.113	0.527	4.01862e-31	1.11234e-143	-0.591861	0.188	0.55	2.20409e-139	1.383e-41	-0.472947	0.229	0.534	2.74041e-37	2.02807e-35	3.33701e-143
Dync1h1	9.27134e-13	-0.305876	0.195	0.444	1.83712e-08	1.56248e-143	-0.597657	0.085	0.441	3.09605e-139	6.95087e-36	-0.467101	0.166	0.44	1.37732e-31	9.27134e-13	4.68743e-143
Man1c1	1.77524e-22	-0.488107	0.051	0.352	3.51764e-18	1.90885e-143	-0.543817	0.035	0.368	3.78238e-139	2.39681e-39	-0.448866	0.068	0.331	4.74928e-35	1.77524e-22	5.72654e-143
Fkbp15	2.10559e-29	-0.599093	0.07	0.433	4.17223e-25	2.94072e-143	-0.552435	0.058	0.403	5.82703e-139	6.59721e-45	-0.502281	0.087	0.374	1.30724e-40	2.10559e-29	8.82215e-143
Tet2	1.25934e-31	-0.629322	0.023	0.393	2.49537e-27	3.15062e-143	-0.532701	0.016	0.341	6.24295e-139	1.74578e-46	-0.508788	0.06	0.347	3.45926e-42	1.25934e-31	9.45186e-143
Uqcrfs1	2.96608e-12	0.425522	0.445	0.278	5.87729e-08	5.15886e-143	0.722748	0.518	0.263	1.02223e-138	5.6961e-15	0.37952	0.338	0.229	1.12868e-10	2.96608e-12	1.54766e-142
St6galnac4	5.91759e-18	-0.398985	0.047	0.297	1.17257e-13	9.28924e-143	-0.523896	0.035	0.367	1.84066e-138	1.10597e-41	-0.438055	0.043	0.304	2.19149e-37	5.91759e-18	2.78677e-142
Zfand5	5.9988e-28	-0.608522	0.129	0.49	1.18866e-23	2.64554e-142	-0.587616	0.131	0.491	5.24213e-138	7.62453e-53	-0.567792	0.14	0.476	1.5108e-48	5.9988e-28	7.93661e-142
Pds5a	5.74062e-22	-0.51632	0.117	0.43	1.1375e-17	4.48766e-142	-0.568767	0.062	0.403	8.89229e-138	2.17038e-40	-0.474068	0.094	0.367	4.30061e-36	5.74062e-22	1.3463e-141
Helz	6.02637e-18	-0.438113	0.086	0.352	1.19413e-13	4.80576e-142	-0.572171	0.058	0.401	9.5226e-138	1.03001e-42	-0.499402	0.108	0.396	2.04097e-38	6.02637e-18	1.44173e-141
Larp4b	2.61969e-25	-0.579321	0.125	0.464	5.19091e-21	5.38339e-142	-0.581595	0.08	0.428	1.06672e-137	9.03469e-36	-0.456901	0.13	0.391	1.79022e-31	2.61969e-25	1.61502e-141
Cklf	3.97873e-28	-0.559116	0.023	0.363	7.88386e-24	6.51091e-142	-0.526745	0.015	0.337	1.29014e-137	1.58992e-37	-0.407652	0.039	0.285	3.15043e-33	3.97873e-28	1.95327e-141
Chd8	2.59059e-29	-0.609102	0.047	0.406	5.13325e-25	6.57106e-142	-0.56037	0.043	0.379	1.30206e-137	3.64331e-46	-0.519093	0.068	0.363	7.21922e-42	2.59059e-29	1.97132e-141
Taf1d	1.13046e-23	-0.518435	0.031	0.334	2.24e-19	8.35287e-142	-0.560388	0.033	0.366	1.65512e-137	2.65986e-46	-0.523008	0.051	0.335	5.27052e-42	1.13046e-23	2.50586e-141
Nrp1	5.07424e-24	-0.590201	0.066	0.381	1.00546e-19	1.02629e-141	-0.638609	0.056	0.393	2.0336e-137	1.8464e-39	-0.511838	0.082	0.349	3.65864e-35	5.07424e-24	3.07888e-141
Kcnq1ot1	4.66077e-29	-1.14305	0.125	0.471	9.23531e-25	1.32053e-141	-1.15259	0.197	0.512	2.61664e-137	1.11135e-31	-0.839825	0.292	0.494	2.20214e-27	4.66077e-29	3.9616e-141
Tmem63a	2.30378e-23	-0.487587	0.031	0.331	4.56494e-19	1.46028e-141	-0.524331	0.026	0.35	2.89354e-137	3.826e-44	-0.473755	0.049	0.325	7.58123e-40	2.30378e-23	4.38083e-141
Pnrc1	7.83963e-24	-0.538243	0.312	0.621	1.55342e-19	1.62789e-141	-0.579209	0.369	0.696	3.22566e-137	3.2397e-31	-0.441001	0.413	0.612	6.41947e-27	7.83963e-24	4.88366e-141
Btbd7	1.73859e-23	-0.517942	0.07	0.388	3.44502e-19	2.26282e-141	-0.574285	0.059	0.403	4.48378e-137	1.99239e-45	-0.515338	0.085	0.382	3.94792e-41	1.73859e-23	6.78847e-141
Abcd2	5.43475e-27	-0.553638	0.012	0.339	1.0769e-22	2.55581e-141	-0.547061	0.014	0.335	5.06434e-137	6.68111e-54	-0.576528	0.043	0.358	1.32386e-49	5.43475e-27	7.66743e-141
Wac	9.83832e-19	-0.443656	0.164	0.455	1.94946e-14	3.42612e-141	-0.567206	0.123	0.484	6.78885e-137	1.1826e-36	-0.432496	0.169	0.452	2.34332e-32	9.83832e-19	1.02784e-140
Nfe2l2	2.67553e-26	-0.594707	0.301	0.636	5.30157e-22	3.54305e-141	-0.578917	0.344	0.674	7.02055e-137	4.93206e-32	-0.45186	0.374	0.592	9.77288e-28	2.67553e-26	1.06291e-140
Ppp1r21	6.70736e-44	-0.890219	0.051	0.518	1.32906e-39	9.46688e-141	-0.554881	0.05	0.386	1.87586e-136	4.87105e-39	-0.455809	0.08	0.344	9.65198e-35	4.87105e-39	2.84007e-140
Saraf	6.57593e-14	-0.398013	0.434	0.641	1.30302e-09	1.28984e-140	-0.542827	0.49	0.781	2.55582e-136	2.35851e-24	-0.398208	0.538	0.662	4.67338e-20	6.57593e-14	3.86952e-140
Wdr44	1.32552e-22	-0.49677	0.012	0.297	2.62653e-18	1.41417e-140	-0.551573	0.02	0.343	2.80218e-136	4.44744e-45	-0.489671	0.031	0.302	8.81261e-41	1.32552e-22	4.24252e-140
Rc3h2	5.58094e-24	-0.515729	0.09	0.417	1.10586e-19	1.94459e-140	-0.573307	0.051	0.385	3.85321e-136	4.68333e-39	-0.464107	0.101	0.371	9.28001e-35	5.58094e-24	5.83378e-140
Sbno1	2.27722e-25	-0.535452	0.133	0.483	4.51231e-21	3.82719e-140	-0.59424	0.092	0.44	7.58358e-136	2.2653e-41	-0.487925	0.13	0.419	4.48869e-37	2.27722e-25	1.14816e-139
Samhd1	6.50198e-30	-0.72053	0.027	0.39	1.28837e-25	6.22913e-140	-0.591553	0.028	0.353	1.2343e-135	7.08789e-47	-0.547632	0.044	0.331	1.40447e-42	6.50198e-30	1.86874e-139
Slc25a5	3.35657e-17	0.524546	0.828	0.716	6.65104e-13	6.97632e-140	0.67014	0.898	0.767	1.38236e-135	4.5806e-31	0.495763	0.824	0.681	9.07646e-27	3.35657e-17	2.0929e-139
Rasal3	6.8384e-23	-0.469339	0.023	0.317	1.35503e-18	8.44696e-140	-0.519812	0.013	0.33	1.67376e-135	1.15817e-42	-0.459141	0.038	0.302	2.29492e-38	6.8384e-23	2.53409e-139
Pold4	2.22955e-22	-0.487098	0.082	0.388	4.41785e-18	1.27423e-139	-0.542078	0.048	0.379	2.52488e-135	8.01918e-42	-0.450089	0.053	0.32	1.589e-37	2.22955e-22	3.82268e-139
Bcl10	1.10412e-24	-0.518633	0.09	0.417	2.18781e-20	1.81785e-139	-0.538709	0.065	0.403	3.60207e-135	4.26367e-35	-0.427389	0.096	0.343	8.44845e-31	1.10412e-24	5.45355e-139
Nfatc1	2.11778e-22	-0.464816	0.043	0.34	4.19638e-18	2.44554e-139	-0.501861	0.016	0.333	4.84585e-135	6.01651e-45	-0.465401	0.038	0.311	1.19217e-40	2.11778e-22	7.33663e-139
Ypel3	5.9505e-22	-0.488881	0.207	0.529	1.17909e-17	2.60663e-139	-0.575939	0.228	0.58	5.16503e-135	4.90072e-48	-0.517914	0.201	0.522	9.71079e-44	5.9505e-22	7.81988e-139
Aim2	7.28443e-27	-0.526806	0.012	0.337	1.44341e-22	2.89279e-139	-0.527597	0.02	0.339	5.73206e-135	1.3203e-46	-0.505469	0.041	0.326	2.61617e-42	7.28443e-27	8.67836e-139
Slc43a2	8.54158e-33	-0.655636	0.012	0.39	1.69251e-28	2.95033e-139	-0.531335	0.012	0.327	5.84609e-135	3.11694e-35	-0.402455	0.036	0.267	6.17621e-31	8.54158e-33	8.851e-139
Bhlhe41	2.81406e-22	-0.608311	0.09	0.391	5.57606e-18	3.96362e-139	-0.623792	0.07	0.41	7.85391e-135	8.8536e-61	-0.671334	0.094	0.451	1.75434e-56	2.81406e-22	1.18909e-138
Dhrs3	8.65693e-20	-0.482617	0.137	0.433	1.71537e-15	6.68134e-139	-0.580426	0.148	0.502	1.32391e-134	2.88212e-42	-0.500927	0.167	0.466	5.71092e-38	8.65693e-20	2.0044e-138
Tial1	1.00167e-21	-0.492677	0.098	0.403	1.9848e-17	8.42383e-139	-0.553623	0.066	0.402	1.66918e-134	5.76362e-41	-0.472665	0.104	0.384	1.14206e-36	1.00167e-21	2.52715e-138
Arhgap25	1.74635e-25	-0.521073	0.023	0.343	3.4604e-21	8.98476e-139	-0.519688	0.014	0.329	1.78033e-134	3.18176e-39	-0.440395	0.041	0.291	6.30465e-35	1.74635e-25	2.69543e-138
Slc3a2	4.55334e-19	-0.539823	0.391	0.642	9.02244e-15	9.20848e-139	-0.592233	0.412	0.719	1.82466e-134	3.10826e-24	-0.396868	0.42	0.601	6.15902e-20	4.55334e-19	2.76254e-138
Ttyh3	2.37371e-29	-0.578191	0.02	0.369	4.70351e-25	1.46005e-138	-0.5067	0.018	0.336	2.89309e-134	2.53648e-42	-0.446481	0.056	0.327	5.02603e-38	2.37371e-29	4.38015e-138
Usp8	1.63903e-22	-0.499315	0.191	0.51	3.24775e-18	3.97224e-138	-0.588845	0.178	0.528	7.87099e-134	4.98636e-54	-0.628813	0.186	0.512	9.88046e-50	1.63903e-22	1.19167e-137
Sltm	1.07808e-23	-0.559925	0.098	0.421	2.13622e-19	6.49047e-138	-0.612066	0.084	0.425	1.28609e-133	1.4447e-30	-0.40031	0.152	0.401	2.86267e-26	1.07808e-23	1.94714e-137
0610030E20Rik	1.62416e-24	-0.498076	0.039	0.354	3.21827e-20	1.12279e-137	-0.503032	0.016	0.332	2.22481e-133	6.88865e-38	-0.410414	0.039	0.283	1.36499e-33	1.62416e-24	3.36837e-137
Rhoa	6.60213e-33	-0.613307	0.609	0.865	1.30821e-28	1.17099e-137	-0.547651	0.71	0.895	2.32032e-133	3.94557e-33	-0.409108	0.765	0.838	7.81815e-29	6.60213e-33	3.51297e-137
Traf3ip3	1.02755e-22	-0.476976	0.016	0.303	2.03608e-18	1.53182e-137	-0.512924	0.014	0.328	3.03529e-133	2.8923e-46	-0.482307	0.026	0.303	5.73109e-42	1.02755e-22	4.59545e-137
Cspp1	6.8783e-24	-0.570951	0.059	0.372	1.36293e-19	1.76526e-137	-0.615835	0.033	0.358	3.49787e-133	2.56568e-33	-0.44706	0.089	0.33	5.08389e-29	6.8783e-24	5.29579e-137
Akap9	2.04536e-23	-0.572163	0.148	0.476	4.05288e-19	2.08999e-137	-0.633309	0.202	0.545	4.14132e-133	9.3278e-42	-0.566263	0.278	0.553	1.8483e-37	2.04536e-23	6.26998e-137
Rnf7	6.54607e-22	0.656752	0.617	0.405	1.2971e-17	2.47646e-137	0.76712	0.654	0.45	4.90711e-133	1.10837e-22	0.506924	0.507	0.386	2.19624e-18	6.54607e-22	7.42938e-137
A630001G21Rik	6.06196e-25	-0.519629	0.023	0.335	1.20118e-20	2.94214e-137	-0.509387	0.013	0.326	5.82986e-133	7.36136e-41	-0.429402	0.026	0.277	1.45865e-36	6.06196e-25	8.82643e-137
Hnrnpa0	8.93568e-29	-0.572262	0.312	0.675	1.7706e-24	4.38972e-137	-0.545172	0.388	0.706	8.69823e-133	4.59759e-30	-0.4201	0.449	0.635	9.11013e-26	8.93568e-29	1.31692e-136
Edem2	1.03101e-22	-0.472247	0.031	0.325	2.04294e-18	5.51577e-137	-0.521488	0.056	0.387	1.09295e-132	5.54646e-43	-0.4423	0.043	0.312	1.09903e-38	1.03101e-22	1.65473e-136
Plxnb2	1.76831e-17	-0.496274	0.402	0.648	3.50391e-13	7.41447e-137	-0.572276	0.342	0.664	1.46918e-132	4.60556e-26	-0.415758	0.406	0.591	9.12591e-22	1.76831e-17	2.22434e-136
Cep68	3.20796e-18	-0.420828	0.039	0.29	6.35657e-14	1.05063e-136	-0.531247	0.023	0.339	2.08183e-132	4.30793e-46	-0.490514	0.043	0.326	8.53615e-42	3.20796e-18	3.1519e-136
Skp1a	3.93361e-21	0.601851	0.48	0.263	7.79445e-17	1.19417e-136	0.747797	0.547	0.303	2.36625e-132	2.27547e-35	0.639473	0.52	0.356	4.50884e-31	3.93361e-21	3.58252e-136
Trim30a	2.61803e-27	-0.612755	0.035	0.373	5.18763e-23	1.32596e-136	-0.561558	0.031	0.351	2.6274e-132	3.32724e-45	-0.533594	0.046	0.325	6.59293e-41	2.61803e-27	3.97789e-136
Cops9	1.42878e-14	0.479689	0.594	0.43	2.83113e-10	1.66641e-136	0.773749	0.606	0.375	3.302e-132	1.35163e-41	0.610534	0.556	0.36	2.67825e-37	1.42878e-14	4.99924e-136
Zfp397	1.35474e-26	-0.556534	0.039	0.37	2.68441e-22	2.34776e-136	-0.541408	0.043	0.367	4.65208e-132	9.30979e-32	-0.38801	0.084	0.314	1.84473e-27	1.35474e-26	7.04327e-136
Stard3	5.18495e-17	-0.399057	0.082	0.332	1.0274e-12	3.38717e-136	-0.530473	0.073	0.404	6.71167e-132	6.75661e-40	-0.43036	0.061	0.326	1.33882e-35	5.18495e-17	1.01615e-135
Ldb1	5.13442e-21	-0.456	0.07	0.362	1.01739e-16	3.82091e-136	-0.506535	0.048	0.375	7.57113e-132	2.57173e-31	-0.367122	0.087	0.318	5.09587e-27	5.13442e-21	1.14627e-135
Zfp62	3.95484e-20	-0.442995	0.059	0.336	7.83651e-16	5.83624e-136	-0.524767	0.041	0.368	1.15645e-131	9.82453e-42	-0.4763	0.06	0.326	1.94673e-37	3.95484e-20	1.75087e-135
Gfm2	1.02954e-21	-0.46575	0.016	0.295	2.04003e-17	6.04761e-136	-0.545745	0.027	0.343	1.19833e-131	1.2353e-38	-0.437393	0.055	0.31	2.44775e-34	1.02954e-21	1.81428e-135
Slc44a2	3.24527e-25	-0.514847	0.016	0.327	6.43051e-21	1.31647e-135	-0.511985	0.015	0.326	2.60859e-131	5.25306e-50	-0.50445	0.032	0.329	1.04089e-45	3.24527e-25	3.94941e-135
Tcf7l2	1.71608e-28	-0.636685	0.051	0.404	3.40041e-24	1.94404e-135	-0.553675	0.047	0.376	3.85212e-131	2.74958e-38	-0.464067	0.087	0.353	5.44829e-34	1.71608e-28	5.83213e-135
Ktn1	2.29011e-23	-0.592647	0.148	0.463	4.53786e-19	1.99286e-135	-0.608933	0.217	0.561	3.94885e-131	1.36417e-51	-0.65768	0.263	0.563	2.70309e-47	2.29011e-23	5.97858e-135
Phc3	4.18235e-29	-0.575691	0.035	0.388	8.28733e-25	2.36602e-135	-0.531598	0.037	0.359	4.68827e-131	8.40504e-37	-0.42642	0.067	0.316	1.66546e-32	4.18235e-29	7.09806e-135
Srek1	3.04345e-22	-0.514915	0.094	0.4	6.0306e-18	2.93217e-135	-0.574139	0.056	0.383	5.8101e-131	1.45943e-44	-0.513813	0.096	0.389	2.89185e-40	3.04345e-22	8.79652e-135
Pald1	8.09487e-26	-0.524382	0.012	0.328	1.604e-21	3.13505e-135	-0.49279	0.012	0.321	6.21209e-131	1.81942e-40	-0.421826	0.027	0.279	3.60518e-36	8.09487e-26	9.40514e-135
C5ar2	2.5981e-22	-0.493865	0.02	0.307	5.14813e-18	4.07295e-135	-0.515918	0.014	0.324	8.07055e-131	1.90655e-35	-0.426437	0.049	0.287	3.77783e-31	2.5981e-22	1.22189e-134
Atp5c1	1.33909e-16	0.598166	0.617	0.466	2.65341e-12	4.12803e-135	0.765679	0.652	0.449	8.17969e-131	3.81898e-27	0.569225	0.553	0.418	7.5673e-23	1.33909e-16	1.23841e-134
Msl2	3.94511e-23	-0.487367	0.07	0.38	7.81723e-19	6.70945e-135	-0.519041	0.041	0.362	1.32948e-130	1.71291e-38	-0.430778	0.075	0.335	3.39413e-34	3.94511e-23	2.01283e-134
Brd2	1.04001e-19	-0.464051	0.168	0.472	2.06078e-15	9.14688e-135	-0.549656	0.1	0.446	1.81245e-130	1.29216e-40	-0.471502	0.142	0.432	2.56042e-36	1.04001e-19	2.74406e-134
Uvrag	1.47032e-24	-0.519616	0.059	0.377	2.91345e-20	9.7976e-135	-0.521734	0.047	0.37	1.94139e-130	4.44033e-51	-0.531084	0.051	0.356	8.79852e-47	1.47032e-24	2.93928e-134
Ctsl	4.311e-21	-0.738596	0.879	0.859	8.54224e-17	1.30604e-134	-0.642278	0.933	0.953	2.58791e-130	6.53086e-54	-0.676324	0.908	0.928	1.29409e-49	4.311e-21	3.91811e-134
Spred1	9.34156e-17	-0.416511	0.105	0.363	1.85103e-12	1.9846e-134	-0.537871	0.05	0.378	3.93249e-130	1.69225e-47	-0.515323	0.084	0.388	3.35319e-43	9.34156e-17	5.95381e-134
Srsf2	1.97622e-35	-0.710619	0.375	0.721	3.91588e-31	2.19952e-134	-0.555443	0.458	0.746	4.35835e-130	1.11864e-27	-0.408594	0.532	0.688	2.21658e-23	1.11864e-27	6.59856e-134
Adcy7	5.01872e-34	-0.672065	0.016	0.406	9.94459e-30	2.28386e-134	-0.514806	0.015	0.323	4.52546e-130	1.36274e-42	-0.443781	0.019	0.275	2.70028e-38	5.01872e-34	6.85157e-134
Cacna1d	1.87918e-28	-0.585342	0.016	0.359	3.7236e-24	3.03677e-134	-0.549747	0.014	0.323	6.01736e-130	3.50471e-42	-0.498764	0.055	0.322	6.94459e-38	1.87918e-28	9.11031e-134
Nmt1	1.76357e-18	-0.433003	0.215	0.499	3.49451e-14	3.61546e-134	-0.571473	0.317	0.647	7.16404e-130	1.54207e-27	-0.385818	0.369	0.584	3.05561e-23	1.76357e-18	1.08464e-133
Itsn2	1.36945e-26	-0.549732	0.062	0.404	2.71356e-22	4.35857e-134	-0.538973	0.047	0.37	8.63652e-130	2.37911e-45	-0.507459	0.075	0.363	4.7142e-41	1.36945e-26	1.30757e-133
Rac2	2.85724e-34	-0.993252	0.004	0.393	5.66163e-30	6.02656e-134	-0.555594	0.018	0.326	1.19416e-129	2.93457e-42	-0.511574	0.024	0.284	5.81484e-38	2.85724e-34	1.80797e-133
Map3k2	1.26174e-22	-0.4919	0.074	0.384	2.50013e-18	6.28131e-134	-0.522764	0.047	0.37	1.24464e-129	2.02917e-40	-0.439929	0.067	0.337	4.0208e-36	1.26174e-22	1.88439e-133
Pik3cd	1.44255e-28	-0.551964	0.016	0.357	2.85841e-24	1.02849e-133	-0.498243	0.014	0.323	2.03796e-129	1.00327e-36	-0.391981	0.041	0.282	1.98798e-32	1.44255e-28	3.08548e-133
Capn3	1.04941e-20	-0.449238	0.016	0.283	2.07941e-16	2.37107e-133	-0.501925	0.01	0.314	4.69827e-129	1.81376e-35	-0.395087	0.036	0.267	3.59397e-31	1.04941e-20	7.11321e-133
Slc16a6	8.99712e-19	-0.518588	0.219	0.496	1.78278e-14	2.51972e-133	-0.59008	0.233	0.569	4.99283e-129	2.94074e-54	-0.676367	0.234	0.543	5.82707e-50	8.99712e-19	7.55917e-133
M6pr	8.94222e-23	-0.534354	0.141	0.452	1.7719e-18	2.84561e-133	-0.559675	0.145	0.488	5.63858e-129	8.7315e-49	-0.548399	0.154	0.478	1.73015e-44	8.94222e-23	8.53683e-133
Snrnp48	1.20316e-25	-0.552239	0.051	0.374	2.38407e-21	3.01083e-133	-0.528266	0.056	0.384	5.96596e-129	1.20801e-33	-0.398811	0.099	0.345	2.39367e-29	1.20316e-25	9.03248e-133
Mon2	2.45643e-20	-0.471374	0.102	0.391	4.86742e-16	4.11346e-133	-0.520104	0.052	0.377	8.15081e-129	1.22167e-38	-0.435326	0.073	0.338	2.42074e-34	2.45643e-20	1.23404e-132
4833420G17Rik	2.0157e-24	-0.498288	0.066	0.39	3.99411e-20	5.20965e-133	-0.496014	0.045	0.368	1.03229e-128	8.74098e-35	-0.378261	0.065	0.306	1.73203e-30	2.0157e-24	1.56289e-132
Ppt1	1.01339e-28	-0.60877	0.242	0.596	2.00802e-24	6.47673e-133	-0.553173	0.329	0.655	1.28336e-128	1.8482e-38	-0.491615	0.345	0.595	3.6622e-34	1.01339e-28	1.94302e-132
Kdm3b	1.63179e-26	-0.555608	0.043	0.378	3.23339e-22	9.17976e-133	-0.530107	0.045	0.366	1.81897e-128	1.50984e-36	-0.415792	0.061	0.31	2.99174e-32	1.63179e-26	2.75393e-132
Arhgap39	6.07025e-24	-0.491767	0.035	0.345	1.20282e-19	1.43847e-132	-0.49422	0.019	0.327	2.85033e-128	1.7684e-35	-0.397377	0.049	0.285	3.50408e-31	6.07025e-24	4.31541e-132
Mau2	1.50802e-27	-0.543291	0.035	0.376	2.98815e-23	1.55685e-132	-0.50516	0.029	0.339	3.0849e-128	4.08292e-33	-0.362382	0.049	0.278	8.0903e-29	1.50802e-27	4.67055e-132
Btk	3.73392e-22	-0.445994	0.016	0.297	7.39877e-18	1.86001e-132	-0.505376	0.016	0.322	3.68562e-128	6.13209e-56	-0.571857	0.031	0.348	1.21507e-51	3.73392e-22	5.58004e-132
Capza1	1.10977e-26	-0.582271	0.066	0.406	2.19901e-22	3.79892e-132	-0.515862	0.066	0.392	7.52755e-128	8.13862e-44	-0.48778	0.096	0.385	1.61267e-39	1.10977e-26	1.13967e-131
Parvg	6.63871e-20	-0.41172	0.016	0.274	1.31546e-15	5.39341e-132	-0.495985	0.012	0.316	1.0687e-127	1.2238e-44	-0.462921	0.022	0.289	2.42497e-40	6.63871e-20	1.61802e-131
Rp2	2.28582e-20	-0.460841	0.09	0.381	4.52936e-16	8.03276e-132	-0.559299	0.087	0.419	1.59169e-127	4.8563e-35	-0.415202	0.119	0.381	9.62277e-31	2.28582e-20	2.40983e-131
Atxn2l	3.14799e-29	-0.568762	0.051	0.413	6.23775e-25	1.16473e-131	-0.501288	0.05	0.371	2.30792e-127	6.77348e-31	-0.364922	0.092	0.322	1.34217e-26	3.14799e-29	3.4942e-131
Sun2	2.1726e-29	-0.559515	0.016	0.366	4.305e-25	1.21045e-131	-0.50354	0.022	0.329	2.3985e-127	3.84986e-45	-0.473256	0.038	0.313	7.6285e-41	2.1726e-29	3.63134e-131
Swi5	6.25419e-31	0.758539	0.641	0.379	1.23927e-26	1.21338e-131	0.743008	0.614	0.393	2.40432e-127	5.07229e-22	0.517711	0.457	0.33	1.00507e-17	5.07229e-22	3.64015e-131
Slc7a7	9.13766e-22	-0.449006	0.016	0.293	1.81063e-17	1.25732e-131	-0.485432	0.012	0.314	2.49138e-127	1.57784e-38	-0.407252	0.017	0.254	3.12649e-34	9.13766e-22	3.77196e-131
Arhgdia	4.44072e-22	-0.453179	0.297	0.635	8.7993e-18	1.96867e-131	-0.542108	0.316	0.643	3.90092e-127	3.34718e-36	-0.442958	0.316	0.574	6.63245e-32	4.44072e-22	5.90601e-131
Arhgap4	2.57415e-20	-0.42297	0.008	0.269	5.10068e-16	2.45435e-131	-0.502743	0.012	0.314	4.86329e-127	2.72493e-34	-0.370013	0.027	0.25	5.39944e-30	2.57415e-20	7.36304e-131
Pgam1	3.4235e-16	0.514674	0.578	0.397	6.78367e-12	2.90115e-131	0.734062	0.586	0.356	5.74862e-127	2.0875e-13	0.356412	0.391	0.294	4.13637e-09	2.0875e-13	8.70344e-131
I830077J02Rik	1.2506e-20	-0.433178	0.016	0.282	2.47807e-16	4.10733e-131	-0.496569	0.01	0.311	8.13867e-127	4.1556e-46	-0.481039	0.019	0.29	8.23433e-42	1.2506e-20	1.2322e-130
Ncor1	1.36011e-27	-0.581131	0.336	0.677	2.69505e-23	4.16785e-131	-0.545569	0.399	0.709	8.25859e-127	1.56619e-20	-0.349513	0.538	0.669	3.1034e-16	1.56619e-20	1.25035e-130
Hvcn1	1.12041e-23	-0.492913	0.023	0.323	2.22009e-19	7.85007e-131	-0.484987	0.014	0.315	1.55549e-126	1.56655e-39	-0.422736	0.031	0.278	3.10411e-35	1.12041e-23	2.35502e-130
Fry	1.50327e-16	-0.510406	0.023	0.25	2.97873e-12	8.21576e-131	-0.613446	0.018	0.322	1.62795e-126	3.45646e-46	-0.569812	0.041	0.323	6.84898e-42	1.50327e-16	2.46473e-130
Acox3	8.26453e-26	-0.518002	0.031	0.354	1.63762e-21	1.27489e-130	-0.490056	0.02	0.325	2.5262e-126	4.47882e-38	-0.412348	0.043	0.291	8.87479e-34	8.26453e-26	3.82468e-130
Csnk1a1	8.18785e-16	-0.422296	0.488	0.726	1.62242e-11	1.76012e-130	-0.509861	0.504	0.791	3.48768e-126	3.37225e-23	-0.354832	0.606	0.719	6.68212e-19	8.18785e-16	5.28036e-130
BC028528	1.55482e-21	-0.438831	0.008	0.284	3.08088e-17	1.9442e-130	-0.500913	0.014	0.316	3.85244e-126	4.47222e-31	-0.364006	0.044	0.258	8.8617e-27	1.55482e-21	5.83261e-130
Sec14l1	2.65549e-24	-0.539891	0.105	0.43	5.26186e-20	2.46531e-130	-0.535265	0.117	0.459	4.88502e-126	2.66203e-41	-0.455524	0.133	0.429	5.27481e-37	2.65549e-24	7.39594e-130
BC005561	7.31608e-22	-0.536404	0.023	0.31	1.44968e-17	2.70855e-130	-0.593789	0.02	0.324	5.36699e-126	4.45177e-39	-0.497503	0.048	0.302	8.82118e-35	7.31608e-22	8.12565e-130
Pak1	5.07936e-17	-0.356768	0.02	0.25	1.00648e-12	4.15115e-130	-0.492035	0.012	0.313	8.2255e-126	2.75992e-45	-0.464741	0.034	0.314	5.46877e-41	5.07936e-17	1.24534e-129
Ifi30	1.04175e-25	-0.726081	0.117	0.447	2.06423e-21	4.57226e-130	-0.654318	0.094	0.419	9.05993e-126	2.55732e-34	-0.504952	0.092	0.339	5.06733e-30	1.04175e-25	1.37168e-129
Rsbn1	3.36694e-19	-0.396461	0.031	0.292	6.6716e-15	5.08597e-130	-0.49755	0.042	0.354	1.00778e-125	1.0475e-27	-0.334215	0.075	0.284	2.07563e-23	3.36694e-19	1.52579e-129
P4hb	8.38786e-19	-0.481892	0.184	0.47	1.66206e-14	5.77613e-130	-0.546476	0.178	0.522	1.14454e-125	8.93849e-48	-0.565064	0.177	0.492	1.77116e-43	8.38786e-19	1.73284e-129
Msl1	3.65768e-30	-0.633089	0.078	0.45	7.24768e-26	1.1544e-129	-0.515337	0.069	0.392	2.28743e-125	8.08166e-49	-0.510428	0.075	0.38	1.60138e-44	3.65768e-30	3.46319e-129
Sppl3	4.60451e-25	-0.504771	0.035	0.354	9.12384e-21	1.25664e-129	-0.474362	0.037	0.347	2.49003e-125	1.46556e-38	-0.409532	0.055	0.309	2.904e-34	4.60451e-25	3.76992e-129
Sgce	1.20289e-18	-0.452392	0.055	0.318	2.38352e-14	1.98228e-129	-0.528581	0.064	0.383	3.9279e-125	1.57651e-41	-0.46239	0.073	0.346	3.12385e-37	1.20289e-18	5.94685e-129
P2rx4	3.26879e-31	-0.669465	0.012	0.377	6.47712e-27	2.33287e-129	-0.522664	0.016	0.318	4.62257e-125	7.64789e-36	-0.4104	0.032	0.263	1.51543e-31	3.26879e-31	6.9986e-129
Med13	1.03268e-22	-0.494807	0.102	0.419	2.04625e-18	2.77777e-129	-0.523609	0.068	0.391	5.50415e-125	1.80194e-38	-0.448766	0.114	0.392	3.57054e-34	1.03268e-22	8.33331e-129
Map11	1.88553e-26	-0.523621	0.027	0.356	3.73618e-22	2.98482e-129	-0.492623	0.019	0.321	5.91443e-125	3.26392e-37	-0.393282	0.032	0.271	6.46746e-33	1.88553e-26	8.95447e-129
Tram1	3.47602e-24	-0.546911	0.266	0.591	6.88773e-20	3.49843e-129	-0.540725	0.363	0.674	6.93214e-125	2.50491e-29	-0.420952	0.42	0.627	4.96348e-25	3.47602e-24	1.04953e-128
Rgmb	5.90473e-17	-0.390372	0.059	0.305	1.17002e-12	4.26031e-129	-0.497375	0.037	0.347	8.4418e-125	2.16185e-35	-0.395005	0.061	0.305	4.2837e-31	5.90473e-17	1.27809e-128
Snn	1.48662e-21	-0.49274	0.062	0.352	2.94574e-17	4.26395e-129	-0.509407	0.05	0.366	8.44901e-125	7.49268e-31	-0.362514	0.085	0.314	1.48467e-26	1.48662e-21	1.27918e-128
Lap3	4.80977e-28	-0.585042	0.066	0.418	9.53055e-24	4.58788e-129	-0.526826	0.077	0.403	9.09089e-125	2.53063e-35	-0.406093	0.094	0.353	5.01445e-31	4.80977e-28	1.37636e-128
Kpnb1	1.93614e-16	-0.385419	0.078	0.323	3.83647e-12	9.65907e-129	-0.503276	0.058	0.376	1.91394e-124	3.08254e-34	-0.400918	0.096	0.346	6.10805e-30	1.93614e-16	2.89772e-128
Tifa	7.76717e-24	-0.534123	0.055	0.362	1.53906e-19	1.22038e-128	-0.530465	0.062	0.381	2.41818e-124	7.85414e-33	-0.390989	0.055	0.282	1.5563e-28	7.76717e-24	3.66114e-128
Ctnnb1	6.07207e-16	-0.429514	0.242	0.511	1.20318e-11	1.23537e-128	-0.574797	0.139	0.478	2.44788e-124	1.08501e-32	-0.422968	0.186	0.455	2.14995e-28	6.07207e-16	3.70611e-128
Tpp2	1.50614e-22	-0.513704	0.078	0.379	2.98443e-18	1.26107e-128	-0.536343	0.066	0.387	2.49882e-124	4.2219e-40	-0.465889	0.084	0.355	8.36569e-36	1.50614e-22	3.78322e-128
Zfp740	5.76303e-22	-0.45326	0.059	0.354	1.14195e-17	1.59564e-128	-0.490247	0.034	0.343	3.16177e-124	2.32821e-33	-0.361873	0.043	0.266	4.61336e-29	5.76303e-22	4.78693e-128
Atp6v0a2	4.61808e-19	-0.470628	0.137	0.429	9.15073e-15	2.32446e-128	-0.539674	0.099	0.43	4.60591e-124	4.76282e-49	-0.548261	0.089	0.396	9.43752e-45	4.61808e-19	6.97337e-128
Il13ra1	2.24235e-21	-0.443688	0.031	0.317	4.44322e-17	3.00991e-128	-0.503202	0.036	0.343	5.96414e-124	3.79472e-39	-0.430743	0.053	0.309	7.51924e-35	2.24235e-21	9.02974e-128
0610040J01Rik	9.65761e-19	-0.379366	0.016	0.264	1.91366e-14	3.38403e-128	-0.474835	0.025	0.327	6.70546e-124	2.12359e-30	-0.351105	0.053	0.264	4.2079e-26	9.65761e-19	1.01521e-127
Rere	6.5733e-17	-0.410425	0.113	0.376	1.3025e-12	3.71276e-128	-0.516262	0.075	0.4	7.35683e-124	9.03165e-36	-0.415974	0.111	0.372	1.78962e-31	6.5733e-17	1.11383e-127
Abcg1	9.76487e-27	-0.611034	0.031	0.361	1.93491e-22	4.62947e-128	-0.539767	0.05	0.366	9.17329e-124	3.08841e-38	-0.47893	0.08	0.339	6.11969e-34	9.76487e-27	1.38884e-127
Mgat1	3.66344e-18	-0.424802	0.105	0.378	7.2591e-14	4.83893e-128	-0.513501	0.085	0.412	9.58834e-124	1.01188e-39	-0.440839	0.084	0.356	2.00504e-35	3.66344e-18	1.45168e-127
N4bp1	6.93519e-24	-0.530314	0.098	0.42	1.37421e-19	4.9447e-128	-0.527076	0.085	0.413	9.79793e-124	2.69655e-44	-0.497484	0.094	0.384	5.34322e-40	6.93519e-24	1.48341e-127
Usp15	5.64984e-24	-0.501396	0.066	0.391	1.11952e-19	5.05968e-128	-0.513575	0.074	0.401	1.00258e-123	2.67079e-27	-0.371834	0.145	0.369	5.29217e-23	5.64984e-24	1.5179e-127
Mark3	1.63666e-21	-0.492429	0.137	0.45	3.24304e-17	5.32274e-128	-0.530957	0.1	0.435	1.0547e-123	3.17522e-38	-0.456655	0.135	0.408	6.29169e-34	1.63666e-21	1.59682e-127
Mgat5	4.8126e-18	-0.386075	0.016	0.255	9.53617e-14	5.38372e-128	-0.490864	0.016	0.315	1.06678e-123	8.68316e-39	-0.428661	0.044	0.294	1.72057e-34	4.8126e-18	1.61512e-127
Clec5a	1.0985e-25	-0.525043	0.012	0.326	2.17667e-21	6.74503e-128	-0.482285	0.01	0.306	1.33653e-123	2.74589e-40	-0.434795	0.022	0.269	5.44098e-36	1.0985e-25	2.02351e-127
Spen	8.41841e-25	-0.52259	0.031	0.343	1.66811e-20	7.22371e-128	-0.498664	0.03	0.334	1.43138e-123	8.3327e-33	-0.396014	0.07	0.304	1.65112e-28	8.41841e-25	2.16711e-127
Slc25a37	1.41084e-16	-0.393981	0.027	0.255	2.79557e-12	8.32925e-128	-0.494413	0.024	0.325	1.65044e-123	1.09428e-35	-0.421683	0.043	0.277	2.16832e-31	1.41084e-16	2.49878e-127
Copa	5.498e-19	-0.430614	0.156	0.44	1.08943e-14	1.46485e-127	-0.514177	0.103	0.433	2.9026e-123	2.00775e-39	-0.446902	0.131	0.413	3.97835e-35	5.498e-19	4.39454e-127
1110032A03Rik	6.02144e-30	0.443942	0.367	0.126	1.19315e-25	1.64511e-127	0.538589	0.371	0.141	3.25979e-123	3.2081e-40	0.45497	0.302	0.127	6.35686e-36	6.02144e-30	4.93534e-127
Herpud1	3.46993e-13	-0.390022	0.203	0.442	6.87567e-09	1.95794e-127	-0.564437	0.136	0.469	3.87966e-123	3.56973e-24	-0.353757	0.186	0.406	7.07342e-20	3.46993e-13	5.87383e-127
Acadl	8.73913e-17	0.395561	0.371	0.177	1.73166e-12	2.02445e-127	0.593512	0.412	0.172	4.01145e-123	4.76252e-36	0.429295	0.309	0.138	9.43693e-32	8.73913e-17	6.07335e-127
Hectd1	5.05196e-26	-0.574108	0.133	0.475	1.00105e-21	2.16131e-127	-0.514461	0.092	0.423	4.28263e-123	2.77444e-48	-0.514937	0.089	0.397	5.49754e-44	5.05196e-26	6.48393e-127
Hnrnpu	3.70631e-28	-0.639914	0.531	0.788	7.34405e-24	2.24531e-127	-0.537811	0.644	0.857	4.44908e-123	1.71663e-41	-0.509158	0.717	0.808	3.4015e-37	3.70631e-28	6.73593e-127
Rgs19	3.1223e-24	-0.482506	0.023	0.329	6.18684e-20	3.50979e-127	-0.475391	0.027	0.33	6.95465e-123	1.25217e-36	-0.391262	0.038	0.275	2.48118e-32	3.1223e-24	1.05294e-126
1810026B05Rik	1.51721e-22	-0.453277	0.055	0.355	3.00635e-18	3.57779e-127	-0.484013	0.05	0.364	7.08939e-123	6.06554e-35	-0.395748	0.068	0.308	1.20189e-30	1.51721e-22	1.07334e-126
Cdc40	3.52201e-25	-0.519899	0.043	0.368	6.97887e-21	4.51907e-127	-0.509492	0.061	0.381	8.95454e-123	2.37103e-32	-0.393119	0.096	0.34	4.69819e-28	3.52201e-25	1.35572e-126
Zmynd8	6.31901e-21	-0.531157	0.105	0.398	1.25211e-16	6.41681e-127	-0.543073	0.089	0.419	1.27149e-122	2.75267e-42	-0.510614	0.108	0.393	5.45441e-38	6.31901e-21	1.92504e-126
Syncrip	5.97287e-22	-0.520877	0.137	0.46	1.18352e-17	7.68756e-127	-0.538671	0.107	0.438	1.52329e-122	7.09084e-45	-0.525533	0.114	0.406	1.40505e-40	5.97287e-22	2.30627e-126
Tsc22d2	5.04532e-19	-0.448924	0.078	0.349	9.9973e-15	8.17587e-127	-0.505126	0.043	0.35	1.62005e-122	1.75397e-33	-0.387145	0.073	0.311	3.4755e-29	5.04532e-19	2.45276e-126
Chd6	2.70618e-17	-0.46606	0.117	0.38	5.36229e-13	8.76017e-127	-0.551783	0.062	0.378	1.73583e-122	1.69799e-40	-0.471632	0.106	0.388	3.36456e-36	2.70618e-17	2.62805e-126
Hspa8	1.03152e-21	0.457203	0.98	0.882	2.04395e-17	9.33681e-127	0.589194	0.987	0.934	1.85009e-122	2.06157e-24	0.329426	0.981	0.9	4.085e-20	1.03152e-21	2.80104e-126
Fnip1	1.77795e-26	-0.600458	0.078	0.414	3.52302e-22	9.87972e-127	-0.504556	0.045	0.358	1.95767e-122	1.40866e-39	-0.464662	0.082	0.349	2.79125e-35	1.77795e-26	2.96392e-126
Stx7	1.15166e-30	-0.606358	0.145	0.533	2.282e-26	1.05029e-126	-0.529574	0.199	0.537	2.08115e-122	6.22683e-48	-0.546817	0.208	0.518	1.23385e-43	1.15166e-30	3.15087e-126
Gas6	6.09325e-39	0.807655	0.59	0.286	1.20738e-34	1.8212e-126	0.752008	0.59	0.374	3.60871e-122	3.23589e-25	0.496456	0.473	0.327	6.41193e-21	3.23589e-25	5.4636e-126
Ing4	3.59547e-24	-0.511638	0.066	0.382	7.12442e-20	4.12408e-126	-0.501098	0.075	0.397	8.17187e-122	4.47102e-35	-0.410872	0.089	0.341	8.85933e-31	3.59547e-24	1.23722e-125
Tug1	5.36682e-17	-0.399692	0.094	0.35	1.06343e-12	7.90016e-126	-0.48869	0.048	0.358	1.56542e-121	2.88101e-32	-0.370569	0.084	0.318	5.70873e-28	5.36682e-17	2.37005e-125
Nufip2	1.81068e-24	-0.557528	0.168	0.506	3.58786e-20	8.07273e-126	-0.523458	0.166	0.507	1.59961e-121	3.85152e-39	-0.483652	0.195	0.48	7.63179e-35	1.81068e-24	2.42182e-125
Rbbp6	5.76222e-23	-0.558314	0.215	0.532	1.14178e-18	1.05933e-125	-0.563467	0.207	0.539	2.09907e-121	1.46374e-45	-0.568333	0.235	0.535	2.9004e-41	5.76222e-23	3.17799e-125
Rsrc2	1.02367e-35	-0.715734	0.262	0.649	2.0284e-31	1.18936e-125	-0.510311	0.406	0.72	2.35671e-121	2.69654e-28	-0.438525	0.498	0.659	5.34319e-24	2.69654e-28	3.56807e-125
Gapvd1	1.16954e-21	-0.486676	0.109	0.424	2.31745e-17	1.25812e-125	-0.514246	0.081	0.404	2.49297e-121	6.7936e-34	-0.416532	0.114	0.363	1.34615e-29	1.16954e-21	3.77436e-125
Tbl1xr1	4.3621e-20	-0.459994	0.086	0.369	8.64351e-16	1.45877e-125	-0.504839	0.054	0.366	2.89055e-121	7.22435e-41	-0.459336	0.089	0.364	1.43151e-36	4.3621e-20	4.3763e-125
Fubp1	1.55782e-35	-0.736649	0.324	0.706	3.08682e-31	1.48483e-125	-0.550624	0.497	0.764	2.9422e-121	2.04777e-31	-0.459089	0.546	0.703	4.05765e-27	2.04777e-31	4.4545e-125
Rassf5	3.25171e-29	-0.582674	0.016	0.363	6.44326e-25	1.61255e-125	-0.470481	0.012	0.303	3.19528e-121	5.47278e-35	-0.384366	0.031	0.258	1.08443e-30	3.25171e-29	4.83766e-125
Tlr13	5.76157e-27	-0.550454	0.016	0.343	1.14166e-22	1.63706e-125	-0.478175	0.01	0.3	3.24384e-121	6.19116e-46	-0.488904	0.029	0.305	1.22678e-41	5.76157e-27	4.91119e-125
Tmem170b	2.55393e-21	-0.464577	0.035	0.316	5.06062e-17	1.68632e-125	-0.482141	0.024	0.322	3.34144e-121	2.16056e-31	-0.362081	0.058	0.279	4.28115e-27	2.55393e-21	5.05896e-125
Rps6kb1	2.28887e-23	-0.526176	0.047	0.35	4.5354e-19	1.99389e-125	-0.510456	0.043	0.35	3.9509e-121	1.71485e-30	-0.371912	0.07	0.292	3.39798e-26	2.28887e-23	5.98168e-125
Mpc1	1.61146e-17	0.490792	0.762	0.623	3.19312e-13	2.68688e-125	0.648055	0.825	0.67	5.32405e-121	8.53608e-17	0.345283	0.713	0.608	1.69142e-12	8.53608e-17	8.06064e-125
Brd9	3.5127e-17	-0.358108	0.02	0.257	6.96041e-13	2.84282e-125	-0.496559	0.039	0.346	5.63304e-121	4.4829e-36	-0.419403	0.085	0.338	8.88286e-32	3.5127e-17	8.52845e-125
Usp34	5.70024e-24	-0.548281	0.117	0.443	1.1295e-19	3.04287e-125	-0.560272	0.097	0.427	6.02945e-121	4.013e-49	-0.560552	0.106	0.422	7.95176e-45	5.70024e-24	9.12861e-125
Rab6b	2.54259e-21	-0.460506	0.027	0.311	5.03814e-17	3.27928e-125	-0.496423	0.041	0.349	6.4979e-121	1.3544e-39	-0.428504	0.053	0.315	2.68375e-35	2.54259e-21	9.83785e-125
Gm29488	4.67074e-24	-0.5323	0.012	0.311	9.25506e-20	3.92634e-125	-0.513123	0.01	0.3	7.78005e-121	1.19743e-31	-0.385408	0.043	0.257	2.37272e-27	4.67074e-24	1.1779e-124
Cxxc5	7.34264e-15	-0.368197	0.156	0.408	1.45494e-10	4.42426e-125	-0.559701	0.188	0.524	8.76668e-121	4.58654e-52	-0.593203	0.142	0.47	9.08823e-48	7.34264e-15	1.32728e-124
Srcap	4.72456e-20	-0.458138	0.07	0.354	9.36171e-16	8.69918e-125	-0.497083	0.035	0.338	1.72374e-120	1.25938e-36	-0.411142	0.055	0.301	2.49546e-32	4.72456e-20	2.60975e-124
Vamp8	1.42377e-16	0.522654	0.75	0.642	2.8212e-12	1.55391e-124	0.6566	0.816	0.681	3.07907e-120	7.33676e-27	0.43639	0.729	0.586	1.45378e-22	1.42377e-16	4.66172e-124
Gm34589	2.03178e-20	-0.476589	0.004	0.264	4.02597e-16	2.00497e-124	-0.531147	0.017	0.31	3.97285e-120	6.07562e-46	-0.526051	0.022	0.297	1.20388e-41	2.03178e-20	6.01492e-124
Ranbp2	8.32808e-29	-0.611786	0.078	0.442	1.65021e-24	2.02406e-124	-0.526932	0.063	0.378	4.01067e-120	4.14351e-39	-0.440934	0.09	0.361	8.21036e-35	8.32808e-29	6.07217e-124
Prpf4b	2.82616e-20	-0.496462	0.359	0.643	5.60004e-16	2.14178e-124	-0.541238	0.441	0.732	4.24394e-120	3.88105e-34	-0.49031	0.56	0.718	7.69031e-30	2.82616e-20	6.42534e-124
Tmod3	4.83631e-29	-0.586968	0.035	0.389	9.58315e-25	2.19956e-124	-0.491447	0.049	0.357	4.35842e-120	1.05887e-37	-0.428027	0.061	0.314	2.09815e-33	4.83631e-29	6.59867e-124
Xlr	1.75138e-18	-0.412023	0.016	0.261	3.47035e-14	2.48384e-124	-0.507501	0.01	0.3	4.92173e-120	2.69683e-37	-0.434413	0.032	0.268	5.34376e-33	1.75138e-18	7.45152e-124
Stat3	2.77396e-27	-0.582737	0.117	0.469	5.49661e-23	2.76116e-124	-0.485387	0.039	0.344	5.47124e-120	2.35015e-34	-0.400418	0.077	0.319	4.65682e-30	2.77396e-27	8.28349e-124
Cwf19l2	1.5508e-19	-0.445981	0.07	0.349	3.0729e-15	3.75216e-124	-0.510096	0.075	0.397	7.43491e-120	1.65141e-30	-0.376736	0.131	0.369	3.27228e-26	1.5508e-19	1.12565e-123
Iffo1	2.04239e-19	-0.414146	0.031	0.295	4.047e-15	4.08618e-124	-0.481243	0.024	0.318	8.09677e-120	7.43448e-43	-0.453018	0.039	0.307	1.47314e-38	2.04239e-19	1.22585e-123
Trip11	2.15447e-28	-0.625197	0.086	0.451	4.26909e-24	4.30611e-124	-0.558806	0.087	0.41	8.53255e-120	1.43153e-41	-0.518837	0.123	0.417	2.83657e-37	2.15447e-28	1.29183e-123
Dicer1	2.19926e-22	-0.511009	0.059	0.36	4.35783e-18	5.32911e-124	-0.502232	0.035	0.338	1.05596e-119	1.66196e-34	-0.419545	0.068	0.308	3.29318e-30	2.19926e-22	1.59873e-123
Sesn1	5.85999e-17	-0.387372	0.051	0.292	1.16116e-12	6.24976e-124	-0.487932	0.047	0.351	1.23839e-119	3.49342e-37	-0.406662	0.046	0.289	6.92221e-33	5.85999e-17	1.87493e-123
Dnajc5	2.40081e-24	-0.534743	0.117	0.446	4.75721e-20	7.76282e-124	-0.505692	0.077	0.398	1.5382e-119	7.95138e-36	-0.419294	0.119	0.387	1.57557e-31	2.40081e-24	2.32885e-123
Ube2d2a	1.45711e-26	-0.566828	0.223	0.579	2.88727e-22	8.00793e-124	-0.51583	0.241	0.578	1.58677e-119	4.28245e-36	-0.438365	0.227	0.497	8.48568e-32	1.45711e-26	2.40238e-123
Heca	1.02201e-21	-0.459231	0.055	0.346	2.02511e-17	1.0558e-123	-0.475931	0.022	0.318	2.09208e-119	4.45188e-40	-0.428331	0.051	0.312	8.8214e-36	1.02201e-21	3.16741e-123
Ubn1	3.30373e-15	-0.375876	0.117	0.364	6.54635e-11	1.19866e-123	-0.499344	0.06	0.37	2.37515e-119	2.92912e-38	-0.438715	0.07	0.327	5.80405e-34	3.30373e-15	3.59599e-123
Ccdc93	2.5674e-18	-0.394674	0.031	0.279	5.08731e-14	1.22002e-123	-0.47939	0.024	0.318	2.41748e-119	4.95745e-43	-0.454586	0.049	0.326	9.82319e-39	2.5674e-18	3.66007e-123
Trim26	2.10883e-17	-0.386444	0.047	0.295	4.17864e-13	1.33403e-123	-0.466117	0.037	0.339	2.64338e-119	3.40624e-34	-0.389276	0.053	0.282	6.74946e-30	2.10883e-17	4.00208e-123
Tnrc18	7.61556e-21	-0.451908	0.09	0.384	1.50902e-16	1.69609e-123	-0.505392	0.064	0.378	3.36081e-119	8.68693e-36	-0.431003	0.106	0.362	1.72131e-31	7.61556e-21	5.08828e-123
Ifnar1	5.84257e-25	-0.504398	0.039	0.361	1.15771e-20	1.74459e-123	-0.480307	0.029	0.325	3.4569e-119	3.4519e-35	-0.396223	0.06	0.3	6.83994e-31	5.84257e-25	5.23376e-123
Xrn1	8.81168e-21	-0.469966	0.051	0.334	1.74603e-16	5.50821e-123	-0.521276	0.045	0.35	1.09145e-118	4.20085e-41	-0.48073	0.078	0.355	8.32398e-37	8.81168e-21	1.65246e-122
Sort1	6.69388e-25	-0.555593	0.082	0.405	1.32639e-20	5.59318e-123	-0.507214	0.097	0.417	1.10829e-118	2.1457e-44	-0.502389	0.106	0.403	4.2517e-40	6.69388e-25	1.67795e-122
Pcf11	4.58726e-25	-0.490814	0.035	0.36	9.08965e-21	8.89322e-123	-0.492571	0.031	0.33	1.76219e-118	1.73278e-36	-0.422516	0.075	0.33	3.4335e-32	4.58726e-25	2.66797e-122
Rps27l	3.88315e-33	0.70657	0.703	0.418	7.69446e-29	1.26385e-122	0.758311	0.602	0.4	2.50432e-118	8.98338e-37	0.628567	0.532	0.357	1.78006e-32	3.88315e-33	3.79155e-122
Plcg2	4.24821e-24	-0.473339	0.016	0.316	8.41783e-20	1.85945e-122	-0.465215	0.012	0.299	3.68451e-118	2.00327e-43	-0.44206	0.022	0.285	3.96949e-39	4.24821e-24	5.57836e-122
Rsf1	9.63015e-20	-0.466306	0.105	0.397	1.90822e-15	2.00278e-122	-0.53655	0.08	0.398	3.9685e-118	4.96141e-40	-0.483114	0.116	0.394	9.83104e-36	9.63015e-20	6.00833e-122
Dram2	3.9894e-40	-0.779305	0.082	0.531	7.905e-36	2.00409e-122	-0.511742	0.081	0.394	3.97111e-118	1.59459e-42	-0.475221	0.073	0.351	3.15969e-38	3.9894e-40	6.01228e-122
Ube2i	1.38461e-17	-0.416749	0.191	0.468	2.7436e-13	2.32769e-122	-0.500485	0.134	0.466	4.61233e-118	6.56687e-40	-0.448839	0.121	0.4	1.30123e-35	1.38461e-17	6.98308e-122
Slc25a36	3.03058e-21	-0.490655	0.098	0.4	6.0051e-17	2.4369e-122	-0.495331	0.063	0.373	4.82872e-118	5.27024e-38	-0.434103	0.08	0.34	1.0443e-33	3.03058e-21	7.3107e-122
Prkcb	1.04752e-29	-0.569508	0.02	0.374	2.07566e-25	3.28073e-122	-0.478065	0.02	0.311	6.50076e-118	7.39301e-31	-0.355814	0.07	0.296	1.46492e-26	1.04752e-29	9.84218e-122
Cdk6	8.93305e-22	-0.529078	0.02	0.299	1.77008e-17	4.48694e-122	-0.538477	0.012	0.298	8.89088e-118	3.22852e-36	-0.435914	0.036	0.271	6.39731e-32	8.93305e-22	1.34608e-121
Pttg1ip	1.33147e-18	-0.428338	0.133	0.416	2.63832e-14	5.29456e-122	-0.501779	0.104	0.427	1.04912e-117	1.16593e-44	-0.492574	0.121	0.427	2.31028e-40	1.33147e-18	1.58837e-121
Snx17	2.00144e-19	-0.445954	0.141	0.433	3.96585e-15	7.98894e-122	-0.505075	0.141	0.473	1.58301e-117	1.94368e-38	-0.465577	0.142	0.418	3.85141e-34	2.00144e-19	2.39668e-121
Mrpl42	4.3847e-18	0.507395	0.457	0.246	8.68829e-14	1.11529e-121	0.66005	0.487	0.25	2.20994e-117	8.42402e-44	0.593249	0.418	0.213	1.66922e-39	4.3847e-18	3.34586e-121
Dhx9	1.12963e-28	-0.662641	0.156	0.52	2.23837e-24	1.7664e-121	-0.558084	0.144	0.475	3.50013e-117	8.26099e-29	-0.364149	0.15	0.394	1.63692e-24	1.12963e-28	5.29921e-121
Arpc2	1.60043e-28	-0.674133	0.617	0.837	3.17124e-24	1.84407e-121	-0.547028	0.706	0.881	3.65402e-117	2.06919e-26	-0.400285	0.78	0.827	4.10009e-22	2.06919e-26	5.53221e-121
Tlr3	1.83441e-14	-0.378735	0.062	0.282	3.63489e-10	1.99488e-121	-0.49789	0.047	0.35	3.95286e-117	4.48641e-41	-0.486278	0.084	0.36	8.88983e-37	1.83441e-14	5.98465e-121
Oip5os1	2.18418e-25	-0.56856	0.117	0.459	4.32795e-21	2.36587e-121	-0.533975	0.117	0.438	4.68797e-117	1.76189e-34	-0.415063	0.174	0.454	3.49119e-30	2.18418e-25	7.09761e-121
Rnf167	3.63221e-17	-0.398759	0.105	0.365	7.19722e-13	2.78397e-121	-0.48394	0.091	0.409	5.51643e-117	1.64225e-44	-0.464416	0.073	0.359	3.25413e-40	3.63221e-17	8.3519e-121
Slfn8	4.96575e-20	-0.463846	0.008	0.265	9.83963e-16	3.22058e-121	-0.504059	0.01	0.292	6.38159e-117	1.3624e-39	-0.455087	0.026	0.272	2.6996e-35	4.96575e-20	9.66175e-121
Ewsr1	1.42754e-25	-0.562677	0.176	0.522	2.82867e-21	3.2541e-121	-0.526642	0.151	0.48	6.44801e-117	3.47998e-42	-0.487423	0.135	0.428	6.89558e-38	1.42754e-25	9.76231e-121
Rnaset2a	1.54545e-14	-0.406613	0.223	0.476	3.0623e-10	4.21441e-121	-0.574307	0.287	0.615	8.35085e-117	5.07342e-20	-0.299273	0.176	0.368	1.0053e-15	1.54545e-14	1.26432e-120
Lat2	1.13282e-26	-0.571058	0.008	0.331	2.24468e-22	4.42136e-121	-0.514121	0.016	0.303	8.76092e-117	1.4042e-37	-0.429471	0.019	0.252	2.78241e-33	1.13282e-26	1.32641e-120
Eif2s3y	3.3411e-23	-0.462155	0.027	0.325	6.62038e-19	1.11468e-120	-0.466831	0.022	0.31	2.20874e-116	2.08752e-36	-0.398348	0.038	0.274	4.13642e-32	3.3411e-23	3.34405e-120
Stk4	3.92146e-24	-0.516005	0.039	0.348	7.77037e-20	1.25526e-120	-0.489257	0.041	0.337	2.4873e-116	9.09274e-40	-0.458163	0.063	0.325	1.80173e-35	3.92146e-24	3.76578e-120
Fundc2	3.8344e-15	0.329472	0.328	0.15	7.59786e-11	1.84419e-120	0.499394	0.348	0.128	3.65427e-116	7.27298e-32	0.371033	0.287	0.13	1.44114e-27	3.8344e-15	5.53258e-120
Mtch1	1.00036e-24	0.639193	0.625	0.406	1.98222e-20	1.93831e-120	0.70707	0.629	0.436	3.84076e-116	5.64885e-27	0.537165	0.527	0.391	1.11932e-22	1.00036e-24	5.81492e-120
Emc3	3.77588e-15	-0.369601	0.125	0.369	7.4819e-11	2.25158e-120	-0.495512	0.109	0.428	4.46151e-116	1.02872e-42	-0.472269	0.109	0.4	2.03842e-38	3.77588e-15	6.75474e-120
Atp6v1e1	7.22658e-22	0.663973	0.609	0.398	1.43195e-17	3.36485e-120	0.780068	0.608	0.407	6.66745e-116	4.55457e-32	0.622408	0.561	0.422	9.02489e-28	7.22658e-22	1.00945e-119
Srsf6	1.56669e-23	-0.532318	0.145	0.473	3.1044e-19	3.80705e-120	-0.488401	0.104	0.427	7.54366e-116	1.15284e-31	-0.415466	0.133	0.371	2.28435e-27	1.56669e-23	1.14211e-119
Slf2	6.96815e-16	-0.353601	0.047	0.277	1.38074e-11	4.34045e-120	-0.47303	0.033	0.328	8.6006e-116	2.15436e-40	-0.463367	0.072	0.341	4.26886e-36	6.96815e-16	1.30213e-119
Cdk13	7.962e-22	-0.477678	0.074	0.376	1.57767e-17	4.54122e-120	-0.493133	0.069	0.379	8.99842e-116	6.69318e-44	-0.480795	0.082	0.37	1.32625e-39	7.962e-22	1.36236e-119
Slc25a45	2.32932e-20	-0.409897	0.012	0.273	4.61555e-16	5.05818e-120	-0.441668	0.014	0.298	1.00228e-115	8.70679e-37	-0.387852	0.022	0.252	1.72525e-32	2.32932e-20	1.51745e-119
Mfsd1	4.12051e-22	-0.459226	0.027	0.315	8.1648e-18	8.77461e-120	-0.468226	0.023	0.31	1.73869e-115	2.1043e-35	-0.397613	0.049	0.285	4.16966e-31	4.12051e-22	2.63238e-119
Rap1a	5.00032e-18	-0.443453	0.277	0.559	9.90813e-14	1.14225e-119	-0.529125	0.342	0.653	2.26338e-115	1.00544e-36	-0.459277	0.276	0.536	1.99228e-32	5.00032e-18	3.42676e-119
Cap1	6.44546e-16	-0.425115	0.152	0.41	1.27717e-11	2.57016e-119	-0.500712	0.11	0.43	5.09277e-115	2.70687e-49	-0.524669	0.077	0.388	5.36366e-45	6.44546e-16	7.71048e-119
Dync1i2	9.50225e-17	-0.413857	0.34	0.607	1.88287e-12	3.50984e-119	-0.53808	0.419	0.717	6.95474e-115	9.38298e-22	-0.330647	0.498	0.657	1.85924e-17	9.50225e-17	1.05295e-118
Cnot4	4.66757e-22	-0.439736	0.082	0.393	9.24879e-18	4.22144e-119	-0.492355	0.098	0.415	8.36478e-115	2.38176e-31	-0.381761	0.142	0.386	4.71945e-27	4.66757e-22	1.26643e-118
Dad1	3.04574e-24	0.596816	0.77	0.591	6.03513e-20	4.99684e-119	0.643124	0.791	0.659	9.90125e-115	1.45318e-52	0.625202	0.759	0.567	2.87948e-48	3.04574e-24	1.49905e-118
Tnfrsf11a	3.99339e-30	-0.603348	0.012	0.367	7.91289e-26	5.35185e-119	-0.46626	0.015	0.297	1.06047e-114	6.78956e-32	-0.36452	0.038	0.253	1.34535e-27	3.99339e-30	1.60555e-118
Creb1	1.0181e-23	-0.539851	0.059	0.372	2.01736e-19	5.56724e-119	-0.543147	0.066	0.37	1.10315e-114	6.7058e-36	-0.458808	0.067	0.311	1.32875e-31	1.0181e-23	1.67017e-118
Itpripl2	6.69011e-27	-0.550967	0.027	0.361	1.32565e-22	6.97726e-119	-0.466261	0.024	0.311	1.38254e-114	4.94919e-42	-0.478152	0.048	0.313	9.80682e-38	6.69011e-27	2.09318e-118
Ifnar2	3.21428e-18	-0.448746	0.395	0.654	6.3691e-14	7.2791e-119	-0.519419	0.467	0.741	1.44235e-114	9.56169e-23	-0.387801	0.481	0.623	1.89465e-18	3.21428e-18	2.18373e-118
Lrrfip1	5.6346e-21	-0.479633	0.055	0.34	1.1165e-16	7.59404e-119	-0.473779	0.023	0.309	1.50476e-114	4.00071e-28	-0.342546	0.058	0.264	7.9274e-24	5.6346e-21	2.27821e-118
Cyc1	7.28596e-17	0.460961	0.469	0.266	1.44371e-12	9.44025e-119	0.659613	0.518	0.288	1.87058e-114	2.72907e-24	0.444963	0.394	0.25	5.40765e-20	7.28596e-17	2.83207e-118
Baz1b	6.3743e-23	-0.52155	0.125	0.449	1.26307e-18	1.02157e-118	-0.538105	0.079	0.387	2.02423e-114	6.32014e-29	-0.380624	0.138	0.375	1.25234e-24	6.3743e-23	3.0647e-118
Birc6	5.26817e-24	-0.56863	0.156	0.491	1.04389e-19	1.08221e-118	-0.54521	0.131	0.452	2.14439e-114	7.18956e-37	-0.471025	0.181	0.465	1.42461e-32	5.26817e-24	3.24662e-118
Pbrm1	9.17537e-23	-0.540288	0.141	0.471	1.8181e-18	1.52996e-118	-0.541505	0.118	0.44	3.03161e-114	7.08145e-35	-0.463386	0.169	0.44	1.40319e-30	9.17537e-23	4.58987e-118
Cldnd1	1.00326e-16	-0.368546	0.066	0.316	1.98795e-12	4.46882e-118	-0.492206	0.075	0.381	8.85496e-114	5.9124e-39	-0.445983	0.085	0.35	1.17154e-34	1.00326e-16	1.34065e-117
Swap70	8.56598e-16	-0.373805	0.055	0.288	1.69735e-11	6.78266e-118	-0.464471	0.038	0.33	1.34398e-113	4.58624e-40	-0.426086	0.043	0.3	9.08764e-36	8.56598e-16	2.0348e-117
Zfp148	2.48965e-17	-0.438545	0.145	0.413	4.93325e-13	7.63019e-118	-0.505689	0.098	0.415	1.51192e-113	1.08897e-40	-0.471254	0.121	0.406	2.1578e-36	2.48965e-17	2.28906e-117
Dnajc15	1.17453e-25	0.451617	0.418	0.172	2.32732e-21	9.17778e-118	0.564784	0.414	0.184	1.81858e-113	6.35894e-25	0.370794	0.287	0.147	1.26002e-20	6.35894e-25	2.75333e-117
Far1	1.9051e-27	-0.58723	0.109	0.461	3.77495e-23	1.52309e-117	-0.494258	0.058	0.358	3.018e-113	9.46712e-31	-0.369754	0.096	0.326	1.87591e-26	1.9051e-27	4.56927e-117
Cep350	3.91039e-20	-0.501569	0.109	0.394	7.74844e-16	2.71099e-117	-0.519434	0.074	0.381	5.37183e-113	1.78015e-44	-0.523623	0.102	0.399	3.52736e-40	3.91039e-20	8.13297e-117
4932438A13Rik	3.1257e-30	-0.626196	0.031	0.394	6.19358e-26	2.96607e-117	-0.516538	0.042	0.335	5.87728e-113	6.28796e-40	-0.475781	0.075	0.344	1.24596e-35	3.1257e-30	8.89822e-117
Icam1	2.77135e-18	-0.441143	0.043	0.294	5.49142e-14	5.68648e-117	-0.465458	0.015	0.294	1.12678e-112	1.71834e-36	-0.409023	0.029	0.262	3.40489e-32	2.77135e-18	1.70594e-116
Tle4	2.59361e-12	-0.353252	0.133	0.346	5.13925e-08	6.82387e-117	-0.495785	0.101	0.417	1.35215e-112	1.18711e-42	-0.497743	0.14	0.438	2.35227e-38	2.59361e-12	2.04716e-116
Rplp1	5.26471e-45	-1.03464	1	0.955	1.0432e-40	1.0505e-116	-0.613817	0.999	0.983	2.08156e-112	3.12595e-23	-0.366762	0.998	0.982	6.19407e-19	3.12595e-23	3.15149e-116
Sod1	9.72245e-56	0.825286	0.629	0.237	1.9265e-51	1.88596e-116	0.651998	0.46	0.228	3.73703e-112	1.01938e-48	0.64711	0.452	0.235	2.0199e-44	1.01938e-48	5.65788e-116
Park7	2.90606e-28	0.781125	0.652	0.432	5.75836e-24	2.00924e-116	0.73676	0.639	0.451	3.9813e-112	1.11892e-32	0.59237	0.524	0.371	2.21715e-28	2.90606e-28	6.02771e-116
Mpc2	3.08637e-14	0.504454	0.527	0.362	6.11563e-10	2.05252e-116	0.720649	0.566	0.359	4.06706e-112	5.1123e-27	0.51225	0.461	0.311	1.013e-22	3.08637e-14	6.15755e-116
Mbnl2	5.4e-22	-0.522881	0.254	0.56	1.07001e-17	2.17277e-116	-0.522016	0.269	0.587	4.30534e-112	2.75809e-34	-0.446554	0.285	0.545	5.46516e-30	5.4e-22	6.5183e-116
Sel1l	1.54875e-23	-0.479668	0.066	0.385	3.06885e-19	2.49488e-116	-0.482964	0.087	0.393	4.94361e-112	1.63384e-31	-0.381997	0.133	0.384	3.23745e-27	1.54875e-23	7.48464e-116
Wdfy2	2.47028e-20	-0.418373	0.016	0.281	4.89486e-16	2.52862e-116	-0.448766	0.01	0.284	5.01047e-112	3.34508e-35	-0.403333	0.043	0.273	6.62827e-31	2.47028e-20	7.58587e-116
Hjurp	1.35151e-23	-0.480826	0.027	0.329	2.67802e-19	3.43015e-116	-0.45028	0.021	0.301	6.79685e-112	1.05896e-29	-0.349656	0.046	0.253	2.09833e-25	1.35151e-23	1.02905e-115
Taf15	1.82503e-24	-0.493926	0.051	0.37	3.6163e-20	3.6406e-116	-0.490554	0.126	0.447	7.21384e-112	3.61995e-47	-0.513231	0.087	0.389	7.17293e-43	1.82503e-24	1.09218e-115
Paxbp1	1.38574e-17	-0.391119	0.027	0.267	2.74584e-13	4.10201e-116	-0.475542	0.03	0.315	8.12814e-112	4.33564e-37	-0.430562	0.073	0.327	8.59106e-33	1.38574e-17	1.2306e-115
Ddi2	7.87133e-25	-0.536063	0.066	0.388	1.5597e-20	4.2638e-116	-0.461025	0.027	0.311	8.44871e-112	2.08139e-29	-0.344554	0.055	0.264	4.12428e-25	7.87133e-25	1.27914e-115
Frrs1	2.76635e-32	-0.727296	0.066	0.449	5.48153e-28	6.3042e-116	-0.516562	0.06	0.357	1.24918e-111	5.53602e-39	-0.468689	0.073	0.338	1.09696e-34	2.76635e-32	1.89126e-115
Cnot3	4.76031e-15	-0.356383	0.082	0.315	9.43256e-11	7.02172e-116	-0.463522	0.061	0.362	1.39135e-111	7.64488e-30	-0.366963	0.101	0.329	1.51483e-25	4.76031e-15	2.10652e-115
Dnajc1	3.41635e-20	-0.473465	0.062	0.343	6.7695e-16	1.05766e-115	-0.506595	0.073	0.375	2.09575e-111	3.22049e-37	-0.461341	0.106	0.37	6.3814e-33	3.41635e-20	3.17298e-115
Pdk1	6.77299e-17	-0.404542	0.059	0.302	1.34207e-12	2.04817e-115	-0.47921	0.045	0.335	4.05845e-111	1.89145e-30	-0.381388	0.077	0.297	3.7479e-26	6.77299e-17	6.14451e-115
Pggt1b	2.36973e-17	-0.400285	0.055	0.305	4.69563e-13	2.63202e-115	-0.481818	0.025	0.306	5.21534e-111	3.91308e-35	-0.416143	0.049	0.285	7.75377e-31	2.36973e-17	7.89605e-115
Ccdc12	2.19302e-19	-0.447614	0.203	0.505	4.34546e-15	2.70519e-115	-0.503265	0.233	0.561	5.36034e-111	1.18769e-39	-0.463287	0.205	0.498	2.35342e-35	2.19302e-19	8.11557e-115
Tle3	3.09314e-20	-0.449554	0.062	0.345	6.12906e-16	3.33748e-115	-0.459731	0.028	0.31	6.61322e-111	2.61951e-30	-0.359098	0.051	0.262	5.19056e-26	3.09314e-20	1.00124e-114
Chic2	2.05388e-25	-0.5509	0.129	0.471	4.06977e-21	3.37773e-115	-0.488191	0.117	0.429	6.69297e-111	6.63332e-37	-0.408524	0.096	0.361	1.31439e-32	2.05388e-25	1.01332e-114
Map3k1	5.70921e-21	-0.430079	0.035	0.318	1.13128e-16	4.05182e-115	-0.451117	0.028	0.308	8.02868e-111	6.00156e-40	-0.434788	0.056	0.319	1.18921e-35	5.70921e-21	1.21555e-114
Zfp280d	1.34569e-17	-0.436515	0.078	0.333	2.66648e-13	4.58722e-115	-0.471215	0.039	0.327	9.08958e-111	2.68926e-30	-0.360635	0.085	0.313	5.32877e-26	1.34569e-17	1.37617e-114
Ostf1	2.75443e-23	-0.616495	0.203	0.529	5.4579e-19	5.00253e-115	-0.498474	0.195	0.523	9.91251e-111	4.29005e-38	-0.444931	0.152	0.438	8.50074e-34	2.75443e-23	1.50076e-114
Suclg1	6.36253e-24	0.549143	0.52	0.269	1.26073e-19	5.08465e-115	0.645468	0.515	0.289	1.00752e-110	4.86485e-23	0.480798	0.384	0.243	9.63969e-19	4.86485e-23	1.52539e-114
Swt1	4.16592e-18	-0.418035	0.062	0.32	8.25476e-14	7.88345e-115	-0.477089	0.052	0.346	1.56211e-110	3.82072e-26	-0.340101	0.082	0.286	7.57075e-22	4.16592e-18	2.36503e-114
Hnrnpl	7.23981e-25	-0.53832	0.133	0.466	1.43457e-20	1.00553e-114	-0.490077	0.15	0.47	1.99245e-110	4.95806e-29	-0.371333	0.172	0.414	9.82439e-25	7.23981e-25	3.01658e-114
Madd	2.6609e-18	-0.420823	0.043	0.3	5.27258e-14	1.29896e-114	-0.478268	0.026	0.307	2.57389e-110	4.11939e-27	-0.349222	0.056	0.252	8.16258e-23	2.6609e-18	3.89688e-114
Znrf2	1.51416e-21	-0.502298	0.113	0.417	3.0003e-17	1.32148e-114	-0.497201	0.092	0.398	2.61851e-110	3.99157e-26	-0.350156	0.135	0.358	7.90929e-22	1.51416e-21	3.96444e-114
Prdm2	2.45578e-19	-0.42589	0.051	0.318	4.86614e-15	2.09764e-114	-0.466958	0.034	0.318	4.15647e-110	3.34755e-38	-0.426884	0.053	0.306	6.63317e-34	2.45578e-19	6.29292e-114
Ppp6r3	2.34781e-19	-0.432324	0.078	0.358	4.65219e-15	2.19105e-114	-0.465893	0.044	0.333	4.34156e-110	1.72114e-30	-0.359834	0.073	0.292	3.41044e-26	2.34781e-19	6.57315e-114
Zfp36	1.79379e-26	-0.587999	0.051	0.386	3.5544e-22	2.40996e-114	-0.456199	0.024	0.303	4.77534e-110	7.44105e-36	-0.409229	0.048	0.283	1.47444e-31	1.79379e-26	7.22989e-114
Ythdc1	6.08712e-23	-0.536738	0.164	0.498	1.20616e-18	2.44404e-114	-0.490891	0.172	0.505	4.84287e-110	5.73351e-35	-0.417844	0.201	0.474	1.13609e-30	6.08712e-23	7.33212e-114
Sec11c	5.9561e-13	-0.373486	0.375	0.601	1.1802e-08	2.48077e-114	-0.493185	0.438	0.721	4.91565e-110	5.45286e-15	-0.287041	0.483	0.613	1.08048e-10	5.9561e-13	7.44232e-114
Rab10	8.822e-20	-0.45124	0.152	0.452	1.74808e-15	2.90013e-114	-0.494621	0.138	0.458	5.7466e-110	1.27665e-31	-0.405479	0.193	0.454	2.52967e-27	8.822e-20	8.70038e-114
Sh3gl1	9.72891e-19	-0.388527	0.043	0.304	1.92778e-14	3.36012e-114	-0.448519	0.045	0.334	6.65807e-110	4.02848e-33	-0.367182	0.061	0.294	7.98244e-29	9.72891e-19	1.00804e-113
Abhd6	8.473e-10	-0.27306	0.102	0.278	1.67892e-05	4.15893e-114	-0.479932	0.084	0.385	8.24092e-110	9.11356e-33	-0.404599	0.119	0.368	1.80585e-28	8.473e-10	1.24768e-113
Nipa2	6.76404e-17	-0.457257	0.195	0.467	1.34029e-12	5.31659e-114	-0.507521	0.148	0.463	1.05348e-109	8.84511e-41	-0.499664	0.143	0.431	1.75266e-36	6.76404e-17	1.59498e-113
Cd9	3.82252e-08	-0.506207	0.973	0.911	0.000757433	6.31664e-114	-0.707816	0.931	0.941	1.25164e-109	4.77878e-47	-0.651198	0.923	0.928	9.46914e-43	3.82252e-08	1.89499e-113
Atp13a3	1.50574e-14	-0.368469	0.094	0.323	2.98362e-10	8.25289e-114	-0.471928	0.064	0.36	1.63531e-109	5.42575e-34	-0.406279	0.097	0.344	1.07511e-29	1.50574e-14	2.47587e-113
Nudcd3	4.39618e-18	-0.405903	0.102	0.372	8.71103e-14	1.05967e-113	-0.487212	0.11	0.419	2.09973e-109	4.29199e-47	-0.501219	0.104	0.416	8.50459e-43	4.39618e-18	3.179e-113
Spint1	5.50431e-26	-0.556633	0.023	0.348	1.09068e-21	1.57207e-113	-0.452014	0.021	0.295	3.11506e-109	2.27531e-33	-0.386835	0.034	0.253	4.50853e-29	5.50431e-26	4.71622e-113
Tmx3	3.50466e-17	-0.421074	0.152	0.424	6.94448e-13	2.15826e-113	-0.505041	0.135	0.447	4.27659e-109	2.14082e-38	-0.456847	0.143	0.423	4.24203e-34	3.50466e-17	6.47477e-113
Aup1	2.06556e-21	-0.46158	0.113	0.42	4.09291e-17	2.49937e-113	-0.478	0.138	0.454	4.9525e-109	4.16787e-44	-0.483427	0.116	0.416	8.25863e-40	2.06556e-21	7.4981e-113
Gsk3b	3.90319e-17	-0.442614	0.312	0.584	7.73416e-13	2.91294e-113	-0.494421	0.325	0.633	5.77198e-109	1.5498e-27	-0.404036	0.394	0.604	3.07093e-23	3.90319e-17	8.73881e-113
Usf2	1.24394e-28	-0.590292	0.125	0.483	2.46488e-24	5.3562e-113	-0.498728	0.163	0.484	1.06133e-108	2.24059e-37	-0.447991	0.166	0.448	4.43973e-33	1.24394e-28	1.60686e-112
Ankle2	2.08274e-22	-0.461106	0.023	0.312	4.12694e-18	7.12688e-113	-0.441746	0.032	0.313	1.41219e-108	1.04964e-33	-0.393664	0.073	0.31	2.07987e-29	2.08274e-22	2.13806e-112
Yy1	2.91101e-11	-0.312227	0.23	0.453	5.76817e-07	9.5367e-113	-0.49528	0.161	0.483	1.8897e-108	2.9847e-36	-0.421448	0.138	0.416	5.91418e-32	2.91101e-11	2.86101e-112
Arpc3	8.99139e-29	-0.662183	0.438	0.758	1.78164e-24	9.68665e-113	-0.488506	0.492	0.754	1.91941e-108	1.74002e-18	-0.335622	0.52	0.645	3.44784e-14	1.74002e-18	2.906e-112
Dguok	4.47873e-22	-0.452228	0.027	0.312	8.87461e-18	1.00078e-112	-0.44394	0.052	0.34	1.98304e-108	7.91177e-27	-0.329775	0.078	0.281	1.56772e-22	4.47873e-22	3.00233e-112
Plekha1	3.71704e-28	-0.577597	0.027	0.371	7.36532e-24	1.32315e-112	-0.459578	0.024	0.298	2.62182e-108	1.19808e-29	-0.346165	0.051	0.263	2.37399e-25	3.71704e-28	3.96945e-112
Arhgap27	1.19251e-17	-0.378684	0.023	0.263	2.36296e-13	2.05814e-112	-0.433798	0.012	0.281	4.07821e-108	4.68296e-33	-0.363595	0.034	0.252	9.27928e-29	1.19251e-17	6.17442e-112
Eif3a	1.86174e-23	-0.597143	0.211	0.535	3.68904e-19	2.3876e-112	-0.537612	0.201	0.519	4.73103e-108	3.10563e-32	-0.446494	0.242	0.502	6.15381e-28	1.86174e-23	7.16281e-112
Mga	4.50587e-18	-0.444395	0.094	0.36	8.92839e-14	2.81558e-112	-0.507734	0.05	0.337	5.57906e-108	3.51675e-38	-0.459689	0.063	0.318	6.96845e-34	4.50587e-18	8.44673e-112
Higd1a	8.1238e-15	0.410894	0.422	0.236	1.60973e-10	3.5174e-112	0.594004	0.461	0.234	6.96973e-108	5.13411e-25	0.418206	0.353	0.204	1.01732e-20	8.1238e-15	1.05522e-111
Gmpr2	1.4417e-13	-0.321947	0.059	0.265	2.85672e-09	3.9173e-112	-0.438999	0.043	0.325	7.76213e-108	2.75632e-33	-0.36257	0.043	0.266	5.46165e-29	1.4417e-13	1.17519e-111
Fam172a	3.82036e-16	-0.374149	0.062	0.302	7.57005e-12	5.15227e-112	-0.439236	0.034	0.314	1.02092e-107	4.35557e-35	-0.377337	0.049	0.287	8.63056e-31	3.82036e-16	1.54568e-111
Xbp1	3.21343e-23	-0.556682	0.188	0.507	6.36741e-19	5.44392e-112	-0.517402	0.216	0.528	1.07871e-107	3.27236e-32	-0.453748	0.275	0.53	6.48419e-28	3.21343e-23	1.63318e-111
Smad1	2.8411e-18	-0.385928	0.027	0.277	5.62964e-14	1.24627e-111	-0.442455	0.026	0.301	2.46949e-107	1.77078e-38	-0.421396	0.041	0.29	3.50881e-34	2.8411e-18	3.73881e-111
Ankfy1	1.94194e-20	-0.434124	0.051	0.329	3.84795e-16	1.50506e-111	-0.441723	0.03	0.304	2.98227e-107	3.79802e-35	-0.386607	0.053	0.29	7.52578e-31	1.94194e-20	4.51517e-111
Stk10	5.16015e-18	-0.431963	0.047	0.298	1.02248e-13	1.63908e-111	-0.455691	0.029	0.304	3.24784e-107	1.5388e-43	-0.476436	0.036	0.304	3.04913e-39	5.16015e-18	4.91725e-111
Pak2	1.27122e-19	-0.380591	0.398	0.687	2.51892e-15	1.70062e-111	-0.496408	0.485	0.751	3.36978e-107	9.00647e-19	-0.335604	0.567	0.684	1.78463e-14	9.00647e-19	5.10186e-111
Ptp4a3	2.97608e-16	-0.388077	0.059	0.295	5.8971e-12	2.14861e-111	-0.457183	0.08	0.377	4.25748e-107	2.32491e-35	-0.408149	0.073	0.318	4.60681e-31	2.97608e-16	6.44584e-111
Ccnt1	4.00037e-20	-0.447949	0.051	0.323	7.92672e-16	2.18348e-111	-0.450377	0.041	0.321	4.32656e-107	4.06147e-23	-0.282226	0.077	0.263	8.04779e-19	4.00037e-20	6.55043e-111
Atp6v0e	8.631e-26	0.666354	0.812	0.669	1.71023e-21	2.36143e-111	0.624181	0.778	0.641	4.67916e-107	1.1402e-55	0.675909	0.783	0.579	2.2593e-51	8.631e-26	7.08428e-111
Ptp4a2	3.44014e-14	-0.397515	0.551	0.738	6.81663e-10	2.90904e-111	-0.498892	0.571	0.799	5.76426e-107	1.07108e-26	-0.400302	0.664	0.757	2.12234e-22	3.44014e-14	8.72711e-111
Pias1	4.9228e-24	-0.531731	0.094	0.414	9.75452e-20	5.30082e-111	-0.451699	0.069	0.365	1.05036e-106	7.83788e-32	-0.373087	0.092	0.329	1.55308e-27	4.9228e-24	1.59024e-110
Rc3h1	3.77764e-20	-0.437533	0.066	0.349	7.4854e-16	5.95257e-111	-0.466405	0.056	0.346	1.1795e-106	1.14011e-31	-0.382466	0.08	0.313	2.25912e-27	3.77764e-20	1.78577e-110
Tox4	2.34973e-20	-0.445049	0.082	0.367	4.65598e-16	7.33888e-111	-0.446841	0.077	0.373	1.4542e-106	3.34629e-36	-0.397401	0.068	0.319	6.63067e-32	2.34973e-20	2.20166e-110
Emsy	1.85233e-21	-0.485687	0.039	0.321	3.67039e-17	9.64192e-111	-0.488165	0.048	0.334	1.91055e-106	2.99683e-30	-0.385594	0.067	0.283	5.93821e-26	1.85233e-21	2.89258e-110
Rlf	5.30352e-27	-0.547302	0.043	0.382	1.05089e-22	9.77707e-111	-0.448509	0.038	0.319	1.93733e-106	7.16829e-30	-0.354014	0.073	0.292	1.4204e-25	5.30352e-27	2.93312e-110
Sucla2	1.32036e-31	0.512745	0.387	0.136	2.61629e-27	1.13207e-110	0.506117	0.378	0.16	2.24319e-106	2.2129e-21	0.372321	0.276	0.148	4.38486e-17	2.2129e-21	3.3962e-110
Cdc42	1.768e-20	-0.465324	0.789	0.907	3.50329e-16	1.22056e-110	-0.458075	0.83	0.946	2.41855e-106	3.00932e-33	-0.381755	0.906	0.931	5.96297e-29	1.768e-20	3.66169e-110
Mef2d	5.31608e-19	-0.424893	0.07	0.341	1.05338e-14	1.79009e-110	-0.440282	0.045	0.327	3.54706e-106	1.21515e-32	-0.376239	0.067	0.297	2.40782e-28	5.31608e-19	5.37026e-110
Gpr107	6.55473e-19	-0.426165	0.066	0.333	1.29882e-14	1.84648e-110	-0.445107	0.043	0.324	3.65881e-106	1.34979e-36	-0.402021	0.043	0.282	2.6746e-32	6.55473e-19	5.53945e-110
Lactb	5.72963e-12	-0.320273	0.09	0.289	1.13533e-07	1.87276e-110	-0.482429	0.068	0.359	3.71088e-106	8.5649e-38	-0.459876	0.075	0.333	1.69714e-33	5.72963e-12	5.61829e-110
Malt1	6.10063e-21	-0.472812	0.039	0.319	1.20884e-16	2.00386e-110	-0.464891	0.022	0.291	3.97064e-106	2.70678e-31	-0.367631	0.049	0.267	5.36348e-27	6.10063e-21	6.01157e-110
Cul1	5.18742e-13	-0.378164	0.207	0.438	1.02789e-08	2.04753e-110	-0.503439	0.179	0.498	4.05717e-106	9.68685e-51	-0.552798	0.148	0.479	1.91945e-46	5.18742e-13	6.14258e-110
Exoc5	7.54246e-16	-0.390324	0.098	0.344	1.49454e-11	3.28929e-110	-0.471904	0.073	0.368	6.51774e-106	4.75079e-33	-0.411689	0.108	0.352	9.41369e-29	7.54246e-16	9.86788e-110
Tnpo3	5.20183e-15	-0.350533	0.105	0.345	1.03074e-10	3.82503e-110	-0.462951	0.063	0.351	7.5793e-106	6.56774e-24	-0.303231	0.111	0.314	1.3014e-19	5.20183e-15	1.14751e-109
Trmt1l	5.81631e-21	-0.45108	0.039	0.321	1.1525e-16	6.05422e-110	-0.445005	0.035	0.311	1.19964e-105	1.04533e-30	-0.375952	0.065	0.283	2.07132e-26	5.81631e-21	1.81626e-109
Mapk3	7.86917e-18	-0.439886	0.129	0.399	1.55928e-13	6.56047e-110	-0.462253	0.1	0.401	1.29996e-105	1.22249e-33	-0.379994	0.097	0.347	2.42237e-29	7.86917e-18	1.96814e-109
Fam111a	1.18757e-28	-0.630314	0.004	0.345	2.35317e-24	6.97924e-110	-0.458159	0.013	0.278	1.38294e-105	9.68611e-45	-0.528132	0.032	0.303	1.9193e-40	1.18757e-28	2.09377e-109
Ddx3x	8.73428e-13	-0.379162	0.309	0.54	1.7307e-08	7.96908e-110	-0.510426	0.216	0.524	1.57907e-105	6.66501e-43	-0.536107	0.239	0.534	1.32067e-38	8.73428e-13	2.39072e-109
Rictor	5.43282e-19	-0.484108	0.074	0.341	1.07651e-14	1.08306e-109	-0.484315	0.03	0.303	2.14608e-105	8.32126e-39	-0.449478	0.046	0.297	1.64886e-34	5.43282e-19	3.24918e-109
Lrch4	7.80641e-16	-0.338242	0.062	0.298	1.54684e-11	2.94243e-109	-0.425037	0.032	0.305	5.83042e-105	3.68063e-32	-0.359169	0.048	0.269	7.29317e-28	7.80641e-16	8.82728e-109
Synj1	7.87731e-28	-0.570751	0.062	0.413	1.56089e-23	3.36538e-109	-0.443188	0.039	0.317	6.6685e-105	1.02663e-28	-0.352484	0.089	0.308	2.03428e-24	7.87731e-28	1.00961e-108
H2-DMb1	8.126e-17	-0.426084	0.078	0.325	1.61017e-12	3.69922e-109	-0.462327	0.066	0.35	7.33001e-105	6.82657e-32	-0.381231	0.055	0.275	1.35268e-27	8.126e-17	1.10977e-108
Tmem147	6.32401e-44	0.719317	0.57	0.237	1.2531e-39	3.98311e-109	0.636333	0.499	0.283	7.89254e-105	6.64458e-30	0.459815	0.392	0.223	1.31662e-25	6.64458e-30	1.19493e-108
Tubb2a	9.17871e-13	-0.319831	0.055	0.255	1.81876e-08	4.13545e-109	-0.474629	0.068	0.357	8.1944e-105	5.25771e-25	-0.326142	0.065	0.256	1.04182e-20	9.17871e-13	1.24064e-108
Parp14	9.68515e-20	-0.445319	0.012	0.269	1.91911e-15	5.31349e-109	-0.468772	0.013	0.276	1.05287e-104	1.30433e-38	-0.448382	0.019	0.257	2.58454e-34	9.68515e-20	1.59405e-108
Nagpa	1.32618e-18	-0.393809	0.012	0.255	2.62783e-14	8.37385e-109	-0.428297	0.024	0.291	1.65928e-104	1.6983e-35	-0.394602	0.036	0.266	3.36518e-31	1.32618e-18	2.51215e-108
Lrif1	8.90841e-21	-0.468843	0.047	0.334	1.7652e-16	8.47987e-109	-0.476871	0.039	0.318	1.68029e-104	5.13984e-33	-0.405134	0.067	0.299	1.01846e-28	8.90841e-21	2.54396e-108
Myo9a	4.09593e-21	-0.470682	0.023	0.301	8.11608e-17	9.84308e-109	-0.473011	0.022	0.29	1.95041e-104	6.48123e-34	-0.408085	0.055	0.286	1.28426e-29	4.09593e-21	2.95293e-108
Btbd9	1.88397e-17	-0.375171	0.051	0.306	3.7331e-13	9.91368e-109	-0.436815	0.046	0.324	1.9644e-104	2.15556e-29	-0.333067	0.056	0.267	4.27124e-25	1.88397e-17	2.97411e-108
Mdh2	3.46717e-13	0.464068	0.496	0.32	6.87019e-09	1.47301e-108	0.653818	0.506	0.288	2.91877e-104	1.51172e-12	0.383826	0.341	0.249	2.99548e-08	1.51172e-12	4.41904e-108
Spcs3	6.98845e-15	-0.350037	0.051	0.27	1.38476e-10	1.48453e-108	-0.432855	0.033	0.306	2.94159e-104	2.14162e-33	-0.378284	0.055	0.283	4.24362e-29	6.98845e-15	4.45358e-108
Tmem131	5.83532e-19	-0.424385	0.062	0.33	1.15627e-14	1.54221e-108	-0.440513	0.045	0.32	3.0559e-104	1.63497e-34	-0.393913	0.06	0.296	3.2397e-30	5.83532e-19	4.62664e-108
Arpc5	4.14492e-29	-0.734528	0.184	0.561	8.21315e-25	1.90793e-108	-0.498002	0.226	0.541	3.78056e-104	2.98977e-42	-0.53554	0.21	0.503	5.92424e-38	4.14492e-29	5.72379e-108
Clk4	3.39682e-22	-0.467645	0.031	0.323	6.7308e-18	2.6395e-108	-0.458318	0.061	0.346	5.23017e-104	8.88911e-38	-0.431424	0.063	0.314	1.76138e-33	3.39682e-22	7.9185e-108
Rasa1	5.29299e-20	-0.47657	0.09	0.375	1.04881e-15	2.97779e-108	-0.458897	0.073	0.364	5.90049e-104	3.43529e-32	-0.382608	0.101	0.342	6.80703e-28	5.29299e-20	8.93337e-108
Dynlt3	6.65282e-25	0.47266	0.469	0.213	1.31826e-20	5.48868e-108	0.567121	0.441	0.216	1.08758e-103	3.29315e-16	0.343672	0.321	0.202	6.52538e-12	3.29315e-16	1.6466e-107
Rida	1.48921e-17	0.326192	0.297	0.118	2.95087e-13	7.33117e-108	0.438399	0.308	0.109	1.45267e-103	8.72063e-28	0.337271	0.271	0.124	1.72799e-23	1.48921e-17	2.19935e-107
Ppp1r9b	2.1981e-19	-0.40894	0.055	0.327	4.35554e-15	8.08802e-108	-0.428094	0.031	0.302	1.60264e-103	1.6416e-36	-0.396803	0.056	0.304	3.25283e-32	2.1981e-19	2.42641e-107
Sh3kbp1	1.38206e-19	-0.41832	0.066	0.349	2.73856e-15	9.23058e-108	-0.463815	0.057	0.337	1.82904e-103	9.91144e-38	-0.439975	0.078	0.338	1.96395e-33	1.38206e-19	2.76918e-107
Ckb	2.14272e-46	0.935369	0.945	0.777	4.24581e-42	9.98476e-108	0.543999	0.97	0.897	1.97848e-103	2.83137e-13	0.281171	0.939	0.85	5.61037e-09	2.83137e-13	2.99543e-107
Ppig	2.98872e-19	-0.520362	0.129	0.408	5.92214e-15	1.06022e-107	-0.503737	0.117	0.426	2.10083e-103	3.98361e-31	-0.438483	0.16	0.405	7.89352e-27	2.98872e-19	3.18066e-107
Cdk19	8.03291e-20	-0.418373	0.016	0.275	1.59172e-15	1.14776e-107	-0.427362	0.019	0.283	2.27429e-103	2.84646e-37	-0.411742	0.043	0.285	5.64025e-33	8.03291e-20	3.44329e-107
Lman2l	6.65302e-19	-0.407598	0.047	0.306	1.3183e-14	1.31405e-107	-0.433764	0.049	0.327	2.60379e-103	2.2086e-28	-0.332387	0.056	0.261	4.37633e-24	6.65302e-19	3.94215e-107
Fau	6.59646e-47	-0.994229	0.996	0.97	1.30709e-42	1.43819e-107	-0.654331	0.991	0.984	2.84977e-103	1.92037e-22	-0.396905	0.995	0.984	3.80522e-18	1.92037e-22	4.31456e-107
Zmynd11	1.5032e-14	-0.388473	0.172	0.421	2.97858e-10	1.5677e-107	-0.479001	0.113	0.414	3.10641e-103	1.15953e-34	-0.412357	0.147	0.414	2.29761e-30	1.5032e-14	4.70311e-107
Ssr2	9.17958e-16	-0.370061	0.074	0.314	1.81893e-11	1.71237e-107	-0.427823	0.081	0.372	3.39307e-103	5.44745e-28	-0.330521	0.075	0.285	1.07941e-23	9.17958e-16	5.13712e-107
Cnpy3	3.98084e-13	-0.332873	0.094	0.309	7.88804e-09	2.05685e-107	-0.455967	0.082	0.37	4.07564e-103	1.63722e-36	-0.407273	0.063	0.312	3.24416e-32	3.98084e-13	6.17054e-107
Ppp4r3a	3.68445e-21	-0.485766	0.078	0.368	7.30074e-17	3.69994e-107	-0.451807	0.079	0.368	7.33143e-103	5.75574e-29	-0.359146	0.111	0.337	1.1405e-24	3.68445e-21	1.10998e-106
Nedd8	2.23491e-14	0.476439	0.621	0.464	4.42848e-10	3.75886e-107	0.699636	0.626	0.448	7.44818e-103	9.43541e-29	0.600926	0.541	0.418	1.86963e-24	2.23491e-14	1.12766e-106
Sh3bp1	6.84078e-21	-0.44511	0.023	0.295	1.3555e-16	4.01414e-107	-0.418241	0.027	0.294	7.95401e-103	4.34503e-29	-0.332635	0.048	0.253	8.60967e-25	6.84078e-21	1.20424e-106
Dpp8	1.32338e-22	-0.498707	0.07	0.375	2.62227e-18	4.31467e-107	-0.458255	0.072	0.359	8.54951e-103	2.58838e-32	-0.373463	0.102	0.347	5.12887e-28	1.32338e-22	1.2944e-106
Atf7	2.88136e-17	-0.412956	0.07	0.323	5.70942e-13	5.84105e-107	-0.436876	0.037	0.309	1.1574e-102	9.93816e-31	-0.371053	0.063	0.28	1.96925e-26	2.88136e-17	1.75232e-106
Baz2b	2.40961e-23	-0.507888	0.059	0.372	4.77465e-19	7.03751e-107	-0.466591	0.048	0.326	1.39448e-102	4.50544e-35	-0.435614	0.087	0.335	8.92753e-31	2.40961e-23	2.11125e-106
Chn2	3.32321e-16	-0.367274	0.031	0.258	6.58494e-12	8.28626e-107	-0.438341	0.025	0.289	1.64192e-102	1.11482e-30	-0.370058	0.075	0.301	2.20901e-26	3.32321e-16	2.48588e-106
Nf1	1.59257e-15	-0.379686	0.066	0.299	3.15567e-11	9.49515e-107	-0.442391	0.056	0.339	1.88146e-102	3.86679e-39	-0.43551	0.072	0.336	7.66203e-35	1.59257e-15	2.84855e-106
Sec61a1	2.64052e-17	-0.384238	0.094	0.358	5.23219e-13	9.58916e-107	-0.431084	0.053	0.33	1.90009e-102	1.12785e-28	-0.332347	0.084	0.302	2.23483e-24	2.64052e-17	2.87675e-106
Atad2b	1.65436e-21	-0.465807	0.039	0.325	3.27811e-17	1.03536e-106	-0.438821	0.032	0.302	2.05157e-102	1.55372e-31	-0.356092	0.063	0.289	3.0787e-27	1.65436e-21	3.10609e-106
Cdk5r1	1.59399e-17	-0.411304	0.023	0.263	3.15849e-13	1.53714e-106	-0.453038	0.016	0.277	3.04585e-102	5.45117e-44	-0.51773	0.055	0.328	1.08015e-39	1.59399e-17	4.61143e-106
Tnks2	1.03117e-16	-0.396637	0.129	0.397	2.04326e-12	1.56603e-106	-0.453101	0.123	0.426	3.10309e-102	1.35765e-35	-0.43083	0.172	0.44	2.69019e-31	1.03117e-16	4.69809e-106
Trp53	1.07924e-12	-0.317193	0.086	0.292	2.13852e-08	2.55771e-106	-0.420088	0.053	0.331	5.0681e-102	7.21217e-38	-0.409133	0.053	0.302	1.42909e-33	1.07924e-12	7.67313e-106
Taok2	1.45219e-22	-0.460542	0.031	0.325	2.87751e-18	2.82194e-106	-0.416161	0.037	0.31	5.59168e-102	7.91413e-29	-0.332667	0.061	0.272	1.56818e-24	1.45219e-22	8.46583e-106
Casc3	1.06378e-16	-0.373746	0.066	0.311	2.10789e-12	3.61294e-106	-0.42518	0.047	0.324	7.15904e-102	6.58543e-31	-0.359793	0.075	0.304	1.3049e-26	1.06378e-16	1.08388e-105
Ccar1	3.61976e-19	-0.45383	0.113	0.402	7.17255e-15	3.8024e-106	-0.473108	0.094	0.387	7.53446e-102	1.40727e-31	-0.399425	0.116	0.355	2.7885e-27	3.61976e-19	1.14072e-105
Eif4g1	1.46902e-11	-0.334389	0.223	0.439	2.91087e-07	3.95678e-106	-0.47432	0.139	0.444	7.84036e-102	4.6358e-38	-0.461884	0.155	0.434	9.18585e-34	1.46902e-11	1.18703e-105
AU020206	2.65577e-36	-0.753721	0.008	0.416	5.26241e-32	3.96856e-106	-0.459627	0.014	0.272	7.86371e-102	4.43985e-35	-0.425663	0.039	0.269	8.79756e-31	4.43985e-35	1.19057e-105
Il7r	1.50483e-20	-0.606685	0.012	0.276	2.98183e-16	4.22559e-106	-0.498727	0.012	0.269	8.37301e-102	1.10924e-35	-0.473138	0.026	0.252	2.19796e-31	1.50483e-20	1.26768e-105
Atp6v1f	6.50835e-20	0.577635	0.738	0.576	1.28963e-15	4.90449e-106	0.636308	0.744	0.592	9.71824e-102	1.86989e-26	0.541153	0.637	0.512	3.70518e-22	6.50835e-20	1.47135e-105
Dctn4	2.7908e-17	-0.414165	0.117	0.386	5.52997e-13	4.9839e-106	-0.446771	0.102	0.401	9.8756e-102	6.3676e-32	-0.385187	0.148	0.407	1.26174e-27	2.7908e-17	1.49517e-105
Ppp1cc	8.92499e-19	-0.436655	0.141	0.424	1.76849e-14	6.40415e-106	-0.454248	0.11	0.41	1.26898e-101	9.19377e-35	-0.416493	0.118	0.373	1.82175e-30	8.92499e-19	1.92125e-105
Zbtb1	2.86008e-21	-0.496845	0.035	0.314	5.66726e-17	6.76749e-106	-0.460923	0.046	0.32	1.34098e-101	9.23992e-34	-0.408465	0.068	0.303	1.83089e-29	2.86008e-21	2.03025e-105
Setd1b	1.49951e-16	-0.396138	0.086	0.333	2.97128e-12	9.0021e-106	-0.422789	0.035	0.304	1.78377e-101	3.56142e-31	-0.357606	0.049	0.267	7.05695e-27	1.49951e-16	2.70063e-105
Usp2	1.27628e-07	-0.307199	0.387	0.545	0.00252895	1.23609e-105	-0.520966	0.354	0.638	2.44931e-101	5.37277e-18	-0.348161	0.406	0.568	1.06462e-13	1.27628e-07	3.70827e-105
Kdm5a	9.04787e-17	-0.415007	0.105	0.361	1.79284e-12	1.31165e-105	-0.459392	0.064	0.345	2.59903e-101	2.70728e-38	-0.451912	0.061	0.315	5.36447e-34	9.04787e-17	3.93494e-105
Hs6st1	2.08468e-14	-0.330176	0.043	0.256	4.1308e-10	1.40099e-105	-0.430266	0.035	0.302	2.77607e-101	2.80688e-26	-0.310835	0.058	0.251	5.56183e-22	2.08468e-14	4.20298e-105
Lgals8	1.56611e-15	-0.345735	0.035	0.257	3.10325e-11	1.79684e-105	-0.418506	0.04	0.312	3.56045e-101	9.67115e-36	-0.390351	0.048	0.286	1.91634e-31	1.56611e-15	5.39053e-105
Crebzf	1.63561e-14	-0.334903	0.055	0.273	3.24096e-10	1.85419e-105	-0.416301	0.039	0.308	3.67408e-101	5.18065e-25	-0.30058	0.063	0.252	1.02655e-20	1.63561e-14	5.56257e-105
Kmt2d	1.56064e-18	-0.392646	0.051	0.316	3.09242e-14	1.93478e-105	-0.430451	0.046	0.318	3.83376e-101	1.90164e-30	-0.356451	0.073	0.296	3.7681e-26	1.56064e-18	5.80434e-105
Irf2bpl	7.3197e-19	-0.477555	0.086	0.364	1.4504e-14	2.14759e-105	-0.440818	0.052	0.331	4.25545e-101	2.68736e-47	-0.5358	0.102	0.409	5.32501e-43	7.3197e-19	6.44277e-105
Matr3	3.6922e-18	-0.451826	0.152	0.432	7.3161e-14	2.53366e-105	-0.458065	0.121	0.426	5.02045e-101	2.98672e-29	-0.387078	0.162	0.403	5.91818e-25	3.6922e-18	7.60099e-105
Eif4ebp2	6.41681e-19	-0.411245	0.074	0.346	1.27149e-14	3.78154e-105	-0.432586	0.066	0.348	7.49311e-101	6.45781e-33	-0.374208	0.08	0.319	1.27962e-28	6.41681e-19	1.13446e-104
Spcs2	8.27931e-11	-0.362002	0.531	0.692	1.64055e-06	3.94052e-105	-0.467905	0.598	0.818	7.80814e-101	2.11837e-16	-0.309559	0.664	0.726	4.19756e-12	8.27931e-11	1.18216e-104
Gls	3.8824e-24	-0.58868	0.156	0.484	7.69298e-20	4.05346e-105	-0.499217	0.122	0.421	8.03192e-101	1.85382e-31	-0.431486	0.145	0.396	3.67333e-27	3.8824e-24	1.21604e-104
Derl2	9.20226e-16	-0.365987	0.105	0.353	1.82343e-11	4.3814e-105	-0.433292	0.095	0.387	8.68175e-101	4.22476e-34	-0.395004	0.09	0.334	8.37136e-30	9.20226e-16	1.31442e-104
Dennd5a	1.84534e-18	-0.429768	0.109	0.381	3.65654e-14	4.79171e-105	-0.431013	0.05	0.325	9.49477e-101	1.17649e-27	-0.324246	0.102	0.328	2.33122e-23	1.84534e-18	1.43751e-104
Rbm33	5.3907e-16	-0.37681	0.062	0.298	1.06817e-11	7.9041e-105	-0.426762	0.037	0.306	1.5662e-100	5.5127e-34	-0.378233	0.056	0.291	1.09234e-29	5.3907e-16	2.37123e-104
Myadm	4.85968e-20	-0.461606	0.055	0.331	9.62945e-16	1.10368e-104	-0.428063	0.043	0.313	2.18693e-100	1.6481e-38	-0.43539	0.053	0.302	3.26571e-34	4.85968e-20	3.31103e-104
Nars	2.8517e-09	-0.288843	0.371	0.561	5.65065e-05	1.12841e-104	-0.47112	0.467	0.743	2.23595e-100	6.28303e-14	-0.272808	0.555	0.658	1.24498e-09	2.8517e-09	3.38523e-104
Sf3b3	3.0779e-21	-0.436935	0.031	0.316	6.09885e-17	1.64476e-104	-0.433979	0.033	0.298	3.25909e-100	1.63948e-27	-0.328046	0.067	0.27	3.24862e-23	3.0779e-21	4.93427e-104
Tspan4	2.01189e-11	-0.298589	0.121	0.327	3.98655e-07	1.65175e-104	-0.428548	0.067	0.347	3.27295e-100	1.81442e-30	-0.359252	0.07	0.292	3.59528e-26	2.01189e-11	4.95526e-104
Cop1	2.04883e-22	-0.467608	0.082	0.395	4.05976e-18	1.99203e-104	-0.431703	0.071	0.354	3.94722e-100	2.29164e-20	-0.269172	0.109	0.29	4.54088e-16	2.29164e-20	5.9761e-104
Map7d1	3.52583e-18	-0.405497	0.07	0.334	6.98644e-14	2.39104e-104	-0.446855	0.07	0.351	4.73785e-100	5.19141e-29	-0.343731	0.101	0.329	1.02868e-24	3.52583e-18	7.17312e-104
Arhgap12	2.64432e-14	-0.377244	0.117	0.349	5.23973e-10	2.45518e-104	-0.4484	0.1	0.393	4.86494e-100	4.96059e-22	-0.274914	0.13	0.331	9.82941e-18	2.64432e-14	7.36554e-104
Synrg	1.28683e-11	-0.294269	0.086	0.28	2.54985e-07	2.58876e-104	-0.440082	0.051	0.327	5.12963e-100	6.09603e-21	-0.298292	0.106	0.287	1.20793e-16	1.28683e-11	7.76628e-104
Adprh	6.93003e-14	-0.332722	0.09	0.31	1.37319e-09	4.07764e-104	-0.421685	0.077	0.36	8.07984e-100	4.92487e-32	-0.363771	0.075	0.305	9.75863e-28	6.93003e-14	1.22329e-103
Vdac1	2.51149e-13	0.439067	0.5	0.323	4.97651e-09	5.41174e-104	0.654483	0.527	0.32	1.07234e-99	3.95685e-10	0.308032	0.389	0.305	7.84049e-06	3.95685e-10	1.62352e-103
Lipa	4.34076e-08	-0.270856	0.203	0.377	0.000860121	7.16408e-104	-0.447164	0.105	0.397	1.41956e-99	2.92336e-33	-0.43661	0.14	0.387	5.79265e-29	4.34076e-08	2.14922e-103
Senp6	3.45334e-18	-0.435553	0.141	0.422	6.8428e-14	8.47806e-104	-0.457607	0.138	0.445	1.67993e-99	1.42984e-29	-0.371155	0.152	0.398	2.83322e-25	3.45334e-18	2.54342e-103
Spag9	1.03255e-11	-0.354445	0.316	0.535	2.04599e-07	8.58406e-104	-0.486788	0.314	0.614	1.70093e-99	2.09658e-25	-0.374742	0.37	0.583	4.15437e-21	1.03255e-11	2.57522e-103
Zfp445	5.26177e-20	-0.452149	0.066	0.35	1.04262e-15	1.30655e-103	-0.43981	0.045	0.315	2.58892e-99	2.47386e-36	-0.42472	0.067	0.312	4.90195e-32	5.26177e-20	3.91964e-103
Tpcn1	1.70388e-14	-0.35857	0.066	0.283	3.37624e-10	1.73169e-103	-0.422109	0.05	0.322	3.43134e-99	2.13984e-29	-0.344574	0.061	0.273	4.2401e-25	1.70388e-14	5.19507e-103
Epc1	7.66515e-18	-0.385928	0.035	0.281	1.51885e-13	2.18472e-103	-0.416765	0.043	0.31	4.32902e-99	2.65468e-28	-0.336882	0.07	0.281	5.26025e-24	7.66515e-18	6.55416e-103
Tasor2	6.59458e-19	-0.435179	0.031	0.288	1.30672e-14	2.23114e-103	-0.410549	0.022	0.281	4.42101e-99	1.54572e-34	-0.391534	0.031	0.253	3.06285e-30	6.59458e-19	6.69343e-103
Tmem219	7.75742e-22	-0.458017	0.039	0.328	1.53713e-17	2.30258e-103	-0.437492	0.057	0.329	4.56256e-99	1.71059e-32	-0.359623	0.044	0.267	3.38954e-28	7.75742e-22	6.90774e-103
Stat6	1.90327e-21	-0.433479	0.02	0.295	3.77133e-17	2.38033e-103	-0.407822	0.032	0.295	4.71662e-99	5.2545e-35	-0.378545	0.043	0.275	1.04118e-30	1.90327e-21	7.14099e-103
Prpsap2	9.44962e-15	-0.333709	0.051	0.271	1.87244e-10	2.98489e-103	-0.419703	0.054	0.327	5.91457e-99	1.10959e-25	-0.30574	0.067	0.26	2.19865e-21	9.44962e-15	8.95468e-103
Trim8	8.66144e-17	-0.432153	0.188	0.451	1.71627e-12	4.42947e-103	-0.460531	0.149	0.449	8.77699e-99	1.03294e-30	-0.393099	0.155	0.4	2.04677e-26	8.66144e-17	1.32884e-102
Abraxas2	3.07844e-14	-0.347623	0.09	0.316	6.09994e-10	4.72927e-103	-0.43283	0.06	0.334	9.37105e-99	3.22703e-22	-0.2971	0.099	0.285	6.39437e-18	3.07844e-14	1.41878e-102
Nr2c2	2.36239e-15	-0.382642	0.086	0.325	4.68108e-11	5.21249e-103	-0.436915	0.045	0.313	1.03286e-98	2.07717e-28	-0.338994	0.073	0.285	4.11591e-24	2.36239e-15	1.56375e-102
Aplp2	5.1119e-28	0.757512	0.66	0.402	1.01292e-23	5.80638e-103	0.648123	0.572	0.361	1.15053e-98	2.52203e-42	0.660642	0.596	0.401	4.9974e-38	5.1119e-28	1.74191e-102
Zfp329	1.34255e-17	-0.39654	0.027	0.268	2.66027e-13	8.24807e-103	-0.425166	0.029	0.288	1.63435e-98	5.73145e-30	-0.354071	0.056	0.269	1.13569e-25	1.34255e-17	2.47442e-102
Derl1	4.81886e-15	-0.352815	0.168	0.424	9.54857e-11	8.41888e-103	-0.45038	0.137	0.434	1.6682e-98	1.06062e-35	-0.412778	0.114	0.374	2.10163e-31	4.81886e-15	2.52566e-102
Agps	3.48291e-18	-0.394448	0.059	0.32	6.90138e-14	1.17924e-102	-0.427902	0.064	0.341	2.33666e-98	5.91425e-33	-0.380606	0.078	0.317	1.17191e-28	3.48291e-18	3.53771e-102
Adnp	2.89194e-14	-0.330918	0.137	0.382	5.73038e-10	1.25951e-102	-0.452358	0.106	0.399	2.49571e-98	2.53313e-24	-0.319552	0.171	0.395	5.01941e-20	2.89194e-14	3.77852e-102
Tubb5	1.79181e-21	-0.573788	0.266	0.564	3.55046e-17	1.47316e-102	-0.526357	0.303	0.593	2.91908e-98	4.06957e-27	-0.407499	0.307	0.53	8.06385e-23	1.79181e-21	4.41949e-102
Bicd2	3.39446e-14	-0.341273	0.062	0.278	6.72613e-10	1.9025e-102	-0.422965	0.048	0.315	3.76981e-98	4.91629e-33	-0.382712	0.056	0.284	9.74163e-29	3.39446e-14	5.70751e-102
Vps4b	1.40674e-20	-0.499936	0.125	0.418	2.78746e-16	1.9623e-102	-0.439694	0.134	0.436	3.8883e-98	6.59797e-32	-0.409994	0.16	0.414	1.30739e-27	1.40674e-20	5.88691e-102
Akap8	7.44065e-21	-0.465645	0.062	0.349	1.47437e-16	2.2792e-102	-0.4291	0.045	0.313	4.51624e-98	1.58974e-28	-0.33468	0.07	0.287	3.15007e-24	7.44065e-21	6.83761e-102
Prkd3	2.51679e-21	-0.404073	0.023	0.303	4.98702e-17	3.69062e-102	-0.409925	0.014	0.265	7.31296e-98	9.42386e-31	-0.324886	0.038	0.25	1.86734e-26	2.51679e-21	1.10719e-101
Shisa5	1.65898e-21	-0.496648	0.102	0.409	3.28728e-17	4.42344e-102	-0.462189	0.095	0.381	8.76504e-98	2.23006e-29	-0.368094	0.106	0.335	4.41886e-25	1.65898e-21	1.32703e-101
Thrap3	1.81893e-22	-0.512679	0.152	0.478	3.60422e-18	4.90018e-102	-0.468034	0.141	0.445	9.70971e-98	1.51931e-39	-0.482992	0.166	0.455	3.01051e-35	1.81893e-22	1.47005e-101
Ppp1r14b	3.87828e-21	-0.526442	0.203	0.51	7.68482e-17	4.92802e-102	-0.478218	0.245	0.555	9.76487e-98	6.12222e-30	-0.395604	0.191	0.435	1.21312e-25	3.87828e-21	1.47841e-101
Sp1	4.85098e-21	-0.433808	0.027	0.305	9.61222e-17	6.01692e-102	-0.411048	0.032	0.293	1.19225e-97	6.3842e-27	-0.316731	0.07	0.275	1.26503e-22	4.85098e-21	1.80508e-101
Epc2	3.01147e-12	-0.299918	0.059	0.251	5.96723e-08	6.30307e-102	-0.423068	0.049	0.318	1.24895e-97	5.49418e-29	-0.362625	0.073	0.288	1.08867e-24	3.01147e-12	1.89092e-101
Lmo4	9.80017e-21	-0.526381	0.059	0.345	1.9419e-16	6.95746e-102	-0.473365	0.065	0.34	1.37862e-97	1.68653e-30	-0.421379	0.085	0.31	3.34187e-26	9.80017e-21	2.08724e-101
Ubr2	4.44464e-22	-0.473385	0.062	0.364	8.80705e-18	7.20918e-102	-0.453493	0.07	0.345	1.4285e-97	1.15088e-32	-0.396927	0.092	0.329	2.28046e-28	4.44464e-22	2.16275e-101
Kbtbd2	1.66177e-14	-0.351321	0.066	0.286	3.2928e-10	1.21296e-101	-0.406244	0.035	0.294	2.40347e-97	2.61422e-36	-0.396173	0.048	0.289	5.18009e-32	1.66177e-14	3.63887e-101
Rnf216	2.04922e-16	-0.367888	0.09	0.342	4.06054e-12	1.61496e-101	-0.439902	0.073	0.35	3.20004e-97	1.90835e-36	-0.422042	0.084	0.337	3.7814e-32	2.04922e-16	4.84487e-101
Rogdi	2.74941e-25	-0.528525	0.074	0.411	5.44795e-21	1.64376e-101	-0.443243	0.099	0.386	3.25712e-97	9.34347e-33	-0.390609	0.089	0.328	1.85141e-28	2.74941e-25	4.93129e-101
Jpt1	3.50698e-15	-0.417557	0.129	0.368	6.94907e-11	1.90651e-101	-0.454816	0.092	0.373	3.77775e-97	1.85501e-34	-0.39563	0.07	0.311	3.6757e-30	3.50698e-15	5.71953e-101
Itpripl1	3.93522e-14	-0.353224	0.102	0.331	7.79764e-10	1.91606e-101	-0.445316	0.096	0.378	3.79667e-97	8.25036e-25	-0.342567	0.099	0.296	1.63481e-20	3.93522e-14	5.74817e-101
Dazap2	1.30416e-18	-0.478019	0.223	0.518	2.58418e-14	3.49919e-101	-0.448331	0.13	0.428	6.93365e-97	1.47708e-36	-0.421311	0.155	0.438	2.92684e-32	1.30416e-18	1.04976e-100
Pitpnc1	1.82277e-23	-0.611405	0.129	0.446	3.61182e-19	3.87367e-101	-0.523773	0.096	0.378	7.67567e-97	1.96714e-36	-0.519631	0.125	0.385	3.89788e-32	1.82277e-23	1.1621e-100
Kansl1l	7.56538e-18	-0.393475	0.031	0.276	1.49908e-13	4.7497e-101	-0.417894	0.027	0.281	9.41153e-97	4.12849e-29	-0.343398	0.058	0.266	8.1806e-25	7.56538e-18	1.42491e-100
Vwa5a	4.85868e-14	-0.35798	0.074	0.289	9.62747e-10	6.59875e-101	-0.413628	0.049	0.315	1.30754e-96	2.64631e-29	-0.352391	0.089	0.311	5.24367e-25	4.85868e-14	1.97963e-100
Mia3	4.70263e-19	-0.465807	0.117	0.399	9.31826e-15	6.84143e-101	-0.467924	0.109	0.395	1.35563e-96	8.95362e-36	-0.452783	0.133	0.398	1.77416e-31	4.70263e-19	2.05243e-100
Marf1	9.37003e-20	-0.441833	0.113	0.404	1.85667e-15	7.81308e-101	-0.431816	0.073	0.349	1.54816e-96	2.17019e-23	-0.301443	0.13	0.336	4.30024e-19	9.37003e-20	2.34392e-100
Wdr33	5.42123e-19	-0.4324	0.117	0.402	1.07422e-14	1.5435e-100	-0.422181	0.129	0.426	3.05845e-96	2.87061e-31	-0.363378	0.114	0.362	5.68812e-27	5.42123e-19	4.63051e-100
Ctcf	2.1248e-14	-0.357434	0.137	0.378	4.21029e-10	1.78952e-100	-0.457321	0.108	0.395	3.54593e-96	1.32322e-34	-0.398958	0.101	0.36	2.62196e-30	2.1248e-14	5.36855e-100
Pdzd8	7.4779e-19	-0.419456	0.047	0.307	1.48175e-14	2.13766e-100	-0.42085	0.039	0.3	4.23577e-96	1.73578e-35	-0.4027	0.065	0.312	3.43945e-31	7.4779e-19	6.41298e-100
Lman1	1.49009e-13	-0.362966	0.188	0.422	2.95261e-09	2.42188e-100	-0.485149	0.226	0.525	4.79895e-96	1.33272e-39	-0.499524	0.188	0.478	2.64078e-35	1.49009e-13	7.26563e-100
Erbin	1.57918e-18	-0.434445	0.098	0.376	3.12914e-14	2.90753e-100	-0.448818	0.083	0.362	5.76126e-96	2.92398e-33	-0.386501	0.101	0.35	5.79386e-29	1.57918e-18	8.72258e-100
Etv3	1.72321e-18	-0.386613	0.023	0.274	3.41454e-14	3.73215e-100	-0.395384	0.019	0.268	7.39526e-96	2.43e-33	-0.370162	0.041	0.262	4.81505e-29	1.72321e-18	1.11965e-99
Zfp451	8.14697e-19	-0.438205	0.055	0.316	1.61432e-14	3.7513e-100	-0.437048	0.06	0.331	7.43319e-96	9.39514e-28	-0.319184	0.068	0.279	1.86165e-23	8.14697e-19	1.12539e-99
Fam13b	5.24353e-19	-0.420714	0.035	0.293	1.03901e-14	4.5384e-100	-0.424264	0.043	0.305	8.99284e-96	5.97416e-24	-0.309629	0.072	0.258	1.18378e-19	5.24353e-19	1.36152e-99
Pum1	7.45314e-19	-0.438745	0.137	0.424	1.47684e-14	5.7016e-100	-0.459136	0.123	0.417	1.12977e-95	4.82868e-28	-0.370048	0.155	0.392	9.56803e-24	7.45314e-19	1.71048e-99
Pcm1	3.08355e-16	-0.40693	0.137	0.403	6.11006e-12	6.01261e-100	-0.456846	0.127	0.429	1.1914e-95	4.23294e-33	-0.432699	0.157	0.413	8.38757e-29	3.08355e-16	1.80378e-99
Clcn4	3.09634e-17	-0.413682	0.09	0.346	6.13539e-13	6.02586e-100	-0.443075	0.1	0.383	1.19402e-95	1.40012e-29	-0.361844	0.114	0.35	2.77435e-25	3.09634e-17	1.80776e-99
Elf2	3.4798e-20	-0.455099	0.078	0.366	6.89523e-16	6.44341e-100	-0.427916	0.077	0.354	1.27676e-95	1.87682e-24	-0.302311	0.123	0.336	3.71892e-20	3.4798e-20	1.93302e-99
Pnp	1.18794e-12	-0.390348	0.422	0.629	2.3539e-08	7.99899e-100	-0.491004	0.496	0.74	1.585e-95	1.01644e-18	-0.348325	0.495	0.624	2.01409e-14	1.18794e-12	2.3997e-99
Wdr45b	1.95593e-11	-0.299465	0.09	0.282	3.87568e-07	1.18433e-99	-0.416431	0.053	0.321	2.34674e-95	4.52958e-30	-0.352163	0.075	0.295	8.97537e-26	1.95593e-11	3.55298e-99
Rock1	4.03242e-22	-0.534582	0.215	0.529	7.99025e-18	1.35816e-99	-0.508433	0.19	0.486	2.69119e-95	2.12093e-38	-0.478514	0.169	0.457	4.20263e-34	4.03242e-22	4.07447e-99
Plekhf2	1.0832e-17	-0.376214	0.059	0.313	2.14636e-13	1.38424e-99	-0.399175	0.047	0.31	2.74287e-95	2.26229e-25	-0.307604	0.067	0.259	4.48273e-21	1.0832e-17	4.15272e-99
Fam53b	7.75833e-17	-0.391664	0.086	0.338	1.53731e-12	1.45026e-99	-0.412371	0.06	0.326	2.87369e-95	1.14313e-24	-0.297013	0.063	0.25	2.26512e-20	7.75833e-17	4.35077e-99
Bfar	7.90236e-15	-0.380532	0.082	0.312	1.56585e-10	1.79566e-99	-0.427348	0.059	0.327	3.55809e-95	5.32074e-26	-0.334358	0.08	0.282	1.0543e-21	7.90236e-15	5.38697e-99
Brd8	5.70272e-21	-0.498452	0.086	0.376	1.12999e-16	1.91379e-99	-0.433576	0.088	0.371	3.79217e-95	2.27339e-35	-0.419105	0.097	0.352	4.50473e-31	5.70272e-21	5.74137e-99
Irak2	2.25888e-17	-0.360902	0.023	0.261	4.47597e-13	3.39213e-99	-0.384841	0.016	0.26	6.7215e-95	4.07226e-32	-0.364222	0.039	0.253	8.06918e-28	2.25888e-17	1.01764e-98
Fam168b	7.89493e-18	-0.407775	0.078	0.337	1.56438e-13	3.45787e-99	-0.419432	0.054	0.319	6.85177e-95	5.72408e-27	-0.329463	0.08	0.287	1.13423e-22	7.89493e-18	1.03736e-98
Ago3	2.62855e-19	-0.48545	0.055	0.321	5.20847e-15	4.00323e-99	-0.455718	0.053	0.318	7.9324e-95	5.99628e-27	-0.360991	0.082	0.288	1.18816e-22	2.62855e-19	1.20097e-98
Hsp90ab1	9.20265e-16	0.442718	0.953	0.869	1.8235e-11	5.08771e-99	0.518317	0.988	0.958	1.00813e-94	1.94431e-72	0.621783	0.99	0.924	3.85266e-68	9.20265e-16	1.52631e-98
Krcc1	1.80608e-20	-0.468065	0.133	0.45	3.57876e-16	7.04932e-99	-0.461357	0.184	0.487	1.39682e-94	1.17357e-35	-0.458371	0.172	0.449	2.32543e-31	1.80608e-20	2.1148e-98
Sipa1l1	1.5589e-13	-0.327829	0.086	0.306	3.08896e-09	8.667e-99	-0.457744	0.064	0.331	1.71737e-94	9.09737e-32	-0.398811	0.102	0.342	1.80264e-27	1.5589e-13	2.6001e-98
Phyh	8.37941e-38	0.515661	0.445	0.152	1.66038e-33	1.09321e-98	0.509923	0.367	0.161	2.16619e-94	7.14173e-20	0.32798	0.268	0.144	1.41513e-15	7.14173e-20	3.27962e-98
App	7.30231e-13	0.52914	0.652	0.536	1.44695e-08	1.1363e-98	0.618562	0.7	0.531	2.25157e-94	1.65407e-63	0.821328	0.742	0.533	3.27754e-59	7.30231e-13	3.40889e-98
Gbp7	3.22346e-18	-0.443468	0.016	0.258	6.38729e-14	1.39652e-98	-0.471659	0.03	0.283	2.76721e-94	1.36006e-37	-0.468401	0.032	0.273	2.69495e-33	3.22346e-18	4.18957e-98
Mast3	1.79831e-17	-0.370345	0.016	0.25	3.56335e-13	1.5694e-98	-0.400602	0.029	0.281	3.10977e-94	1.74812e-29	-0.339446	0.058	0.27	3.46391e-25	1.79831e-17	4.7082e-98
Zfp800	2.4408e-14	-0.350646	0.043	0.251	4.83645e-10	1.71438e-98	-0.413631	0.039	0.296	3.39704e-94	1.62902e-28	-0.337064	0.053	0.258	3.22791e-24	2.4408e-14	5.14314e-98
Zfc3h1	1.06588e-22	-0.471423	0.039	0.335	2.11204e-18	2.12159e-98	-0.416656	0.037	0.295	4.20392e-94	2.72365e-37	-0.398961	0.051	0.303	5.39692e-33	1.06588e-22	6.36476e-98
Dnase2a	6.75885e-22	-0.511138	0.098	0.406	1.33927e-17	2.72228e-98	-0.456561	0.134	0.427	5.3942e-94	1.90871e-28	-0.377248	0.123	0.351	3.78211e-24	6.75885e-22	8.16685e-98
Trim56	5.57894e-22	-0.481719	0.027	0.313	1.10547e-17	2.82241e-98	-0.426997	0.026	0.276	5.5926e-94	3.10126e-35	-0.398954	0.029	0.256	6.14515e-31	5.57894e-22	8.46723e-98
Bzw1	3.00079e-13	-0.349545	0.227	0.467	5.94607e-09	3.53551e-98	-0.437948	0.252	0.562	7.00561e-94	1.52862e-38	-0.465526	0.206	0.489	3.02895e-34	3.00079e-13	1.06065e-97
Atxn7l3b	3.5425e-12	-0.323994	0.348	0.577	7.01947e-08	6.68669e-98	-0.447269	0.363	0.652	1.32497e-93	1.99681e-25	-0.369078	0.408	0.611	3.95668e-21	3.5425e-12	2.00601e-97
Slc35c2	6.86114e-13	-0.316925	0.062	0.263	1.35954e-08	7.05059e-98	-0.402196	0.045	0.303	1.39707e-93	3.10731e-30	-0.350183	0.048	0.258	6.15713e-26	6.86114e-13	2.11518e-97
Cdc42se1	8.16435e-15	-0.361068	0.117	0.357	1.61777e-10	7.5612e-98	-0.411762	0.062	0.329	1.49825e-93	1.44513e-31	-0.368831	0.084	0.316	2.86353e-27	8.16435e-15	2.26836e-97
Senp7	1.32586e-15	-0.370329	0.055	0.286	2.62719e-11	7.58669e-98	-0.413118	0.035	0.289	1.5033e-93	5.27797e-26	-0.326548	0.078	0.282	1.04583e-21	1.32586e-15	2.27601e-97
Vcpip1	8.01449e-17	-0.403704	0.07	0.316	1.58807e-12	8.97609e-98	-0.40473	0.044	0.304	1.77861e-93	3.28686e-30	-0.372311	0.073	0.292	6.51291e-26	8.01449e-17	2.69283e-97
Micos13	9.11936e-18	0.507526	0.559	0.371	1.807e-13	1.13788e-97	0.625375	0.54	0.343	2.25472e-93	2.54797e-16	0.422802	0.398	0.289	5.04881e-12	2.54797e-16	3.41365e-97
Nudc	1.92144e-22	0.554219	0.543	0.303	3.80733e-18	1.42762e-97	0.645986	0.527	0.333	2.82883e-93	1.00201e-19	0.420645	0.398	0.27	1.98549e-15	1.00201e-19	4.28286e-97
Glg1	1.26059e-07	-0.281536	0.246	0.404	0.00249786	1.7418e-97	-0.432511	0.13	0.421	3.45138e-93	7.52088e-24	-0.34209	0.193	0.409	1.49026e-19	1.26059e-07	5.22541e-97
Ythdf2	8.64278e-20	-0.425165	0.078	0.366	1.71257e-15	2.32533e-97	-0.433549	0.096	0.372	4.60764e-93	1.2036e-25	-0.321498	0.121	0.339	2.38493e-21	8.64278e-20	6.97598e-97
Serinc1	2.19173e-08	-0.292294	0.582	0.729	0.000434292	2.64019e-97	-0.448791	0.588	0.805	5.23154e-93	3.9024e-21	-0.363632	0.66	0.741	7.73261e-17	2.19173e-08	7.92057e-97
Cnot2	1.19111e-15	-0.359111	0.066	0.307	2.36018e-11	3.78839e-97	-0.415719	0.063	0.327	7.5067e-93	1.99642e-33	-0.382353	0.065	0.298	3.9559e-29	1.19111e-15	1.13652e-96
Tent5c	1.08838e-11	-0.397356	0.113	0.31	2.15662e-07	4.10691e-97	-0.45378	0.071	0.337	8.13785e-93	4.4392e-27	-0.373041	0.101	0.312	8.79628e-23	1.08838e-11	1.23207e-96
Arid2	1.21379e-17	-0.381069	0.039	0.287	2.40512e-13	4.55996e-97	-0.402837	0.037	0.29	9.03556e-93	4.11876e-32	-0.362848	0.049	0.271	8.16132e-28	1.21379e-17	1.36799e-96
Ankhd1	1.25344e-18	-0.421373	0.059	0.321	2.48369e-14	6.01542e-97	-0.417357	0.046	0.303	1.19196e-92	4.06784e-27	-0.338156	0.075	0.281	8.06043e-23	1.25344e-18	1.80463e-96
Cnot8	1.1429e-16	-0.369152	0.074	0.323	2.26465e-12	1.08502e-96	-0.405238	0.067	0.331	2.14996e-92	5.25431e-26	-0.303117	0.072	0.272	1.04114e-21	1.1429e-16	3.25505e-96
Snrk	5.3073e-18	-0.426914	0.07	0.334	1.05164e-13	1.33013e-96	-0.441881	0.055	0.315	2.63565e-92	9.17444e-27	-0.334143	0.07	0.272	1.81792e-22	5.3073e-18	3.99038e-96
Washc2	1.54845e-30	-0.612523	0.074	0.446	3.06825e-26	1.5278e-96	-0.4301	0.068	0.336	3.02734e-92	1.24756e-32	-0.403048	0.073	0.306	2.47204e-28	1.54845e-30	4.5834e-96
Fbxl3	1.48824e-20	-0.452802	0.07	0.357	2.94895e-16	1.57804e-96	-0.405977	0.075	0.344	3.12688e-92	1.14689e-32	-0.386879	0.075	0.308	2.27256e-28	1.48824e-20	4.73412e-96
Pura	3.98746e-17	-0.426873	0.348	0.631	7.90114e-13	2.26013e-96	-0.443847	0.4	0.676	4.47845e-92	8.05641e-21	-0.346279	0.486	0.645	1.59638e-16	3.98746e-17	6.78039e-96
Ykt6	1.37622e-13	-0.314237	0.066	0.279	2.72697e-09	3.34333e-96	-0.398395	0.054	0.312	6.62481e-92	1.38445e-30	-0.355838	0.06	0.276	2.74329e-26	1.37622e-13	1.003e-95
Cntrl	9.31498e-20	-0.438205	0.043	0.315	1.84576e-15	3.37835e-96	-0.422446	0.034	0.285	6.6942e-92	5.43376e-35	-0.412246	0.055	0.294	1.0767e-30	9.31498e-20	1.01351e-95
Abhd2	1.66834e-21	0.42054	0.348	0.136	3.30582e-17	4.39728e-96	0.408545	0.313	0.12	8.7132e-92	1.96418e-64	0.673454	0.374	0.14	3.89201e-60	1.66834e-21	1.31918e-95
Ppp1r10	4.91594e-17	-0.366639	0.035	0.272	9.74094e-13	5.36631e-96	-0.410375	0.058	0.32	1.06333e-91	1.10197e-32	-0.374539	0.053	0.279	2.18355e-28	4.91594e-17	1.60989e-95
Tbc1d14	3.73222e-25	-0.516218	0.059	0.385	7.39539e-21	5.53908e-96	-0.398662	0.05	0.306	1.09757e-91	3.05774e-28	-0.332612	0.056	0.259	6.05891e-24	3.73222e-25	1.66172e-95
Cacybp	1.3667e-15	0.449046	0.438	0.246	2.70812e-11	5.62907e-96	0.636272	0.517	0.315	1.1154e-91	5.10666e-28	0.486625	0.404	0.24	1.01188e-23	1.3667e-15	1.68872e-95
Taok3	3.45215e-24	-0.520911	0.047	0.364	6.84043e-20	8.82476e-96	-0.419545	0.051	0.31	1.74863e-91	3.12435e-30	-0.370902	0.073	0.295	6.1909e-26	3.45215e-24	2.64743e-95
Xpr1	9.12355e-14	-0.398935	0.152	0.388	1.80783e-09	1.25826e-95	-0.436895	0.08	0.349	2.49325e-91	7.61958e-29	-0.394655	0.118	0.343	1.50982e-24	9.12355e-14	3.77479e-95
Rabgap1	3.62429e-12	-0.335909	0.09	0.291	7.18153e-08	1.27856e-95	-0.407322	0.049	0.306	2.53347e-91	4.11848e-23	-0.28666	0.092	0.286	8.16076e-19	3.62429e-12	3.83568e-95
Rpl12	1.75141e-41	-1.0895	0.879	0.908	3.47042e-37	1.74318e-95	-0.599403	0.883	0.939	3.45411e-91	2.01676e-19	-0.405773	0.927	0.938	3.99621e-15	2.01676e-19	5.22954e-95
Lcorl	4.56918e-23	-0.561319	0.031	0.329	9.05382e-19	1.74555e-95	-0.465999	0.039	0.292	3.4588e-91	1.20236e-32	-0.431734	0.056	0.282	2.38248e-28	4.56918e-23	5.23664e-95
Ramp1	4.76155e-27	-0.59578	0.023	0.356	9.43501e-23	1.76898e-95	-0.453865	0.025	0.27	3.50523e-91	3.85518e-42	-0.474709	0.041	0.309	7.63904e-38	4.76155e-27	5.30693e-95
Dmxl1	2.46514e-14	-0.41673	0.133	0.369	4.88468e-10	1.94319e-95	-0.459758	0.092	0.365	3.85043e-91	1.76144e-31	-0.41615	0.114	0.349	3.49029e-27	2.46514e-14	5.82956e-95
Parp1	3.64931e-17	-0.396764	0.055	0.302	7.23111e-13	2.97375e-95	-0.400661	0.052	0.312	5.89248e-91	2.08813e-28	-0.347397	0.073	0.285	4.13763e-24	3.64931e-17	8.92124e-95
Ncbp3	7.91359e-15	-0.382098	0.082	0.311	1.56808e-10	4.62554e-95	-0.422812	0.062	0.323	9.1655e-91	1.92353e-32	-0.405027	0.089	0.324	3.81147e-28	7.91359e-15	1.38766e-94
Rab35	2.05155e-13	-0.309729	0.07	0.282	4.06515e-09	6.30295e-95	-0.387364	0.062	0.323	1.24893e-90	5.80384e-26	-0.299677	0.068	0.265	1.15003e-21	2.05155e-13	1.89089e-94
Wapl	1.6561e-19	-0.476554	0.164	0.457	3.28155e-15	8.83141e-95	-0.44105	0.159	0.452	1.74994e-90	3.86342e-40	-0.459507	0.162	0.458	7.65537e-36	1.6561e-19	2.64942e-94
Slc50a1	1.4861e-11	-0.285621	0.094	0.29	2.94471e-07	1.02342e-94	-0.393642	0.079	0.347	2.0279e-90	3.39887e-29	-0.341486	0.055	0.261	6.73487e-25	1.4861e-11	3.07025e-94
Sem1	7.9104e-12	0.281367	0.77	0.618	1.56744e-07	1.08764e-94	0.609331	0.742	0.608	2.15516e-90	2.76009e-36	0.483986	0.741	0.562	5.46911e-32	7.9104e-12	3.26293e-94
Gpr146	1.28678e-15	-0.406157	0.117	0.364	2.54976e-11	1.14196e-94	-0.405289	0.063	0.322	2.2628e-90	9.98982e-36	-0.419765	0.06	0.299	1.97948e-31	1.28678e-15	3.42589e-94
Ppm1h	3.01575e-17	-0.399124	0.094	0.358	5.97572e-13	1.56785e-94	-0.410198	0.064	0.325	3.10669e-90	4.38042e-28	-0.355104	0.089	0.3	8.6798e-24	3.01575e-17	4.70354e-94
Mgat2	1.55115e-11	-0.333445	0.141	0.341	3.0736e-07	1.58323e-94	-0.421013	0.113	0.387	3.13717e-90	5.12656e-27	-0.335298	0.097	0.31	1.01583e-22	1.55115e-11	4.74969e-94
Map2k1	1.6018e-10	-0.254797	0.078	0.258	3.17397e-06	1.58376e-94	-0.379042	0.038	0.287	3.13822e-90	2.1991e-21	-0.259956	0.08	0.258	4.35752e-17	1.6018e-10	4.75128e-94
Stag2	9.81921e-14	-0.351321	0.188	0.44	1.94568e-09	2.08893e-94	-0.447967	0.14	0.43	4.13921e-90	7.44911e-35	-0.430281	0.174	0.451	1.47604e-30	9.81921e-14	6.26678e-94
Med1	1.88214e-17	-0.405108	0.086	0.343	3.72946e-13	2.20602e-94	-0.414072	0.066	0.325	4.37123e-90	2.00158e-26	-0.318768	0.082	0.286	3.96612e-22	1.88214e-17	6.61807e-94
Necap2	2.45352e-15	-0.346795	0.086	0.325	4.86165e-11	2.26104e-94	-0.383839	0.054	0.312	4.48026e-90	3.00793e-26	-0.296315	0.063	0.263	5.96021e-22	2.45352e-15	6.78313e-94
Hbp1	3.1474e-21	-0.476933	0.086	0.378	6.23658e-17	2.61154e-94	-0.413791	0.078	0.344	5.17478e-90	9.47067e-35	-0.392891	0.068	0.311	1.87661e-30	3.1474e-21	7.83463e-94
Susd6	2.39137e-15	-0.374926	0.086	0.321	4.73851e-11	3.39945e-94	-0.398862	0.073	0.338	6.73601e-90	1.39229e-39	-0.434317	0.073	0.34	2.75881e-35	2.39137e-15	1.01984e-93
Atpif1	4.32122e-18	0.586656	0.707	0.555	8.56249e-14	3.42907e-94	0.633771	0.748	0.601	6.79471e-90	8.68596e-48	0.639424	0.727	0.548	1.72112e-43	4.32122e-18	1.02872e-93
Rbpj	1.83875e-22	-0.515157	0.078	0.378	3.64349e-18	6.7971e-94	-0.406232	0.064	0.328	1.34684e-89	1.2635e-24	-0.317053	0.097	0.296	2.50362e-20	1.83875e-22	2.03913e-93
Golga4	3.90913e-24	-0.574298	0.055	0.366	7.74594e-20	6.95187e-94	-0.451231	0.065	0.328	1.37751e-89	2.59605e-29	-0.383624	0.113	0.343	5.14407e-25	3.90913e-24	2.08556e-93
Pik3ca	7.94974e-13	-0.32714	0.094	0.305	1.57524e-08	1.0455e-93	-0.41449	0.048	0.3	2.07165e-89	5.21025e-21	-0.283964	0.102	0.283	1.03241e-16	7.94974e-13	3.13649e-93
Slc38a1	6.03222e-16	-0.427201	0.137	0.395	1.19528e-11	1.62193e-93	-0.477276	0.106	0.377	3.21385e-89	6.14346e-31	-0.415828	0.119	0.359	1.21733e-26	6.03222e-16	4.86578e-93
0610010K14Rik	6.79083e-14	-0.327718	0.055	0.266	1.3456e-09	2.03077e-93	-0.40508	0.074	0.34	4.02396e-89	3.1879e-21	-0.2816	0.09	0.268	6.31682e-17	6.79083e-14	6.0923e-93
Golgb1	1.28814e-16	-0.4218	0.09	0.351	2.55245e-12	2.98317e-93	-0.473345	0.063	0.323	5.91116e-89	1.09916e-26	-0.400441	0.121	0.343	2.17798e-22	1.28814e-16	8.94952e-93
Khdrbs1	4.11046e-11	-0.300015	0.219	0.437	8.14488e-07	3.05712e-93	-0.433086	0.168	0.459	6.05768e-89	4.68315e-35	-0.436368	0.181	0.455	9.27966e-31	4.11046e-11	9.17136e-93
Gps2	1.18523e-17	-0.383637	0.047	0.296	2.34854e-13	3.13135e-93	-0.401041	0.072	0.333	6.20476e-89	3.60119e-28	-0.335095	0.072	0.28	7.13576e-24	1.18523e-17	9.39404e-93
Kpna4	1.05229e-13	-0.343403	0.113	0.339	2.08511e-09	5.61129e-93	-0.406737	0.083	0.349	1.11188e-88	7.5222e-32	-0.369163	0.082	0.316	1.49052e-27	1.05229e-13	1.68339e-92
Snx13	2.72856e-14	-0.328685	0.047	0.263	5.40665e-10	5.98652e-93	-0.393938	0.038	0.283	1.18623e-88	9.49827e-34	-0.397775	0.053	0.281	1.88208e-29	2.72856e-14	1.79595e-92
BC005537	4.19745e-15	-0.38521	0.238	0.507	8.31724e-11	6.73702e-93	-0.434328	0.14	0.422	1.33494e-88	6.57447e-27	-0.376129	0.218	0.461	1.30273e-22	4.19745e-15	2.02111e-92
Dcaf8	2.00828e-17	-0.433	0.156	0.43	3.9794e-13	9.07876e-93	-0.437475	0.156	0.44	1.79896e-88	1.76301e-35	-0.427985	0.143	0.408	3.49341e-31	2.00828e-17	2.72363e-92
[truncated: 367 more rows]

## Sheet: Cluster 5 (M5)
Gene	KO_p_val	KO_avg_log2FC	KO_pct.1	KO_pct.2	KO_p_val_adj	WT_p_val	WT_avg_log2FC	WT_pct.1	WT_pct.2	WT_p_val_adj	HET_p_val	HET_avg_log2FC	HET_pct.1	HET_pct.2	HET_p_val_adj	max_pval	minimump_p_val
[truncated: 25 more rows]

[truncated: 19 more sheets: Cluster 6 (M6), Cluster 7 (M7), Cluster 8 (M8), Cluster 9 (A1), Cluster 10 (En), Cluster 11 (Neut), Cluster 12 (M9), Cluster 13 (M10), Cluster 14 (Ma1), Cluster 15 (Er), Cluster 16 (A2), Cluster 17 (M11), Cluster 18 (M12), Cluster 19 (Ma2), Cluster 20 (Ma3), Cluster 21 (T), Cluster 22 (Mix), Cluster 23 (Lep), Cluster 24 (B)]
