# Supplementary material for: Loss of Inpp5d has disease‐relevant and sex‐specific effects on glial transcriptomes
Source: Alzheimers Dement. 2024 Jun 26;20(8):5311–23. doi: 10.1002/alz.13901 (PMC11350029; doi:10.1002/alz.13901)
Supplement: Supplementary file 13 — Supporting information [file ALZ-20-5311-s009.xlsx]

## Sheet: Legend
Supplementary Table 4 - Differentially Expressed Genes
Differentially expressed genes between female and male heterozygous (HET) and homozygous (KO) Inpp5d knockout mice and wildtype (WT) littermates, as calculated by a wilcoxon ranked sum test in Seurat
Column	Value
Gene	Gene name
p_val	unadjusted p-value
avg_log2FC	average log2-fold change
pct.1	% cells expressing gene in group 1 (HET or KO)
pct.2	% cells expressing gene in group 2 (WT)
p_val_adj	bonferroni-adjusted p-value

## Sheet: Female Inpp5d HET DEGs
A1						A2						En						Ma1						Ma2						M1						M2						M3						M4
Gene	p_val	avg_log2FC	pct.1	pct.2	p_val_adj	Gene	p_val	avg_log2FC	pct.1	pct.2	p_val_adj	Gene	p_val	avg_log2FC	pct.1	pct.2	p_val_adj	Gene	p_val	avg_log2FC	pct.1	pct.2	p_val_adj	Gene	p_val	avg_log2FC	pct.1	pct.2	p_val_adj	Gene	p_val	avg_log2FC	pct.1	pct.2	p_val_adj	Gene	p_val	avg_log2FC	pct.1	pct.2	p_val_adj	Gene	p_val	avg_log2FC	pct.1	pct.2	p_val_adj	Gene	p_val
Actg1	7.10861e-12	-0.39327	0.583	0.827	1.50717e-07	Pcp2	6.00106e-12	2.25616	0.28	0	1.27235e-07	Hspa8	3.35541e-20	1.23053	0.923	0.879	7.11413e-16	Ccdc82	0.000117458	-0.630425	0.151	0.512	1	Aup1	0.000265787	-1.11944	0.381	0.824	1	Gm42418	2.00526e-25	-0.746407	0.991	1	4.25156e-21	Ttr	1.07461e-152	-0.931631	0.006	0.4	2.27838e-148	Gm42418	1.69709e-296	-0.897324	0.991	1	3.59816e-292	Arhgap5	8.65764e-45
2900052L18Rik	1.79473e-11	-0.448143	0.16	0.395	3.80518e-07	Tuba1a	6.9411e-06	-1.34062	0.16	0.75	0.147165	Tsc22d3	7.00071e-17	1.33812	0.698	0.376	1.48429e-12	Slc9a1	0.000192489	-0.562906	0.019	0.279	1	0610010K14Rik	0.000584179	-0.907929	0	0.471	1	Serpine2	4.00838e-18	0.758479	0.948	0.794	8.49857e-14	Uba52	2.85807e-109	-1.50091	0.444	0.795	6.05968e-105	mt-Atp6	5.12606e-160	-1.85625	0.047	0.492	1.08683e-155	Serpine2	9.3522e-43
Sparcl1	3.69355e-11	-0.404061	0.951	0.953	7.83106e-07	Cdr1os	8.14114e-06	3.12871	0.84	0.713	0.172608	Dnaja1	3.18139e-13	1.12281	0.852	0.659	6.74518e-09	H3f3b	0.000463363	-0.659562	0.868	0.953	1	Senp6	0.00102366	-0.957738	0.19	0.765	1	mt-Atp6	2.69237e-17	-1.03016	0.555	0.901	5.70836e-13	Hbb-bs	1.5349e-92	-1.23895	0.002	0.243	3.2543e-88	Arhgap5	1.54322e-146	-0.675504	0.982	0.999	3.27194e-142	Gm42418	3.27025e-42
9330159F19Rik	5.77572e-11	0.852757	0.477	0.295	1.22457e-06	Cbln3	8.55639e-06	1.0424	0.12	0	0.181413	Klf2	1.13126e-09	1.04383	0.876	0.734	2.3985e-05	Wdfy1	0.000959727	0.443798	0.226	0	1	Trim35	0.00160391	-0.683532	0.19	0.706	1	Hspa8	2.05212e-16	0.909093	0.885	0.645	4.35091e-12	Actb	4.07256e-86	-0.646003	0.998	0.998	8.63465e-82	Serpine2	2.89501e-139	0.701682	0.99	0.955	6.13799e-135	Hspa8	5.46912e-40
Gm47283	9.65449e-10	0.729596	0.391	0.213	2.04695e-05	Mlst8	8.55639e-06	0.703754	0.12	0	0.181413	Actb	1.17822e-09	0.612843	0.994	0.977	2.49805e-05	Ptprz1	0.00115037	-0.277635	0	0.186	1	Sike1	0.00186403	-0.940171	0.048	0.471	1	Tns1	9.03657e-11	-0.472527	0.042	0.22	1.91593e-06	Lars2	6.77759e-63	-0.845364	0.902	0.911	1.43698e-58	P2ry12	4.38981e-139	-0.480242	0.999	1	9.30728e-135	Sparcl1	3.27987e-38
Lgmn	7.79179e-09	0.399493	0.394	0.187	0.000165201	Gatad1	4.00755e-05	-1.43813	0.04	0.506	0.849681	Tmem245	3.40315e-07	-0.679867	0.432	0.699	0.00721535	Mras	0.00115037	-0.378548	0	0.186	1	Spty2d1	0.00186403	-0.901068	0.048	0.471	1	Arhgap5	1.05688e-10	-0.604412	0.913	0.922	2.2408e-06	Rps29	1.13739e-51	-0.545429	0.997	0.989	2.4115e-47	Hspa8	1.22724e-124	0.775979	0.956	0.873	2.60199e-120	P2ry12	3.81663e-31
Cdr1os	1.01787e-08	1.01732	0.306	0.123	0.000215808	Pvalb	5.72133e-05	1.3972	0.32	0.067	1	Snhg9	4.00642e-07	-0.519175	0.053	0.254	0.00849442	Hspa8	0.00121626	0.923544	0.925	0.93	1	Trmt112	0.0021124	-0.801964	0.333	0.765	1	mt-Co2	9.19721e-10	-0.777747	0.746	0.901	1.94999e-05	Rpl35	2.64044e-49	-0.798228	0.889	0.911	5.59827e-45	Actb	9.01245e-123	0.529286	1	0.999	1.91082e-118	mt-Atp6	3.32266e-27
Casc4	1.41476e-08	-0.417789	0.4	0.62	0.000299958	Smarca2	0.000103535	-1.32426	0	0.415	1	Hspa1b	5.40121e-07	0.371994	0.136	0	0.0114516	Vps54	0.00131694	-0.463137	0.057	0.302	1	Lsm8	0.00247503	-0.817569	0.238	0.706	1	Actg1	3.6088e-08	-0.585421	0.776	0.872	0.000765139	Serpine2	2.05751e-45	0.552317	0.974	0.865	4.36234e-41	mt-Co2	1.66398e-119	-1.21784	0.258	0.665	3.52796e-115	Cyfip1	1.41761e-25
Spry2	2.99641e-08	0.758878	0.56	0.43	0.000635298	Akap17b	0.000115424	0.748367	0.2	0.024	1	Mapkap1	1.1506e-06	-0.518196	0.207	0.457	0.0243949	Dbi	0.00136785	0.912883	0.604	0.279	1	Cxcr4	0.0028675	1.26038	0.81	0.412	1	mt-Nd1	5.21632e-08	-0.579244	0.889	0.943	0.00110596	mt-Nd3	7.74722e-45	0.625906	0.966	0.898	1.64256e-40	mt-Co3	9.20734e-118	-1.41943	0.21	0.613	1.95214e-113	Apbb1ip	3.87897e-25
Tsc22d3	4.5463e-08	0.881313	0.583	0.459	0.000963907	Tyrobp	0.000143003	0.836814	0.6	0.207	1	Lpar6	1.34753e-06	-0.54242	0.391	0.665	0.0285703	Dmac2	0.00138393	-0.640967	0.151	0.465	1	Msra	0.00336497	-0.68626	0.095	0.529	1	Rhob	6.59943e-08	0.42976	0.951	0.872	0.00139921	Rps28	3.32451e-40	-0.592915	0.98	0.96	7.04863e-36	Ccdc152	2.4337e-91	0.982883	0.557	0.306	5.15994e-87	Gm47283	1.71167e-23
mt-Nd2	5.30891e-08	-0.267602	0.977	0.997	0.0011256	Capza2	0.000166671	-1.18206	0.24	0.665	1	Trim12a	2.44295e-06	-0.596385	0.302	0.566	0.0517954	Ttc4	0.0014534	-0.327452	0.019	0.233	1	Fam20b	0.00384795	-0.815868	0	0.353	1	Hsp90ab1	6.64215e-08	0.607345	0.906	0.809	0.00140827	Rpl41	5.05772e-37	-0.511609	0.986	0.964	1.07234e-32	Il6st	4.21653e-83	-0.677517	0.581	0.847	8.93989e-79	Actg1	5.45675e-23
Ctsd	7.4108e-08	0.368664	0.594	0.38	0.00157124	Gm42418	0.000206495	-0.7388	1	1	1	Usp53	4.60032e-06	-0.747041	0.367	0.584	0.097536	Nhp2	0.0016991	-0.723622	0.17	0.442	1	Rrnad1	0.00384795	-0.625271	0	0.353	1	Mtdh	7.37565e-08	-0.450158	0.927	0.95	0.00156379	Hist1h2ap	6.99835e-36	-0.389428	0.063	0.256	1.48379e-31	Inpp5d	6.43559e-76	-0.527462	0.825	0.956	1.36447e-71	Pdia3	5.88556e-23
Slc1a2	1.08751e-07	-0.382568	0.943	0.982	0.00230574	Sln	0.00022286	0.680228	0.12	0.006	1	Hsp90ab1	4.82839e-06	0.564377	0.923	0.913	0.102371	Ppp3cb	0.00181142	-0.525329	0.17	0.465	1	Fbrsl1	0.00384795	-0.510059	0	0.353	1	mt-Nd2	8.10575e-08	-0.529274	0.828	0.929	0.00171858	Rps27	3.5991e-35	-0.540841	0.985	0.964	7.63082e-31	Apbb1ip	2.11393e-71	-0.466386	0.942	0.988	4.48196e-67	Cd180	7.00747e-23
Plpp3	1.89199e-07	-0.323818	0.886	0.939	0.00401139	Supt7l	0.000237065	0.535518	0.12	0.006	1	Hist1h1e	4.94845e-06	-0.425915	0.107	0.312	0.104917	Smg9	0.00185248	-0.471844	0.057	0.279	1	Ndufa9	0.00384795	-0.542839	0	0.353	1	Tnfrsf13b	8.99816e-08	-0.692607	0.318	0.546	0.00190779	Rpl37	7.38235e-35	-0.490051	0.985	0.975	1.56521e-30	Cfh	1.4888e-68	-0.44461	0.972	0.991	3.15655e-64	P2ry13	2.39903e-22
Gm49708	2.09185e-07	-0.291633	0.209	0.398	0.00443514	Dlg4	0.000242945	-0.791851	0.32	0.774	1	Acer2	5.30284e-06	0.683468	0.467	0.266	0.112431	Dnaja1	0.0019108	0.942238	0.698	0.488	1	Ppp4c	0.00422137	1.02714	0.81	0.412	1	Pid1	2.68979e-07	0.668592	0.482	0.248	0.0057029	Rps21	8.00022e-35	-0.5093	0.988	0.975	1.69621e-30	Fus	1.53046e-68	-0.482109	0.913	0.982	3.24488e-64	Cfh	2.54203e-22
Selenos	2.13299e-07	-0.425122	0.551	0.734	0.00452237	Tpt1	0.00029593	-0.679158	0.88	0.97	1	Hlx	5.67464e-06	-0.479818	0.107	0.301	0.120314	Top2b	0.00194312	-0.673826	0.283	0.558	1	Ddx24	0.00442369	-0.886853	0.571	0.765	1	Zfp36l2	3.54131e-07	0.506934	0.911	0.787	0.00750829	Ssh2	1.84061e-32	0.430865	0.971	0.899	3.90246e-28	Cd180	3.21015e-67	-0.615661	0.585	0.836	6.80616e-63	Uba52	2.79889e-22
Timp3	3.01525e-07	-0.457306	0.723	0.851	0.00639293	Atp5g1	0.000372795	-1.13786	0.28	0.756	1	Bcl2l1	5.73243e-06	0.720458	0.562	0.382	0.121539	Rnf13	0.00195095	-0.793281	0.377	0.674	1	Idh1	0.00442751	-1.07363	0.143	0.588	1	Pkib	4.9651e-07	-0.552948	0.12	0.298	0.010527	Ccdc152	7.61406e-32	-0.677939	0.301	0.537	1.61433e-27	Pdia3	1.4964e-66	-0.474004	0.916	0.973	3.17267e-62	Actb	1.1794e-21
Tmsb4x	3.36223e-07	0.642929	0.44	0.24	0.00712859	Rpl35a	0.000402797	0.542812	1	0.988	1	Hfe	8.12033e-06	-0.341412	0.059	0.231	0.172167	Eif4g2	0.00213634	-0.69483	0.679	0.837	1	Ppm1d	0.00543734	0.83985	0.381	0	1	P2ry12	7.60084e-07	-0.34904	0.993	0.993	0.0161153	Rnaset2a	8.93444e-31	-0.692127	0.829	0.829	1.89428e-26	Uba52	1.64476e-66	0.645428	0.58	0.339	3.48722e-62	Klf7	1.11284e-19
Scg3	3.60729e-07	-0.446669	0.766	0.868	0.00764818	Rpl39	0.000421139	0.690928	1	0.988	1	Tubb2a	9.25547e-06	0.673941	0.444	0.249	0.196235	Exosc8	0.00215834	-0.425012	0.075	0.326	1	Nelfa	0.00579216	-0.733095	0.048	0.412	1	Dnaja1	8.64157e-07	0.558108	0.628	0.397	0.0183219	Tra2a	1.56857e-30	0.51757	0.883	0.727	3.32569e-26	mt-Nd2	2.13378e-64	-0.671497	0.585	0.831	4.52404e-60	Inpp5d	3.13826e-19
Gm973	3.65308e-07	-0.396006	0.22	0.418	0.00774527	Rpl37	0.000427427	0.506741	1	1	1	Hscb	1.29423e-05	-0.32711	0.03	0.173	0.274404	Rnf26	0.0023398	-0.42087	0.019	0.209	1	Phf12	0.00579216	-0.691845	0.048	0.412	1	mt-Co3	9.56988e-07	-0.597842	0.715	0.887	0.02029	Rnaset2b	9.18389e-30	-0.692747	0.768	0.805	1.94717e-25	P2ry13	1.0799e-62	-0.459296	0.94	0.989	2.2896e-58	Ubb	3.66661e-19
mt-Nd1	4.22714e-07	-0.298462	0.96	0.988	0.00896239	Snx3	0.000463175	-1.19137	0.16	0.549	1	Rb1cc1	1.53327e-05	-0.385589	0.509	0.757	0.325084	Slc38a1	0.00243169	-0.468214	0.132	0.442	1	2210016F16Rik	0.00579216	-0.623237	0.048	0.412	1	P2ry13	9.84985e-07	-0.467695	0.833	0.936	0.0208837	Rpl6	1.96947e-29	-0.477048	0.982	0.953	4.17567e-25	Cyfip1	2.99444e-61	-0.424609	0.965	0.987	6.34881e-57	Siglech	5.65086e-19
AW047730	5.66157e-07	-0.325502	0.534	0.722	0.0120037	Adcy1	0.000563156	1.55521	0.8	0.616	1	Sin3a	1.59881e-05	-0.316247	0.118	0.335	0.338979	Ppp1r35	0.00245017	-0.400766	0.019	0.209	1	Os9	0.00602617	-0.55714	0.429	0.765	1	Ubb	1.06521e-06	0.395575	0.915	0.887	0.0225847	Rpl37a	6.27454e-27	-0.465137	0.986	0.972	1.33033e-22	Ubb	1.4296e-58	0.452847	0.98	0.968	3.03104e-54	Il6st	8.27104e-19
Rev3l	5.96254e-07	-0.399405	0.294	0.518	0.0126418	Ubxn1	0.000575593	-0.925001	0.12	0.518	1	Cdc42ep4	1.74179e-05	0.67466	0.367	0.173	0.369295	Spock2	0.0024969	-0.664195	0	0.163	1	Atp6ap1	0.00622812	-0.607882	0.714	1	1	Cyfip1	1.32095e-06	-0.416848	0.854	0.908	0.0280069	Rpl39	2.65914e-26	-0.460325	0.985	0.968	5.6379e-22	Actg1	6.57947e-57	-0.510613	0.856	0.954	1.39498e-52	Ccdc152	1.41859e-18
Kcnn2	6.1e-07	0.526074	0.609	0.509	0.0129332	2007-09-01	0.000590498	-1.16144	0.28	0.646	1	Tnrc6b	1.83951e-05	-0.468003	0.473	0.688	0.390013	Mad2l1bp	0.0024969	-0.371069	0	0.163	1	Fcgr2b	0.00641771	0.751553	0.905	0.529	1	Tent5a	1.49535e-06	0.722725	0.562	0.362	0.0317043	Macf1	2.92956e-26	0.437439	0.959	0.844	6.21126e-22	Ccnd1	4.51835e-56	-0.634384	0.357	0.632	9.57981e-52	Mtdh	1.45434e-18
Enho	6.48649e-07	-0.269508	0.566	0.757	0.0137526	Lix1	0.000652605	-1.11397	0.12	0.518	1	Pcsk1n	1.95674e-05	0.377229	0.101	0	0.414869	Cdipt	0.00266636	-0.475052	0.132	0.395	1	Ftsj3	0.00656506	-0.734009	0.048	0.412	1	Pdia3	4.33843e-06	-0.483048	0.821	0.844	0.0919834	Rpl10	2.82611e-25	-0.440234	0.98	0.968	5.99191e-21	Mtdh	5.6065e-55	-0.35355	0.985	0.998	1.18869e-50	Dnaja1	1.71745e-18
Egfr	6.86575e-07	-0.45355	0.32	0.515	0.0145568	Hlf	0.000729373	-1.0597	0.12	0.53	1	mt-Nd4l	2.53195e-05	0.470122	0.893	0.844	0.536824	Bmt2	0.00300499	-0.48735	0.113	0.372	1	Cdc42bpb	0.00668085	-0.538646	0.095	0.529	1	S100b	5.6081e-06	0.44261	0.198	0.035	0.118903	Fau	1.93935e-24	-0.369047	0.994	0.985	4.1118e-20	Dock10	5.82708e-55	-0.475254	0.816	0.942	1.23546e-50	Numb	4.87508e-18
H1f0	9.83971e-07	-0.310563	0.191	0.36	0.0208622	Ctxn1	0.000735372	-0.889565	0.28	0.713	1	Klf4	3.11393e-05	0.640689	0.74	0.607	0.660215	Riok1	0.00303566	-0.637951	0.113	0.349	1	Ebp	0.00668085	0.727791	0.476	0.059	1	Actb	6.32032e-06	0.321991	0.998	1	0.134003	Xist	2.20787e-24	0.412082	0.965	0.882	4.68113e-20	Ptgs1	1.32388e-53	-0.392691	0.949	0.985	2.8069e-49	Arl4c	4.89088e-18
Cox6a1	9.95011e-07	-0.448309	0.52	0.693	0.0210962	Mdh2	0.000777266	-1.00445	0.08	0.457	1	Tsc22d1	3.20634e-05	0.468434	0.87	0.803	0.679808	Rps14	0.00305627	-0.38961	0.925	0.977	1	Supt6	0.00684231	-0.810978	0.286	0.647	1	Ptgs1	7.23954e-06	-0.450765	0.854	0.915	0.153493	Nrip1	7.24905e-24	0.413027	0.962	0.886	1.53694e-19	mt-Co1	1.6775e-52	-0.620904	0.502	0.773	3.55664e-48	Rin2	3.13105e-16
Nr3c2	1.08313e-06	-0.373915	0.114	0.257	0.0229645	Zic1	0.000856822	1.59794	0.28	0.079	1	Syngr2	3.22539e-05	-0.327074	0.231	0.468	0.683848	Cst3	0.0032006	1.21362	0.849	0.698	1	Fbxo28	0.00697543	-0.742654	0.19	0.588	1	Dleu2	7.76633e-06	0.511396	0.887	0.73	0.164662	Zfp638	7.38501e-24	0.463643	0.761	0.531	1.56577e-19	Notch2	2.93253e-52	0.5887	0.532	0.335	6.21755e-48	Slc16a6	3.40386e-16
Gpr137c	1.24856e-06	-0.329646	0.077	0.208	0.026472	Ccdc85b	0.000903511	-1.09411	0.12	0.524	1	Gimap6	3.5218e-05	0.70736	0.562	0.399	0.746692	Rmnd5b	0.00321861	-0.395681	0.019	0.209	1	Tent5a	0.0072763	1.0152	0.905	0.647	1	Adap2	1.31727e-05	0.473182	0.849	0.738	0.279288	Rpl38	1.43717e-23	-0.497751	0.954	0.949	3.04709e-19	Cst3	8.46045e-52	0.280587	0.999	0.999	1.79378e-47	Fth1	1.1511e-15
Sox2ot	1.51738e-06	-0.476424	0.317	0.515	0.0321714	Vegfb	0.000905732	-0.949285	0.16	0.561	1	Stab1	4.0794e-05	-0.435339	0.243	0.468	0.864914	Smarca4	0.00366851	-0.763058	0.208	0.442	1	Akt2	0.00745747	-0.685804	0.095	0.529	1	Alyref	1.44297e-05	0.484042	0.228	0.064	0.305938	Pag1	3.66231e-23	0.366859	0.952	0.852	7.76482e-19	Son	2.28178e-51	-0.343873	0.984	0.998	4.83784e-47	Tsc22d3	2.49617e-15
Ctso	1.65583e-06	-0.383978	0.429	0.629	0.0351069	Swi5	0.000932705	-0.976259	0.2	0.61	1	Cdkn1a	4.12431e-05	0.70462	0.491	0.329	0.874436	Tsc22d1	0.00366985	-0.437368	0.075	0.326	1	Hnrnpu	0.00751702	-0.847879	0.81	1	1	Uba52	1.90752e-05	0.530038	0.506	0.298	0.404432	Pnisr	8.03322e-23	0.361496	0.934	0.816	1.7032e-18	Fth1	5.18117e-51	0.440588	0.995	0.98	1.09851e-46	Rps27	3.59976e-15
Hist1h1e	1.96256e-06	-0.269978	0.1	0.24	0.0416102	Ankrd11	0.00094037	-1.12338	0.12	0.482	1	S1pr1	4.39284e-05	0.514358	0.822	0.786	0.931369	Glrx2	0.0036779	-0.566897	0.038	0.233	1	Hspa8	0.00754986	0.891056	1	0.941	1	Pigs	1.91624e-05	-0.289972	0.047	0.156	0.406281	Zeb2	1.41081e-22	0.410838	0.951	0.848	2.99119e-18	Arl4c	4.86923e-50	0.527155	0.854	0.773	1.03237e-45	Selenow	3.65002e-15
Etnppl	2.11822e-06	0.598632	0.64	0.523	0.0449106	Sod1	0.000981047	-0.898529	0.24	0.652	1	Timp3	4.46703e-05	0.763662	0.71	0.566	0.947099	Sdf2	0.00381804	0.67092	0.415	0.163	1	Nrros	0.00758362	0.839194	0.762	0.353	1	Cebpb	2.18741e-05	0.519912	0.614	0.426	0.463774	Hpgds	1.66126e-22	0.319339	0.975	0.917	3.52221e-18	Dnaja1	6.80214e-50	0.597906	0.71	0.553	1.44219e-45	Hpgds	4.75422e-15
Six3	2.68925e-06	-0.443347	0.066	0.181	0.0570175	Gdi2	0.000985954	-1.09113	0.08	0.433	1	Plaur	4.58599e-05	0.420367	0.142	0.023	0.972322	Lifr	0.00392625	0.887179	0.547	0.349	1	Gnb1	0.00760366	0.862266	0.857	0.706	1	Ccnd3	3.09812e-05	0.420191	0.254	0.092	0.656863	Dock4	3.73692e-22	0.378789	0.922	0.808	7.92302e-18	Luc7l2	2.2539e-49	-0.433424	0.897	0.969	4.77873e-45	Notch2	7.208e-15
Rhcg	2.96886e-06	-0.323686	0.034	0.135	0.0629457	Rab6b	0.0010236	-1.14483	0.24	0.61	1	Mgll	4.75731e-05	-0.469716	0.243	0.451	1	Cbx6	0.0039907	-0.729925	0.038	0.233	1	Fam117b	0.00771997	-0.774009	0.19	0.588	1	Eya4	3.66242e-05	-0.612864	0.141	0.291	0.776506	Arl4c	4.25994e-22	0.402246	0.871	0.732	9.03192e-18	Hsp90ab1	1.00757e-48	0.51355	0.946	0.922	2.13624e-44	Fus	7.58611e-15
Gm38287	4.12632e-06	-0.330046	0.063	0.175	0.0874862	Cck	0.00111153	-1.09067	0.16	0.555	1	Kbtbd11	4.9745e-05	0.705196	0.302	0.139	1	Gpr155	0.00410574	-0.478248	0.094	0.326	1	Micos10	0.00801178	1.01084	0.857	0.588	1	Slc7a5	3.69197e-05	-0.36646	0.056	0.17	0.782771	Git2	7.88683e-22	0.387898	0.931	0.812	1.67217e-17	Tns1	1.84587e-48	-0.459596	0.056	0.252	3.91362e-44	Evi2a	1.54038e-14
Slc30a1	6.30154e-06	-0.351559	0.183	0.339	0.133605	Gng13	0.0012683	0.755499	0.88	0.75	1	Rnase4	5.73994e-05	-0.642188	0.219	0.434	1	Gars	0.004156	-0.742121	0.038	0.233	1	Krcc1	0.00808735	-0.858525	0.238	0.647	1	Srsf2	4.08141e-05	0.409934	0.732	0.567	0.86534	Rps9	3.6158e-21	-0.345568	0.99	0.975	7.66622e-17	Ccnd3	2.08943e-48	0.5426	0.394	0.196	4.43001e-44	Hist1h2ap	3.60345e-14
Fabp5	6.45477e-06	-0.307663	0.666	0.813	0.136854	Dynlrb1	0.00146111	-0.93695	0.24	0.616	1	Psmd2	6.15954e-05	-0.483245	0.284	0.497	1	Gsk3b	0.00423918	-0.638303	0.34	0.581	1	Drap1	0.00830158	-0.704902	0.381	0.824	1	Rpl39	5.66002e-05	0.362284	0.969	0.887	1	Gm11808	6.85578e-21	-0.357646	0.157	0.34	1.45356e-16	Ubash3b	3.8664e-48	-0.517976	0.555	0.791	8.19755e-44	Cebpb	4.23405e-14
Hmgb3	6.57828e-06	-0.282626	0.074	0.196	0.139473	Nrgn	0.00151132	-0.997671	0.56	0.896	1	Slc2a1	6.75268e-05	0.541359	0.876	0.815	1	Zmym5	0.00438901	-0.485567	0.132	0.395	1	Serpine2	0.00839467	-0.94662	0.048	0.412	1	Rnaset2a	6.22949e-05	0.408003	0.515	0.34	1	Rpl21	1.09534e-20	-0.362801	0.987	0.975	2.32234e-16	Cd81	1.70887e-47	0.291829	1	0.998	3.62314e-43	Zfp36l2	6.58192e-14
Ccdc141	7.42526e-06	-0.322203	0.417	0.611	0.15743	Hecw2	0.00160293	0.875505	0.12	0.012	1	Tshz1	7.00136e-05	-0.525833	0.284	0.486	1	Nfatc3	0.00452454	-0.354067	0.132	0.395	1	Rbm25	0.00904912	-0.756013	0.667	0.941	1	H2-D1	6.30652e-05	0.402609	0.741	0.546	1	Rpl17	6.44401e-20	-0.406847	0.983	0.966	1.36626e-15	Klf7	5.47555e-47	-0.537218	0.311	0.573	1.16093e-42	Golm1	9.38924e-14
Msmo1	8.50522e-06	-0.371551	0.7	0.833	0.180328	Neurod1	0.00160293	0.802573	0.12	0.012	1	H1f0	7.17083e-05	-0.470286	0.272	0.457	1	Creb5	0.00461807	-0.698603	0.057	0.256	1	Srsf5	0.00913039	-0.783814	0.619	0.882	1	Fam102b	6.59325e-05	-0.590193	0.678	0.787	1	Rpl29	1.56796e-19	-0.446249	0.892	0.907	3.32438e-15	Siglech	6.08657e-47	-0.29875	0.999	1	1.29048e-42	Rnaset2a	2.75552e-13
Slc1a3	8.67909e-06	-0.334361	0.917	0.959	0.184014	Akap12	0.00160293	1.05775	0.12	0.012	1	Itpr2	7.74626e-05	-0.430536	0.396	0.618	1	Tubb2a	0.00493569	-0.635843	0.189	0.442	1	Stag2	0.00930553	-0.683963	0.619	0.941	1	Rnaset2b	6.90325e-05	0.543289	0.489	0.319	1	Dst	1.59355e-19	0.434746	0.868	0.738	3.37864e-15	Etv5	1.25685e-46	-0.506014	0.255	0.517	2.66478e-42	Ptgs1	2.97279e-13
Fam214a	9.38299e-06	0.431872	0.34	0.208	0.198938	Pcmtd1	0.0016055	-1.04742	0.04	0.348	1	Rufy2	8.80117e-05	-0.323014	0.107	0.289	1	Zfp958	0.00538101	-0.303927	0	0.14	1	Atic	0.00937063	-0.500705	0	0.294	1	Ubc	7.30934e-05	0.337646	0.904	0.816	1	Rps8	2.26122e-19	-0.367041	0.988	0.985	4.79424e-15	Macf1	1.26805e-43	-0.452977	0.977	0.988	2.68852e-39	Hist1h2bc	6.33624e-13
Spon1	1.00206e-05	-0.269879	0.486	0.693	0.212456	Grm4	0.00168226	0.791502	0.12	0.012	1	Golm1	9.31136e-05	-0.349887	0.278	0.532	1	Socs1	0.00538101	-0.310773	0	0.14	1	Hsd11b1	0.00937063	-0.688018	0	0.294	1	Rps21	8.11523e-05	0.326533	0.972	0.879	1	Rplp2	4.28134e-19	-0.324285	0.986	0.975	9.07729e-15	Rps27	6.27633e-42	0.381469	0.979	0.959	1.33071e-37	Plek	8.72286e-13
Cadm2	1.07188e-05	-0.388922	0.66	0.825	0.227259	Ids	0.00177127	-0.920358	0.36	0.75	1	Noct	0.000105281	0.286492	0.189	0.052	1	Rnf168	0.00538101	-0.273278	0	0.14	1	Sh3glb2	0.00937063	-0.4152	0	0.294	1	Ywhah	8.57887e-05	0.334157	0.904	0.801	1	Kctd12	8.16489e-19	0.316609	0.984	0.945	1.73112e-14	Plek	8.35554e-42	-0.450137	0.709	0.87	1.77154e-37	Ccnd1	9.49768e-13
Tmem87b	1.21834e-05	-0.300066	0.134	0.266	0.258313	Plaat3	0.0018225	-1.02791	0	0.299	1	Rbm26	0.000122061	-0.409214	0.32	0.543	1	Gpr174	0.00538101	-0.419324	0	0.14	1	Lrrcc1	0.00937063	-0.541512	0	0.294	1	Arl4c	9.6887e-05	0.506522	0.72	0.574	1	Eef1a1	1.20402e-18	-0.260243	0.994	0.989	2.55277e-14	Samsn1	3.22408e-41	-0.477102	0.543	0.775	6.83569e-37	Ywhah	1.64966e-12
Dtx1	1.22471e-05	-0.327085	0.3	0.465	0.259664	Pianp	0.00187354	0.992052	0.24	0.061	1	Rmi1	0.00012866	-0.292223	0.065	0.208	1	Usp3	0.00546523	-0.496767	0.17	0.419	1	Rsbn1	0.00937063	-0.703371	0	0.294	1	P4ha1	0.000104421	0.435714	0.678	0.518	1	Ppia	5.27777e-18	-0.310955	0.984	0.962	1.11899e-13	Fam102b	1.44103e-40	-0.418461	0.859	0.937	3.05527e-36	Apoe	1.82166e-12
Utp14b	1.29225e-05	0.535131	0.657	0.585	0.273983	Optn	0.0019424	0.691127	0.12	0.012	1	Uba52	0.00013148	0.636584	0.467	0.329	1	Lipe	0.00563639	-0.397385	0.019	0.186	1	Umad1	0.00937063	-0.595765	0	0.294	1	Ndrg2	0.000106836	0.410979	0.318	0.163	1	Mef2a	1.32118e-17	0.253471	0.979	0.917	2.80117e-13	Ftl1	1.87506e-40	0.336322	0.995	0.988	3.9755e-36	Smap2	1.98941e-12
Phactr3	1.50277e-05	-0.32739	0.466	0.643	0.318617	Itgav	0.00209187	-0.841403	0	0.293	1	Fas	0.000141854	0.510987	0.414	0.243	1	Sec22b	0.00589744	-0.369541	0.094	0.326	1	Copg1	0.00937063	-0.424135	0	0.294	1	Il17ra	0.000106857	0.463085	0.391	0.213	1	Scoc	2.16343e-17	0.316367	0.969	0.894	4.58689e-13	Golm1	2.29857e-40	-0.322042	0.95	0.99	4.87344e-36	Glul	2.71374e-12
Clu	1.55339e-05	-0.394557	0.883	0.944	0.329349	Mfap3l	0.00209187	-1.0505	0	0.293	1	Poglut1	0.000156696	-0.38151	0.095	0.249	1	Ap3d1	0.00595269	0.537382	0.396	0.14	1	Sc5d	0.00937063	-0.747208	0	0.294	1	Malat1	0.00011097	0.250238	0.981	0.957	1	Ttc14	2.17377e-17	0.321703	0.864	0.693	4.60884e-13	Evi2a	1.44649e-39	-0.423391	0.725	0.89	3.06685e-35	Tent5a	5.0304e-12
Selenot	1.58705e-05	-0.396121	0.294	0.468	0.336485	Sh3gl2	0.00209771	1.30255	0.36	0.146	1	Eloa	0.000191491	-0.379266	0.178	0.364	1	Copb2	0.00598836	-0.615457	0.189	0.465	1	Cnot10	0.00937063	-0.498586	0	0.294	1	Cst3	0.000110983	0.254115	1	1	1	Ash1l	2.84983e-17	0.387133	0.791	0.632	6.04222e-13	Itga6	3.12354e-39	-0.398844	0.832	0.943	6.62253e-35	Tns1	6.91934e-12
D130040H23Rik	1.68933e-05	-0.376497	0.309	0.48	0.358171	Arpp21	0.00246779	-0.311912	0.16	0.543	1	Alas1	0.000200263	0.570822	0.675	0.549	1	Tmed2	0.00607823	-0.532913	0.434	0.674	1	Ltc4s	0.00937063	-0.557611	0	0.294	1	Dusp6	0.000129979	0.356477	0.68	0.511	1	Jmjd1c	1.33123e-16	0.340321	0.904	0.791	2.82246e-12	Ighm	4.54517e-39	-0.472049	0.64	0.825	9.63666e-35	Son	8.63257e-12
Rab7	1.70505e-05	-0.393788	0.24	0.409	0.361505	Cspg5	0.00249186	-0.617941	0.28	0.738	1	Evi2a	0.000210318	-0.491379	0.101	0.254	1	Dpm1	0.00614046	-0.565088	0.208	0.488	1	Aatf	0.00937063	-0.642631	0	0.294	1	A930024E05Rik	0.000143655	-0.363626	0.082	0.199	1	Epb41l2	1.97829e-16	0.258733	0.987	0.951	4.19438e-12	Numb	8.78826e-39	-0.426602	0.667	0.856	1.86329e-34	Gpm6b	9.60413e-12
Acsl3	1.7769e-05	-0.274436	0.883	0.898	0.376739	Zfr	0.00260827	-0.778428	0.24	0.634	1	Hspb1	0.000210679	0.64746	0.716	0.607	1	Adss	0.00621471	-0.437891	0.132	0.372	1	Taf1b	0.00937063	-0.634757	0	0.294	1	Adamts16	0.000154854	-0.254451	0.028	0.106	1	mt-Atp6	1.9815e-16	0.314438	0.974	0.941	4.20118e-12	Fkbp5	1.29094e-38	0.496589	0.461	0.289	2.73704e-34	Itga6	9.68158e-12
Id2	1.86345e-05	-0.291441	0.697	0.848	0.395089	Sec61b	0.0026895	-0.907356	0.04	0.36	1	Ssx2ip	0.000210758	-0.413821	0.154	0.324	1	Mbtd1	0.00623822	-0.585911	0.113	0.326	1	Zfhx2	0.00937063	-0.61822	0	0.294	1	Bnip2	0.000177318	0.418075	0.445	0.277	1	Nmt1	2.29013e-16	-0.412791	0.806	0.837	4.85553e-12	Hpgds	3.68503e-38	-0.291771	0.991	0.999	7.81301e-34	Srsf3	1.31086e-11
Hsp90b1	1.90826e-05	-0.330845	0.677	0.842	0.404589	Selenot	0.00273915	-0.817023	0.08	0.402	1	Fam107a	0.000213916	0.349615	0.26	0.11	1	Rassf5	0.0062514	-0.490132	0.245	0.512	1	Syngr1	0.00937063	-0.776549	0	0.294	1	Srsf3	0.000177773	0.411826	0.682	0.532	1	Atrx	2.35106e-16	0.420356	0.736	0.571	4.98471e-12	Qk	3.98962e-38	-0.266408	0.998	1	8.45879e-34	mt-Nd4l	2.13739e-11
Srrm2	2.0368e-05	-0.380309	0.806	0.895	0.431843	Stox2	0.00274285	-0.830677	0.08	0.427	1	Kank3	0.00022836	0.518816	0.793	0.763	1	Anxa3	0.0062514	0.652032	0.491	0.209	1	Rab27a	0.00943635	-0.793195	0.095	0.471	1	Dynll1	0.000178032	0.405513	0.504	0.326	1	Frmd4a	3.13419e-16	0.272516	0.962	0.882	6.6451e-12	Ddx3x	9.62804e-38	-0.475845	0.634	0.819	2.04134e-33	Ints6l	2.76335e-11
Clcc1	2.15457e-05	-0.358345	0.271	0.433	0.456813	Nptn	0.0027612	-1.03846	0.08	0.366	1	Mvp	0.000242226	0.475456	0.272	0.127	1	Dynll1	0.00639085	0.602266	0.811	0.558	1	Srgn	0.00978061	0.75114	1	0.941	1	Ccr5	0.000182876	0.392313	0.847	0.745	1	Abca9	3.28132e-16	0.306802	0.908	0.786	6.95706e-12	Ints6l	1.15259e-36	-0.438346	0.734	0.883	2.44372e-32	Fam102b	3.9149e-11
Ptprz1	2.16589e-05	-0.262481	0.9	0.95	0.459213	Hivep3	0.00277513	-1.11341	0.04	0.329	1	Vps13b	0.000242572	-0.263997	0.172	0.364	1	2700062C07Rik	0.0064299	-0.344236	0.038	0.233	1	Cds2	0.0102192	0.912453	0.524	0.118	1	Wdfy1	0.000188173	0.398838	0.325	0.163	1	Tgfbr1	3.65554e-16	0.256282	0.985	0.935	7.75047e-12	mt-Nd1	1.28895e-36	-0.426674	0.735	0.895	2.73284e-32	Rps21	4.18442e-11
Nkx6-2	2.18041e-05	-0.55154	0.291	0.433	0.46229	Uba52	0.0027981	0.875355	0.76	0.683	1	Slc16a6	0.000247557	-0.488223	0.107	0.26	1	Ei24	0.00643964	-0.337521	0.057	0.256	1	Pnpla2	0.0102192	0.701254	0.524	0.118	1	Gm48855	0.000217369	0.337691	0.132	0.021	1	Ep300	3.90592e-16	0.366803	0.814	0.666	8.28133e-12	Rin2	4.39495e-35	-0.432915	0.522	0.742	9.31817e-31	Ubc	4.19615e-11
Hes5	2.19645e-05	-0.293411	0.471	0.655	0.465691	Pabpc1	0.00281056	-0.85727	0.2	0.567	1	Zfp24	0.00024903	-0.406439	0.148	0.324	1	Tmem50a	0.00660352	-0.570609	0.623	0.767	1	Timm8b	0.0103645	-0.931403	0.143	0.529	1	Cyc1	0.000223772	0.379503	0.271	0.121	1	Rpl13	4.1911e-16	-0.333808	0.991	0.983	8.88597e-12	Rhob	6.03506e-34	0.308454	0.992	0.988	1.27955e-29	Samsn1	4.69279e-11
Tra2b	2.29185e-05	0.43883	0.534	0.433	0.485918	Grm3	0.00293398	-0.787098	0.08	0.396	1	Sall1	0.000265434	-0.694313	0.142	0.306	1	Ndufb6	0.00668714	-0.529154	0.132	0.349	1	BC004004	0.0105297	-0.794506	0.095	0.471	1	Mknk1	0.000235235	0.514916	0.393	0.255	1	Mef2c	4.47273e-16	0.254513	0.986	0.937	9.48308e-12	Ywhah	6.672e-34	0.351828	0.962	0.944	1.4146e-29	Ssh2	5.68431e-11
Tmco1	2.38741e-05	-0.382097	0.5	0.69	0.506179	Rab5c	0.0029925	-0.963769	0.04	0.335	1	Amer1	0.000272069	-0.55058	0.065	0.197	1	Acsf2	0.00672956	-0.302142	0.019	0.186	1	Rab11fip1	0.0106676	-0.702054	0.048	0.412	1	Stat5b	0.000235377	-0.352118	0.099	0.22	1	Rcsd1	5.28021e-16	0.340877	0.769	0.622	1.11951e-11	Zfp36l2	1.584e-33	0.365504	0.953	0.93	3.3584e-29	Rhob	6.60923e-11
Pdia3	2.3943e-05	-0.25735	0.557	0.751	0.50764	Glud1	0.00300541	-0.612709	0.32	0.75	1	Samsn1	0.000278786	-0.473345	0.124	0.283	1	Gpr146	0.00689179	-0.48663	0.132	0.349	1	Rfx7	0.0111175	0.829722	0.429	0.059	1	Trrap	0.000238272	0.443163	0.273	0.121	1	Inpp5d	1.79414e-15	-0.350343	0.899	0.901	3.80394e-11	Rps21	2.05999e-33	0.335353	0.986	0.969	4.36759e-29	Tnfrsf13b	6.69601e-11
Cul3	2.42424e-05	-0.304309	0.249	0.406	0.513987	Mras	0.00311921	-0.86258	0.12	0.457	1	Ubash3b	0.000280833	-0.518978	0.083	0.22	1	Mtif2	0.00692336	-0.37909	0.057	0.256	1	Rprd2	0.0114607	-0.654701	0.19	0.588	1	Gm47283	0.000245078	0.438854	0.273	0.121	1	Wdfy1	2.17409e-15	0.337226	0.399	0.209	4.60951e-11	Tnfrsf13b	2.51433e-33	-0.452045	0.452	0.668	5.33088e-29	Dock10	8.86586e-11
Hs2st1	2.4765e-05	-0.321964	0.251	0.406	0.525068	Rabep1	0.00315243	-0.906922	0.04	0.329	1	Cab39	0.00028315	-0.421954	0.331	0.566	1	Pabpn1	0.00694973	-0.359464	0.283	0.581	1	Zfp292	0.0114773	-0.977663	0.143	0.529	1	Sbno2	0.000248751	0.394127	0.266	0.113	1	Zfp36	2.23971e-15	0.332856	0.51	0.323	4.74863e-11	Cebpb	3.52615e-33	0.488553	0.664	0.552	7.47615e-29	Tln2	1.05149e-10
Usp53	2.58666e-05	0.58561	0.523	0.442	0.548423	Rps24	0.00347744	0.367708	1	1	1	Zmym2	0.000286217	-0.324327	0.189	0.376	1	Itgb1bp1	0.00712519	-0.404523	0.038	0.209	1	Hcfc1	0.0114773	-0.824908	0.143	0.529	1	Ccnd1	0.00025931	-0.57437	0.266	0.411	1	Mycbp2	2.2564e-15	0.316305	0.894	0.767	4.78402e-11	Wdfy1	1.65161e-32	0.484709	0.375	0.221	3.50175e-28	Ighm	1.10756e-10
Xist	2.81418e-05	0.280628	0.863	0.915	0.596663	Chmp3	0.0035888	-0.760309	0	0.268	1	Sox4	0.000296976	-0.414248	0.296	0.509	1	C1qa	0.00729356	0.770746	0.774	0.488	1	Rnf14	0.0117343	-0.457223	0.095	0.471	1	Kmt5c	0.000260457	0.310217	0.115	0.014	1	mt-Co2	2.62626e-15	0.295218	0.982	0.953	5.5682e-11	Rpl39	2.06675e-32	0.328122	0.983	0.97	4.38192e-28	Phf14	1.39417e-10
Ndufa7	2.85216e-05	-0.418699	0.474	0.646	0.604715	Dhx38	0.00381502	1.07696	0.16	0.03	1	Gpr155	0.000301935	-0.426368	0.308	0.509	1	Gpcpd1	0.00746901	-0.713661	0.189	0.442	1	Man1a2	0.0118152	-0.695696	0.238	0.647	1	Man1a	0.0002642	0.386996	0.602	0.447	1	Rpl36	2.9365e-15	-0.34141	0.954	0.932	6.22596e-11	Slc15a3	4.60336e-32	-0.438578	0.415	0.632	9.76005e-28	Hsp90ab1	1.86862e-10
Itga7	2.89274e-05	-0.341249	0.143	0.272	0.613318	Rap1a	0.00384512	-0.411757	0.04	0.348	1	Abhd2	0.000302631	0.511047	0.793	0.757	1	Ccny	0.0077601	-0.569543	0.113	0.326	1	Dipk1a	0.0118152	-0.873694	0.238	0.647	1	Il6st	0.000267416	-0.416018	0.454	0.589	1	Eif4a2	3.33895e-15	0.322225	0.851	0.702	7.07924e-11	Tmcc3	4.83979e-32	-0.382727	0.736	0.886	1.02613e-27	Nav3	2.13291e-10
Gm9925	3.00862e-05	-0.319618	0.451	0.635	0.637887	Mllt6	0.00390712	-1.11471	0.04	0.311	1	Apbb1ip	0.000325227	-0.69014	0.166	0.329	1	Ddx3x	0.00807666	-0.872626	0.264	0.488	1	Pura	0.0118194	-0.551559	0.381	0.824	1	Daglb	0.000292707	0.35542	0.654	0.496	1	Rps12	5.59123e-15	-0.297878	0.991	0.975	1.18545e-10	Tsc22d3	4.90777e-32	0.407875	0.275	0.129	1.04054e-27	Bin2	3.12033e-10
Ap4s1	3.04573e-05	-0.289127	0.091	0.205	0.645755	Sp4	0.0040815	0.892645	0.16	0.03	1	Kdm5a	0.000327377	-0.454324	0.314	0.52	1	Zbtb34	0.00838704	0.282399	0.151	0	1	Arhgef3	0.0119042	0.813831	0.762	0.412	1	Alox5ap	0.00029334	0.472173	0.699	0.553	1	Rpl35a	5.66572e-15	-0.316232	0.992	0.975	1.20125e-10	Maml3	8.56796e-32	-0.431966	0.501	0.71	1.81658e-27	Macf1	3.20159e-10
Hadh	3.07785e-05	-0.313429	0.177	0.325	0.652566	Tmem14c	0.00409576	-0.756718	0	0.262	1	Diaph2	0.000335321	-0.438148	0.237	0.41	1	Cstf1	0.00838704	0.337388	0.151	0	1	Nans	0.0119975	-0.447582	0.048	0.412	1	Twf2	0.000307397	0.430914	0.52	0.34	1	Sft2d1	5.98568e-15	-0.356381	0.922	0.892	1.26908e-10	Cirbp	9.16232e-32	-0.392359	0.234	0.453	1.94259e-27	Eya4	4.10896e-10
Nat8f1	3.30923e-05	-0.300637	0.36	0.544	0.701622	Zfp729a	0.00414175	1.17948	0.2	0.049	1	Nmt1	0.000356354	-0.337026	0.349	0.538	1	Timm50	0.00838704	0.30916	0.151	0	1	Runx2	0.0120305	-0.778371	0.286	0.647	1	Higd1a	0.000309275	0.37382	0.245	0.106	1	Rps11	6.14363e-15	-0.352052	0.984	0.97	1.30257e-10	Gm47283	1.47451e-30	0.422222	0.321	0.176	3.12626e-26	Ubash3b	5.03673e-10
Rsrp1	3.45526e-05	-0.279335	0.823	0.895	0.732585	Homer2	0.00436341	-1.06304	0.12	0.402	1	Mlxipl	0.000368098	-0.407126	0.071	0.208	1	Anp32b	0.00862903	-0.814041	0.585	0.814	1	Stxbp2	0.0124576	0.754803	0.524	0.118	1	Ctc1	0.000320047	0.3725	0.551	0.376	1	9930111J21Rik2	6.88065e-15	0.324965	0.902	0.784	1.45884e-10	Cap1	2.35041e-30	-0.403822	0.464	0.666	4.98333e-26	Wasf2	6.36354e-10
Notch2	3.6778e-05	0.499417	0.377	0.281	0.779766	Cox7a2l	0.00440406	-0.785549	0.28	0.622	1	Hspa1a	0.000370608	0.352001	0.112	0.017	1	Psmb5	0.00924011	0.528023	0.472	0.209	1	Ten1	0.0124576	0.581692	0.524	0.118	1	Gfpt1	0.000328512	0.42763	0.268	0.121	1	Rpl27a	7.88606e-15	-0.275549	0.989	0.96	1.672e-10	Klhl6	3.47371e-30	-0.399322	0.273	0.484	7.36497e-26	Cebpa	6.91388e-10
Dnajb11	4.61215e-05	-0.309366	0.189	0.33	0.977868	Fmnl2	0.00448755	-0.928891	0.04	0.317	1	Cd84	0.000374547	-0.495645	0.107	0.254	1	Cers2	0.00932084	-0.64349	0.113	0.326	1	Uimc1	0.0126873	-0.91362	0.143	0.471	1	Scoc	0.000329357	0.31415	0.92	0.858	1	Csmd3	9.60565e-15	0.332381	0.689	0.507	2.03659e-10	Zfp691	3.51259e-30	0.519383	0.469	0.334	7.44739e-26	Ccnd3	7.53835e-10
Serinc1	5.08186e-05	-0.269436	0.686	0.848	1	Shank1	0.00454044	-0.809653	0.44	0.817	1	Osgep	0.000377401	-0.309373	0.16	0.335	1	Dlg1	0.00938544	-0.395979	0.038	0.209	1	Pcif1	0.0126948	-0.798574	0.143	0.529	1	Apbb1ip	0.000346585	-0.315976	0.856	0.908	1	Gm42418	1.30504e-14	-0.252145	1	1	2.76695e-10	Nav3	4.97977e-30	-0.372435	0.844	0.932	1.05581e-25	Adap2os	1.00502e-09
Odf2	5.14474e-05	-0.295123	0.266	0.424	1	Dstn	0.00454126	-0.918983	0.12	0.421	1	Dnajb1	0.000388437	0.456989	0.284	0.139	1	Gimap1	0.00949642	-0.708147	0.075	0.279	1	Setd2	0.0127086	-0.779088	0.381	0.765	1	Herc4	0.000348677	0.461785	0.212	0.085	1	Map4k4	1.48849e-14	0.295317	0.853	0.723	3.1559e-10	Jmjd1c	9.69794e-30	-0.361854	0.831	0.935	2.05616e-25	Tmcc3	1.3535e-09
Jun	6.04763e-05	-0.358135	0.129	0.249	1	Psma2	0.00457057	-0.898159	0.12	0.415	1	Ighm	0.000406912	-0.534403	0.112	0.26	1	4933434E20Rik	0.00957309	0.7173	0.434	0.209	1	6430548M08Rik	0.0129671	-0.533783	0.381	0.882	1	Picalm	0.000368064	0.298354	0.908	0.865	1	Bclaf1	1.67793e-14	0.254311	0.814	0.672	3.55755e-10	Dleu2	1.2532e-29	0.380031	0.947	0.946	2.65703e-25	Wdfy1	1.73669e-09
Pcdh10	6.08424e-05	-0.325625	0.643	0.789	1	Btbd17	0.00466927	-0.779657	0	0.256	1	Adgre1	0.000416574	-0.338108	0.071	0.208	1	Leprotl1	0.00957309	-0.860065	0.245	0.442	1	Nars	0.0129671	-0.711368	0.381	0.882	1	Plek	0.00037263	-0.49068	0.546	0.702	1	Luc7l2	2.17934e-14	0.278044	0.947	0.863	4.62064e-10	Clip1	1.89271e-29	-0.388138	0.483	0.701	4.01292e-25	Tgfbr2	2.12265e-09
Ppa1	7.63652e-05	-0.265613	0.111	0.231	1	Pla2g7	0.00471868	-0.8167	0.32	0.652	1	Apold1	0.000426898	0.554969	0.485	0.347	1	Usp24	0.00967054	-0.695994	0.17	0.372	1	Clk4	0.0130595	-0.695473	0.095	0.471	1	Ctsh	0.000384891	0.31161	0.889	0.801	1	G530011O06Rik	2.5679e-14	-0.502734	0.252	0.4	5.44445e-10	Hsph1	1.26257e-28	0.343152	0.184	0.068	2.6769e-24	Luc7l2	2.46251e-09
Atxn7l3b	7.63885e-05	-0.300201	0.483	0.652	1	Hadha	0.00477449	-0.795329	0.04	0.317	1	Insig2	0.0004397	-0.284299	0.16	0.335	1	Tfeb	0.00970878	-0.29833	0.094	0.302	1	Rbfa	0.0131731	-0.723028	0.286	0.647	1	Gpm6b	0.000399694	0.634105	0.332	0.199	1	Ccnl1	2.87773e-14	0.312835	0.705	0.546	6.10136e-10	Gpr84	2.26505e-28	-0.426095	0.267	0.465	4.80237e-24	Ccl12	5.83589e-09
Fut9	8.98746e-05	-0.317053	0.746	0.842	1	Scaf11	0.00477449	-0.880576	0.04	0.317	1	Tgs1	0.000446327	-0.350608	0.213	0.382	1	Ppp2r1a	0.00975227	-0.490187	0.189	0.442	1	Trim24	0.013337	-0.626208	0.048	0.353	1	Rnf214	0.00042631	0.411101	0.212	0.078	1	Phf3	3.80584e-14	0.347239	0.675	0.478	8.06914e-10	mt-Cytb	2.66223e-28	-0.378568	0.532	0.739	5.64445e-24	Jmjd1c	1.04876e-08
Chd4	9.01277e-05	-0.327307	0.586	0.734	1	Ndufa8	0.00483614	-0.687168	0.24	0.598	1	Mylip	0.000463425	-0.552975	0.225	0.393	1	Sirpb1c	0.00975587	-0.406746	0.038	0.209	1	Pa2g4	0.013337	-0.830696	0.048	0.353	1	H3f3b	0.000463953	-0.338362	0.911	0.936	1	Ints6l	3.83858e-14	0.313842	0.872	0.738	8.13855e-10	Ubc	3.27991e-28	0.310585	0.961	0.957	6.95407e-24	Cd9	1.10965e-08
Sc5d	9.83378e-05	-0.260459	0.349	0.52	1	Dst	0.00484199	-0.79197	0.08	0.402	1	Foxp1	0.000469591	-0.389127	0.769	0.89	1	Mrpl2	0.00981455	-0.29108	0.075	0.279	1	Fech	0.013337	-0.607062	0.048	0.353	1	Pebp1	0.000509429	0.342633	0.515	0.348	1	Gm47664	8.9424e-14	0.305803	0.706	0.52	1.89597e-09	Adap2os	1.41199e-27	0.408383	0.616	0.527	2.9937e-23	Acer3	1.30512e-08
Mir124-2hg	0.00010136	-0.307096	0.317	0.468	1	Mff	0.00511214	-0.948231	0.12	0.427	1	Mrrf	0.000478447	-0.3819	0.03	0.133	1	Rnaset2a	0.00992081	0.836952	0.509	0.256	1	Ldlrap1	0.014622	-1.0209	0.095	0.412	1	Gps2	0.000515689	0.394669	0.36	0.199	1	Ckb	1.00106e-13	-0.389295	0.946	0.937	2.12245e-09	Dynll1	1.84553e-27	0.440045	0.537	0.417	3.9129e-23	Klhl6	2.87929e-08
Dbp	0.000101907	-0.308784	0.471	0.635	1	Mgll	0.00519905	-0.791452	0.24	0.634	1	Ttll5	0.000490942	-0.263561	0.024	0.121	1	Ctnnd2	0.00997697	-0.426845	0.057	0.233	1	Atg12	0.014622	-0.514221	0.095	0.412	1	Tmem229b	0.000541158	-0.333403	0.096	0.206	1	Rps27a	1.49334e-13	-0.363324	0.992	0.977	3.16618e-09	Wasf2	1.88824e-27	-0.289681	0.902	0.969	4.00344e-23	Etv5	3.41776e-08
Acsl6	0.000106584	-0.267197	0.791	0.898	1	Mast3	0.00531744	-0.820768	0	0.25	1	Chd4	0.00049096	-0.360928	0.556	0.757	1	Aco2	0.0100534	-0.453866	0.189	0.419	1	Zfp706	0.0146312	-0.813212	0.81	0.882	1	Cask	0.000565545	-0.55192	0.198	0.326	1	Prpf38b	1.63706e-13	0.291254	0.779	0.611	3.47089e-09	Lims1	4.11775e-27	-0.38532	0.605	0.786	8.73045e-23	Dleu2	3.69681e-08
Dtx4	0.000108417	-0.262638	0.089	0.196	1	Pnp	0.00531744	-0.758146	0	0.25	1	Fscn1	0.000494479	-0.356733	0.101	0.249	1	Tspyl4	0.0102609	-0.459896	0.019	0.163	1	Gnas	0.0148165	-0.353328	0.905	1	1	Dusp16	0.000584972	-0.320961	0.045	0.128	1	Rps24	1.66423e-13	-0.300254	0.993	0.981	3.5285e-09	H2-D1	4.68018e-27	0.40773	0.798	0.736	9.92291e-23	Hpgd	4.70976e-08
0610012G03Rik	0.000115881	-0.298246	0.249	0.398	1	Vim	0.00533759	1.06661	0.24	0.073	1	Tet2	0.000497157	-0.346813	0.237	0.422	1	Gm3448	0.0102609	-0.474642	0.019	0.163	1	Lman2l	0.0150478	-0.683301	0.048	0.353	1	Mrps12	0.000590486	0.353084	0.181	0.064	1	Rplp1	1.9284e-13	-0.265591	0.996	0.987	4.0886e-09	Khdrbs3	5.86293e-27	-0.390976	0.211	0.395	1.24306e-22	Itgb1	4.99731e-08
Gapdh	0.000117016	-0.388964	0.78	0.874	1	Car2	0.00539028	-0.588462	0.32	0.646	1	Snrnp200	0.000511192	-0.287697	0.225	0.416	1	Stx3	0.0102609	-0.401134	0.019	0.163	1	Dnttip2	0.0150478	-0.6989	0.048	0.353	1	Cd9	0.000591393	0.25727	0.951	0.872	1	Elmo1	2.28384e-13	0.262671	0.951	0.88	4.84219e-09	Spred1	1.04102e-26	-0.375355	0.443	0.654	2.20718e-22	A930024E05Rik	5.46098e-08
Specc1	0.000133033	-0.270703	0.383	0.541	1	Cox6a1	0.00542089	-0.465559	0.76	0.982	1	Ptp4a2	0.000517723	-0.348361	0.604	0.786	1	H2-K1	0.0104745	0.600584	0.887	0.837	1	Strn	0.0150478	-0.497973	0.048	0.353	1	U2af1	0.000613505	0.405942	0.32	0.17	1	Rpl28	2.54709e-13	-0.361164	0.975	0.968	5.40034e-09	Tln2	1.09032e-26	-0.391315	0.29	0.488	2.3117e-22	Rnaset2b	5.48368e-08
Rhou	0.000133195	0.41667	0.334	0.219	1	Impad1	0.00553539	-0.984463	0.04	0.299	1	Dnmt3a	0.000524313	-0.286552	0.237	0.428	1	Arid2	0.0105345	-0.635549	0.094	0.279	1	Tmem192	0.0154774	-0.391966	0.143	0.529	1	Tcirg1	0.000614513	0.369312	0.459	0.312	1	Nsd1	2.87375e-13	0.258002	0.802	0.649	6.09293e-09	Rpl37	1.5255e-26	0.325616	0.983	0.965	3.23436e-22	Maml3	5.57482e-08
Nptn	0.000136687	-0.255908	0.48	0.652	1	Ntm	0.00564959	-0.74861	0.28	0.665	1	Kansl1l	0.000551851	-0.465973	0.195	0.393	1	Vipas39	0.0105361	-0.286651	0.038	0.209	1	Coq10b	0.0155581	-0.79456	0.143	0.471	1	Cybc1	0.000629374	0.316188	0.358	0.206	1	Rpl18a	4.39873e-13	-0.294258	0.987	0.973	9.32618e-09	Rpl35a	4.08657e-26	0.271726	0.991	0.988	8.66434e-22	Otulinl	5.7146e-08
Itpkb	0.00013693	-0.326275	0.394	0.556	1	Map1lc3b	0.00565529	-0.659134	0.24	0.591	1	Otulin	0.000581269	-0.304754	0.112	0.266	1	Fkbp5	0.0105361	0.595898	0.189	0.023	1	Wls	0.0162955	0.936387	0.381	0.059	1	Inpp5d	0.000633734	-0.473836	0.701	0.801	1	Kif21b	5.20126e-13	0.328575	0.699	0.528	1.10277e-08	Zeb1	5.71136e-26	-0.382119	0.284	0.481	1.21092e-21	Lims1	6.03715e-08
Prnp	0.000139469	-0.296772	0.831	0.906	1	Ak4	0.00574991	1.23018	0.2	0.055	1	Ktn1	0.000606334	-0.35886	0.562	0.734	1	Rpl9	0.0105649	-0.347522	0.943	0.953	1	Khnyn	0.0162955	0.566987	0.381	0.059	1	Celf2	0.000759651	0.324028	0.859	0.78	1	Gapdh	5.66083e-13	-0.41453	0.841	0.869	1.20021e-08	Med12l	9.17213e-26	-0.353697	0.237	0.427	1.94467e-21	Clip1	7.85176e-08
Smpdl3a	0.000164273	-0.309341	0.417	0.579	1	Atp6v1e1	0.00576332	-0.85043	0.12	0.439	1	Fam102b	0.000613096	-0.538937	0.178	0.341	1	Dcaf8	0.0106145	-0.357646	0.208	0.465	1	Wdfy2	0.0162955	-0.908635	0.095	0.412	1	Etv5	0.000851605	-0.481897	0.181	0.305	1	Atf7ip	7.7461e-13	0.308295	0.726	0.581	1.64233e-08	Rnf144b	1.8345e-25	-0.306206	0.102	0.248	3.8895e-21	H2-D1	1.04979e-07
Hmg20b	0.000166023	-0.270685	0.229	0.374	1	Nars	0.0058788	-0.730577	0.04	0.323	1	Mfsd2a	0.000618166	0.653259	0.639	0.538	1	Virma	0.0107133	-0.392735	0.132	0.349	1	Eny2	0.0162955	-0.714321	0.095	0.412	1	Adap2os	0.000876774	0.441927	0.492	0.348	1	Rpl34	8.38074e-13	-0.3264	0.979	0.953	1.77688e-08	Cd9	2.95841e-25	0.305475	0.986	0.981	6.27243e-21	Il21r	1.33464e-07
Fzd10	0.00017008	-0.256857	0.077	0.175	1	Gm10076	0.00601444	0.484415	0.92	0.829	1	Csnk1g3	0.00062048	-0.250177	0.195	0.37	1	Bud31	0.0107133	-0.458388	0.132	0.349	1	Rap2c	0.0165921	-0.68398	0.238	0.588	1	Tjp1	0.000899001	-0.390789	0.461	0.574	1	Rb1cc1	8.70765e-13	0.344851	0.663	0.514	1.8462e-08	Cebpa	3.77426e-25	0.390893	0.702	0.63	8.00218e-21	Col27a1	1.39647e-07
Sparc	0.000183694	-0.35961	0.811	0.865	1	Slc7a14	0.00603256	1.1152	0.12	0.018	1	Nfkbiz	0.000641226	-0.276065	0.018	0.11	1	Baz1b	0.0109698	-0.544498	0.302	0.535	1	Zfp207	0.0166762	-0.487529	0.429	0.824	1	Ski	0.000899998	-0.453566	0.633	0.73	1	Rpl30	9.02287e-13	-0.299757	0.988	0.972	1.91303e-08	Rps26	5.3365e-25	0.349276	0.904	0.863	1.13144e-20	Zfp691	1.5312e-07
Mical2	0.000199289	0.451324	0.506	0.43	1	Klhl9	0.00604928	-0.602533	0	0.244	1	Golgb1	0.000643126	-0.474169	0.432	0.642	1	Phf3	0.0110211	-0.375857	0.434	0.674	1	Cd74	0.0166762	1.58946	0.762	0.412	1	Nfatc1	0.000908401	-0.387719	0.275	0.418	1	Pik3r1	1.16759e-12	0.293342	0.885	0.753	2.47552e-08	Dennd2c	5.69815e-25	-0.306546	0.107	0.256	1.20812e-20	Ddx3x	1.8587e-07
Ccdc152	0.000204088	0.69223	0.314	0.231	1	Dek	0.00604928	-0.797509	0	0.244	1	Hmgcs2	0.000656764	-0.310983	0.349	0.538	1	Ybx3	0.0110962	-0.50859	0.151	0.395	1	Ccdc186	0.016949	-0.462241	0.048	0.353	1	Dnajb1	0.000919723	0.343757	0.209	0.085	1	Mir99ahg	1.60516e-12	0.300164	0.894	0.757	3.40327e-08	Phf14	8.93584e-25	-0.32253	0.779	0.887	1.89458e-20	Ucp2	1.94118e-07
Camk2a	0.000249206	-0.288934	0.106	0.211	1	Mt2	0.0061474	-0.529771	0.52	0.823	1	Alkbh8	0.000681128	-0.265731	0.112	0.266	1	Sf3b3	0.0112835	-0.583658	0.226	0.465	1	Elmo2	0.017197	-0.909151	0.286	0.647	1	R3hdm1	0.000925991	0.519692	0.485	0.369	1	Rbm39	1.62226e-12	0.250007	0.97	0.869	3.43952e-08	mt-Nd4	1.73345e-24	-0.314124	0.68	0.861	3.67527e-20	Fkbp5	2.01493e-07
Oxct1	0.000249847	-0.270073	0.311	0.462	1	Pld3	0.00620065	-0.899532	0.08	0.36	1	Tns2	0.000686261	0.500219	0.544	0.416	1	Exosc9	0.0113712	0.425294	0.189	0.023	1	Nfkb1	0.018069	-0.83469	0.667	0.882	1	Cds2	0.000933079	0.396126	0.24	0.113	1	Ndufb1-ps	1.79609e-12	-0.405047	0.535	0.668	3.80807e-08	A930024E05Rik	5.07029e-24	-0.301394	0.105	0.249	1.075e-19	Pigk	2.18747e-07
Gpm6a	0.000255632	-0.25377	0.794	0.895	1	1700028P14Rik	0.00627444	0.524331	0.12	0.018	1	Rnf111	0.000703066	-0.260891	0.207	0.393	1	Nsfl1c	0.0115213	0.469064	0.226	0.047	1	Bcl2l13	0.0181351	-0.792914	0.095	0.412	1	Stx5a	0.000936241	0.457174	0.329	0.191	1	Stard9	2.01947e-12	0.30488	0.631	0.467	4.28168e-08	Slc16a6	1.45808e-23	-0.343012	0.71	0.834	3.09143e-19	Gpr84	2.28538e-07
Slc20a1	0.000258314	-0.370151	0.377	0.523	1	Tacc1	0.00627795	-0.839521	0.16	0.47	1	Slf2	0.000733214	-0.343642	0.201	0.37	1	Cdca7	0.0115454	-0.260479	0	0.116	1	Ccdc125	0.018271	-0.871534	0.19	0.529	1	Zeb2	0.000973162	0.301376	0.915	0.773	1	Tmsb10	2.04488e-12	-0.522055	0.437	0.567	4.33555e-08	Itgb1	1.73835e-23	-0.293959	0.806	0.907	3.68564e-19	Ehd4	2.65225e-07
Tmbim6	0.000320974	-0.260289	0.591	0.757	1	Basp1	0.00630931	-0.801576	0.36	0.72	1	Gm2629	0.00074645	-0.407366	0.077	0.208	1	Bcl2l13	0.0115454	-0.359917	0	0.116	1	Tor1aip1	0.0182998	-0.769992	0.714	0.882	1	Rnf144b	0.000989749	-0.267587	0.061	0.149	1	Phf14	2.15111e-12	0.279539	0.881	0.74	4.56078e-08	Tgfbr2	2.1313e-23	-0.291089	0.837	0.927	4.51878e-19	Nupr1	2.76012e-07
Calu	0.000332133	-0.279226	0.251	0.395	1	Htr7	0.006525	0.577383	0.12	0.018	1	Ogfrl1	0.0007533	-0.397742	0.136	0.289	1	Tjp1	0.0115454	-0.326407	0	0.116	1	Rfc1	0.0187832	-0.525218	0.143	0.529	1	Cd300a	0.000992507	0.375601	0.511	0.376	1	Rps3a1	2.39308e-12	-0.328514	0.989	0.972	5.07382e-08	Hnrnpu	2.30855e-23	-0.296885	0.852	0.938	4.89458e-19	Ctc1	2.98128e-07
Car2	0.000409702	-0.315036	0.517	0.673	1	Tax1bp1	0.00655537	-0.314808	0.16	0.488	1	Fus	0.000772583	-0.475746	0.769	0.879	1	Hba-a1	0.0115454	-0.877392	0	0.116	1	Xrn1	0.0189856	-0.690552	0.143	0.471	1	Nrp2	0.000996449	0.425395	0.249	0.121	1	Tia1	2.82754e-12	0.292504	0.707	0.539	5.99494e-08	Ogfrl1	5.96193e-23	-0.357034	0.53	0.703	1.26405e-18	Scaf11	2.9921e-07
Rbp1	0.0004285	-0.292542	0.137	0.249	1	Sat1	0.00666967	-0.627767	0.2	0.567	1	Ext2	0.000820444	-0.390244	0.124	0.277	1	Vcpkmt	0.0115454	-0.327503	0	0.116	1	Tcf25	0.0190399	-0.611911	0.667	0.941	1	Rasa4	0.000996553	-0.366307	0.2	0.34	1	Tubgcp5	3.64605e-12	0.307943	0.792	0.647	7.73036e-08	Slc39a1	7.99369e-23	0.40112	0.402	0.289	1.69482e-18	Snx13	4.27476e-07
Rdx	0.000447342	-0.361473	0.397	0.544	1	Cntn1	0.00669025	-0.927913	0.08	0.378	1	Ddx1	0.000843182	-0.324805	0.101	0.243	1	Ifit1	0.0115454	-0.852628	0	0.116	1	Stom	0.0190579	-0.657894	0.048	0.353	1	Cebpa	0.00104527	0.312535	0.609	0.461	1	Rbm5	5.13728e-12	0.267781	0.875	0.77	1.08921e-07	9930111J21Rik2	2.8956e-22	-0.297576	0.808	0.908	6.13925e-18	Rasa4	5.39978e-07
Ranbp6	0.000448178	-0.263478	0.054	0.132	1	Abr	0.0067027	-1.01892	0.08	0.354	1	C330007P06Rik	0.000845823	-0.33111	0.136	0.289	1	Etfa	0.0116725	-0.467857	0.132	0.349	1	Ndufa3	0.0192054	0.742255	0.762	0.588	1	Stab1	0.00116597	0.385138	0.668	0.539	1	Hmgb1	7.7545e-12	-0.396376	0.932	0.92	1.64411e-07	Mthfd2	3.78998e-22	-0.315848	0.071	0.191	8.03551e-18	Pknox1	5.44804e-07
Gm26917	0.000452649	0.611362	0.523	0.474	1	Rtn1	0.00670341	-0.655379	0.24	0.579	1	Dusp22	0.000853572	-0.339538	0.172	0.324	1	Rcan3	0.0117089	-0.301857	0.019	0.163	1	Ctso	0.0195218	0.841014	0.286	0	1	Dynll2	0.00124979	0.453244	0.28	0.149	1	Klhl24	7.79671e-12	0.252615	0.725	0.567	1.65306e-07	Picalm	9.81785e-22	0.259306	0.976	0.969	2.08158e-17	Hist3h2a	5.67686e-07
Sox1	0.000473052	-0.261658	0.357	0.497	1	Cblb	0.00678454	0.55465	0.12	0.018	1	Lair1	0.000868203	-0.387898	0.172	0.341	1	Tollip	0.0117089	-0.444658	0.019	0.163	1	Pi4kb	0.0195218	0.580292	0.286	0	1	Mat2a	0.00125019	0.357785	0.536	0.362	1	Fchsd2	9.02813e-12	0.273889	0.879	0.759	1.91414e-07	Slc36a1	1.5441e-21	0.357364	0.494	0.381	3.27381e-17	Clint1	7.60135e-07
Steap3	0.000483175	-0.253544	0.071	0.155	1	Arpc2	0.00718375	-0.712116	0.16	0.512	1	Atf7ip	0.00087934	-0.380541	0.396	0.595	1	5830428M24Rik	0.0119138	-0.299163	0.057	0.233	1	Sh2b1	0.0195218	0.836892	0.286	0	1	Slc16a6	0.00129959	-0.48232	0.494	0.61	1	Rps16	1.13004e-11	-0.320024	0.984	0.968	2.39591e-07	Zc3h6	1.60642e-21	-0.25951	0.043	0.146	3.40593e-17	Slc1a2	8.04792e-07
Pou3f4	0.000523717	-0.270292	0.197	0.313	1	Rpl22l1	0.00729278	0.622807	1	0.915	1	Arfgef1	0.000892762	-0.389179	0.343	0.549	1	Mrpl36	0.0120386	-0.40692	0.151	0.395	1	Med7	0.0195218	0.592954	0.286	0	1	Usp37	0.00131141	0.271621	0.174	0.064	1	Ccl9	1.16408e-11	0.360654	0.666	0.509	2.46808e-07	Rps28	1.84667e-21	0.290457	0.963	0.949	3.91531e-17	Khdrbs3	8.3348e-07
Sh3glb2	0.000562111	0.301566	0.203	0.114	1	Atp5d	0.00735785	-0.681961	0.32	0.695	1	Mdm4	0.000913731	-0.394293	0.266	0.451	1	Atxn3	0.0121879	-0.653541	0.075	0.256	1	Dynll2	0.0195218	0.655635	0.286	0	1	Tmcc3	0.0013261	-0.507634	0.661	0.688	1	Rpl24	1.20407e-11	-0.35579	0.944	0.934	2.55287e-07	Kif21b	1.88733e-21	-0.340653	0.546	0.722	4.00152e-17	Eml4	9.98131e-07
Ldlr	0.000683226	-0.274178	0.217	0.342	1	Srp9	0.00738768	-0.693899	0.16	0.451	1	Usp24	0.000929134	-0.298202	0.231	0.405	1	Aqr	0.0124379	-0.372352	0.094	0.302	1	Ercc6l2	0.0195218	0.723755	0.286	0	1	Slc15a4	0.00132853	0.418101	0.325	0.199	1	Havcr2	1.24936e-11	0.263405	0.819	0.696	2.64889e-07	Adap2	2.53463e-21	0.266486	0.947	0.915	5.37391e-17	Pid1	1.01967e-06
Tril	0.000693964	-0.260315	0.743	0.848	1	Rpl36al	0.00744823	-0.571351	0.36	0.793	1	Rhob	0.000933319	0.41003	0.834	0.821	1	Mapk3	0.0126331	-0.375602	0.283	0.558	1	Homer1	0.0195218	0.51853	0.286	0	1	Tmem37	0.00136112	0.40535	0.487	0.34	1	Bod1l	1.39234e-11	0.335053	0.576	0.414	2.95205e-07	Gm34589	2.76875e-21	-0.356665	0.369	0.554	5.87031e-17	Dennd2c	1.04494e-06
Gpr146	0.000701676	-0.257286	0.357	0.5	1	Mboat2	0.00771538	-0.79472	0.04	0.305	1	Zfp608	0.000938281	-0.343339	0.189	0.353	1	Ndufs7	0.0126612	-0.47477	0.34	0.628	1	Trp53	0.0197005	-0.860463	0.19	0.471	1	Atg5	0.00138275	0.358319	0.278	0.142	1	Hsp90ab1	1.72733e-11	-0.380087	0.94	0.909	3.66229e-07	Cttnbp2nl	4.04319e-21	-0.265871	0.914	0.963	8.57236e-17	Arsb	1.15559e-06
Rarres2	0.00073592	-0.253386	0.237	0.371	1	Elavl4	0.00775345	1.3471	0.24	0.079	1	H2-K1	0.000945775	0.4829	0.834	0.775	1	Senp3	0.0127263	-0.590654	0.094	0.279	1	Hfe	0.0200356	-0.914951	0.667	0.824	1	Cox16	0.00147851	0.269618	0.322	0.177	1	Adap2os	2.82652e-11	-0.424154	0.676	0.712	5.9928e-07	Slc7a8	5.06013e-21	-0.28766	0.78	0.892	1.07285e-16	Cmklr1	1.19364e-06
Mr1	0.000737126	-0.288336	0.106	0.199	1	Eif3c	0.0077731	-0.892234	0.12	0.378	1	Cd164	0.000955119	-0.434145	0.396	0.584	1	Snhg8	0.0127605	-0.629928	0.358	0.581	1	Ypel5	0.020052	-0.72651	0.19	0.529	1	Notch2	0.00158914	0.376877	0.407	0.255	1	Rps10	2.86034e-11	-0.296425	0.981	0.972	6.0645e-07	Rpl27	5.66891e-21	0.277588	0.929	0.884	1.20192e-16	Snx2	1.31678e-06
Nkain4	0.000744531	-0.254	0.686	0.827	1	Grpel1	0.00780526	-0.833217	0	0.232	1	Nvl	0.00101273	-0.361818	0.136	0.289	1	Hbs1l	0.0127774	-0.340608	0.057	0.233	1	Cd81	0.0200877	-0.836594	0.19	0.588	1	Nadk	0.00163581	0.310076	0.181	0.071	1	Luc7l3	2.92748e-11	0.277081	0.769	0.609	6.20685e-07	Nlrp3	1.22164e-20	-0.31502	0.268	0.44	2.59012e-16	Tuba1b	1.41439e-06
Cd33	0.0007988	-0.39275	0.066	0.146	1	Tvp23b	0.00780526	-0.818839	0	0.232	1	Unc93b1	0.00101583	-0.565787	0.219	0.387	1	Zfp961	0.0130157	-0.572759	0.075	0.256	1	Tbc1d17	0.0201541	0.781468	0.381	0.059	1	Col27a1	0.00168254	0.427439	0.612	0.496	1	Adap2	3.0772e-11	0.250293	0.922	0.801	6.52428e-07	Eml4	1.35961e-20	-0.339935	0.518	0.684	2.88265e-16	Slc39a1	1.71865e-06
Ppp2r2b	0.000802426	-0.29504	0.357	0.482	1	Asap1	0.00780526	-0.710264	0	0.232	1	Iws1	0.00104886	-0.402786	0.237	0.434	1	Ftl1-ps1	0.0132089	0.470257	0.283	0.093	1	Taok2	0.0201541	-0.839668	0.095	0.412	1	Tuba1b	0.00169615	0.300656	0.602	0.461	1	Kmt2e	3.11273e-11	0.251286	0.803	0.674	6.59962e-07	Rps4x	1.46618e-20	0.258698	0.98	0.973	3.10859e-16	Abcd2	1.80594e-06
Gm42418	0.000818506	-0.359728	0.989	1	1	S100a16	0.00782004	-0.675981	0.16	0.482	1	Nr2c2	0.00105037	-0.263908	0.172	0.335	1	Mkrn2	0.0132297	-0.392226	0.057	0.233	1	Vps54	0.0201541	-0.780752	0.095	0.412	1	Hnrnpu	0.00172884	-0.364889	0.706	0.816	1	Nipbl	3.24192e-11	0.294189	0.749	0.607	6.87351e-07	Retreg1	1.7929e-20	-0.31802	0.698	0.831	3.80131e-16	2610203C22Rik	2.0016e-06
Bhlhe40	0.000828191	-0.270986	0.349	0.494	1	Ankrd12	0.00793161	-0.562054	0.12	0.402	1	Cntln	0.0010512	-0.377333	0.112	0.254	1	Naa15	0.0133967	-0.556916	0.189	0.419	1	Ly6i	0.0204246	-0.715091	0.333	0.647	1	Bin2	0.00176719	-0.361996	0.701	0.787	1	Sowahc	3.33133e-11	0.280749	0.663	0.486	7.06308e-07	Bin2	1.88007e-20	-0.282602	0.846	0.926	3.98613e-16	Ascc3	2.0392e-06
Lrig1	0.000929209	-0.25322	0.543	0.652	1	Sh3glb1	0.00794012	-0.335052	0.24	0.561	1	Tubb5	0.00105882	0.553686	0.746	0.688	1	Slc25a36	0.0134502	0.593444	0.377	0.163	1	Rnase6	0.0209427	-0.574807	0.762	0.941	1	Fus	0.00189724	-0.338784	0.802	0.816	1	Cd2ap	3.39301e-11	0.256123	0.884	0.763	7.19386e-07	Mafb	2.84711e-20	0.253713	0.989	0.992	6.03644e-16	Retreg1	2.80664e-06
Ggh	0.000986431	-0.253121	0.371	0.5	1	Anapc5	0.00803507	-0.774657	0.04	0.28	1	Arhgap5	0.00106925	-0.452516	0.586	0.775	1	Rps25	0.013569	-0.35936	0.925	0.953	1	Irf8	0.0210408	-1.03637	0.381	0.765	1	St13	0.00191984	0.307718	0.626	0.468	1	Gm2629	3.68028e-11	0.258532	0.698	0.548	7.80293e-07	I830077J02Rik	3.80865e-20	-0.337282	0.387	0.564	8.07511e-16	P2ry10b	3.01157e-06
Leng9	0.00099584	0.335095	0.231	0.146	1	Ipo13	0.00815076	0.916222	0.16	0.037	1	Prpf8	0.00107175	-0.253795	0.302	0.503	1	Ankle2	0.0138038	-0.493161	0.189	0.395	1	Esyt1	0.021687	-0.726763	0.19	0.647	1	Ergic3	0.00205545	0.271784	0.424	0.284	1	Gm32849	4.228e-11	0.258783	0.419	0.268	8.9642e-07	Slc38a2	4.99025e-20	-0.394764	0.454	0.62	1.05803e-15	Mgat1	3.39058e-06
Igsf11	0.00101418	0.449573	0.449	0.38	1	Slc1a2	0.00849815	-0.431324	0.96	0.988	1	Dynll1	0.00107946	0.428775	0.781	0.717	1	Rab4b	0.0138038	-0.519226	0.189	0.395	1	Tgfbrap1	0.0222049	-0.423361	0	0.235	1	Grk2	0.00211035	0.401706	0.482	0.362	1	Kmt2a	4.88622e-11	0.337424	0.649	0.472	1.03598e-06	Eif4g2	1.65188e-19	-0.266676	0.841	0.926	3.50231e-15	Chordc1	3.40632e-06
Ogt	0.00103164	0.276451	0.803	0.86	1	Ankrd40	0.0085439	-0.676363	0.12	0.427	1	Epb41l2	0.00108065	-0.571217	0.408	0.601	1	Clk2	0.0138929	-0.372073	0.075	0.256	1	Dnpep	0.0222049	-0.500776	0	0.235	1	Jun	0.00215055	0.437695	0.459	0.348	1	Ube3a	5.98749e-11	0.266274	0.788	0.634	1.26947e-06	Ucp2	4.09734e-19	0.323515	0.728	0.668	8.68718e-15	Ppp1r9a	3.72133e-06
Nt5c2	0.00105037	0.539783	0.403	0.319	1	Epb41l4b	0.00873292	0.950299	0.28	0.104	1	Lima1	0.00112816	-0.421325	0.42	0.618	1	Mks1	0.0142198	0.389604	0.132	0	1	Slc41a1	0.0222049	-0.571915	0	0.235	1	Inpp4b	0.00219225	-0.570958	0.353	0.468	1	Ythdc1	6.24896e-11	0.302687	0.642	0.505	1.3249e-06	Sec61g	5.5005e-19	0.34167	0.596	0.516	1.16622e-14	Hnrnpu	4.17952e-06
Nsmf	0.00105721	0.4627	0.32	0.231	1	Psma1	0.00885297	-0.77065	0	0.226	1	Rps27	0.00114808	0.413871	0.882	0.832	1	Prune2	0.0142198	0.395712	0.132	0	1	Ptgs1	0.0222049	-0.321801	0	0.235	1	Arap2	0.00228533	-0.276594	0.056	0.135	1	Pde3b	6.8762e-11	0.26385	0.939	0.86	1.45789e-06	Kpnb1	2.24098e-18	-0.319409	0.433	0.61	4.75132e-14	Zc3h6	4.40323e-06
Grm3	0.00114088	-0.282299	0.377	0.506	1	Sorl1	0.00885297	-0.765807	0	0.226	1	Noc2l	0.0011532	-0.252068	0.095	0.231	1	Irf4	0.0144032	-0.505041	0.094	0.279	1	Nek6	0.0222049	-0.417338	0	0.235	1	Pnpla2	0.00230354	0.343125	0.256	0.135	1	Rc3h2	7.66486e-11	0.287619	0.568	0.419	1.6251e-06	Rasa4	3.91889e-18	-0.28197	0.301	0.47	8.30883e-14	Slf2	4.81372e-06
Per2	0.00114214	0.347322	0.14	0.067	1	Ndufa13	0.00894169	0.450076	0.96	0.933	1	Neurl4	0.00117221	-0.385973	0.041	0.145	1	Zfp771	0.0145108	-0.300484	0.113	0.326	1	Kif3b	0.0222049	-0.415596	0	0.235	1	Cep192	0.00231859	0.3966	0.247	0.128	1	Phip	8.31902e-11	0.316013	0.721	0.602	1.7638e-06	Rpl37a	3.99007e-18	0.258662	0.981	0.969	8.45974e-14	Diaph2	4.98517e-06
Slc25a36	0.00114799	0.450472	0.48	0.412	1	1500009C09Rik	0.00895147	-0.738065	0.08	0.348	1	Thra	0.00117306	-0.288853	0.361	0.561	1	Pfdn2	0.014516	-0.298883	0.283	0.558	1	Pld1	0.0222049	-0.483481	0	0.235	1	Prpf39	0.00238692	0.348517	0.376	0.234	1	Rpl11	1.05574e-10	-0.297037	0.981	0.966	2.23837e-06	Ccl12	7.73079e-18	-0.310883	0.165	0.3	1.63908e-13	Ndufa3	5.06684e-06
A630089N07Rik	0.00117736	-0.259943	0.114	0.208	1	Atp6v0c	0.00906014	-0.514888	0.32	0.659	1	Slc7a8	0.00119812	-0.311273	0.13	0.277	1	Vps29	0.0146234	0.784249	0.434	0.209	1	P2ry1	0.0222049	-0.394723	0	0.235	1	Chkb	0.00243872	0.29583	0.158	0.057	1	Erh	1.23566e-10	-0.378345	0.254	0.385	2.61985e-06	Eya4	1.42455e-17	-0.317672	0.235	0.381	3.02032e-13	Spred1	5.96665e-06
Bcap31	0.00118028	-0.274003	0.354	0.488	1	Slc4a10	0.00917966	0.692721	0.16	0.037	1	Tcf20	0.00121598	-0.379959	0.148	0.295	1	Dock8	0.0149644	0.675377	0.66	0.512	1	Cdc14a	0.0222049	-0.640583	0	0.235	1	Trim26	0.00251836	0.351951	0.36	0.227	1	Akap9	1.36137e-10	0.299636	0.655	0.505	2.88637e-06	Rnasel	1.42861e-17	-0.302277	0.185	0.322	3.02894e-13	Adrb1	6.8664e-06
2310022B05Rik	0.00129939	-0.264934	0.531	0.652	1	Eno1	0.00920873	-0.657048	0.16	0.463	1	Selenos	0.00122619	-0.282027	0.225	0.393	1	Hmgb2	0.0150245	-0.509393	0.302	0.558	1	Aco1	0.0222049	-0.408604	0	0.235	1	Ptbp1	0.00259118	-0.368521	0.2	0.319	1	Cflar	1.92149e-10	0.261368	0.844	0.723	4.07395e-06	Banp	1.57779e-17	0.291973	0.231	0.129	3.34524e-13	Rcsd1	7.93613e-06
Relch	0.00130355	0.314834	0.274	0.184	1	Pabpn1	0.00921305	-0.769965	0.04	0.28	1	Hhex	0.00124967	-0.343234	0.26	0.445	1	Med13	0.0151058	-0.631835	0.283	0.512	1	Smc2	0.0222049	-0.639832	0	0.235	1	Ssbp2	0.00264868	0.405456	0.287	0.163	1	Slc40a1	1.94305e-10	0.257212	0.797	0.662	4.11967e-06	Dusp6	1.82233e-17	0.27629	0.843	0.804	3.86371e-13	Rapgef5	8.37229e-06
Adgrb3	0.00133886	-0.297692	0.563	0.702	1	Txn1	0.00942228	-0.564978	0.16	0.476	1	Mat2a	0.00127585	0.634056	0.574	0.486	1	Rpl24	0.0155045	-0.377379	0.943	0.977	1	H6pd	0.0222049	-0.29022	0	0.235	1	Nudt16l1	0.00267157	0.32205	0.238	0.121	1	Rhoh	2.12732e-10	0.266656	0.845	0.734	4.51035e-06	Msn	1.99577e-17	-0.270896	0.811	0.899	4.23144e-13	Slc9a9	1.07374e-05
Slc35a2	0.00135038	-0.294344	0.243	0.368	1	Snrpe	0.00978996	-0.908352	0.12	0.415	1	Emp2	0.00129898	-0.503228	0.266	0.434	1	Sympk	0.0156185	0.706524	0.245	0.07	1	Gnpda2	0.0222049	-0.422044	0	0.235	1	Vps13a	0.00274841	0.349525	0.202	0.092	1	4632427E13Rik	2.42465e-10	0.270842	0.797	0.664	5.14075e-06	Rapgef5	3.20955e-17	-0.273377	0.755	0.876	6.80488e-13	Pan3	1.20224e-05
Asf1a	0.00136513	-0.285439	0.134	0.237	1	Lmo4	0.00998824	-0.684321	0.16	0.47	1	Nrp1	0.00132139	-0.41078	0.515	0.711	1	Kdm3b	0.015916	-0.533074	0.226	0.465	1	Limk1	0.0222049	-0.352563	0	0.235	1	Gxylt1	0.00275108	0.399192	0.278	0.163	1	Osbpl11	2.46696e-10	0.296143	0.655	0.512	5.23046e-06	Abcd2	5.97117e-17	-0.302943	0.393	0.556	1.26601e-12	Sgk1	1.27511e-05
Pfkp	0.00138865	0.534362	0.357	0.278	1	Mrps34	0.0100318	-0.618612	0	0.22	1	Ctla2b	0.00135159	0.423487	0.325	0.191	1	Grcc10	0.0160833	-0.609839	0.547	0.791	1	Scnn1a	0.0222049	-0.542483	0	0.235	1	Rnase4	0.00277708	-0.421118	0.861	0.879	1	Fam193a	2.54138e-10	0.273334	0.573	0.421	5.38823e-06	Lrp1	8.58465e-17	-0.251632	0.883	0.945	1.82012e-12	Kif21b	1.61258e-05
P4ha2	0.00145176	0.263362	0.134	0.064	1	Mid1ip1	0.0100893	-0.297383	0.12	0.421	1	Gch1	0.00135251	0.475221	0.355	0.237	1	Slc1a2	0.0165001	0.60017	0.434	0.209	1	Isg20	0.0222049	-0.377435	0	0.235	1	Ndufa10	0.00280915	0.394539	0.259	0.142	1	Gm29488	2.97972e-10	0.272228	0.465	0.313	6.31761e-06	Dusp7	1.08795e-16	-0.262718	0.695	0.823	2.30666e-12	Gpr155	1.77149e-05
Psma2	0.00145772	-0.296399	0.291	0.418	1	Rpl38	0.0102049	0.388334	1	1	1	Specc1l	0.00135673	-0.375943	0.337	0.538	1	Atg7	0.0165236	-0.389271	0.038	0.186	1	Hdgfl3	0.0222049	-0.347629	0	0.235	1	Zyg11b	0.00284839	0.342874	0.304	0.177	1	Rsf1	3.0759e-10	0.316906	0.574	0.421	6.52151e-06	Ptpn6	1.27821e-16	-0.294672	0.585	0.745	2.71006e-12	Cox8a	1.88618e-05
Btg2	0.00147692	-0.281601	0.109	0.196	1	Ndufa10	0.0102083	-0.741042	0.08	0.354	1	Lman2	0.0013684	-0.31679	0.278	0.462	1	Ptp4a2	0.0165561	-0.528705	0.736	0.884	1	Rrp8	0.0222049	-0.805319	0	0.235	1	Hsph1	0.00303294	0.30089	0.153	0.057	1	Nav3	3.38414e-10	0.272699	0.888	0.784	7.17506e-06	Gpr155	1.46944e-16	-0.255099	0.545	0.71	3.1155e-12	4930581F22Rik	2.19561e-05
Fjx1	0.00153139	-0.398629	0.6	0.728	1	Atp5e	0.0102625	0.53968	0.88	0.994	1	Tbc1d5	0.00137377	-0.264179	0.195	0.364	1	Ckb	0.0166637	0.877105	0.642	0.442	1	Snapc2	0.0222049	-0.404321	0	0.235	1	Trappc11	0.00304497	-0.320685	0.073	0.156	1	Rpsa	3.42449e-10	-0.288633	0.952	0.928	7.26059e-06	Srsf3	2.02005e-16	0.274777	0.801	0.766	4.2829e-12	Zfpm1	2.37502e-05
Ncam2	0.00159055	-0.280457	0.343	0.477	1	Fads2	0.0103193	-0.593044	0.24	0.543	1	Bach1	0.00138935	-0.390003	0.331	0.491	1	2001-09-01	0.0167712	-0.315467	0.094	0.279	1	Slc27a1	0.0222049	-0.348747	0	0.235	1	Galnt11	0.00314187	0.391929	0.254	0.142	1	Dleu2	3.80863e-10	0.258425	0.942	0.846	8.07506e-06	Stk10	2.14379e-16	-0.2832	0.37	0.535	4.54527e-12	Ptpn6	2.64462e-05
Ppp6r2	0.00161432	0.391258	0.217	0.135	1	Bag1	0.0103498	-0.762864	0.24	0.524	1	Rapgef3	0.00140695	0.670746	0.385	0.26	1	AW112010	0.0175631	1.53845	0.434	0.233	1	Gm15655	0.0222049	-0.309582	0	0.235	1	Kmt2d	0.00318463	0.309723	0.336	0.206	1	Rpl14	4.20268e-10	-0.345369	0.921	0.913	8.91051e-06	Itpr2	2.21046e-16	-0.307286	0.641	0.762	4.68662e-12	Gm34589	3.04962e-05
Ttc33	0.00167707	-0.251902	0.057	0.126	1	Rpsa	0.0106137	-0.409003	0.88	0.97	1	Trmt13	0.00143167	-0.319078	0.13	0.272	1	Msl2	0.0178943	-0.410225	0.17	0.372	1	Mphosph6	0.0222049	-0.513467	0	0.235	1	Tifa	0.0032185	0.402172	0.393	0.27	1	Bloc1s1	4.57951e-10	-0.259343	0.122	0.23	9.70947e-06	Pid1	2.29471e-16	0.330136	0.575	0.507	4.86525e-12	Tnfrsf1b	3.16206e-05
Adra2a	0.00175532	-0.254307	0.203	0.316	1	Dbndd2	0.0107006	-0.840408	0.04	0.28	1	Fbxo8	0.00143793	-0.342796	0.13	0.266	1	Wac	0.0182444	-0.623091	0.34	0.558	1	Thoc5	0.0222049	-0.341506	0	0.235	1	Tmem140	0.00327706	0.312111	0.188	0.085	1	Rps3	5.19953e-10	-0.274422	0.974	0.96	1.1024e-05	Pla2g4a	5.60139e-16	-0.293533	0.318	0.474	1.18761e-11	Usp12	3.57312e-05
Bri3bp	0.00179149	-0.29455	0.149	0.243	1	Use1	0.0107735	-0.798255	0.12	0.39	1	Per1	0.00144224	0.35746	0.178	0.069	1	Cirbp	0.0183564	-0.300965	0.208	0.442	1	Zfp595	0.0222049	-0.610841	0	0.235	1	Numb	0.00328242	-0.425343	0.499	0.603	1	Rbbp6	5.39985e-10	0.31064	0.712	0.579	1.14488e-05	Slc8a1	6.68245e-16	-0.290751	0.645	0.783	1.41681e-11	Chka	3.89806e-05
Igip	0.00186556	-0.251868	0.089	0.17	1	Psma7	0.0110468	-0.741235	0.12	0.402	1	P2ry10b	0.00144755	-0.313723	0.089	0.214	1	Rps3	0.0183886	-0.35741	0.943	1	1	Nynrin	0.0222049	-0.544467	0	0.235	1	4833420G17Rik	0.00329195	0.387773	0.348	0.234	1	Nfat5	5.51359e-10	0.256225	0.645	0.476	1.16899e-05	Stab1	7.95153e-16	0.282276	0.783	0.758	1.68588e-11	Trim24	4.15152e-05
Pitpnm2	0.00190675	0.409388	0.354	0.269	1	Ncdn	0.011087	-0.606005	0.16	0.476	1	Abcg2	0.00147873	0.40012	0.805	0.809	1	Zfp994	0.0185182	-0.372992	0.075	0.256	1	Rpap3	0.0222049	-0.616668	0	0.235	1	Rps14	0.00329924	-0.316106	0.946	0.943	1	Ppp1r9a	5.6699e-10	0.267866	0.736	0.617	1.20213e-05	Ptafr	1.2637e-15	0.307392	0.699	0.651	2.67929e-11	Actr3	4.47054e-05
Bbof1	0.00194394	-0.263597	0.151	0.246	1	Ghitm	0.0110917	-0.533807	0.24	0.543	1	Zfp821	0.00148697	-0.339469	0.024	0.11	1	Nsun2	0.0185902	-0.27766	0.057	0.233	1	Cd86	0.0222049	-0.556791	0	0.235	1	Clec4a2	0.00332429	0.463194	0.468	0.348	1	Zcchc7	6.75364e-10	0.2576	0.774	0.651	1.43191e-05	P2ry10b	1.28944e-15	-0.25779	0.193	0.33	2.73387e-11	Tifa	4.47209e-05
Lsm12	0.00212674	-0.320587	0.166	0.269	1	Micos13	0.0113036	-0.37253	0.24	0.622	1	Spata5	0.00157101	-0.274235	0.03	0.121	1	Dnajc21	0.0189396	-0.555995	0.057	0.209	1	Rrp36	0.0222049	-0.40046	0	0.235	1	Add1	0.00334442	-0.307836	0.259	0.397	1	Rps26	6.94614e-10	-0.36949	0.929	0.911	1.47272e-05	Tent5a	1.48849e-15	0.38686	0.619	0.55	3.15589e-11	Clcn3	4.79464e-05
Macf1	0.00230075	-0.327831	0.866	0.939	1	Cpeb4	0.0113318	-0.587789	0.08	0.366	1	Rasal3	0.00159837	-0.321731	0.036	0.133	1	C1qb	0.0191277	0.717854	0.698	0.488	1	Mpp7	0.0222049	-0.374034	0	0.235	1	Abhd6	0.00335991	-0.474068	0.325	0.468	1	Arpc4	7.6745e-10	-0.350439	0.809	0.803	1.62715e-05	Plcl2	1.89164e-15	-0.266895	0.577	0.725	4.01065e-11	Zeb1	4.90731e-05
Ptpn12	0.00244647	-0.256614	0.091	0.175	1	Dock10	0.011357	-0.742014	0	0.213	1	Camk2d	0.00160173	-0.292156	0.331	0.503	1	Slc14a1	0.0192037	-0.389814	0.038	0.186	1	AW554918	0.0222049	-0.413533	0	0.235	1	2900052L18Rik	0.00346243	-0.351087	0.049	0.121	1	Zbtb18	8.32533e-10	0.256065	0.735	0.605	1.76514e-05	Hnrnpa0	2.21682e-15	-0.254057	0.698	0.82	4.7001e-11	Dynll1	5.64841e-05
Pcdh7	0.00255488	-0.250443	0.543	0.678	1	Bcas2	0.011357	-0.777077	0	0.213	1	Rprd2	0.00161871	-0.342898	0.219	0.382	1	Pde12	0.0192187	0.639601	0.208	0.047	1	Gm8369	0.0222049	-0.612753	0	0.235	1	Gm47664	0.00346918	0.359669	0.504	0.39	1	Kmt2c	9.07662e-10	0.260164	0.662	0.522	1.92443e-05	Clint1	2.61766e-15	-0.303336	0.579	0.724	5.54997e-11	Slc38a2	5.74329e-05
Dzip3	0.0026192	-0.290788	0.197	0.301	1	Klhl2	0.011357	-0.781223	0	0.213	1	Ppp4r3b	0.00163684	-0.298379	0.373	0.566	1	Helz	0.0192623	-0.418839	0.113	0.302	1	Cdk16	0.0222049	-0.456709	0	0.235	1	Slc9a3r1	0.0035174	0.324462	0.139	0.05	1	Kcnk6	9.14494e-10	0.250537	0.729	0.584	1.93891e-05	Ptpre	2.63603e-15	-0.278421	0.66	0.798	5.58891e-11	Zeb2os	6.71655e-05
Gabbr2	0.00268783	-0.259371	0.509	0.632	1	Dpp8	0.011357	-0.782872	0	0.213	1	Bcl9l	0.00166231	-0.273235	0.166	0.312	1	Ctcf	0.019464	-0.484116	0.302	0.535	1	Mmgt1	0.0222049	-0.521532	0	0.235	1	Efhd2	0.00354318	-0.448681	0.734	0.801	1	Tmem245	1.12037e-09	0.299785	0.56	0.402	2.3754e-05	Chd4	2.68175e-15	-0.291896	0.547	0.691	5.68584e-11	Top1	7.48834e-05
Leng8	0.00293456	0.294211	0.726	0.728	1	Jpt1	0.011357	-0.68744	0	0.213	1	Setd3	0.00170817	-0.269015	0.243	0.41	1	Rplp2	0.0195123	-0.306703	0.943	1	1	Alg13	0.0222049	-0.401418	0	0.235	1	Dock2	0.003588	-0.375962	0.534	0.66	1	Zfand5	1.15095e-09	0.262031	0.731	0.594	2.44024e-05	Glul	4.38957e-15	0.261609	0.953	0.954	9.30677e-11	Ifi30	0.00010868
Srsf2	0.00319411	0.287072	0.669	0.705	1	Arsb	0.011357	-0.660295	0	0.213	1	Tnfsf10	0.00174521	-0.262464	0.314	0.491	1	Trim24	0.0196704	-0.527323	0.132	0.326	1	Pmpca	0.0223665	-0.650139	0.095	0.412	1	Mthfd2	0.00363376	-0.257265	0.049	0.121	1	Zfp36l1	1.16592e-09	0.251318	0.915	0.808	2.47199e-05	Sall3	4.43304e-15	-0.276867	0.535	0.68	9.39894e-11	Gm26917	0.000144163
B230118H07Rik	0.00328006	-0.293697	0.137	0.231	1	Rpp21	0.011357	-0.728536	0	0.213	1	Jun	0.00175238	0.429494	0.68	0.561	1	Senp2	0.0196878	0.586402	0.377	0.163	1	Uri1	0.0223665	-0.632013	0.095	0.412	1	1600022D10Rik	0.00368224	-0.309052	0.106	0.199	1	Rpl36a	1.21047e-09	-0.364825	0.865	0.867	2.56644e-05	Bank1	4.80058e-15	-0.27648	0.363	0.511	1.01782e-10	Fam111a	0.000187977
BC005537	0.0033645	0.451507	0.391	0.327	1	Fau	0.011549	0.273951	1	1	1	Utp23	0.00175864	-0.312281	0.047	0.145	1	Ube4b	0.0197126	-0.439127	0.075	0.256	1	Lyl1	0.0228168	-0.598294	0.381	0.765	1	Adprh	0.0037059	-0.418811	0.261	0.376	1	Kcnq1ot1	1.24003e-09	0.526484	0.555	0.44	2.62911e-05	Slc2a5	4.99887e-15	-0.254032	0.779	0.882	1.05986e-10	Mfap3	0.000211576
2210016L21Rik	0.00356073	-0.29608	0.194	0.298	1	Chst1	0.01165	-0.864458	0.04	0.287	1	Sgms1	0.00179425	0.448772	0.864	0.827	1	Mcrs1	0.0197126	-0.313311	0.075	0.256	1	Abcg1	0.0230038	0.832113	0.667	0.471	1	Lrrc8a	0.00382557	0.259111	0.285	0.163	1	Tef	1.33962e-09	0.265678	0.381	0.237	2.84026e-05	Kdelr2	7.55329e-15	0.299837	0.473	0.395	1.60145e-10	Ctcf	0.000232173
Srsf1	0.00356218	0.421172	0.62	0.605	1	Macf1	0.0117261	-0.858332	0.2	0.482	1	Tgfb2	0.00181207	-0.516796	0.396	0.561	1	Plbd2	0.0197138	0.272001	0.321	0.116	1	Nrd1	0.0230524	-0.674662	0.429	0.824	1	Eif6	0.00383766	0.308787	0.247	0.128	1	Rpl23	1.62676e-09	-0.320389	0.986	0.97	3.44907e-05	Gm26917	9.65549e-15	0.342875	0.384	0.305	2.04716e-10	Dbi	0.00060628
Myo9a	0.00374123	-0.257708	0.243	0.357	1	Npepps	0.011764	-0.445589	0.04	0.293	1	Depp1	0.00186976	0.722706	0.16	0.058	1	Zdhhc20	0.0197757	-0.751691	0.208	0.419	1	Jrkl	0.0230559	-0.741764	0.143	0.471	1	Mroh1	0.00399366	0.279656	0.153	0.057	1	Rps19	2.02608e-09	-0.273137	0.956	0.951	4.2957e-05	Zfp62	1.14099e-14	-0.284713	0.418	0.565	2.41913e-10	Tmcc1	0.00113442
Fndc5	0.00376489	-0.317039	0.194	0.287	1	Gabarap	0.0118799	-0.688415	0.32	0.665	1	Ppcdc	0.00188453	-0.314447	0.118	0.26	1	Tnks	0.0198154	0.373636	0.283	0.093	1	Taf1d	0.0230559	-0.853894	0.143	0.471	1	Pin4	0.00400613	0.266775	0.179	0.078	1	Coro1a	2.15584e-09	-0.288967	0.859	0.858	4.57081e-05	Irf2bpl	1.43164e-14	-0.265066	0.506	0.658	3.03537e-10
Stimate	0.00380614	0.30837	0.203	0.129	1	Tpm3	0.0119555	-0.861021	0.08	0.335	1	Frrs1	0.00190138	-0.372659	0.089	0.208	1	Gt(ROSA)26Sor	0.0198657	0.4404	0.208	0.047	1	Slk	0.0233933	-0.894901	0.619	0.765	1	Ndufb7	0.00401046	0.38893	0.36	0.248	1	Phf20l1	2.24493e-09	0.254221	0.642	0.501	4.7597e-05	Ppp1r9a	1.60973e-14	-0.279915	0.718	0.818	3.41294e-10
Rmst	0.00391947	0.394199	0.371	0.289	1	Ube2l3	0.0119575	-0.684159	0.2	0.506	1	Bcl2l11	0.00192062	-0.314365	0.112	0.249	1	Golga2	0.0199303	-0.341651	0.038	0.186	1	Ncstn	0.0236645	-0.820577	0.238	0.588	1	Spred1	0.0040251	-0.268758	0.315	0.44	1	Atp5e	3.52397e-09	-0.481609	0.786	0.81	7.47152e-05	Tcf25	1.86258e-14	-0.256591	0.701	0.819	3.94904e-10
Enah	0.00403288	0.44239	0.66	0.658	1	Ube2e3	0.0120926	-0.708235	0.04	0.262	1	Cfh	0.00196162	-0.617871	0.379	0.52	1	Ctsd	0.019986	0.892972	0.566	0.302	1	Ktn1	0.0237718	0.852508	0.476	0.118	1	Ssh2	0.00405188	0.263663	0.922	0.844	1	Rps5	3.75372e-09	-0.301554	0.951	0.932	7.95864e-05	Nrp1	2.32159e-14	-0.284361	0.4	0.554	4.92223e-10
Ubr5	0.00405787	0.336594	0.509	0.459	1	Nsmf	0.0121069	-0.474739	0.28	0.591	1	Tmc7	0.00199726	0.465869	0.337	0.208	1	Lcp1	0.0208425	0.547405	0.849	0.698	1	H3f3b	0.0237869	-0.389857	0.952	1	1	Rin2	0.00408332	-0.359512	0.391	0.511	1	Lcor	4.81892e-09	0.284269	0.411	0.279	0.000102171	B4galt1	2.83946e-14	0.28657	0.653	0.606	6.02021e-10
Atp6ap1	0.00458318	-0.263299	0.286	0.389	1	S100a13	0.0121081	-0.675374	0.36	0.695	1	Slc16a1	0.00203586	-0.471301	0.503	0.694	1	Pecam1	0.0209738	-0.27672	0.075	0.256	1	Herc6	0.0239726	-0.612542	0.048	0.353	1	Ywhaq	0.00410864	0.390242	0.318	0.191	1	Scaf11	5.16723e-09	0.270637	0.821	0.712	0.000109556	Dgkd	3.00943e-14	-0.270495	0.432	0.588	6.38059e-10
Itch	0.00478668	0.424974	0.48	0.439	1	Rwdd1	0.0121792	-0.693612	0.08	0.354	1	Ifi203	0.00206632	0.365048	0.178	0.069	1	Trmt10c	0.0209855	-0.299849	0.057	0.209	1	Hmgcr	0.0239726	-0.467156	0.048	0.353	1	B3gnt2	0.00411134	-0.36659	0.214	0.326	1	Tardbp	6.68021e-09	0.254674	0.745	0.609	0.000141634	Il10ra	3.02534e-14	0.265859	0.755	0.723	6.41432e-10
Mfap1b	0.00487611	0.359476	0.134	0.073	1	Zcrb1	0.0123481	-0.475658	0.12	0.396	1	Cyfip1	0.00210441	-0.523929	0.503	0.676	1	Rps17	0.0210809	-0.404601	0.887	0.977	1	Gxylt1	0.0240732	0.662117	0.524	0.118	1	Smap2	0.0041551	-0.294402	0.894	0.922	1	Rps7	7.01801e-09	-0.302449	0.97	0.956	0.000148796	Lpar6	4.5711e-14	-0.254793	0.607	0.76	9.69164e-10
Plekhg1	0.00506152	0.271629	0.223	0.149	1	Tmem229a	0.0124394	-0.722274	0.16	0.463	1	Macf1	0.00213949	-0.344055	0.917	0.931	1	Eapp	0.0213887	0.57931	0.434	0.209	1	Nmi	0.0242159	-0.63805	0.286	0.647	1	Klhdc8b	0.0042838	-0.404558	0.129	0.22	1	Ranbp2	7.28776e-09	0.267448	0.539	0.4	0.000154515	Mlph	5.9714e-14	-0.273878	0.24	0.373	1.26606e-09
Mettl16	0.00509791	-0.267053	0.12	0.202	1	Nrep	0.0124405	1.60891	0.28	0.122	1	Ccng2	0.00219512	-0.304031	0.16	0.306	1	Neurl4	0.0214559	-0.296431	0.038	0.186	1	Fabp4	0.0246373	-1.00829	0.571	0.765	1	Tpst2	0.00437103	0.342174	0.584	0.482	1	Nbeal1	1.07342e-08	0.294368	0.464	0.326	0.000227587	Ahsa2	6.32624e-14	0.264383	0.199	0.116	1.34129e-09
Nfia	0.00523824	0.346209	0.78	0.784	1	Tpm1	0.0125281	-0.705575	0.04	0.287	1	Fam217b	0.0022145	-0.328306	0.024	0.104	1	Itfg1	0.0215587	-0.429208	0.113	0.302	1	Ubn2	0.0249061	-0.976982	0.381	0.824	1	Arpc1a	0.00440446	0.302681	0.289	0.177	1	Gm37494	1.169e-08	0.261109	0.615	0.495	0.000247851	Gbp7	1.08247e-13	-0.282875	0.271	0.405	2.29505e-09
Apc2	0.00531842	-0.281796	0.191	0.284	1	Dact3	0.0127319	-0.485145	0.24	0.555	1	Med25	0.00223438	-0.474661	0.107	0.225	1	Zc3h14	0.0217731	-0.446524	0.208	0.419	1	Tpp2	0.0249443	-0.814412	0.429	0.824	1	Hnrnpa0	0.00443271	-0.309754	0.546	0.631	1	Nav2	1.27488e-08	0.252304	0.882	0.769	0.0002703	Lyz2	1.13653e-13	0.365538	0.46	0.375	2.40966e-09
Pcdh9	0.0056498	-0.250892	0.543	0.69	1	Eif3m	0.0128456	-0.884205	0	0.207	1	Vps13c	0.00224291	-0.297398	0.154	0.295	1	Stk11	0.0218298	-0.398794	0.151	0.349	1	Lilrb4a	0.0251523	0.708669	0.667	0.235	1	Zfp260	0.00443663	0.272533	0.292	0.163	1	Rps25	1.49394e-08	-0.27047	0.974	0.958	0.000316745	Ehd4	1.29879e-13	-0.281158	0.577	0.714	2.75369e-09
Ist1	0.00590946	-0.263206	0.226	0.339	1	Slc6a6	0.0128456	-0.672891	0	0.207	1	Atp2b1	0.00226684	-0.366395	0.604	0.763	1	Brd1	0.0220229	-0.258137	0.264	0.488	1	Tma7	0.0252993	0.688821	0.857	0.588	1	Pcnp	0.0045012	0.35315	0.381	0.255	1	Rps2	1.90322e-08	-0.253146	0.928	0.909	0.00040352	Fer	2.01202e-13	-0.261906	0.278	0.412	4.26588e-09
Rbm3	0.00599251	0.376544	0.354	0.295	1	Tnpo2	0.0128456	-0.665523	0	0.207	1	Shroom2	0.00231508	0.391707	0.136	0.046	1	Ramp1	0.0220582	-0.710853	0.34	0.535	1	Mef2d	0.0253777	-0.680076	0.333	0.765	1	2610507I01Rik	0.00453728	-0.285978	0.066	0.142	1	Rpl7a	2.64331e-08	-0.293399	0.928	0.898	0.000560436	Rnaset2a	2.28212e-13	0.266401	0.616	0.565	4.83854e-09
Paqr8	0.00618615	0.350369	0.709	0.696	1	Emp2	0.0128954	-0.559047	0.04	0.287	1	Cd37	0.00233527	-0.313407	0.16	0.312	1	Ctso	0.0220805	0.619654	0.415	0.209	1	Smchd1	0.0258253	-0.556591	0.524	0.941	1	Rtn4rl1	0.00454816	-0.441407	0.442	0.532	1	Slc1a3	2.79999e-08	0.254111	0.794	0.687	0.000593655	Rnaset2b	2.46775e-13	0.295023	0.593	0.544	5.23212e-09
Fbln1	0.00685564	-0.285006	0.094	0.167	1	Psmb2	0.013055	-0.708248	0.08	0.329	1	Pld4	0.00233786	-0.501746	0.178	0.318	1	Erh	0.0221098	-0.726877	0.113	0.279	1	Arid5b	0.0263339	0.762087	0.476	0.176	1	Samsn1	0.00456608	-0.442251	0.456	0.56	1	Slc39a1	3.05205e-08	-0.327568	0.368	0.471	0.000647095	Kdm2b	3.11938e-13	-0.264535	0.454	0.601	6.61371e-09
Per1	0.00695218	0.26304	0.129	0.07	1	Gria1	0.0131167	0.821987	0.4	0.213	1	Lims2	0.00237971	0.46054	0.527	0.422	1	Mfsd8	0.0221248	-0.28833	0.019	0.14	1	Krr1	0.0263339	-0.74415	0.19	0.529	1	Tbc1d9	0.00459192	0.394925	0.386	0.262	1	Dmtf1	3.33762e-08	0.268835	0.591	0.463	0.000707643	Tnfaip8l2	3.34593e-13	0.250949	0.768	0.75	7.09404e-09
Adamts20	0.00863014	0.323642	0.123	0.067	1	Mcee	0.0132342	-0.537735	0.08	0.329	1	Hps3	0.00241946	-0.402455	0.178	0.335	1	Usp39	0.0221248	-0.432896	0.019	0.14	1	Arl6ip1	0.0266615	-0.728918	0.714	0.824	1	Pnpla7	0.00459894	0.255469	0.428	0.305	1	Rplp0	5.24771e-08	-0.270273	0.971	0.934	0.00111262	Kmt2d	4.05185e-13	0.277335	0.485	0.411	8.59073e-09
Qrsl1	0.00865582	0.265323	0.1	0.05	1	Abhd12	0.0132693	-0.307233	0.16	0.439	1	Rpl39	0.00242819	0.390816	0.846	0.798	1	Prkaca	0.0221248	-0.273993	0.019	0.14	1	Tmem63a	0.0268183	-0.313358	0.048	0.353	1	Nid2	0.00486834	-0.266602	0.042	0.106	1	Rpl9	1.1516e-07	-0.259305	0.978	0.943	0.00244162	Diaph2	5.34668e-13	-0.261325	0.508	0.65	1.1336e-08
Hspa8	0.0088643	0.344675	0.789	0.816	1	Ttc28	0.0134235	-0.821097	0.04	0.262	1	Sorbs3	0.00245715	0.474851	0.308	0.185	1	Fbxo32	0.0221248	-0.301326	0.019	0.14	1	Cyhr1	0.0268183	-0.411832	0.048	0.353	1	Lrig3	0.00491609	-0.302469	0.052	0.121	1	Zfp800	1.17236e-07	0.269328	0.404	0.283	0.00248564	Arsb	6.1103e-13	-0.251845	0.711	0.826	1.29551e-08
Mast4	0.00905559	0.36839	0.417	0.368	1	Nlk	0.0136219	-0.840436	0.04	0.256	1	Trp53bp2	0.00247277	-0.378222	0.083	0.191	1	Pnkd	0.0221687	0.463428	0.283	0.093	1	Eef2	0.0273793	-0.523503	0.81	0.882	1	Cd276	0.00491808	-0.276497	0.056	0.128	1	Sh3bgrl3	1.18806e-07	-0.302843	0.879	0.886	0.00251891	Inpp4b	6.35107e-13	-0.262905	0.502	0.648	1.34655e-08
Mertk	0.00953549	0.365463	0.54	0.556	1	Dnajc8	0.0137241	-0.72324	0.04	0.28	1	Hspb8	0.00250207	0.354238	0.195	0.087	1	Msh2	0.0222291	-0.378462	0.075	0.233	1	Fbh1	0.0274313	-0.608789	0.095	0.412	1	Dock10	0.00492519	-0.329554	0.725	0.752	1	Rpl8	1.31195e-07	-0.270223	0.969	0.953	0.0027816	Acer3	6.9032e-13	-0.270111	0.561	0.691	1.46362e-08
Rad50	0.0103061	-0.264114	0.06	0.114	1	BC005537	0.0137793	-0.393193	0.2	0.476	1	Ccdc141	0.0025296	0.388272	0.864	0.809	1	Elf1	0.022256	-0.564	0.472	0.674	1	Smim12	0.0274313	-0.668534	0.095	0.412	1	Sik2	0.00496276	0.313538	0.313	0.191	1	Rpl32	1.33836e-07	-0.259989	0.986	0.962	0.0028376	Plcl1	7.82703e-13	-0.250136	0.284	0.42	1.65949e-08
Dtx3	0.0103449	0.396558	0.48	0.439	1	Rps15	0.0138584	-0.459684	0.88	0.982	1	Rbpj	0.00253321	-0.316257	0.183	0.324	1	Ikzf3	0.0222561	-0.293978	0.038	0.186	1	Ruvbl1	0.0274313	-0.483309	0.095	0.412	1	Peli2	0.00503105	0.351411	0.264	0.156	1	Rpl22	1.34408e-07	-0.288484	0.94	0.911	0.00284971	Rpl35	1.05166e-12	0.250805	0.834	0.81	2.22973e-08
Ptch1	0.0112057	-0.250288	0.791	0.825	1	Slc25a3	0.0139721	-0.692645	0.44	0.75	1	Nostrin	0.00268572	0.5413	0.722	0.618	1	Lrrcc1	0.0225509	-0.390923	0.094	0.279	1	Lin7c	0.0278637	-0.631077	0.143	0.471	1	Itga9	0.00507795	-0.457406	0.245	0.355	1	Nbea	1.53145e-07	0.271073	0.274	0.163	0.00324697	Naa35	1.17033e-12	-0.270201	0.57	0.698	2.48133e-08
Atrx	0.0114439	-0.282823	0.609	0.74	1	Sod2	0.0140086	-0.626986	0.2	0.488	1	P2rx4	0.00271664	-0.318253	0.101	0.225	1	Mtmr6	0.0229881	-0.433563	0.151	0.349	1	Scoc	0.0278637	-0.647309	0.143	0.471	1	Ccdc152	0.00515633	0.494422	0.374	0.277	1	Serf2	2.02029e-07	-0.347594	0.909	0.907	0.00428343	Btaf1	1.49017e-12	-0.258456	0.335	0.481	3.15945e-08
Spen	0.0117053	0.402093	0.383	0.336	1	AY036118	0.0142327	-0.88829	0.36	0.671	1	Gcnt1	0.0028375	-0.312416	0.124	0.254	1	4930523C07Rik	0.0229973	-0.363311	0.075	0.256	1	Adprh	0.0278637	0.708344	0.429	0.118	1	Ofd1	0.00518885	-0.262278	0.047	0.113	1	Usp15	2.07032e-07	0.272278	0.56	0.454	0.0043895	Cdk2ap2	1.74152e-12	0.281619	0.415	0.34	3.69237e-08
Cluh	0.0127301	0.409701	0.217	0.155	1	Rpl3	0.0143406	-0.594067	0.68	0.86	1	Tspan4	0.00290174	0.453753	0.343	0.231	1	Tm9sf4	0.023067	-0.519762	0.17	0.372	1	Cnbp	0.0283521	-0.761123	0.571	0.824	1	Pafah1b2	0.00519982	-0.293835	0.16	0.262	1	Rps18	2.10188e-07	-0.271602	0.969	0.953	0.0044564	Mfap3	2.58692e-12	-0.25075	0.486	0.636	5.4848e-08
Zfp280c	0.0132438	0.477867	0.3	0.246	1	Chchd7	0.0145166	-0.688722	0	0.201	1	Wdr44	0.00292986	-0.375637	0.154	0.283	1	Fam126b	0.0230942	-0.384872	0.019	0.14	1	Pi4k2a	0.0285539	-0.67304	0.19	0.471	1	Ubash3b	0.00536417	-0.461935	0.433	0.546	1	BC005561	3.27503e-07	0.263413	0.439	0.323	0.00694372	Cd63	2.65125e-12	0.303308	0.719	0.691	5.62118e-08
Rps24	0.0132613	0.497566	0.677	0.658	1	Cdc42se2	0.0145166	-0.619266	0	0.201	1	Tomm6	0.00296011	0.605634	0.604	0.526	1	Ikzf2	0.0230942	-0.274232	0.019	0.14	1	Adh5	0.0287758	-0.708872	0.19	0.529	1	Il16	0.00536915	0.347462	0.398	0.27	1	Zbtb20	3.45189e-07	0.336412	0.621	0.516	0.00731869	Col27a1	3.72642e-12	0.263458	0.723	0.694	7.90075e-08
Sorbs1	0.0132976	0.287648	0.591	0.55	1	Appbp2	0.0145166	-0.645943	0	0.201	1	Chd6	0.00302383	-0.40477	0.379	0.538	1	Cd69	0.0230942	-0.698212	0.019	0.14	1	Stim2	0.0287758	0.672835	0.476	0.176	1	Timm10b	0.00537929	0.294206	0.421	0.291	1	Rps20	3.85839e-07	-0.280389	0.982	0.953	0.00818057	Lrrc8a	3.77554e-12	0.274025	0.34	0.258	8.0049e-08
Mettl23	0.0133016	0.418733	0.289	0.234	1	Ndrg2	0.0145326	-0.419721	0.84	0.933	1	Triobp	0.00303626	-0.277762	0.124	0.254	1	2310022A10Rik	0.0230942	-0.337738	0.019	0.14	1	Pwwp2a	0.0287758	-0.516132	0.19	0.529	1	Snx3	0.00558312	0.398448	0.398	0.284	1	Ankrd12	4.88935e-07	0.339344	0.512	0.4	0.0103664	Rgs7bp	6.36179e-12	-0.255494	0.18	0.285	1.34883e-07
Vim	0.0133297	1.08317	0.114	0.064	1	2002-03-01	0.0147465	-0.477601	0.04	0.28	1	Cd180	0.00307223	-0.411142	0.089	0.202	1	Sntb2	0.0230942	-0.319105	0.019	0.14	1	Tubb5	0.0291344	0.898129	0.714	0.471	1	Usp12	0.00558771	-0.411763	0.224	0.348	1	Tuba1b	9.29976e-07	-0.310767	0.799	0.801	0.0197174	Rpl38	7.83994e-12	0.250346	0.914	0.896	1.66222e-07
Flcn	0.0140413	0.304554	0.154	0.096	1	Iscu	0.0148835	-0.847562	0.12	0.39	1	Csnk1g1	0.00309963	-0.358224	0.136	0.272	1	Ighm	0.0231505	-0.669609	0.623	0.744	1	Yy1	0.0294459	-0.631949	0.524	0.882	1	Rnft1	0.00585596	0.277897	0.122	0.043	1	Ptpn18	9.35477e-07	-0.301067	0.887	0.875	0.019834	Dhx36	1.18616e-11	-0.281924	0.4	0.529	2.5149e-07
Tcf4	0.0141267	0.3189	0.834	0.889	1	Hnrnpa2b1	0.015056	-0.738825	0.28	0.585	1	Fnip1	0.00313496	-0.258355	0.178	0.318	1	Ddx17	0.02328	-0.449906	0.528	0.721	1	Alkbh3	0.0303155	0.58867	0.381	0.059	1	Zfand3	0.00586045	0.292233	0.228	0.121	1	Tubb5	1.46679e-06	-0.341919	0.73	0.774	0.0310989	Ldhb	2.00085e-11	0.253487	0.818	0.82	4.2422e-07
Srek1ip1	0.014183	-0.264461	0.16	0.24	1	Skp1a	0.0150707	-0.631364	0.28	0.598	1	Qk	0.00319183	-0.297098	0.911	0.942	1	B3gnt8	0.023434	-0.353916	0.113	0.302	1	Rbm15	0.0303155	0.570479	0.381	0.059	1	Acin1	0.00602621	0.32825	0.609	0.518	1	Stat1	1.46834e-06	0.272968	0.408	0.298	0.0311317	Madd	2.43276e-11	0.280059	0.42	0.342	5.15794e-07
Pcyt2	0.0144122	0.347153	0.363	0.313	1	Epas1	0.0153314	-0.737675	0.16	0.415	1	Phc3	0.00321315	-0.378188	0.379	0.532	1	Secisbp2	0.023434	-0.278369	0.113	0.302	1	Rab19	0.0303155	-0.464028	0.095	0.412	1	Kif3b	0.00604596	0.352256	0.191	0.092	1	Rpl15	2.49663e-06	-0.259626	0.958	0.943	0.0529336	Hif1a	3.35731e-11	-0.255314	0.473	0.602	7.11817e-07
Sfxn5	0.0159982	0.331437	0.694	0.734	1	Ppp3cb	0.0155175	-0.869821	0.08	0.293	1	P2ry12	0.00322753	-1.04582	0.189	0.312	1	Twistnb	0.0235513	-0.507295	0.189	0.372	1	Dcaf7	0.0303155	0.563862	0.381	0.059	1	Afg3l1	0.00606603	-0.383485	0.129	0.22	1	Spi1	3.19973e-06	-0.257753	0.901	0.871	0.0678408	Hspe1	4.1332e-11	0.265703	0.56	0.504	8.76321e-07
Prorsd1	0.0163891	-0.266697	0.129	0.199	1	Traf7	0.0155974	1.33578	0.16	0.043	1	Ddx39	0.00324723	0.338928	0.16	0.064	1	Eml4	0.0237172	-0.657632	0.302	0.488	1	Bmp2k	0.030576	-0.650769	0.143	0.471	1	Ptpre	0.00608873	-0.309297	0.475	0.61	1	Col27a1	4.15245e-06	0.254572	0.685	0.583	0.0880403	Calhm2	5.49105e-11	0.260747	0.361	0.286	1.16421e-06
Ubap2l	0.0165697	0.288308	0.529	0.509	1	Ndufa3	0.0158815	0.424168	0.88	0.805	1	Rpl34	0.00326399	0.489358	0.846	0.861	1	Stom	0.0237422	0.350777	0.302	0.116	1	Erlin1	0.030576	-0.617321	0.143	0.471	1	Canx	0.00614908	-0.276129	0.805	0.872	1	Rps13	4.4688e-06	-0.252461	0.974	0.954	0.0947475	Itpripl1	5.2526e-10	0.256004	0.505	0.457	1.11366e-05
Sgta	0.0168563	0.280566	0.277	0.213	1	Ubxn2a	0.0161394	-0.599591	0.04	0.274	1	Gm20300	0.00330299	-0.386351	0.071	0.179	1	Serp1	0.0238282	-0.494388	0.585	0.767	1	Metrnl	0.0309932	-0.657465	0.524	0.824	1	Tmem165	0.00632604	0.252665	0.318	0.191	1	Cox7c	5.70187e-06	-0.266453	0.822	0.818	0.120891	Hist1h2bc	2.12502e-09	0.273609	0.307	0.242	4.50546e-05
Ids	0.0170632	-0.260296	0.14	0.211	1	Zbtb20	0.0161418	-0.662593	0.36	0.683	1	Fam91a1	0.00332536	-0.261999	0.231	0.393	1	Cyb5r3	0.023895	-0.274412	0.094	0.279	1	Fnbp4	0.0311604	-0.314764	0.19	0.588	1	Mrpl52	0.00647245	0.264779	0.52	0.383	1	Eno1	5.83578e-06	-0.335656	0.438	0.514	0.12373	Snta1	5.85576e-09	0.251672	0.397	0.339	0.000124154
Gps2	0.0173384	0.278234	0.234	0.175	1	Gpr137c	0.016165	0.555411	0.12	0.024	1	Crem	0.00333488	0.303315	0.243	0.127	1	Pold3	0.0238959	-0.384497	0.094	0.256	1	Saraf	0.0312411	0.745279	0.476	0.118	1	Nras	0.00651414	0.341397	0.299	0.184	1	Zeb2os	6.28233e-06	-0.256264	0.551	0.611	0.133198	mt-Nd4l	9.94976e-09	0.263831	0.718	0.642	0.000210955
Anp32a	0.017397	-0.262756	0.386	0.494	1	Acox1	0.0162919	-0.726591	0.12	0.378	1	Acadl	0.00336391	-0.252841	0.355	0.538	1	Rps2	0.0239282	-0.346346	0.943	0.977	1	Zdhhc20	0.0312411	-0.734703	0.19	0.471	1	Ccnt2	0.00655718	0.327002	0.489	0.369	1	Gabpb2	7.72019e-06	0.253324	0.358	0.26	0.163683	Gfm2	1.12868e-08	0.250299	0.514	0.488	0.000239303
Timp2	0.0175821	-0.303399	0.154	0.234	1	Dnajc1	0.016391	-0.675182	0	0.195	1	Pnpla8	0.00338829	-0.393052	0.361	0.509	1	Nostrin	0.0240401	0.723387	0.113	0	1	Pla2g7	0.0312846	-0.432333	0.381	0.765	1	Ypel3	0.00669172	0.265986	0.595	0.461	1	Mrpl52	9.50944e-06	-0.284602	0.671	0.704	0.201619	Ly96	3.27755e-07	0.256942	0.32	0.27	0.00694905
Arid5a	0.0184253	0.378913	0.143	0.091	1	Itpka	0.016391	-0.681045	0	0.195	1	Rflnb	0.00345575	-0.390183	0.467	0.618	1	Gamt	0.0240401	0.487208	0.113	0	1	Crebbp	0.0314476	-0.917001	0.476	0.765	1	Hipk1	0.00671038	0.318774	0.311	0.184	1	Hk2	1.15379e-05	-0.292787	0.855	0.846	0.244627	Trim65	8.51373e-07	0.252509	0.348	0.302	0.0180508
F3	0.0185265	0.263214	0.786	0.839	1	Plcb1	0.016391	-0.686484	0	0.195	1	Atp5e	0.0034653	0.545797	0.746	0.694	1	Ptpn23	0.0241001	-0.334988	0.019	0.14	1	Msn	0.0321032	-0.511386	0.952	1	1	Ep300	0.00692885	0.292329	0.659	0.553	1	Slc1a2	1.30088e-05	-0.37605	0.104	0.173	0.275813
Kdm3a	0.019009	0.275147	0.24	0.181	1	Elavl1	0.016391	-0.666422	0	0.195	1	Srgap2	0.00354252	-0.411255	0.686	0.832	1	Snx20	0.0242022	0.590582	0.547	0.326	1	Cr1l	0.0324911	-0.376156	0.524	0.765	1	Morf4l1	0.00702087	-0.309118	0.812	0.844	1	Rbm3	1.30815e-05	-0.31393	0.576	0.622	0.277353
Ndrg3	0.0192678	0.445808	0.354	0.301	1	Dhrs7	0.016391	-0.64267	0	0.195	1	Pkn1	0.00357782	-0.2515	0.349	0.543	1	B2m	0.024379	0.563847	0.943	0.93	1	Klf4	0.0324929	-0.971041	0.667	0.941	1	Btrc	0.00716324	-0.283869	0.068	0.142	1	Zfp691	2.13271e-05	-0.28827	0.391	0.469	0.452177
Rps21	0.0201157	0.347214	0.709	0.681	1	C330007P06Rik	0.016391	-0.667604	0	0.195	1	Mpeg1	0.00359372	-0.27236	0.166	0.318	1	Sap30bp	0.0244221	-0.414355	0.075	0.233	1	Retreg1	0.0328548	-0.551127	0.333	0.706	1	Gm10076	0.00721761	0.362186	0.327	0.227	1	Rhoa	5.07799e-05	-0.251995	0.927	0.917	1
Cx3cr1	0.0203714	0.255833	0.129	0.073	1	Ulk2	0.0166167	-0.60113	0.08	0.317	1	Camk1	0.00367289	-0.46738	0.314	0.457	1	Dcxr	0.0245927	-0.390573	0.094	0.279	1	2810013P06Rik	0.0333944	-0.846715	0.048	0.294	1	Arrb2	0.00727251	0.284304	0.645	0.546	1	Tmem258	7.5632e-05	-0.305222	0.501	0.558	1
Thumpd3	0.0202215	0.272966	0.143	0.091	1	Arxes2	0.016391	-0.636266	0	0.195	1	Prmt9	0.00362212	-0.424839	0.059	0.156	1	Inpp5d	0.0244484	-0.32574	0.358	0.628	1	Anp32a	0.0329632	-0.825424	0.762	0.941	1	Tbc1d31	0.00726503	0.318024	0.148	0.064	1	Hist1h4d	6.15098e-05	-0.258997	0.35	0.438	1
Entr1	0.0207348	0.281088	0.186	0.129	1	Fbxl12	0.0167033	0.655318	0.12	0.024	1	Fbxo33	0.00375418	-0.288396	0.089	0.202	1	Mrpl43	0.0250515	-0.405361	0.302	0.512	1	Mdm2	0.0333944	-0.584979	0.048	0.294	1	Hnrnpab	0.00730513	-0.287252	0.384	0.518	1	Cops9	7.58101e-05	-0.335941	0.485	0.552	1
Arf1	0.0207348	-0.307216	0.34	0.453	1	Rnf157	0.0167187	-0.730397	0.04	0.262	1	Ap2a1	0.00376463	-0.262788	0.172	0.312	1	Arap2	0.0251439	-0.358576	0.019	0.14	1	Tbccd1	0.0333944	-0.683474	0.048	0.294	1	P2ry10b	0.00738774	-0.283267	0.111	0.199	1	Eef1b2	8.33133e-05	-0.261574	0.894	0.879	1
Lars2	0.0295874	-0.455694	0.391	0.512	1	Ppp1r9a	0.0183055	-0.842779	0.08	0.293	1	P2ry13	0.00407547	-0.526897	0.154	0.283	1	D5Ertd579e	0.0270812	-0.359187	0.132	0.326	1	Smad4	0.0349522	-0.707519	0.286	0.588	1	Ddx50	0.00804498	0.295016	0.402	0.277	1	Psmb3	0.00174505	-0.290571	0.461	0.514	1
Mfap3l	0.023603	-0.361474	0.194	0.275	1	Fbxo2	0.017019	-0.586212	0.28	0.573	1	Rab11fip2	0.00382495	-0.286888	0.13	0.26	1	Rfwd3	0.0251936	-0.2984	0.075	0.233	1	Cox17	0.0339166	0.975215	0.667	0.529	1	Pmpca	0.00759161	-0.259056	0.092	0.177	1	Uqcrq	0.000110075	-0.32705	0.551	0.603	1
Syne1	0.0322343	-0.341794	0.731	0.807	1	Pclo	0.0184922	-0.858307	0	0.189	1	Esyt2	0.00415239	-0.303372	0.74	0.827	1	Chd4	0.0280201	-0.419757	0.566	0.744	1	Rbm4b	0.0356955	0.57015	0.333	0.059	1	Dgkd	0.00855623	-0.392387	0.306	0.404	1	Eif3h	0.00253017	-0.273519	0.522	0.571	1
Itih3	0.0244978	-0.280426	0.689	0.74	1	Abcd2	0.0174917	-0.643045	0.04	0.256	1	Rreb1	0.00384949	-0.408131	0.254	0.399	1	Ccnc	0.0262266	-0.379485	0.019	0.14	1	Mcts1	0.0341425	0.546746	0.476	0.118	1	Invs	0.00789082	0.260998	0.111	0.035	1	Eif2s2	0.0007232	-0.284484	0.766	0.761	1
Axl	0.0377344	-0.268745	0.16	0.225	1	1600020E01Rik	0.0185964	0.927493	0.2	0.067	1	Gm47283	0.0044265	0.370631	0.308	0.191	1	Atp6v1e1	0.0291688	-0.643943	0.358	0.558	1	Ccdc34	0.035855	0.61382	0.238	0	1	Stard3nl	0.0089142	0.313691	0.365	0.255	1	Mrpl23	0.00875503	-0.273033	0.468	0.509	1
Nrf1	0.0393981	0.256742	0.171	0.126	1	Pdha1	0.0186815	-0.589782	0.04	0.268	1	Chd8	0.00445438	-0.306011	0.32	0.48	1	Cast	0.0299454	0.44435	0.509	0.279	1	Gar1	0.035855	0.678236	0.238	0	1	Gm49359	0.00923434	0.260843	0.118	0.043	1	Sec61b	0.00992927	-0.26744	0.573	0.602	1
Sat1	0.0360084	0.264651	0.777	0.798	1	Kcnk1	0.0184922	-0.652338	0	0.189	1	Irf5	0.00417684	-0.253793	0.101	0.214	1	Fam120b	0.0284237	-0.317451	0.226	0.442	1	Tram2	0.035855	0.579195	0.238	0	1	Dst	0.00881057	0.273177	0.734	0.61	1	Smdt1	0.00459413	-0.307913	0.524	0.581	1
Ttyh2	0.0269797	0.267176	0.363	0.304	1	Nfe2l1	0.0180264	-0.775792	0.12	0.366	1	Rcor3	0.00395685	-0.287342	0.118	0.243	1	Srp14	0.0266122	-0.319041	0.415	0.605	1	Zfp217	0.034685	-0.316773	0.286	0.706	1	Cwc25	0.00793234	0.298297	0.12	0.043	1	Uqcc2	0.00158597	-0.275056	0.355	0.416	1
Dnajc2	0.0244926	0.271567	0.143	0.091	1	2900052N01Rik	0.0174359	-0.666325	0.32	0.646	1	Usp54	0.00384263	0.306957	0.29	0.168	1	Xpa	0.0256424	-0.492931	0.132	0.302	1	Gm27010	0.0339243	-0.765939	0.095	0.353	1	Gpcpd1	0.0078058	-0.421015	0.221	0.326	1	Dad1	0.000339624	-0.260119	0.732	0.748	1
Srsf5	0.030283	0.272399	0.737	0.801	1	Nfe2l2	0.0184922	-0.53656	0	0.189	1	Ireb2	0.00412117	-0.27769	0.272	0.439	1	Gpbp1l1	0.0274874	-0.385344	0.264	0.488	1	Tmem245	0.0356955	0.893218	0.333	0.059	1	Itga6	0.00840822	-0.350211	0.706	0.716	1	Anapc13	0.00203948	-0.264929	0.489	0.539	1
Gigyf1	0.0253037	0.287608	0.311	0.257	1	Aldh1a1	0.0177657	-0.759469	0.08	0.317	1	Prkx	0.00386906	-0.303173	0.225	0.387	1	Ly6c2	0.0262266	-1.15614	0.019	0.14	1	Atpif1	0.0342487	0.856789	0.476	0.176	1	Scap	0.00789774	0.318854	0.127	0.05	1	Tomm7	0.000746571	-0.307117	0.547	0.607	1
Cog4	0.024035	0.293248	0.194	0.135	1	Snu13	0.0172399	-0.527668	0.24	0.549	1	Ctsl	0.00383953	-0.364976	0.544	0.699	1	Sesn3	0.025308	-0.457314	0.094	0.279	1	Cmc1	0.0339243	-0.683503	0.095	0.353	1	Cd180	0.00765366	-0.409604	0.454	0.589	1	Cbx3	0.000314326	-0.304147	0.61	0.638	1
Bcl6	0.0416772	0.303416	0.214	0.161	1	H2afy	0.0191873	-0.752499	0.08	0.305	1	Lpcat3	0.00457268	-0.28068	0.26	0.416	1	Gpm6b	0.0301169	0.723512	0.226	0.07	1	Anapc4	0.035855	0.665568	0.238	0	1	Uba2	0.0095822	0.356161	0.233	0.135	1	Elob	0.0588917	-0.267986	0.654	0.668	1
Crlf3	0.0297425	0.304699	0.434	0.398	1	Mamld1	0.018414	0.399795	0.12	0.024	1	Slc8a1	0.00408681	-0.399166	0.101	0.214	1	Tada1	0.0273493	-0.262452	0.019	0.14	1	Capns1	0.0354555	0.632617	0.857	0.824	1	Arap3	0.00827879	0.320985	0.466	0.362	1	Eif3f	0.00196419	-0.250029	0.558	0.6	1
Pfkl	0.0269057	0.310164	0.134	0.085	1	Tdg	0.0178275	1.15407	0.12	0.024	1	Sik1	0.00393242	0.530781	0.314	0.197	1	Lrrc47	0.0265968	0.314519	0.208	0.047	1	Cox4i1	0.0345353	0.435391	1	1	1	Psmd11	0.00792865	0.323927	0.367	0.255	1	Cox6a1	0.00097751	-0.360009	0.565	0.63	1
Ogdhl	0.0426708	0.311955	0.143	0.102	1	Hpcal4	0.0195101	-0.536924	0.48	0.793	1	Srsf5	0.00476186	-0.300604	0.657	0.809	1	Cyb5a	0.030574	0.43698	0.604	0.442	1	Bloc1s1	0.035855	0.43757	0.238	0	1	Ublcp1	0.00968449	-0.467145	0.113	0.199	1	Nol7	0.136667	-0.252643	0.475	0.497	1
Nras	0.0268133	0.314598	0.214	0.161	1	Snrnp40	0.0178275	0.55752	0.12	0.024	1	Dab2	0.00391482	-0.409381	0.379	0.561	1	Smg5	0.0265968	0.310905	0.208	0.047	1	Arhgap30	0.0343379	0.658367	0.905	0.824	1	Gcnt1	0.00789947	0.259784	0.581	0.475	1	Cox6c	0.000774022	-0.271772	0.69	0.74	1
Oplah	0.0213106	0.323796	0.14	0.088	1	Rab10	0.0169929	-0.625584	0.24	0.555	1	Cr1l	0.00380629	-0.326997	0.544	0.723	1	Ptrh2	0.0251439	-0.295496	0.019	0.14	1	Rab12	0.0333944	-0.823677	0.048	0.294	1	Pacc1	0.00749123	-0.300161	0.106	0.191	1	Uqcrc1	8.68807e-05	-0.276247	0.365	0.44	1
Plcd4	0.03953	0.324208	0.549	0.544	1	Tmed10	0.0188833	-0.664055	0.16	0.457	1	Nes	0.00450248	0.59196	0.74	0.694	1	Morf4l1	0.0299991	-0.472281	0.698	0.884	1	Nipsnap3b	0.035855	0.418811	0.238	0	1	Samm50	0.0094475	0.318674	0.216	0.128	1	Vkorc1	0.0127158	-0.286972	0.395	0.421	1
Dync2h1	0.033172	0.333677	0.249	0.19	1	Uba3	0.0184922	-0.572003	0	0.189	1	Ptgs1	0.00415623	-0.507426	0.16	0.289	1	Arid5b	0.0280455	-0.642561	0.151	0.326	1	Itprip	0.0356955	0.514325	0.333	0.059	1	H2-K1	0.00857325	0.25004	0.718	0.596	1	Atp5md	0.00386532	-0.267147	0.472	0.516	1
Enpp5	0.0393534	0.33818	0.317	0.275	1	Luzp2	0.0186421	-0.722539	0.48	0.768	1	Edn1	0.00444182	-0.503242	0.201	0.341	1	Ids	0.0298836	0.461473	0.321	0.116	1	Pde4dip	0.035855	0.479149	0.238	0	1	Lman2l	0.0090134	0.357577	0.311	0.199	1	Sub1	0.00922466	-0.263813	0.692	0.702	1
Usp2	0.0376221	0.340255	0.431	0.404	1	Pros1	0.0184922	-0.714061	0	0.189	1	Colec12	0.00434098	-0.312576	0.065	0.162	1	Nagk	0.0287848	0.348536	0.189	0.047	1	Immp1l	0.035855	0.519168	0.238	0	1	Naglu	0.00889208	-0.37859	0.207	0.305	1	Gng5	0.00557339	-0.265223	0.856	0.852	1
Ank2	0.0429743	0.341762	0.846	0.88	1	Manf	0.0195265	-0.882051	0.08	0.299	1	Rpl26	0.00477622	0.431353	0.858	0.838	1	Vps4b	0.0307009	-0.401598	0.283	0.488	1	Cwc27	0.035855	0.510598	0.238	0	1	Cables1	0.00988592	-0.42596	0.148	0.234	1	Mt1	0.182034	-0.250195	0.595	0.613	1
Gabra2	0.0409421	0.352712	0.269	0.219	1	Fis1	0.019012	-0.503026	0.32	0.671	1	Kif21b	0.00455608	-0.278142	0.071	0.173	1	Cep164	0.0301169	0.499115	0.226	0.07	1	Mecr	0.035855	0.539885	0.238	0	1	Nelfb	0.00957706	0.339406	0.181	0.092	1	Gm26917	0.0248879	0.343981	0.324	0.273	1
Zswim6	0.0425681	0.356328	0.194	0.149	1	Hook3	0.0193849	-0.837381	0.04	0.244	1	Pycard	0.0046816	-0.263764	0.166	0.306	1	Tmem234	0.0305738	-0.401496	0.547	0.698	1	Supv3l1	0.035855	0.364591	0.238	0	1	Lyn	0.00964227	-0.297112	0.873	0.872	1	Snrpd2	0.107012	-0.282606	0.362	0.393	1
Atxn2l	0.027746	0.365861	0.4	0.383	1	Fkbp1a	0.0180635	-0.311345	0.2	0.494	1	Paics	0.00398124	-0.368348	0.195	0.329	1	Prpf6	0.0270046	-0.427013	0.189	0.395	1	Dnaja1	0.034862	0.979468	0.81	0.588	1	Ppwd1	0.0079986	0.353848	0.214	0.121	1	Aldoa	0.00164007	-0.267113	0.675	0.676	1
Kmt2d	0.0231207	0.372216	0.24	0.193	1	Cldnd1	0.0170086	-0.803502	0.12	0.36	1	Bfar	0.00382127	-0.471494	0.219	0.37	1	Gga3	0.0251439	-0.271019	0.019	0.14	1	Morc3	0.0334259	-0.584459	0.381	0.706	1	Tmem127	0.00753736	-0.280515	0.158	0.255	1	Dgkd	8.88124e-05	-0.264192	0.586	0.634	1
Phka1	0.0334242	0.388123	0.374	0.333	1	Cnot3	0.0184922	-0.523376	0	0.189	1	Acp2	0.00417634	-0.455317	0.183	0.329	1	Mbd2	0.0282099	-0.60073	0.396	0.581	1	Hsp90ab1	0.0357992	0.525367	0.952	0.941	1	Tsc22d3	0.00872833	0.384262	0.254	0.156	1	Eif3j1	0.00428036	-0.308483	0.519	0.546	1
Rpl21	0.0417819	0.426365	0.734	0.728	1	Rpl17	0.0193004	-0.383336	0.8	0.945	1	Crybg3	0.00458153	-0.276994	0.485	0.665	1	Cbx5	0.03028	-0.492947	0.075	0.233	1	Necap1	0.035855	0.536832	0.238	0	1	Smarca5	0.00961937	-0.538057	0.395	0.461	1	Psme1	0.0767512	-0.270987	0.664	0.658	1
Nhsl1	0.0365551	0.430232	0.38	0.363	1	Mrpl27	0.0184922	-0.580516	0	0.189	1	Cul1	0.00420061	-0.392003	0.349	0.509	1	Tmem37	0.0285261	0.539016	0.302	0.116	1	Ola1	0.035855	0.59105	0.238	0	1	2008-09-01	0.00885549	0.258307	0.129	0.05	1	Tomm6	0.00482109	-0.257775	0.599	0.638	1
Mapt	0.0449014	-0.255576	0.26	0.336	1	Ppp2ca	0.0195772	-0.693766	0.12	0.341	1	Lpar4	0.00501101	-0.399072	0.053	0.145	1	Prelid2	0.0310606	-0.325213	0.038	0.163	1	Slc39a6	0.035855	0.496716	0.238	0	1	Tubgcp4	0.0100089	-0.30427	0.139	0.234	1
Zkscan3	0.0482614	0.259105	0.531	0.529	1	Mink1	0.0196595	-0.757853	0.04	0.25	1	Gm26532	0.00515658	0.400201	0.361	0.249	1	Scp2	0.0316374	0.435459	0.566	0.326	1	Pfkfb4	0.0363752	0.649617	0.571	0.294	1	Pbx3	0.0102721	0.26108	0.146	0.064	1
Ndufaf4	0.0453212	0.287941	0.449	0.427	1	Tm2d1	0.0196375	-0.806933	0.08	0.287	1	Phf20l1	0.00501638	-0.343558	0.55	0.682	1	Rac2	0.0311187	-0.626595	0.585	0.721	1	Lage3	0.035855	0.375544	0.238	0	1	Zfp691	0.0101356	0.300553	0.372	0.262	1
Alyref	0.0496502	0.311724	0.157	0.111	1	Svbp	0.0198014	-0.641199	0.12	0.36	1	Pde4b	0.00519218	-0.275905	0.112	0.231	1	Srsf5	0.0323161	-0.359471	0.585	0.721	1	Cwf19l2	0.0366861	-0.651647	0.143	0.471	1	Borcs7	0.0104237	-0.308566	0.087	0.163	1
A2m	0.0447228	0.321619	0.126	0.082	1	Ptpra	0.0195528	-0.584775	0.16	0.439	1	Gm7072	0.00488275	-0.359334	0.095	0.208	1	Cdc26	0.0310354	-0.327849	0.151	0.326	1	Zfp945	0.035855	0.448817	0.238	0	1	Znrd1	0.00994914	0.304622	0.214	0.121	1
Wipi2	0.0473897	0.365677	0.194	0.149	1	Etfa	0.0196523	-0.638358	0.04	0.238	1	Cfl2	0.00515437	-0.250547	0.272	0.439	1	Rpl13a	0.0311518	-0.321134	0.943	0.977	1	Sec31a	0.0363752	0.584452	0.571	0.294	1	Ptprs	0.0102412	-0.324598	0.174	0.284	1
Ankrd11	0.0547809	-0.356322	0.474	0.591	1	Chn1	0.0204948	-0.42765	0.16	0.457	1	Lims1	0.00542331	-0.303287	0.521	0.676	1	Arap3	0.0332863	0.310676	0.283	0.093	1	Rapgef1	0.0374282	-0.720651	0.048	0.294	1	Armcx5	0.0112006	-0.422252	0.054	0.113	1
Luc7l3	0.0511206	-0.262489	0.743	0.827	1	Evl	0.0201507	-0.305811	0.08	0.341	1	Canx	0.00531319	-0.402566	0.609	0.775	1	Srsf9	0.0326891	0.508871	0.642	0.465	1	Cyb5r3	0.0371383	-1.00272	0.143	0.412	1	Mapk8ip3	0.0107201	-0.367878	0.188	0.284	1
Tom1l1	0.0529728	-0.256477	0.32	0.398	1	Pfdn5	0.0202037	-0.389347	0.68	0.939	1	Hsph1	0.00532554	0.40566	0.201	0.104	1	Luc7l	0.033266	0.433605	0.302	0.116	1	Atp6v1c1	0.0373038	-0.584856	0.19	0.529	1	Zfas1	0.0108229	0.331158	0.186	0.099	1
Eif4a1	0.0505102	0.261526	0.357	0.322	1	Luc7l2	0.0201407	-0.711619	0.16	0.409	1	Arfgap1	0.00522612	-0.264643	0.095	0.202	1	Mertk	0.0325029	0.62507	0.283	0.116	1	Ccdc115	0.0371383	-0.635687	0.143	0.412	1	Fchsd2	0.0106337	0.260786	0.696	0.596	1
Mat2a	0.0496881	0.339191	0.689	0.702	1	Rnf7	0.0201344	-0.509932	0.16	0.47	1	Ccdc152	0.00519218	0.54946	0.219	0.127	1	H2-Oa	0.0324635	-0.394263	0.17	0.372	1	Parp3	0.0368717	-0.551494	0.095	0.412	1	Ccl12	0.0104836	-0.43409	0.151	0.241	1
Gsap	0.0547689	0.343034	0.209	0.164	1	Rps21	0.0202576	0.32187	1	1	1	Inpp5d	0.00540028	-0.551282	0.213	0.329	1	Jak2	0.033266	-0.296138	0.132	0.326	1	Syap1	0.0373038	-0.577019	0.19	0.529	1	Filip1l	0.0108685	0.39832	0.391	0.277	1
Amt	0.0522208	0.347045	0.186	0.137	1	Ldhb	0.0201512	-0.545513	0.44	0.78	1	Plek	0.00532511	-0.326874	0.13	0.249	1	Rcn2	0.0332453	-0.433012	0.17	0.372	1	Plekhb2	0.0372711	-0.838026	0.19	0.471	1	Pla2g4a	0.0107453	-0.253023	0.195	0.298	1
Ift122	0.0558475	0.264229	0.197	0.146	1	Nadk2	0.0207808	-0.619458	0.08	0.305	1	Fads1	0.00543107	-0.347597	0.13	0.249	1	Mrpl24	0.0333516	-0.265271	0.189	0.395	1	Bud23	0.0374282	-0.410593	0.048	0.294	1	Zfp280d	0.011417	0.331909	0.346	0.248	1
Mbnl1	0.0564854	0.332546	0.486	0.48	1	Rplp1	0.0207925	-0.351662	0.96	0.994	1	Stard9	0.00548864	-0.334762	0.349	0.526	1	Tada3	0.0334071	0.377315	0.151	0.023	1	Hpgds	0.0374282	-1.10513	0.048	0.294	1	Zfp68	0.0116268	-0.342686	0.155	0.241	1
R3hdm1	0.0575022	0.254744	0.603	0.655	1	Ncor2	0.0208461	-0.615484	0	0.183	1	Iffo1	0.00560669	-0.262253	0.112	0.231	1	Styx	0.0334071	-0.278776	0.038	0.163	1	Atp13a1	0.0374282	-0.599309	0.048	0.294	1	Ikzf1	0.0118933	0.252267	0.645	0.553	1
Ppp1r3g	0.0619708	0.28718	0.146	0.105	1	Tsg101	0.0208461	-0.71458	0	0.183	1	Klf9	0.00567371	0.395774	0.734	0.636	1	Ssbp1	0.0334175	0.504155	0.472	0.256	1	Galnt2	0.0374282	-0.513677	0.048	0.294	1	Mcur1	0.0119282	-0.363764	0.292	0.411	1
Zc3h7a	0.0623555	0.331786	0.309	0.263	1	Ing1	0.0208461	-0.515724	0	0.183	1	Tuba1b	0.0057093	0.419744	0.669	0.676	1	Tpt1	0.0338436	-0.33954	0.943	1	1	Plscr3	0.0374282	-0.383363	0.048	0.294	1	Banp	0.0123172	0.380813	0.169	0.085	1
Top1	0.0644595	0.287948	0.529	0.509	1	Tcf12	0.0208461	-0.483479	0	0.183	1	Hsp90aa1	0.00586426	0.587554	0.675	0.636	1	Ptp4a3	0.0342249	-0.499692	0.132	0.302	1	Mnt	0.0374282	-0.440344	0.048	0.294	1	Slc1a3	0.0124578	0.253886	0.631	0.504	1
Zscan26	0.0699919	0.309388	0.306	0.275	1	Rcan2	0.0208461	-0.712042	0	0.183	1	Gpr183	0.00595151	-0.428206	0.112	0.22	1	Ap4e1	0.0346362	-0.308497	0.038	0.163	1	Atg14	0.0374282	-0.606481	0.048	0.294	1	Mpeg1	0.0127016	-0.293012	0.854	0.929	1
Kat6b	0.0678733	0.332334	0.337	0.295	1	Psmd11	0.0208461	-0.63075	0	0.183	1	Smc3	0.00593417	-0.277278	0.438	0.601	1	Brd8	0.0342437	0.413852	0.34	0.14	1	Tmem101	0.0374282	-0.423589	0.048	0.294	1	Clint1	0.012547	-0.335518	0.44	0.539	1
Ppp1r3c	0.0702509	0.392311	0.286	0.257	1	Nxt2	0.0208461	-0.5126	0	0.183	1	Tcerg1	0.00600732	-0.336349	0.26	0.399	1	Emc1	0.0346362	0.476948	0.151	0.023	1	Zfp52	0.0374282	-0.703888	0.048	0.294	1	Rab14	0.0127856	-0.268886	0.842	0.851	1
Gsdme	0.0717228	0.357811	0.537	0.52	1	Aldoc	0.020984	-0.467244	0.8	0.945	1	Slc4a1ap	0.00602027	-0.278578	0.112	0.231	1	Cactin	0.0346362	-0.304833	0.038	0.163	1	Trip12	0.037493	0.8611	0.619	0.412	1	Rab35	0.0130511	0.272223	0.351	0.234	1
Dkk3	0.0767605	-0.261362	0.129	0.175	1	Abhd3	0.0215906	-0.645857	0.08	0.329	1	9530082P21Rik	0.00627951	-0.297204	0.083	0.185	1	Kdm6b	0.0359036	-0.61963	0.038	0.163	1	Arid3a	0.0391223	-0.618077	0.238	0.588	1	Glul	0.0138698	0.254856	0.901	0.872	1
Tulp3	0.0839732	0.256067	0.334	0.301	1	Cep170b	0.0219155	-0.759663	0.16	0.421	1	Oxct1	0.00633449	-0.403213	0.148	0.266	1	Eif1ax	0.0365588	-0.324829	0.208	0.372	1	Adap1	0.0394756	0.589532	0.333	0.059	1	Clec4a3	0.0140231	0.37316	0.449	0.362	1
Ugcg	0.0750375	0.276922	0.114	0.079	1	Gprc5b	0.0212187	-0.660959	0.08	0.311	1	Rwdd1	0.00623088	-0.359156	0.325	0.474	1	Sulf2	0.0351699	-0.382652	0.075	0.233	1	St3gal1	0.0383501	0.680023	0.667	0.294	1	Sgk3	0.0135232	0.264987	0.344	0.227	1
Tmem107	0.0806696	0.303515	0.106	0.07	1	B3galt2	0.0218794	0.417335	0.16	0.043	1	Hic1	0.00629894	0.382122	0.178	0.087	1	Mta2	0.0361802	-0.331664	0.189	0.372	1	Paip2	0.0393546	0.820122	0.667	0.529	1	mt-Nd3	0.0139523	-0.338017	0.694	0.78	1
Rbm6	0.0745214	0.308048	0.363	0.345	1	Tmem106b	0.0211418	-0.665154	0.04	0.238	1	Fahd1	0.00618338	-0.262451	0.041	0.121	1	Dpp9	0.0349031	0.422902	0.189	0.047	1	Ciao2a	0.0383501	0.55767	0.667	0.294	1	Dstn	0.0133618	-0.278093	0.449	0.567	1
Mxd4	0.0733723	0.308494	0.417	0.395	1	Bpgm	0.0209969	-0.606102	0.04	0.262	1	Laptm5	0.00602736	-0.506722	0.183	0.324	1	Mpdu1	0.0346362	-0.269776	0.038	0.163	1	Rell1	0.0375451	-0.559515	0.095	0.353	1	Ints6l	0.0131598	-0.302495	0.614	0.66	1
Rplp1	0.0782275	0.314466	0.66	0.611	1	Gcsh	0.0218667	-0.481424	0.2	0.47	1	Rab5if	0.0062959	-0.341576	0.231	0.382	1	Acadvl	0.036024	0.34826	0.189	0.047	1	Psmb10	0.0393546	-0.681862	0.524	0.706	1	Nrm	0.0139428	0.395703	0.172	0.092	1
Mpv17	0.0779519	0.34185	0.294	0.254	1	Cop1	0.021762	-0.61462	0.04	0.244	1	Smtn	0.00629524	0.485283	0.314	0.197	1	Slc35b3	0.0359036	0.276209	0.151	0.023	1	Tgfbr1	0.0393546	-0.746311	0.429	0.824	1	P2ry6	0.01391	0.30191	0.753	0.645	1
Cep89	0.0758804	0.353425	0.103	0.067	1	Casc4	0.0214512	-0.684132	0.04	0.238	1	Slc26a2	0.00626484	-0.432882	0.112	0.22	1	Fry	0.0357386	-0.481451	0.094	0.256	1	Pum2	0.0387079	-0.660665	0.524	0.824	1	Safb2	0.0138421	0.379242	0.456	0.383	1
Lsm6	0.0753378	0.354949	0.451	0.415	1	Tmem234	0.021337	-0.714736	0.08	0.305	1	Ifngr1	0.00625109	-0.458996	0.349	0.514	1	Dhrs3	0.035662	0.77655	0.528	0.372	1	Rab11b	0.0384359	-0.764491	0.238	0.529	1	Cops2	0.0136987	-0.297301	0.172	0.262	1
Rps8	0.0734926	0.444376	0.714	0.725	1	Prnp	0.0211266	-0.383421	0.32	0.665	1	Haghl	0.00607244	-0.276602	0.03	0.104	1	Abcd4	0.0346362	0.436539	0.151	0.023	1	Jkamp	0.0375451	-0.614205	0.095	0.353	1	Rprd1a	0.0132834	0.251068	0.195	0.106	1
Rbm4	0.0847792	0.318752	0.226	0.187	1	Map4	0.0219962	-0.739375	0.36	0.628	1	Chm	0.00641259	-0.39827	0.148	0.272	1	Myo9b	0.0370587	0.605118	0.472	0.279	1	Mier1	0.0396572	-0.52713	0.857	0.882	1	Anxa3	0.0141344	-0.29943	0.736	0.794	1
Pebp1	0.0870294	0.442851	0.46	0.45	1	Sirt2	0.0222811	-0.622811	0.12	0.354	1	Slc25a39	0.00646235	-0.321403	0.172	0.295	1	Rrm2b	0.0371753	0.337245	0.189	0.047	1	Grb2	0.0396572	0.489537	0.905	0.824	1	Itgam	0.0143881	-0.25351	0.878	0.901	1
Rapgef3	0.0896176	0.265054	0.394	0.36	1	Rpl31	0.0224549	-0.524176	0.76	0.963	1	Clint1	0.00661675	-0.339651	0.314	0.474	1	Riox2	0.0372104	-0.281974	0.038	0.163	1	Slc48a1	0.0405795	-0.297892	0.095	0.412	1	Eif4e2	0.0146739	0.280771	0.334	0.234	1
Arhgef11	0.089039	0.26783	0.194	0.158	1	Kalrn	0.0223069	-0.796004	0.08	0.299	1	Clic4	0.00654455	0.359397	0.781	0.705	1	1700037H04Rik	0.0372104	-0.640021	0.038	0.163	1	Ddx5	0.0398634	-0.379727	0.905	1	1	Hspe1	0.014419	0.312655	0.48	0.362	1
Ccdc173	0.0897319	0.343867	0.131	0.094	1	Uqcrfs1	0.0224878	-0.518472	0.24	0.53	1	Mgat4a	0.00664802	-0.375534	0.178	0.306	1	Ppp2r5e	0.0379607	0.291177	0.226	0.07	1	Asnsd1	0.0405878	-0.481925	0.19	0.529	1	Gpr165	0.0147915	-0.39788	0.066	0.128	1
Cdip1	0.0919156	0.258691	0.351	0.325	1	Shank3	0.0227764	1.3413	0.4	0.238	1	Cd68	0.00666912	-0.483925	0.154	0.272	1	Myo5a	0.0379776	-0.336975	0.396	0.581	1	Virma	0.0405878	-0.542022	0.19	0.529	1	Ric8a	0.0151106	-0.252514	0.113	0.191	1
Hmgn3	0.0932659	0.405893	0.46	0.442	1	Maz	0.0227971	0.810373	0.44	0.256	1	B2m	0.00671995	0.423813	0.917	0.913	1	Serpinb6a	0.0384158	-0.330204	0.075	0.233	1	Vamp3	0.0405878	-0.473407	0.19	0.529	1	Fam98b	0.0152136	-0.342015	0.08	0.149	1
Fau	0.0934016	0.377479	0.623	0.605	1	Rps29	0.0229393	0.321201	1	1	1	Scarb2	0.00686611	-0.267999	0.32	0.48	1	Acsl3	0.0385575	-0.335176	0.038	0.163	1	Casp8ap2	0.0406405	0.538883	0.476	0.118	1	Csf2ra	0.015214	0.378247	0.292	0.191	1
Sirt7	0.0938197	0.251731	0.257	0.225	1	Dhx36	0.023138	1.179	0.32	0.171	1	Ift27	0.00689919	-0.25887	0.047	0.133	1	Tdrd7	0.0385575	-0.271597	0.038	0.163	1	Tbc1d1	0.0406405	0.522496	0.476	0.118	1	Ids	0.0153379	0.256494	0.306	0.191	1
Gabra4	0.0946779	0.265578	0.214	0.175	1	Erbin	0.0233098	-0.334865	0.08	0.329	1	Scaf11	0.00694704	-0.300293	0.533	0.688	1	Lpcat2	0.0393419	0.594665	0.528	0.372	1	Bcl7b	0.0407224	-0.729806	0.143	0.412	1	Tgs1	0.0155211	0.299437	0.456	0.362	1
A330023F24Rik	0.0957031	0.291033	0.231	0.196	1	Sc5d	0.0233797	-0.747969	0.04	0.232	1	Map1s	0.00712078	-0.316716	0.077	0.173	1	Rnaset2b	0.0394435	0.350868	0.415	0.233	1	Jmjd6	0.0407224	-0.545514	0.143	0.412	1	Fbxl5	0.0156114	0.275693	0.261	0.163	1
Frmd4a	0.0957178	0.333133	0.529	0.538	1	Tln1	0.0233871	-0.639653	0.08	0.305	1	Cyp20a1	0.00716143	-0.378063	0.077	0.173	1	Fus	0.0396312	-0.498279	0.547	0.767	1	Scaf11	0.0414377	-0.547321	0.667	0.882	1	Tmem223	0.0156895	-0.37559	0.188	0.277	1
Hnrnpr	0.0979563	0.322128	0.543	0.541	1	Acin1	0.0233919	-0.577956	0.04	0.238	1	Slc9a3r2	0.00721873	0.389825	0.793	0.775	1	Rps9	0.0398192	-0.320475	0.962	0.977	1	Mrps31	0.0414897	-0.499182	0.095	0.353	1	Clec2d	0.015708	-0.273298	0.104	0.184	1
Nrbp2	0.0982838	0.324043	0.3	0.272	1	Aida	0.0234817	-0.639149	0	0.177	1	Ppp1r12a	0.00722058	-0.276672	0.544	0.694	1	H2afv	0.0400086	-0.414848	0.377	0.581	1	Specc1	0.0414897	-0.607848	0.095	0.353	1	Ap1b1	0.0159245	0.3005	0.294	0.199	1
Opa3	0.10074	0.266324	0.117	0.082	1	Tgs1	0.0234817	-0.4635	0	0.177	1	Sirpa	0.00727284	-0.330594	0.207	0.341	1	Tk2	0.0401735	0.348326	0.226	0.07	1	3830406C13Rik	0.0414897	-0.499426	0.095	0.353	1	Slc12a6	0.0160829	0.252975	0.541	0.404	1
Usp19	0.101317	0.304288	0.343	0.322	1	Wdr1	0.0234817	-0.55751	0	0.177	1	C1qc	0.00730194	-0.278264	0.183	0.335	1	mt-Nd5	0.0402087	-0.422636	0.698	0.884	1	Tbc1d13	0.0418693	-0.568736	0.048	0.294	1	Rwdd1	0.0161497	0.28725	0.238	0.142	1
Col9a3	0.103119	0.270536	0.18	0.143	1	Epha5	0.0234817	-0.627583	0	0.177	1	Tbl1xr1	0.00735296	-0.254895	0.254	0.399	1	Lbr	0.0402916	0.592824	0.415	0.233	1	Nfia	0.0418693	-0.424524	0.048	0.294	1	Chmp1a	0.0162139	-0.300242	0.127	0.206	1
Rpl37a	0.108084	0.324979	0.686	0.667	1	Wwc2	0.0234817	-0.740125	0	0.177	1	Cyth4	0.00741877	-0.352708	0.201	0.341	1	4632427E13Rik	0.0404637	-0.642157	0.226	0.419	1	Cpsf4	0.0418693	-0.382018	0.048	0.294	1	Slc35f6	0.0165171	0.275146	0.221	0.135	1
Kcnq3	0.109791	-0.306748	0.094	0.135	1	Nudcd2	0.0234817	-0.613567	0	0.177	1	Mir99ahg	0.00743268	-0.400002	0.148	0.26	1	Tlr8	0.0408191	0.267993	0.189	0.047	1	Anxa11	0.0418693	-0.540999	0.048	0.294	1	Klhl5	0.0168468	-0.263248	0.141	0.227	1
Anks1	0.115915	0.302418	0.269	0.234	1	Aggf1	0.0234817	-0.653252	0	0.177	1	Zfhx3	0.00748153	-0.451607	0.343	0.503	1	Cxcl16	0.0410234	0.696999	0.547	0.395	1	Slfn8	0.0420911	-0.736222	0.333	0.647	1	Acer3	0.0169035	-0.371766	0.424	0.518	1
Cnn3	0.116604	0.284444	0.42	0.535	1	Phactr1	0.0235439	-0.702577	0.32	0.622	1	Bod1l	0.00754247	-0.366974	0.533	0.671	1	Hnrnpf	0.0411405	-0.616615	0.66	0.86	1	Map3k11	0.0420911	-0.567434	0.333	0.647	1	Src	0.0171212	0.262614	0.118	0.05	1
Fam193b	0.117361	0.304255	0.263	0.228	1	Prxl2a	0.0236069	-0.56754	0.36	0.677	1	Ptges3	0.00764822	0.288336	0.68	0.59	1	Babam2	0.0413203	0.303592	0.226	0.07	1	Setx	0.0423178	-0.627641	0.429	0.706	1	Zfp36	0.0171792	0.315021	0.348	0.248	1
Tns3	0.120895	0.291438	0.263	0.231	1	Ctnna1	0.0237207	-0.679717	0.04	0.232	1	Luc7l2	0.00779014	-0.266061	0.763	0.867	1	Nudcd3	0.0413861	-0.434403	0.358	0.535	1	Casp8	0.0424199	0.814593	0.429	0.176	1	Lims1	0.0171983	-0.356868	0.485	0.546	1
Herc1	0.12119	0.338051	0.477	0.482	1	Ube2d3	0.0237354	-0.660136	0.16	0.396	1	Itgam	0.00786438	-0.483746	0.16	0.283	1	Casd1	0.0413891	-0.520436	0.113	0.279	1	Rex1bd	0.0425279	0.560812	0.571	0.294	1	Zeb2os	0.0172028	-0.404506	0.292	0.383	1
Ewsr1	0.122073	0.383512	0.44	0.442	1	Mvd	0.0237499	0.835965	0.16	0.049	1	Ncl	0.00794079	-0.299325	0.675	0.798	1	Rcc2	0.0415095	-0.479089	0.189	0.372	1	Ado	0.0426217	0.646112	0.381	0.118	1	Ldha	0.017451	0.338204	0.318	0.227	1
Gucy1a1	0.122813	0.37988	0.14	0.108	1	Lmo3	0.0238946	0.711214	0.24	0.091	1	Rpl37	0.00810058	0.449789	0.846	0.867	1	Itpa	0.0415315	-0.771099	0.057	0.186	1	Wtap	0.0426449	0.823831	0.524	0.294	1	Slc2a5	0.017719	-0.349991	0.569	0.674	1
Ppp1cb	0.127207	0.272829	0.374	0.357	1	Camta1	0.0241349	-0.519837	0.2	0.488	1	Atg2a	0.00811017	-0.288087	0.047	0.127	1	Ccdc127	0.0415315	-0.353737	0.057	0.186	1	Paics	0.0438069	0.77897	0.429	0.118	1	Nmt1	0.0179515	-0.414944	0.532	0.624	1
Pld1	0.123061	0.286044	0.163	0.132	1	Rbm25	0.0241314	-0.698326	0.12	0.348	1	Plscr2	0.00810813	0.329849	0.213	0.116	1	Cd19	0.0415315	-0.42027	0.057	0.186	1	Itgax	0.0435901	0.861921	0.333	0.059	1	Cul4b	0.0177905	-0.29613	0.061	0.121	1
Tab2	0.12799	0.308108	0.366	0.345	1	Sox4	0.0243168	-0.452369	0.08	0.305	1	Atraid	0.0082287	-0.287296	0.32	0.474	1	Tnrc6b	0.0415821	-0.562509	0.396	0.558	1	Clec4e	0.0438069	0.815558	0.429	0.118	1	Tyk2	0.0180559	0.255611	0.176	0.092	1
Meis1	0.132381	0.264966	0.217	0.184	1	Pkig	0.0243823	-0.601541	0.2	0.476	1	Rpl37a	0.00830806	0.307691	0.888	0.867	1	Pkig	0.041772	-0.543357	0.358	0.558	1	Banf1	0.0441136	0.87307	0.476	0.176	1	Psme1	0.0183449	0.331382	0.496	0.418	1
Ddit4	0.141703	0.321729	0.377	0.365	1	Acot13	0.0247752	-0.565063	0.2	0.451	1	Ndrg1	0.00854667	0.429412	0.757	0.671	1	Rpl29	0.042261	-0.328823	0.868	0.93	1	Ramp1	0.0443441	-0.444595	0.286	0.588	1	Ctnnb1	0.0185892	0.266418	0.504	0.411	1
Psmd11	0.139622	0.399718	0.351	0.348	1	Cox20	0.0247335	-0.55092	0.08	0.323	1	Srrm2	0.00848015	-0.361828	0.781	0.879	1	Gtpbp1	0.0420991	0.372624	0.189	0.047	1	Rap1a	0.0443125	0.322883	0.952	0.941	1	Ankrd17	0.018371	0.372687	0.452	0.383	1
Hsp90aa1	0.138311	0.41864	0.506	0.605	1	Ndufs6	0.0246441	-0.530884	0.28	0.616	1	Slc39a8	0.00832768	-0.329482	0.355	0.532	1	Clk1	0.0418547	-0.332047	0.547	0.767	1	Lrrk1	0.0442647	-0.727928	0.19	0.471	1	Fli1	0.0183621	0.312924	0.656	0.553	1
Sdc4	0.141805	0.256823	0.749	0.795	1	Eloc	0.0248516	0.937615	0.64	0.543	1	Cyth3	0.00856998	0.4026	0.598	0.509	1	Galnt2	0.0424796	0.529147	0.264	0.093	1	Tfam	0.0445955	-0.697147	0.143	0.412	1	Gm34589	0.01883	-0.390224	0.278	0.383	1
Dync1h1	0.148833	0.415779	0.323	0.31	1	Unc80	0.02506	-0.742523	0.16	0.402	1	Abca9	0.00875354	-0.255933	0.148	0.272	1	CAAA01118383.1	0.0424947	-0.448687	0.094	0.233	1	Btk	0.0445955	-0.499951	0.143	0.412	1	Metap1	0.0190522	0.266742	0.132	0.064	1
Rps27a	0.151484	0.463053	0.646	0.649	1	Vdac1	0.0255176	-0.565923	0.16	0.409	1	Mllt10	0.00884105	-0.4089	0.272	0.416	1	Trappc1	0.0427114	-0.312552	0.151	0.326	1	Akirin2	0.0446079	-0.63808	0.381	0.647	1	Tmem135	0.0194081	-0.252832	0.334	0.433	1
Larp4b	0.154142	0.25864	0.257	0.231	1	Trip4	0.0255297	0.863	0.16	0.049	1	Rgs2	0.00904621	-0.275996	0.166	0.295	1	Pogz	0.0427352	0.456848	0.245	0.093	1	Gmfg	0.0452333	-0.476757	0.714	0.941	1	Parvg	0.0197773	-0.360511	0.271	0.355	1
Ap3m1	0.158745	0.340773	0.357	0.342	1	Eef1g	0.025648	-0.555321	0.24	0.53	1	Dusp1	0.00912298	0.571722	0.515	0.434	1	Entpd1	0.0428115	0.726743	0.434	0.256	1	Wdr44	0.0452524	-0.561531	0.238	0.529	1	Atp1a1	0.0199696	-0.4617	0.334	0.411	1
Sh3gl1	0.160003	0.260594	0.22	0.196	1	Map1b	0.025808	-0.707798	0.28	0.591	1	Ube2h	0.00915421	-0.350187	0.379	0.532	1	Pmvk	0.04285	-0.317243	0.038	0.163	1	Atp5g3	0.0455156	0.606183	0.714	0.471	1	Trappc1	0.0201907	0.255404	0.174	0.092	1
Brsk2	0.16336	0.311157	0.137	0.108	1	Pdap1	0.0259008	-0.52623	0.08	0.317	1	Edem1	0.00932116	-0.302829	0.148	0.272	1	Arl1	0.0428532	-0.287629	0.17	0.349	1	Alpk1	0.0457797	-0.441157	0.095	0.353	1	Ccdc47	0.0204887	0.270771	0.393	0.291	1
Srp14	0.162266	0.314929	0.363	0.339	1	Ank	0.0258884	-0.740429	0.08	0.293	1	Heca	0.00928165	-0.289105	0.254	0.41	1	Trappc2l	0.0428532	-0.415588	0.17	0.349	1	Macf1	0.0456601	-0.678548	0.762	1	1	Evi2a	0.020198	-0.412176	0.673	0.716	1
Pqbp1	0.16384	0.259911	0.154	0.126	1	Hnrnpa3	0.0259658	-0.471788	0.16	0.415	1	Psmc2	0.00937137	-0.291372	0.355	0.509	1	Btaf1	0.0428532	-0.570372	0.17	0.349	1	Ralgapa1	0.0457797	-1.09991	0.095	0.353	1	Zfp467	0.0207347	0.289453	0.24	0.156	1
Cbx6	0.16564	0.30897	0.209	0.175	1	Ptpn11	0.0260873	-0.614236	0.04	0.25	1	Snrk	0.00950599	0.393353	0.615	0.543	1	Gas5	0.0429289	0.432096	0.868	0.884	1	Psmc5	0.0466457	0.75044	0.381	0.118	1	Blnk	0.0208262	0.292929	0.532	0.454	1
Rps10	0.1664	0.509372	0.611	0.605	1	Hnrnpdl	0.0262153	-0.762157	0.04	0.238	1	Ccnh	0.00959465	-0.316381	0.118	0.231	1	Fam192a	0.0429705	-0.353309	0.132	0.302	1	Man1b1	0.0467486	-0.488937	0.048	0.294	1	Wipf1	0.0208318	0.317802	0.353	0.27	1
Mkln1	0.167018	0.258892	0.557	0.576	1	Cdk5r1	0.0263892	-0.517626	0.16	0.396	1	Pcmtd2	0.00965377	-0.436124	0.302	0.439	1	Nudcd2	0.0435943	-0.376029	0.113	0.279	1	E130309D02Rik	0.0467486	-0.541212	0.048	0.294	1	Eml4	0.0210456	-0.491756	0.384	0.454	1
Ago3	0.166452	0.285007	0.346	0.327	1	Psat1	0.0262878	-0.656177	0.12	0.36	1	Gab1	0.00962116	-0.27785	0.26	0.399	1	Ppp4r3a	0.0430071	-0.46949	0.302	0.512	1	Arhgap11a	0.0467486	-0.550422	0.048	0.294	1	Lpin2	0.0210091	0.281808	0.551	0.447	1
Slc38a3	0.175065	0.268608	0.534	0.561	1	Stk11	0.026431	-0.582232	0	0.171	1	Htatsf1	0.00998256	-0.319595	0.231	0.358	1	Tbc1d10c	0.0443677	-0.330792	0.038	0.163	1	Tob2	0.0477844	-0.560121	0.143	0.471	1	St8sia4	0.022097	-0.397623	0.134	0.213	1
Srrt	0.169299	0.308639	0.237	0.211	1	Pmvk	0.026431	-0.62216	0	0.171	1	Gata2	0.00981325	0.472133	0.544	0.48	1	Brd9	0.0438577	-0.343465	0.17	0.349	1	Pstk	0.0467486	-0.387937	0.048	0.294	1	Gsk3b	0.0212711	-0.393812	0.501	0.603	1
Fbxl5	0.173474	0.334891	0.28	0.254	1	Pygo1	0.026431	-0.56506	0	0.171	1	Zmym4	0.00993652	-0.289592	0.302	0.457	1	L3mbtl3	0.0442683	-0.576892	0.057	0.186	1	Trio	0.0467486	-0.578535	0.048	0.294	1	Polr2i	0.0216768	0.257914	0.186	0.106	1
Ndufb5	0.168774	0.336826	0.509	0.491	1	Mapkap1	0.026431	-0.48342	0	0.171	1	Hp1bp3	0.00980597	-0.34299	0.509	0.671	1	Hexb	0.0437878	0.670487	0.774	0.558	1	U2af1l4	0.0467486	-0.485419	0.048	0.294	1	Cirbp	0.0211449	-0.359989	0.205	0.298	1
Rpl5	0.172648	0.359048	0.566	0.599	1	Srp72	0.026431	-0.530394	0	0.171	1	Hpgd	0.00986076	-0.290485	0.166	0.295	1	H2-Eb1	0.0438903	0.393555	0.981	0.93	1	Slc35b1	0.0467486	-0.375226	0.048	0.294	1	Frrs1	0.0213942	0.252909	0.402	0.291	1
Lifr	0.175451	0.261885	0.466	0.494	1	Rps6kb1	0.026431	-0.45356	0	0.171	1	Gm26782	0.0100345	-0.30705	0.059	0.145	1	Oas2	0.0447612	0.257254	0.189	0.047	1	Stk19	0.0477844	-0.483052	0.143	0.471	1	Hpf1	0.0221119	-0.365029	0.252	0.34	1
Rpl35a	0.179519	0.250084	0.606	0.579	1	Hacd2	0.026431	-0.657627	0	0.171	1	Plat	0.0104954	0.691863	0.467	0.382	1	Nedd4l	0.0449283	0.408463	0.226	0.07	1	Ccdc50	0.0484921	-0.347744	0.667	1	1	Msn	0.0223397	-0.294753	0.699	0.752	1
Ptprf	0.178579	0.261272	0.271	0.246	1	Wipf2	0.026431	-0.669927	0	0.171	1	Chka	0.0104414	0.442259	0.32	0.22	1	Ubr5	0.044882	-0.321824	0.17	0.349	1	Anp32b	0.0481459	-0.362003	0.714	0.882	1	Ythdc2	0.0221294	0.282313	0.167	0.092	1
Gatad1	0.18353	0.269809	0.323	0.298	1	Rab21	0.0266628	-0.473496	0.16	0.457	1	Tasor	0.0106852	-0.424841	0.521	0.665	1	Ndufa1	0.0456072	-0.462988	0.358	0.535	1	Med21	0.0487748	-0.559528	0.143	0.412	1	B4galt1	0.0232031	0.285397	0.506	0.411	1
Dio2	0.182282	0.282917	0.269	0.237	1	1700025G04Rik	0.0264516	-0.518702	0.04	0.25	1	Rnf145	0.0105653	-0.286913	0.083	0.179	1	Tsc22d3	0.0454634	0.476964	0.547	0.349	1	Arl6ip4	0.0487748	-0.685276	0.143	0.412	1	Gng5	0.0231175	0.254731	0.725	0.631	1
S100b	0.181592	0.576529	0.611	0.629	1	Maob	0.026431	-0.727202	0	0.171	1	Usp34	0.0105057	-0.27903	0.598	0.723	1	Herc2	0.0454201	-0.355709	0.189	0.372	1	Rps27rt	0.0486462	0.6092	0.667	0.353	1	Tln1	0.0228847	-0.316268	0.692	0.759	1
Cables1	0.186528	0.26663	0.366	0.368	1	Xpo7	0.0269846	1.12475	0.24	0.104	1	Dst	0.0108651	-0.256703	0.58	0.757	1	Slc4a7	0.0459117	-0.522889	0.245	0.419	1	Lilra5	0.0495387	0.729412	0.571	0.294	1	Plgrkt	0.0235413	-0.345556	0.452	0.553	1
Marcks	0.186016	0.37097	0.643	0.646	1	Rack1	0.0268591	-0.631011	0.32	0.659	1	Myct1	0.0108328	-0.311377	0.201	0.318	1	Gm13212	0.0456928	-0.305388	0.057	0.186	1	Tmed7	0.0490427	-0.532145	0.381	0.824	1	Vamp3	0.023473	0.330458	0.299	0.22	1
AC149090.1	0.192522	0.258648	0.614	0.661	1	Hnrnpc	0.0271356	-0.535443	0.16	0.39	1	Neu1	0.0108801	-0.312467	0.095	0.197	1	Hypk	0.0459946	-0.778388	0.189	0.349	1	Snx27	0.0496368	0.688721	0.524	0.235	1	Anks1	0.0235851	0.294982	0.179	0.106	1
Smdt1	0.20796	0.263334	0.471	0.576	1	Gabarapl1	0.0274309	-0.696062	0.12	0.341	1	Rnf125	0.0111759	-0.332005	0.148	0.26	1	Cadm1	0.0467898	0.43285	0.321	0.14	1	Ash2l	0.0504375	-0.528626	0.095	0.353	1	Zfc3h1	0.0244002	-0.360626	0.226	0.312	1
Abr	0.193654	0.26373	0.506	0.523	1	Eid1	0.027258	-0.37361	0.2	0.476	1	Sec61g	0.0110735	0.463214	0.556	0.491	1	Smc1a	0.0460001	0.862245	0.509	0.372	1	Atp2a2	0.0496368	-0.288243	0.238	0.588	1	Mknk2	0.0236276	0.307708	0.202	0.121	1
Zmynd8	0.198577	0.326739	0.343	0.33	1	Akr1a1	0.0273474	-0.765541	0.12	0.329	1	Ndufa3	0.0111043	0.397718	0.544	0.474	1	Hexim1	0.0461075	-0.31441	0.075	0.209	1	Slc39a13	0.0504375	-0.603852	0.095	0.353	1	Higd2a	0.0237692	-0.32173	0.416	0.511	1
Slc38a1	0.205584	0.517457	0.157	0.132	1	Paip2	0.0273559	-0.413264	0.08	0.323	1	G2e3	0.0111204	-0.273992	0.101	0.202	1	Bank1	0.0467622	-0.538573	0.189	0.395	1	Mogs	0.0504375	-0.4453	0.095	0.353	1	Zmynd11	0.0240607	0.257552	0.4	0.305	1
Ganab	0.217964	0.251404	0.283	0.269	1	Suclg1	0.027667	-0.570825	0.12	0.384	1	Pon2	0.0115772	0.311925	0.586	0.509	1	Uqcrb	0.0470564	0.555728	0.623	0.488	1	Cep85l	0.0504375	-0.545785	0.095	0.353	1	Fam110a	0.0249532	-0.343349	0.198	0.277	1
Chd2	0.210153	0.252168	0.449	0.444	1	Cox5b	0.0275372	0.32327	1	0.97	1	Ckap4	0.0112164	-0.289138	0.124	0.231	1	Zfr	0.0470358	0.611225	0.377	0.209	1	Nck1	0.0504375	-0.383784	0.095	0.353	1	Tprgl	0.0248325	0.300395	0.289	0.199	1
Lsm7	0.213008	0.320034	0.229	0.289	1	Ccdc88a	0.0275891	-0.452638	0.08	0.317	1	Zic2	0.0114981	-0.291515	0.343	0.462	1	Hhex	0.0470358	-0.523733	0.226	0.395	1	Nt5dc1	0.0504375	-0.80894	0.095	0.353	1	Tmem33	0.0248673	0.267636	0.388	0.298	1
Ptpa	0.230519	0.36005	0.183	0.158	1	Gde1	0.0276685	-0.616228	0.04	0.244	1	Ncoa4	0.0118066	-0.304244	0.314	0.445	1	Usp38	0.0471558	-0.251581	0.057	0.186	1	Rbm10	0.0504375	-0.376658	0.095	0.353	1	Baz1a	0.025	0.308832	0.252	0.17	1
Sfpq	0.232747	0.307074	0.609	0.652	1	Ddx24	0.027673	-0.598436	0.16	0.409	1	Atp6v0a2	0.0119462	-0.266922	0.266	0.405	1	Taf1b	0.0471558	-0.279864	0.057	0.186	1	Zfand6	0.050447	0.451568	0.714	0.294	1	Ppp6r2	0.0252163	0.287476	0.158	0.085	1
Usp37	0.233081	0.263731	0.143	0.117	1	Calm3	0.0277499	-0.421972	0.56	0.878	1	Pdia3	0.0120269	-0.340383	0.615	0.723	1	Mrpl39	0.0471558	-0.378095	0.057	0.186	1	P2rx4	0.0509848	1.11332	0.381	0.118	1	Magi1	0.0253081	-0.269451	0.094	0.163	1
Utp6	0.247964	-0.269267	0.091	0.12	1	Atxn7l3	0.0284518	-0.590885	0.12	0.354	1	Foxn3	0.0128021	-0.387404	0.574	0.705	1	Ddx21	0.0480137	-0.41874	0.226	0.419	1	Nifk	0.0516623	-0.35727	0	0.176	1	Tmem256	0.027089	0.286276	0.329	0.248	1
Gadd45g	0.243448	0.267988	0.266	0.249	1	Idh3g	0.028345	-0.506579	0.08	0.293	1	Tirap	0.0127426	-0.268447	0.101	0.197	1	Capza1	0.0477318	-0.384973	0.453	0.605	1	Ugt1a7c	0.0516623	-0.350041	0	0.176	1	Tln2	0.026985	-0.271513	0.181	0.27	1
Xpo1	0.239935	0.289545	0.3	0.287	1	Rrbp1	0.0282514	-0.965011	0.12	0.335	1	Idh1	0.0125699	-0.311957	0.095	0.191	1	Arrb2	0.047687	0.478521	0.604	0.465	1	Tsga10	0.0516623	-0.270686	0	0.176	1	A830008E24Rik	0.026875	-0.378879	0.216	0.298	1
Dbndd2	0.234568	0.426505	0.226	0.202	1	Gm42067	0.0278735	0.547245	0.2	0.067	1	Dync1i2	0.0123989	-0.431293	0.592	0.717	1	Rnf144a	0.047222	-0.251328	0.019	0.116	1	Paqr8	0.0516623	-0.4097	0	0.176	1	Lncpint	0.0261942	0.26463	0.129	0.064	1
S100a10	0.236321	0.471478	0.163	0.14	1	Tor1aip1	0.0281166	-0.606517	0.08	0.287	1	Mtdh	0.0124782	-0.408807	0.574	0.723	1	Adssl1	0.0474784	-0.428317	0.094	0.233	1	Sdhaf4	0.0516623	-0.306854	0	0.176	1	Tsc1	0.0262144	0.268952	0.155	0.085	1
Rpl22	0.234483	0.69187	0.391	0.427	1	Sap30l	0.0277663	-0.64536	0.04	0.232	1	Ets2	0.0122973	-0.401673	0.349	0.48	1	Gpr35	0.047222	-0.345199	0.019	0.116	1	Ehd1	0.0509848	0.698562	0.381	0.118	1	Asph	0.0259107	-0.397948	0.673	0.738	1
Matr3	0.248357	0.269249	0.463	0.474	1	Mprip	0.0284912	-0.400161	0.12	0.372	1	Commd8	0.0128188	-0.330859	0.243	0.382	1	Hnrnpd	0.0481333	-0.264869	0.415	0.628	1	Gm10138	0.0516623	-0.321325	0	0.176	1	Zfp992	0.0270904	-0.309202	0.108	0.177	1
Fam107a	0.248688	0.322776	0.6	0.632	1	Gpx1	0.0285168	-0.463039	0.16	0.433	1	Eps15	0.0128312	-0.291579	0.308	0.451	1	Aurkaip1	0.0485035	-0.373128	0.208	0.395	1	Pycr2	0.0516623	-0.346119	0	0.176	1	Dhrs3	0.0273222	0.315922	0.546	0.482	1
Haghl	0.24948	0.279976	0.357	0.354	1	Smim7	0.0287118	-0.630594	0.08	0.293	1	Tmem250-ps	0.0128741	-0.29756	0.154	0.266	1	St3gal5	0.0486579	-0.265109	0.057	0.186	1	Fam171b	0.0516623	-0.530836	0	0.176	1	Pacsin2	0.0273447	-0.439747	0.322	0.411	1
Fam184a	0.250275	0.288566	0.5	0.52	1	Ide	0.0288431	-0.506873	0.04	0.244	1	Khdrbs1	0.0131197	-0.281873	0.42	0.561	1	Setd1b	0.0490358	0.573883	0.377	0.233	1	Snta1	0.0516623	-0.273098	0	0.176	1	Gm6277	0.0277692	-0.256754	0.089	0.156	1
Rps27	0.254288	0.283799	0.629	0.629	1	Jtb	0.0289762	-0.665511	0.04	0.226	1	Ptprb	0.0132138	-0.270796	0.87	0.879	1	Acbd3	0.0491472	-0.369825	0.245	0.442	1	Acss2	0.0516623	-0.383734	0	0.176	1	Snrk	0.0281663	0.262219	0.32	0.234	1
Mlf2	0.263253	0.388008	0.511	0.52	1	Idh2	0.0290648	-0.560244	0.12	0.366	1	Riok3	0.0132387	-0.317202	0.355	0.503	1	Pomt1	0.0492128	-0.633548	0.019	0.116	1	Tti1	0.0516623	-0.289361	0	0.176	1	Mrpl30	0.0284098	0.263451	0.202	0.121	1
Arpc1a	0.269948	0.262646	0.231	0.211	1	Mbnl2	0.0291511	-0.612343	0.12	0.341	1	Slc12a2	0.0132745	-0.29901	0.302	0.445	1	Zdhhc4	0.0492128	-0.387637	0.019	0.116	1	Snx21	0.0516623	-0.26184	0	0.176	1	Abca9	0.0285338	-0.342081	0.767	0.787	1
Fh1	0.269957	0.259169	0.169	0.216	1	Cct4	0.0291658	0.815117	0.24	0.098	1	Gbe1	0.0134572	-0.317352	0.189	0.312	1	Ltv1	0.0492128	-0.253024	0.019	0.116	1	Zswim1	0.0516623	-0.263288	0	0.176	1	Rcbtb1	0.0285607	-0.252019	0.085	0.149	1
Ube2d3	0.275576	0.282804	0.523	0.558	1	Vamp4	0.0292299	-0.80063	0.08	0.287	1	Cdr1os	0.0137332	0.689845	0.101	0.035	1	Svbp	0.049568	0.491111	0.491	0.302	1	Lrba	0.0516623	-0.255451	0	0.176	1	Cand1	0.0286194	-0.267278	0.113	0.184	1
Stk11	0.27878	0.28245	0.203	0.184	1	Fabp5	0.0294547	-0.455637	0.44	0.744	1	Arhgef12	0.0137802	-0.33232	0.74	0.838	1	Smarcc1	0.0496366	-0.57345	0.189	0.372	1	Fcrl1	0.0516623	-0.285484	0	0.176	1	Srrd	0.0291657	-0.314559	0.075	0.135	1
Rida	0.278894	0.381587	0.46	0.439	1	Ubqln1	0.0296499	-0.424188	0.04	0.244	1	Zfp703	0.0137934	-0.270703	0.13	0.237	1	Ddhd1	0.050013	0.489839	0.245	0.093	1	Mllt11	0.0516623	-0.415516	0	0.176	1	Raf1	0.0293898	0.254365	0.264	0.177	1
Pabpc1	0.291836	0.344022	0.391	0.389	1	Crybb1	0.0297301	-0.412534	0	0.165	1	Rpl38	0.0139165	0.413027	0.876	0.89	1	Arhgap19	0.0502001	0.419212	0.17	0.047	1	Metap1	0.0516623	-0.343258	0	0.176	1	Klhl6	0.0298679	-0.292756	0.221	0.298	1
Actb	0.279184	0.387456	0.851	0.851	1	Atp5g3	0.0296692	-0.630905	0.36	0.659	1	Myo6	0.0138592	-0.476846	0.456	0.584	1	Cd79b	0.0501679	-0.851007	0.245	0.442	1	Ank2	0.0516623	-0.360173	0	0.176	1	Jagn1	0.0298106	0.259996	0.245	0.163	1
Pfkm	0.297119	0.25197	0.451	0.471	1	Cdipt	0.0297301	-0.48667	0	0.165	1	Ccnl2	0.0139753	-0.345039	0.426	0.584	1	Tnpo3	0.050311	-0.377582	0.17	0.349	1	Ccnc	0.0516623	-0.338831	0	0.176	1	Sphk2	0.0302582	0.290106	0.151	0.085	1
Srsf3	0.297642	0.291925	0.477	0.48	1	Bcl9l	0.0297301	-0.703774	0	0.165	1	Klf13	0.0141445	0.424123	0.627	0.613	1	Iars2	0.0503187	-0.269443	0.075	0.209	1	Stoml2	0.0516623	-0.356599	0	0.176	1	Sfr1	0.0303205	0.271198	0.353	0.255	1
Vegfa	0.306368	0.307315	0.651	0.684	1	Arid4a	0.0297301	-0.585009	0	0.165	1	Mcf2l	0.014219	0.44979	0.633	0.549	1	Rnf169	0.0504218	0.44551	0.208	0.07	1	Pqlc2	0.0516623	-0.349779	0	0.176	1	Tagln2	0.0303591	-0.363145	0.071	0.128	1
Atp11a	0.30912	0.251057	0.169	0.146	1	Rpp14	0.0297301	-0.523789	0	0.165	1	Usp33	0.0143333	-0.299311	0.195	0.318	1	Nomo1	0.0509285	0.28867	0.132	0.023	1	Aldh4a1	0.0516623	-0.280363	0	0.176	1	Akt2	0.0305498	-0.265526	0.092	0.156	1
Etnk1	0.311295	0.253526	0.606	0.623	1	H2-D1	0.0297301	-0.480716	0	0.165	1	Myl6	0.0143762	0.253634	0.917	0.919	1	Iqcc	0.0512735	-0.292518	0.019	0.116	1	Mtor	0.0516623	-0.451371	0	0.176	1	Taok3	0.030568	0.28039	0.32	0.234	1
Bhlhe41	0.316396	0.253108	0.446	0.485	1	Tnfaip8	0.0297301	-0.439288	0	0.165	1	Anp32a	0.0144088	-0.343404	0.645	0.757	1	Exoc8	0.0512735	-0.615338	0.019	0.116	1	Mapk10	0.0516623	-0.264795	0	0.176	1	Hist1h2be	0.0309766	0.281966	0.139	0.071	1
Ndufc1	0.321233	0.330213	0.486	0.561	1	Srsf9	0.029837	-0.500117	0.08	0.293	1	Cx3cr1	0.0145458	-0.662832	0.207	0.324	1	Entpd7	0.0512735	-0.374958	0.019	0.116	1	Chek2	0.0516623	-0.328038	0	0.176	1	Trit1	0.0315661	-0.264204	0.066	0.121	1
Mprip	0.321371	0.25797	0.38	0.371	1	Slc12a6	0.0299929	-0.620747	0.08	0.287	1	Cd33	0.0145464	-0.269117	0.178	0.301	1	Wtap	0.0513508	-0.57072	0.302	0.512	1	Ttc28	0.0516623	-0.380475	0	0.176	1	Tmcc1	0.0316984	0.272133	0.358	0.262	1
Gabpb2	0.323903	0.305731	0.149	0.132	1	Smim10l1	0.0300111	-0.425246	0.16	0.445	1	Sema6a	0.0145518	-0.510122	0.379	0.48	1	Prorsd1	0.0517322	-0.653433	0.264	0.419	1	Crybb1	0.0516623	-0.592506	0	0.176	1	Ddx6	0.0317121	-0.282574	0.555	0.652	1
Sema4b	0.328938	0.286565	0.357	0.363	1	Atp1a2	0.0302731	-0.477204	0.68	0.909	1	Ctsb	0.014704	-0.298948	0.444	0.601	1	Zfp24	0.0517921	-0.2938	0.075	0.209	1	Fbxl18	0.0516623	-0.262	0	0.176	1	Klhl7	0.0320142	-0.29107	0.146	0.227	1
Gpd1	0.33601	0.294579	0.086	0.111	1	Rps28	0.0304222	0.302776	1	0.994	1	Gucy1a2	0.0151799	-0.294734	0.041	0.11	1	Ang	0.0519364	0.507973	0.415	0.279	1	Plxnd1	0.0516623	-0.500238	0	0.176	1	Atg2a	0.0329223	-0.253482	0.099	0.163	1
Psma5	0.330221	0.315503	0.24	0.219	1	Atp2c1	0.0303808	-0.672346	0.08	0.287	1	Rbl2	0.0148268	-0.290753	0.154	0.266	1	Itpripl1	0.0518513	0.668439	0.208	0.07	1	Pms2	0.0516623	-0.48647	0	0.176	1	Gclc	0.0324097	-0.483381	0.221	0.298	1
Afdn	0.345542	0.318886	0.229	0.222	1	Clpp	0.0304759	-0.387899	0.04	0.244	1	Hnrnpu	0.0152032	-0.262926	0.728	0.867	1	Hsp90ab1	0.0526589	0.324575	0.981	1	1	Gm20692	0.0516623	-0.540195	0	0.176	1	Chka	0.0330811	0.299898	0.245	0.163	1
Ppdpf	0.352313	0.328451	0.237	0.281	1	Echs1	0.0305755	-0.576455	0.04	0.238	1	Clip1	0.015316	0.47392	0.68	0.642	1	Iglc3	0.0528122	-0.737945	0.151	0.326	1	Pak4	0.0516623	-0.297847	0	0.176	1	Dnajc5	0.0337287	0.263203	0.402	0.319	1
Capns1	0.349827	0.355708	0.249	0.237	1	Scrg1	0.0305212	-0.505598	0.2	0.457	1	Gns	0.0152907	-0.355609	0.284	0.41	1	4833438C02Rik	0.0527807	0.287152	0.132	0.023	1	Meis3	0.0516623	-0.371607	0	0.176	1	Etv1	0.0336157	-0.33434	0.186	0.255	1
Ubl5	0.349645	0.365406	0.451	0.532	1	Papola	0.0305178	-0.649205	0.08	0.28	1	Tinagl1	0.0152544	0.480713	0.586	0.497	1	Eci2	0.0526589	-0.501591	0.113	0.256	1	Mical3	0.0516623	-0.483484	0	0.176	1	Dhx8	0.0331481	-0.385674	0.151	0.227	1
Rpl34	0.32864	0.424142	0.603	0.643	1	Gnao1	0.030243	-0.337662	0.36	0.677	1	Bhlhe40	0.0146641	0.368782	0.302	0.202	1	Pld3	0.0517921	-0.262042	0.075	0.209	1	Taf6	0.0516623	-0.511118	0	0.176	1	Acadsb	0.0317845	0.320829	0.169	0.099	1
Rpl36a	0.333217	0.464742	0.403	0.43	1	Crk	0.0303808	-0.577664	0.08	0.287	1	Bin2	0.0151782	-0.391192	0.142	0.249	1	Zranb1	0.0518651	-0.308142	0.189	0.372	1	Paip2b	0.0516623	-0.329367	0	0.176	1	Polr1a	0.0324845	-0.269079	0.099	0.163	1
Uba5	0.368549	0.251848	0.226	0.222	1	Trappc4	0.030608	-0.425043	0.08	0.293	1	St3gal5	0.015327	-0.256239	0.178	0.295	1	Ldah	0.0529504	-0.391285	0.151	0.302	1	Ap3s2	0.0516623	-0.291914	0	0.176	1	Slc39a1	0.034045	0.310283	0.252	0.177	1
Pdap1	0.377569	0.283906	0.254	0.298	1	Igfbp2	0.0306514	-0.690918	0.04	0.22	1	Klhl2	0.015619	0.366795	0.391	0.306	1	Sri	0.0531795	-0.373956	0.491	0.674	1	Myo7a	0.0516623	-0.40992	0	0.176	1	Dnajc21	0.0341383	0.358127	0.146	0.078	1
Gjc3	0.386687	0.264685	0.111	0.094	1	Smpdl3a	0.0306514	-0.558797	0.04	0.22	1	Tbcel	0.0156244	-0.3745	0.142	0.237	1	Skil	0.0532497	0.45515	0.604	0.419	1	Pgm2l1	0.0516623	-0.643142	0	0.176	1	Gpr84	0.0342173	-0.299583	0.231	0.326	1
Trf	0.397776	0.582679	0.106	0.135	1	Syf2	0.030773	-0.603769	0.08	0.287	1	Dock10	0.0156276	-0.360873	0.189	0.301	1	Nsmce4a	0.0533015	-0.385853	0.075	0.209	1	Hsd3b7	0.0516623	-0.324786	0	0.176	1	1810026B05Rik	0.0342684	-0.250662	0.329	0.418	1
Calm2	0.412561	0.321008	0.417	0.494	1	Prdx6	0.0308753	-0.507092	0.4	0.738	1	Rnf11	0.0156512	0.499935	0.402	0.306	1	Edrf1	0.0533015	-0.403804	0.075	0.209	1	Gas6	0.0516623	-0.336414	0	0.176	1	Cradd	0.0343289	-0.308834	0.082	0.142	1
Nudt4	0.415873	0.268913	0.094	0.117	1	Pea15a	0.0309277	-0.44087	0.4	0.689	1	Mertk	0.0156731	-0.334191	0.32	0.451	1	Ccdc88b	0.0533146	0.443644	0.208	0.07	1	Trappc11	0.0516623	-0.583533	0	0.176	1	Gm32849	0.0343833	-0.294251	0.118	0.184	1
Ftl1	0.42016	0.256693	0.597	0.719	1	Prkar1a	0.0315835	-0.589719	0.24	0.482	1	Abl2	0.0158113	-0.286471	0.142	0.243	1	Ik	0.0533442	-0.282145	0.283	0.488	1	Ccdc130	0.0516623	-0.346741	0	0.176	1	Ankrd12	0.0348923	0.282095	0.428	0.333	1
Fnbp1l	0.427385	0.306168	0.303	0.298	1	Pomp	0.0319659	-0.452961	0.24	0.555	1	Mplkip	0.0158715	-0.339937	0.195	0.306	1	Rarg	0.053406	-0.436048	0.019	0.116	1	Orc6	0.0516623	-0.275745	0	0.176	1	Hsp90aa1	0.0349943	0.253497	0.56	0.482	1
Map3k4	0.431093	0.259411	0.166	0.149	1	Epn1	0.0320213	-0.508704	0.2	0.451	1	Otulinl	0.0159524	-0.275821	0.183	0.301	1	Atp8b4	0.0534074	-0.28867	0.057	0.186	1	Fut4	0.0516623	-0.313166	0	0.176	1	Fyco1	0.0350533	-0.357511	0.184	0.262	1
Rpl23a	0.433801	0.31861	0.611	0.696	1	Med24	0.0320845	0.649743	0.12	0.03	1	Adamts1	0.015958	0.452624	0.355	0.249	1	Zfp362	0.0534074	0.298775	0.17	0.047	1	Timm29	0.0516623	-0.258076	0	0.176	1	Atp6v1c1	0.0352335	0.276831	0.386	0.298	1
Gk	0.440105	0.265219	0.329	0.339	1	Rp9	0.0323086	-0.525133	0.04	0.238	1	Safb	0.016055	-0.277908	0.278	0.422	1	Slc25a11	0.0534735	0.558572	0.415	0.256	1	Gm17749	0.0516623	-0.299227	0	0.176	1	Dlg1	0.0353392	-0.383431	0.146	0.22	1
Gm20342	0.442036	0.28256	0.303	0.319	1	Ywhag	0.0324352	-0.448611	0.24	0.549	1	Nav3	0.0161254	-0.640308	0.166	0.26	1	H2-Aa	0.0535614	0.321294	0.981	0.953	1	Plscr1	0.0516623	-0.293482	0	0.176	1	Rbm4b	0.0356644	0.311416	0.247	0.17	1
Cfl1	0.459008	0.252705	0.563	0.655	1	Mrpl17	0.0325458	-0.715924	0.08	0.28	1	Id1	0.016318	0.432909	0.787	0.763	1	Tars	0.0543906	-0.387595	0.094	0.233	1	Tfdp2	0.0516623	-0.583089	0	0.176	1	R3hdm2	0.035693	-0.381423	0.306	0.397	1
Rpl38	0.470459	0.282104	0.651	0.725	1	Nsf	0.0327548	-0.54365	0.04	0.238	1	Selenow	0.0165429	0.369426	0.663	0.601	1	Pilra	0.0550741	0.39848	0.17	0.047	1	Trmt11	0.0516623	-0.361926	0	0.176	1	Usp36	0.0370322	-0.253767	0.104	0.17	1
Mtch2	0.466425	0.290941	0.506	0.553	1	Pde2a	0.0326106	-0.567553	0.08	0.293	1	Tmem71	0.0164557	-0.278014	0.059	0.139	1	Zfp277	0.0548122	0.333007	0.208	0.07	1	Zc3h12d	0.0516623	-0.299203	0	0.176	1	Rnf187	0.0367591	0.304446	0.278	0.199	1
Eif4e	0.475963	0.335066	0.231	0.222	1	Magt1	0.0329051	-0.678265	0.04	0.22	1	Cpeb2	0.0167175	-0.256299	0.112	0.208	1	Lmo4	0.0552427	-0.487528	0.302	0.488	1	Dapk3	0.0516623	-0.359701	0	0.176	1	Tomm6	0.0371937	0.281422	0.438	0.355	1
Rgs7bp	0.462678	0.446141	0.249	0.298	1	Idi1	0.0325746	-0.472287	0.12	0.36	1	Atrx	0.0163861	-0.250054	0.84	0.89	1	Myadm	0.0545168	0.426667	0.585	0.372	1	Ip6k2	0.0516623	-0.38967	0	0.176	1	Dnajc18	0.0360351	-0.263141	0.099	0.163	1
Dynll1	0.483344	0.384082	0.64	0.675	1	Mad2l2	0.0329982	0.572103	0.12	0.03	1	Grn	0.0168586	-0.31921	0.444	0.601	1	Rab18	0.0553093	-0.340217	0.151	0.326	1	8430429K09Rik	0.0516623	-0.342969	0	0.176	1	Rgs7bp	0.0372641	-0.368228	0.125	0.191	1
Tmem258	0.484094	0.267736	0.209	0.196	1	Zfp87	0.0329982	0.572523	0.12	0.03	1	Ccp110	0.0172031	0.474026	0.178	0.092	1	Gimap3	0.0556121	-0.253445	0.019	0.116	1	Slc35e4	0.0516623	-0.322253	0	0.176	1	Ptpra	0.0378481	-0.303835	0.595	0.695	1
Dip2b	0.495938	0.26716	0.271	0.33	1	Tomm20	0.0331359	-0.569312	0.24	0.506	1	Dlg1	0.0172875	-0.25907	0.178	0.289	1	Cep63	0.0558692	-0.355488	0.094	0.233	1	Gm5431	0.0516623	-0.349767	0	0.176	1	Nop9	0.0380078	-0.27566	0.061	0.113	1
Esd	0.51545	0.256914	0.183	0.173	1	Ly6h	0.0332188	-0.690122	0.08	0.287	1	Nampt	0.017296	-0.383214	0.55	0.682	1	Sla	0.0562384	-0.364989	0.264	0.465	1	Slc36a1	0.0516623	-0.278903	0	0.176	1	Spag9	0.0383615	-0.323492	0.504	0.574	1
Rhobtb2	0.526851	0.309981	0.171	0.164	1	Arhgap35	0.0333413	-0.571042	0.04	0.213	1	Nckap1l	0.0174657	-0.266945	0.13	0.231	1	Smim26	0.0563448	0.462947	0.208	0.07	1	Rtn4rl1	0.0516623	-0.519688	0	0.176	1	Slc15a3	0.0385016	-0.317613	0.304	0.39	1
Sorbs2	0.539884	0.295057	0.254	0.249	1	Naa15	0.0334186	-0.454911	0	0.159	1	Lpcat2	0.0174903	-0.476192	0.178	0.283	1	Gpr132	0.0566542	0.274418	0.132	0.023	1	Pex12	0.0516623	-0.488545	0	0.176	1	Stk11	0.0387443	-0.362963	0.151	0.22	1
Them4	0.553128	0.420307	0.24	0.234	1	Ube2j1	0.0334186	-0.401042	0	0.159	1	Zfp62	0.0175231	-0.262685	0.183	0.295	1	Eif3j1	0.0566718	-0.682405	0.245	0.442	1	Ypel2	0.0516623	-0.445369	0	0.176	1	Erap1	0.038948	-0.266841	0.205	0.291	1
Supt16	0.555279	0.349056	0.26	0.266	1	Paqr7	0.0334186	-0.441203	0	0.159	1	Slc40a1	0.0175311	-0.282175	0.775	0.861	1	Inpp4a	0.0568464	0.391381	0.245	0.093	1	Hlf	0.0516623	-0.339718	0	0.176	1	Rnf167	0.0396635	0.251296	0.424	0.362	1
Ywhae	0.558167	0.267046	0.72	0.754	1	Ddost	0.0334186	-0.446459	0	0.159	1	Net1	0.0176546	0.271433	0.503	0.41	1	Tmed10	0.0571957	0.559444	0.623	0.581	1	Cox11	0.0516623	-0.27263	0	0.176	1	Uvssa	0.0399169	-0.270539	0.122	0.191	1
Drp2	0.561681	0.266194	0.126	0.117	1	Ikzf5	0.0334186	-0.469239	0	0.159	1	Gcnt2	0.0177891	0.371103	0.408	0.318	1	Myo1e	0.0573813	-0.554691	0.094	0.233	1	Naglu	0.0516623	-0.261359	0	0.176	1	Pisd	0.040275	-0.28149	0.127	0.199	1
Ugp2	0.576959	0.337726	0.531	0.579	1	Cbfa2t3	0.0334186	-0.570778	0	0.159	1	Dock2	0.0181315	-0.284422	0.107	0.197	1	Bclaf1	0.0574281	-0.402611	0.509	0.767	1	Sgsh	0.0516623	-0.335537	0	0.176	1	Armc5	0.0407	-0.348644	0.155	0.227	1
Rps25	0.559422	0.376627	0.514	0.646	1	Cnot4	0.0334186	-0.506559	0	0.159	1	Rpl36	0.0177235	0.369579	0.817	0.844	1	Gimap6	0.0573813	-0.809272	0.094	0.233	1	Socs7	0.0516623	-0.348929	0	0.176	1	Dctn5	0.0400521	0.302446	0.252	0.17	1
Fkbp4	0.58395	0.283794	0.24	0.228	1	Rb1	0.0334186	-0.455128	0	0.159	1	Rnf187	0.0182342	-0.261399	0.343	0.497	1	Gps2	0.0579226	-0.528513	0.264	0.442	1	Cmpk2	0.0516623	-0.444872	0	0.176	1	Stk4	0.0414411	-0.35004	0.292	0.369	1
Ywhah	0.58026	0.311379	0.231	0.234	1	Nkiras1	0.0334186	-0.562079	0	0.159	1	Acsl3	0.0181803	-0.580897	0.308	0.428	1	Usp1	0.0579128	0.487947	0.208	0.07	1	E2f6	0.0516623	-0.301469	0	0.176	1	Eif3a	0.0408437	-0.404252	0.456	0.532	1
Emc9	0.584786	0.270965	0.151	0.146	1	Lcp1	0.0334186	-0.636045	0	0.159	1	Prex1	0.0182476	-0.254013	0.213	0.329	1	Suds3	0.0580089	-0.288432	0.132	0.279	1	Dtd2	0.0516623	-0.255237	0	0.176	1	Pcif1	0.0418702	-0.266978	0.188	0.262	1
Baz1b	0.592379	0.257259	0.4	0.427	1	Mettl26	0.0334186	-0.73659	0	0.159	1	Slc7a5	0.018361	-0.255369	0.799	0.85	1	Avl9	0.0583024	-0.393548	0.113	0.256	1	Dnaaf2	0.0516623	-0.511718	0	0.176	1	Clcn5	0.0419589	-0.28111	0.129	0.191	1
Fam76a	0.601691	0.273072	0.166	0.164	1	Chn2	0.0337407	1.28764	0.2	0.079	1	Gatm	0.018571	0.53497	0.71	0.717	1	Gps1	0.0583024	-0.462881	0.113	0.256	1	2310015A10Rik	0.0516623	-0.36787	0	0.176	1	Ighm	0.042591	-0.307964	0.562	0.645	1
Rps4x	0.603005	0.373464	0.48	0.553	1	Gm2a	0.0338653	-0.619744	0.08	0.293	1	Fth1	0.0186099	0.291941	0.905	0.884	1	Fnip1	0.058483	0.298071	0.396	0.209	1	Zfp839	0.0516623	-0.67091	0	0.176	1	Garnl3	0.0426666	-0.361357	0.231	0.305	1
Fam20a	0.605434	0.320739	0.4	0.43	1	Rpl37a	0.0338902	0.270576	1	0.994	1	Susd3	0.0187963	-0.363844	0.124	0.22	1	Rdh14	0.058678	0.287962	0.132	0.023	1	B4galt7	0.0516623	-0.360146	0	0.176	1	Vps26a	0.0434153	-0.284618	0.188	0.262	1
Mrpl20	0.621118	0.278739	0.249	0.295	1	Zfp385b	0.0339341	0.559736	0.12	0.03	1	Idh2	0.0190691	-0.262706	0.136	0.237	1	Spidr	0.058678	0.29652	0.132	0.023	1	Isca1	0.0516623	-0.386078	0	0.176	1	G3bp2	0.0435427	-0.319284	0.501	0.56	1
Gng5	0.633909	0.293011	0.6	0.673	1	Tcea1	0.0343634	-0.259167	0.08	0.311	1	Rps28	0.0191646	0.366115	0.787	0.763	1	Mapk1ip1l	0.0590581	0.419652	0.34	0.186	1	Zfp748	0.0516623	-0.327661	0	0.176	1	Snx18	0.0442671	-0.269524	0.633	0.674	1
Cct8	0.624454	0.311774	0.246	0.249	1	Akap6	0.0343243	-0.677577	0.04	0.22	1	Tet1	0.0191387	-0.383943	0.071	0.15	1	Coro1b	0.058678	0.325693	0.132	0.023	1	Platr25	0.0516623	-0.313987	0	0.176	1	Map3k1	0.0437069	-0.321306	0.268	0.348	1
Ppp4c	0.635994	0.259859	0.151	0.146	1	Baalc	0.0345588	-0.575033	0.28	0.585	1	Rpl35a	0.0195279	0.344698	0.882	0.879	1	Prxl2c	0.0594787	-0.441064	0.189	0.326	1	Atg10	0.0516623	-0.256229	0	0.176	1	St3gal5	0.0453101	-0.283437	0.482	0.539	1
Elof1	0.643253	0.364693	0.129	0.146	1	Fcho2	0.0347789	-0.584336	0.04	0.226	1	Ruvbl1	0.0195704	0.322454	0.237	0.145	1	Elk4	0.0595114	-0.378553	0.151	0.302	1	Mocs2	0.0516623	-0.329611	0	0.176	1	Stxbp2	0.0457314	-0.251224	0.068	0.121	1
Ubb	0.645907	0.267572	0.791	0.868	1	Anp32a	0.0347835	-0.522356	0.2	0.457	1	Mat2b	0.0197517	-0.257636	0.385	0.52	1	Kmt2d	0.0595114	0.53461	0.283	0.14	1	Fermt2	0.0516623	-0.284602	0	0.176	1	Etfdh	0.0458582	0.267844	0.129	0.071	1
Rhob	0.652812	0.405866	0.46	0.535	1	Akap7	0.0347925	-0.719723	0.04	0.213	1	Rps21	0.0201474	0.332198	0.899	0.896	1	Lncpint	0.059517	0.411452	0.208	0.07	1	Cenpj	0.0516623	-0.327737	0	0.176	1	Zscan26	0.0462376	0.268997	0.306	0.227	1
Grid2	0.654206	0.265407	0.343	0.354	1	Osbpl6	0.0348926	0.631482	0.12	0.03	1	Dek	0.0203652	-0.290088	0.544	0.688	1	Gm15503	0.059517	0.347586	0.208	0.07	1	Dis3	0.0516623	-0.37196	0	0.176	1	Timm9	0.0468858	-0.262245	0.16	0.234	1
Immt	0.679038	0.250425	0.383	0.415	1	Rgcc	0.0349828	1.19647	0.4	0.274	1	Zfp652	0.0204468	-0.27249	0.408	0.52	1	Skp1a	0.0597963	-0.421577	0.358	0.558	1	Utp23	0.0516623	-0.329174	0	0.176	1	Dcaf8	0.0470907	-0.276447	0.372	0.468	1
2004-09-01	0.688597	0.598927	0.269	0.298	1	Fam102b	0.0353821	-0.522112	0.08	0.287	1	Lrp1	0.0205831	-0.455655	0.219	0.329	1	Laptm4a	0.0600422	0.440589	0.717	0.581	1	Pou6f1	0.0516623	-0.260615	0	0.176	1	Cep170	0.0481049	-0.312838	0.489	0.567	1
Gabarapl2	0.697046	0.375559	0.411	0.447	1	Polr2g	0.0354308	-0.781119	0.08	0.268	1	Chsy1	0.0209438	-0.335891	0.101	0.185	1	Sec23ip	0.0603365	0.382202	0.17	0.047	1	Top3b	0.0516623	-0.256133	0	0.176	1	Atp5d	0.0483974	0.288822	0.471	0.383	1
Prdx1	0.71507	0.28198	0.743	0.813	1	Trim37	0.0355412	-0.537708	0.2	0.457	1	Hnrnpk	0.0212994	-0.294659	0.757	0.884	1	Mob3c	0.0605075	-0.397904	0.094	0.233	1	Sec22a	0.0516623	-0.273107	0	0.176	1	Ctbp2	0.0486468	-0.35257	0.259	0.333	1
Kif3a	0.712675	0.331013	0.234	0.257	1	mt-Nd3	0.0354537	-0.686895	0.64	0.835	1	Thap12	0.0211222	-0.309572	0.172	0.283	1	Lonp2	0.0603365	-0.257261	0.057	0.186	1	2510002D24Rik	0.0516623	-0.296024	0	0.176	1	Jak1	0.0484919	-0.34251	0.52	0.603	1
Atp5md	0.719183	0.302188	0.54	0.594	1	Ddx3x	0.0356246	-0.444102	0.12	0.354	1	Rras2	0.0214846	-0.261586	0.148	0.249	1	Lrrc40	0.0607614	0.304289	0.132	0.023	1	Mlst8	0.0516623	-0.297517	0	0.176	1	Nsmaf	0.0487052	-0.294244	0.191	0.262	1
Rpl24	0.748477	0.349577	0.617	0.693	1	Mfn2	0.0357896	-0.634627	0.04	0.213	1	Edn3	0.0214938	-0.328018	0.16	0.266	1	Ndufa8	0.0611805	0.464259	0.491	0.326	1	Ppard	0.0516623	-0.353449	0	0.176	1	Ddx3x	0.0487608	-0.436739	0.574	0.603	1
Atp5e	0.749866	0.259868	0.571	0.635	1	Grin2b	0.035829	-0.613559	0.08	0.287	1	Secisbp2	0.0214947	-0.283075	0.13	0.237	1	Cnot6	0.0613001	0.38709	0.34	0.163	1	Kank3	0.0516623	-0.552207	0	0.176	1	Smim11	0.0487908	0.267078	0.247	0.177	1
Ccnd2	0.753249	0.27513	0.151	0.173	1	Rbx1	0.0358726	-0.57399	0.32	0.598	1	Ikzf1	0.0216014	-0.316546	0.142	0.243	1	Prkx	0.0613074	-0.271277	0.113	0.256	1	1110038B12Rik	0.0516623	-0.573622	0	0.176	1	Chordc1	0.0488382	0.283653	0.372	0.298	1
Rpsa	0.753656	0.253641	0.577	0.646	1	Trim46	0.0358741	0.779559	0.12	0.03	1	Plxdc2	0.0216347	-0.460211	0.249	0.364	1	Mta1	0.06141	-0.379387	0.075	0.209	1	Cenpq	0.0516623	-0.371104	0	0.176	1	Uckl1	0.0489015	0.292909	0.144	0.085	1
Gng10	0.77433	0.278286	0.197	0.199	1	Gga3	0.036879	0.340832	0.12	0.03	1	Smap2	0.0222244	-0.364967	0.325	0.462	1	Dek	0.0619058	-0.496055	0.472	0.605	1	Ammecr1l	0.0516623	-0.33669	0	0.176	1	Traf5	0.0519382	0.255493	0.184	0.121	1
Phkb	0.757354	0.282642	0.343	0.38	1	Hsp90ab1	0.0364331	-0.490032	0.6	0.817	1	Zyx	0.0221314	0.451549	0.213	0.139	1	Slc20a1	0.0618259	-0.252951	0.038	0.14	1	Socs5	0.0516623	-0.302933	0	0.176	1	Cpne3	0.0504758	-0.329325	0.28	0.369	1
Snhg14	0.769307	0.286513	0.351	0.392	1	Nol7	0.0366997	-0.405712	0.16	0.409	1	Cbx6	0.0221756	-0.362579	0.243	0.37	1	Dcaf12	0.0618455	-0.319291	0.226	0.372	1	Gm9993	0.0516623	-0.301419	0	0.176	1	Nf1	0.0510948	-0.331829	0.24	0.305	1
Cenpx	0.754496	0.489358	0.109	0.123	1	Ap1s1	0.0363298	-0.569248	0.16	0.384	1	Hexb	0.0218938	-0.614973	0.254	0.364	1	Chd1	0.061683	-0.486831	0.302	0.465	1	Rasgrp3	0.0516623	-0.328981	0	0.176	1	Cox10	0.0495299	-0.37793	0.068	0.121	1
Tspyl1	0.77521	0.272142	0.163	0.167	1	Abca2	0.0371244	0.697814	0.16	0.055	1	Ddx17	0.022272	-0.259369	0.633	0.786	1	Havcr2	0.0619853	0.333789	0.302	0.14	1	Bin1	0.0516623	-0.634246	0	0.176	1	Ddx42	0.0519488	-0.26988	0.245	0.326	1
Ilkap	0.78268	0.277778	0.166	0.173	1	Sox11	0.0371581	-0.484613	0.04	0.232	1	Crybb3	0.0226086	0.265347	0.118	0.052	1	Tcf3	0.0623183	-0.458532	0.151	0.302	1	Eif1a	0.0516623	-0.734385	0	0.176	1	Tle5	0.0524198	0.256508	0.402	0.319	1
Tomm6	0.7794	0.341472	0.397	0.433	1	Rras	0.0371244	0.971185	0.16	0.055	1	Pou2f2	0.0223617	-0.267604	0.166	0.283	1	Rps18	0.0623138	-0.276938	0.962	0.977	1	Hars	0.0516623	-0.37409	0	0.176	1	Arid4b	0.0522789	-0.293008	0.228	0.298	1
Ccdc34	0.784314	0.332228	0.217	0.234	1	Ift20	0.0371984	-0.595313	0.08	0.287	1	Olfml3	0.0226112	-0.456437	0.178	0.283	1	Gyg	0.062836	0.324642	0.208	0.07	1	Ctdp1	0.0516623	-0.309027	0	0.176	1	Zbtb38	0.0533013	-0.374237	0.28	0.34	1
Ip6k1	0.787426	0.267009	0.269	0.287	1	Psmd7	0.0372613	-0.522609	0.04	0.226	1	Sipa1	0.0226468	-0.307754	0.497	0.618	1	Ago1	0.0628573	-0.293945	0.113	0.256	1	Zfp236	0.0516623	-0.322376	0	0.176	1	Ifi35	0.0539034	0.299496	0.144	0.085	1
Tpm3	0.795863	0.32459	0.363	0.395	1	Brd2	0.0373354	-0.548962	0.16	0.378	1	Abhd12	0.0226957	-0.288247	0.26	0.382	1	Rbmx	0.0628573	0.422353	0.245	0.093	1	Nanos1	0.0516623	-0.521268	0	0.176	1	Aftph	0.054034	0.265318	0.532	0.418	1
Daglb	0.812224	0.257209	0.186	0.199	1	Clcn3	0.0374823	-0.472846	0.24	0.476	1	Asph	0.022743	-0.298149	0.16	0.26	1	Taf4	0.0631486	-0.292926	0.075	0.209	1	Apool	0.0516623	-0.346855	0	0.176	1	Mrpl46	0.054859	-0.265119	0.094	0.149	1
Fibp	0.824131	0.258873	0.374	0.442	1	Rsrc1	0.0375413	-0.467439	0	0.152	1	Jund	0.0230399	0.55926	0.716	0.734	1	Zfp451	0.0638437	0.422195	0.264	0.116	1	Cyb5r1	0.0519442	-0.288666	0.19	0.529	1	Notch1	0.0559043	-0.27427	0.219	0.298	1
Ptma	0.820929	0.268507	0.651	0.737	1	Ptprj	0.0375413	-0.421265	0	0.152	1	Mef2a	0.0230181	-0.26786	0.675	0.827	1	Tpcn1	0.0634753	0.525316	0.226	0.093	1	Kctd12b	0.0516623	-0.501317	0	0.176	1	Ipo5	0.0556787	-0.292812	0.129	0.191	1
Git2	0.826021	0.273294	0.303	0.333	1	Gm15417	0.0375413	-0.532141	0	0.152	1	Grasp	0.0230535	0.304546	0.45	0.347	1	Trp53i11	0.0638437	-0.370779	0.132	0.279	1	Ssrp1	0.0519442	-0.812625	0.238	0.471	1	Dusp11	0.0564844	0.258701	0.44	0.355	1
Cse1l	0.828738	0.276149	0.103	0.102	1	Lyrm2	0.0375413	-0.437738	0	0.152	1	Cotl1	0.0230983	-0.282939	0.142	0.249	1	Mrps21	0.063944	-0.392601	0.321	0.488	1	Ccdc124	0.0519442	-0.363013	0.19	0.529	1	Pcbp1	0.0567566	0.267564	0.591	0.518	1
Dclk1	0.829646	0.393699	0.751	0.801	1	Yipf1	0.0375413	-0.46832	0	0.152	1	Numb	0.0234145	-0.279366	0.278	0.41	1	Hmox2	0.0651047	0.350008	0.434	0.256	1	Zfp68	0.0520977	-0.405845	0.048	0.294	1	Trir	0.0568971	0.26421	0.438	0.34	1
Odc1	0.868739	0.281946	0.177	0.181	1	Arl6ip4	0.0375413	-0.522562	0	0.152	1	Rps27l	0.0237217	0.321141	0.527	0.451	1	Igsf8	0.0653755	0.491188	0.34	0.163	1	Fdx2	0.0520977	-0.337569	0.048	0.294	1	Arhgdib	0.0571998	-0.282175	0.647	0.681	1
Rpl27	0.836801	0.304785	0.566	0.643	1	Fam76a	0.0375413	-0.52097	0	0.152	1	Mycbp2	0.0235051	-0.253804	0.533	0.676	1	Banf1	0.0651047	-0.328417	0.283	0.442	1	Ipo8	0.0520977	-0.476747	0.048	0.294	1	Rnf145	0.0570073	0.317648	0.188	0.128	1
Higd1a	0.872108	0.346813	0.363	0.395	1	Dock1	0.0375413	-0.487071	0	0.152	1	Psenen	0.0241534	0.381651	0.485	0.434	1	Matr3	0.0654897	-0.398282	0.377	0.535	1	Fbxl20	0.0520977	-0.433505	0.048	0.294	1	Wdfy2	0.0572332	0.278891	0.299	0.227	1
Hopx	0.881147	0.517061	0.22	0.237	1	Rbm6	0.0375413	-0.564232	0	0.152	1	Chd9	0.0242365	-0.404027	0.355	0.468	1	Maf1	0.0658007	-0.319691	0.208	0.372	1	Ndrg2	0.0520977	-0.413447	0.048	0.294	1	Chchd1	0.057591	0.263908	0.249	0.177	1
Capza2	0.900359	0.263659	0.463	0.547	1	Ap3d1	0.0375413	-0.385062	0	0.152	1	Gabarap	0.0244793	0.314237	0.698	0.642	1	Dag1	0.0660544	-0.374061	0.113	0.256	1	Dhrs4	0.0520977	-0.425502	0.048	0.294	1	Ago1	0.0582213	-0.368369	0.264	0.333	1
Fam120a	0.919861	0.282476	0.289	0.304	1	Myh10	0.0375413	-0.531747	0	0.152	1	Tpm3	0.0247333	-0.260768	0.657	0.815	1	Trak1	0.0660544	0.252738	0.245	0.093	1	Hmbox1	0.0520977	-0.38223	0.048	0.294	1	Jmjd6	0.0582715	-0.277617	0.132	0.199	1
Rere	0.931831	0.250648	0.289	0.319	1	Cep19	0.0375413	-0.613356	0	0.152	1	Rpl32	0.0252453	0.430411	0.805	0.798	1	Mrps18b	0.0667477	-0.271316	0.075	0.209	1	Nipbl	0.0524111	-0.4097	0.762	1	1	Rxylt1	0.0600858	-0.375787	0.172	0.227	1
Capzb	0.932803	0.266724	0.243	0.278	1	Sipa1	0.0375413	-0.406385	0	0.152	1	Clec2d	0.0254551	-0.279685	0.728	0.809	1	Itgav	0.0670491	0.368171	0.321	0.163	1	Actb	0.0526699	0.689524	1	1	1	Gas6	0.0603941	-0.283513	0.325	0.411	1
U2af1	0.923545	0.275927	0.223	0.234	1	Phf2	0.0375413	-0.594945	0	0.152	1	Pdia6	0.0251576	-0.309182	0.402	0.538	1	Kank3	0.0662393	-0.34045	0.038	0.14	1	Usp16	0.0523348	-0.574382	0.19	0.471	1	Sdf4	0.0594135	0.301792	0.482	0.404	1
Camk2d	0.923459	0.288028	0.434	0.497	1	Ralgapa1	0.0375413	-0.487943	0	0.152	1	Mtss1	0.0251166	-0.259903	0.533	0.699	1	Rnaseh2b	0.0662393	-0.432325	0.038	0.14	1	Vps37a	0.0523348	-0.62177	0.19	0.471	1	Tmem106b	0.0592607	-0.274194	0.296	0.376	1
Mdh1	0.948385	0.267888	0.486	0.523	1	Yipf6	0.0375413	-0.576819	0	0.152	1	Tnfrsf21	0.0258629	-0.265856	0.201	0.329	1	Pdlim2	0.0670491	0.522633	0.321	0.163	1	Ncbp1	0.0529114	0.50372	0.333	0.059	1	Dazap1	0.0604174	0.277893	0.169	0.106	1
Dars	0.950223	0.273358	0.237	0.254	1	Ndufa6	0.0375453	-0.425852	0.36	0.695	1	Mier1	0.0259807	-0.271467	0.651	0.757	1	Cd24a	0.0671839	-0.74256	0.094	0.233	1	Kctd10	0.0529114	0.409287	0.333	0.059	1	Tmbim6	0.0604585	-0.29711	0.833	0.872	1
Hist1h2bc	0.953713	0.28384	0.534	0.588	1	Rps13	0.0376431	0.435236	1	0.909	1	Efhd2	0.0262076	-0.264402	0.26	0.382	1	Snx18	0.0674553	-0.610545	0.396	0.581	1	Terf2	0.0529114	0.511663	0.333	0.059	1	Rab11fip2	0.0607742	-0.305	0.16	0.227	1
B2m	0.96125	0.28851	0.417	0.48	1	Rapgef4	0.0377989	0.784628	0.68	0.695	1	Tgfbr1	0.0262791	-0.431512	0.314	0.428	1	Arl6ip1	0.0675673	-0.303738	0.623	0.814	1	Ids	0.0530608	-0.771885	0.238	0.529	1	Syk	0.0610438	0.314289	0.355	0.298	1
Rps23	0.993952	0.254296	0.634	0.667	1	6330403K07Rik	0.0381358	-0.57353	0.08	0.287	1	Kat7	0.0270049	-0.441178	0.142	0.237	1	Api5	0.0684772	-0.361209	0.189	0.372	1	Tap1	0.0536306	-0.39866	0.238	0.588	1	Ap1g1	0.061666	-0.276435	0.224	0.305	1
Cdc42bpa	0.970628	0.298198	0.471	0.526	1	Yae1d1	0.0378225	-0.655908	0.04	0.207	1	Fyb	0.0263278	-0.304402	0.172	0.277	1	Snx29	0.067775	-0.392082	0.189	0.326	1	Pfdn1	0.0532781	-0.48408	0.143	0.412	1	Terf2	0.061252	-0.319606	0.115	0.177	1
Psmb4	0.988641	0.329544	0.323	0.351	1	Selenok	0.0379741	-0.274066	0.44	0.774	1	Layn	0.0267163	-0.270133	0.231	0.347	1	Arpc5l	0.0683318	-0.446289	0.34	0.512	1	Trpc4ap	0.0536306	-0.374332	0.238	0.588	1	Plxna4os1	0.0616548	-0.637782	0.139	0.206	1
Pfn1	0.985655	0.335543	0.4	0.447	1	Lrpap1	0.0378572	-0.653473	0.04	0.213	1	Bax	0.026703	0.391774	0.432	0.358	1	Yipf6	0.0681001	0.299036	0.208	0.07	1	Atp5a1	0.0533795	0.563147	0.857	0.706	1	Rprd2	0.0613789	0.256328	0.294	0.227	1
Tpt1	0.9943	0.274437	0.683	0.696	1	Gng12	0.0381887	-0.458145	0.12	0.354	1	Rpe	0.0270779	-0.284248	0.089	0.173	1	Tbcc	0.0685415	-0.337198	0.038	0.14	1	Lmtk2	0.055486	-0.606696	0.095	0.353	1	Sos1	0.0618306	0.258634	0.155	0.099	1
Ndufa11	0.994688	0.312106	0.497	0.541	1	Pip4k2a	0.038254	-0.654553	0.08	0.268	1	Maml3	0.0271165	-0.264752	0.136	0.225	1	Donson	0.0686926	-0.263939	0.057	0.163	1	Chpt1	0.055486	-0.517481	0.095	0.353	1	Hps3	0.0641384	-0.27522	0.513	0.574	1
						Dazap2	0.0383184	-0.363036	0.2	0.47	1	Gnl3	0.0275853	-0.258005	0.107	0.191	1	Haao	0.0698172	-0.513022	0.151	0.302	1	Smc4	0.0556569	0.771667	0.381	0.118	1	Id2	0.0670654	0.293027	0.148	0.092	1
						Ccny	0.0383662	-0.353323	0.08	0.28	1	Galnt15	0.027702	0.37208	0.219	0.139	1	Aff3	0.0708341	-0.318903	0.057	0.163	1	Ssr2	0.0556569	0.581226	0.381	0.118	1	Stip1	0.0681006	0.259814	0.155	0.099	1
						Pin1	0.0389053	-0.543328	0.04	0.207	1	Sema7a	0.027703	0.337487	0.716	0.676	1	Btbd10	0.0708341	-0.310807	0.057	0.163	1	Ube3a	0.0561874	-0.635897	0.381	0.706	1	Clcn3	0.0682093	-0.250676	0.344	0.426	1
						Mrpl18	0.0389053	-0.592302	0.04	0.207	1	Prkag1	0.0277883	0.376807	0.231	0.15	1	Tom1	0.070909	-0.282633	0.038	0.14	1	Rnf166	0.0561874	0.702633	0.667	0.353	1	Usp8	0.0683359	-0.283939	0.485	0.525	1
						Plekhg5	0.038961	0.354211	0.12	0.03	1	Fzd6	0.0278273	-0.318896	0.509	0.653	1	Slc10a3	0.070909	-0.290157	0.038	0.14	1	Ran	0.0562679	-0.498614	0.429	0.824	1	Ubr2	0.0683672	0.270467	0.332	0.262	1
						Glt8d1	0.038961	0.456288	0.12	0.03	1	2900097C17Rik	0.0280528	-0.26746	0.491	0.613	1	2610002M06Rik	0.070909	-0.25006	0.038	0.14	1	Nfkbia	0.0562679	1.08742	0.667	0.529	1	Lgals8	0.069289	-0.421476	0.261	0.326	1
						Eef1d	0.0390526	-0.568925	0.16	0.378	1	Zfp148	0.0282013	-0.268163	0.379	0.514	1	Svil	0.0714026	-0.295964	0.151	0.302	1	Rpl4	0.0563037	-0.420009	0.905	0.941	1	Gm2629	0.0697667	0.252416	0.513	0.447	1
						Neurl1a	0.0391772	-0.776231	0.2	0.421	1	Esam	0.0282526	0.393569	0.781	0.723	1	Baz1a	0.0716229	-0.366891	0.358	0.558	1	Rbm28	0.0567048	-0.736891	0.333	0.647	1	Pot1a	0.0704136	-0.309561	0.115	0.17	1
						Ucp2	0.0393543	-0.483719	0.04	0.226	1	Nadk	0.0284211	0.388877	0.266	0.185	1	Pxk	0.0716731	-0.34287	0.17	0.326	1	Mrpl43	0.057369	-0.445102	0.238	0.529	1	Smad2	0.070858	-0.276682	0.2	0.27	1
						Fam91a1	0.0394385	-0.500255	0.04	0.22	1	Bcl6b	0.028764	0.49548	0.213	0.133	1	Olfm1	0.0718102	-0.4832	0.132	0.279	1	L1cam	0.057369	-0.780713	0.238	0.529	1	Fer	0.0712595	-0.274671	0.167	0.234	1
						Prkar1b	0.0394738	-0.621907	0.04	0.213	1	Cavin1	0.0295583	0.320693	0.669	0.659	1	Pbdc1	0.0720039	0.306185	0.226	0.093	1	Slc50a1	0.0579495	-0.438353	0.048	0.294	1	Vps35	0.0714193	-0.260619	0.426	0.489	1
						Rab5a	0.0395797	-0.58432	0.08	0.287	1	Ro60	0.0295735	-0.279407	0.408	0.526	1	Crybg3	0.0722672	-0.534641	0.189	0.326	1	Tpcn1	0.0579495	-0.37537	0.048	0.294	1	Rsrc1	0.0724711	-0.310641	0.233	0.305	1
						Uqcrb	0.0396203	0.577817	0.88	0.823	1	B3gnt2	0.0296367	0.428829	0.627	0.59	1	Tmco3	0.0724618	0.290742	0.189	0.07	1	Pgghg	0.0579495	-0.325173	0.048	0.294	1	Aarsd1	0.073274	-0.285519	0.12	0.177	1
						Nr4a2	0.0396328	0.874983	0.16	0.055	1	AC149090.1	0.0296975	-0.285528	0.556	0.671	1	Rnase6	0.0727883	-0.880936	0.321	0.488	1	Nudt16	0.0579495	-0.270365	0.048	0.294	1	Diaph2	0.0741475	-0.265947	0.379	0.454	1
						Tmem59	0.0401764	-0.422396	0.24	0.518	1	Ctdnep1	0.0298516	0.379524	0.349	0.272	1	Sra1	0.0728758	0.526443	0.34	0.186	1	Vrk2	0.0579495	-0.310653	0.048	0.294	1	Emc7	0.0750303	0.298766	0.442	0.39	1
						Spcs1	0.0403534	-0.363242	0.16	0.421	1	Cpd	0.0300096	-0.288425	0.538	0.711	1	Bcl2a1a	0.0730173	0.729266	0.283	0.14	1	Hmgn1	0.0579495	-0.321127	0.048	0.294	1	Arl8b	0.0756292	-0.499469	0.424	0.482	1
						Trim44	0.0404437	-0.616033	0.12	0.354	1	Dlc1	0.0300632	0.268095	0.751	0.688	1	Arid4b	0.0731489	-0.370979	0.264	0.442	1	Eif4ebp3	0.0579495	-0.267636	0.048	0.294	1	Cox19	0.0757199	0.276915	0.104	0.057	1
						Gm49980	0.0405003	0.809236	0.16	0.055	1	Stard13	0.0301705	0.338244	0.331	0.243	1	Ets2	0.0733432	-0.296841	0.038	0.14	1	Zfp407	0.0579495	-0.323988	0.048	0.294	1	Ncl	0.0765739	-0.329281	0.558	0.645	1
						Bzw1	0.0406565	-0.348318	0.12	0.329	1	Rgl1	0.0307382	-0.326355	0.302	0.416	1	Akr1b3	0.0736933	-0.296324	0.264	0.465	1	Mrps26	0.0581236	-0.668659	0.143	0.412	1	Cdk19	0.0780561	-0.34704	0.216	0.277	1
						Snx6	0.0410937	-0.451734	0.04	0.22	1	Lcorl	0.0312841	-0.319516	0.331	0.434	1	Crebbp	0.0737914	-0.299237	0.396	0.628	1	Siva1	0.0581236	-0.74804	0.143	0.412	1	Comtd1	0.0781912	-0.298468	0.195	0.262	1
						Zfp638	0.04115	-0.52328	0.04	0.207	1	Elf1	0.0313204	-0.28866	0.432	0.549	1	Atp9b	0.0738175	0.413376	0.226	0.093	1	Api5	0.059091	-0.523692	0.571	0.765	1	Chd2	0.0791773	-0.337579	0.398	0.447	1
						Zyg11b	0.0412662	-0.634733	0.08	0.268	1	Tob1	0.0316444	0.406852	0.438	0.353	1	Ing2	0.0742068	-0.446829	0.132	0.256	1	Tsc22d4	0.0597667	-0.610183	0.81	0.882	1	Fam133b	0.0801272	-0.29528	0.282	0.348	1
						Gna11	0.0415776	-0.632413	0.08	0.274	1	Rpia	0.0317082	-0.33903	0.095	0.173	1	Ggps1	0.0742068	-0.430641	0.132	0.256	1	Themis2	0.0602917	-0.778946	0.524	0.706	1	Ak2	0.0807871	0.259633	0.226	0.163	1
						Fxyd1	0.0416635	0.607097	0.64	0.482	1	Il6st	0.031852	-0.342022	0.432	0.561	1	Fyn	0.0744551	-0.284333	0.094	0.233	1	Cd83	0.0606804	1.05718	0.381	0.118	1	Tor1aip2	0.0810173	0.264593	0.245	0.177	1
						Tceal3	0.041728	-0.693862	0.04	0.207	1	Nars	0.0319314	-0.262957	0.331	0.451	1	Mecp2	0.0745534	-0.257109	0.264	0.442	1	Gcc2	0.0609054	0.695265	0.476	0.176	1	Xrn1	0.0813553	-0.306062	0.299	0.369	1
						Tmem14a	0.042148	-0.59731	0	0.146	1	Klf10	0.0319486	0.306198	0.266	0.185	1	Nsrp1	0.0746617	0.746257	0.283	0.14	1	Mafg	0.0609054	0.560816	0.476	0.176	1	Ddx39b	0.0819152	0.262549	0.374	0.305	1
						Inpp5d	0.042148	-0.558923	0	0.146	1	Tmem64	0.0319991	-0.260092	0.195	0.312	1	Arpc3	0.074664	-0.508366	0.774	0.837	1	Epc2	0.0609487	-0.496521	0.095	0.353	1	Acox1	0.0833957	-0.26099	0.111	0.163	1
						Cep170	0.042148	-0.462105	0	0.146	1	Trim47	0.0324721	0.504866	0.473	0.416	1	Prpf3	0.0752813	-0.369826	0.057	0.163	1	Cabin1	0.0609487	-0.561701	0.095	0.353	1	Lsm6	0.0836495	-0.256188	0.313	0.383	1
						Eif6	0.042148	-0.369194	0	0.146	1	Avl9	0.0325071	-0.350525	0.249	0.358	1	Smap1	0.0757927	-0.370226	0.226	0.372	1	Erh	0.0609487	-0.546152	0.095	0.353	1	Gm44067	0.0858294	0.271263	0.129	0.078	1
						Fam92a	0.042148	-0.4073	0	0.146	1	Vsir	0.0329157	-0.516022	0.325	0.434	1	Kctd3	0.0758454	-0.334546	0.038	0.14	1	Tmem183a	0.0615782	0.374974	0.429	0.118	1	Ctnna1	0.0876804	-0.262704	0.148	0.206	1
						Meaf6	0.042148	-0.442034	0	0.146	1	Adgrl4	0.0333596	0.279085	0.846	0.786	1	Mrpl30	0.0760581	-0.389971	0.302	0.488	1	Cbfb	0.0616001	-0.588674	0.19	0.471	1	Zfp445	0.0886044	-0.258015	0.235	0.305	1
						Csf3r	0.042148	-0.341408	0	0.146	1	Higd2a	0.0337621	-0.305495	0.432	0.543	1	Adam17	0.0761801	-0.400916	0.302	0.512	1	Lims1	0.061865	-0.893475	0.524	0.765	1	Susd3	0.0948936	-0.281714	0.661	0.702	1
						Vps13d	0.042148	-0.417345	0	0.146	1	Fzd4	0.0337692	0.380737	0.509	0.434	1	Pcna	0.0761944	0.384537	0.321	0.163	1	Eif4e	0.0619247	0.527211	0.286	0.059	1	Klf7	0.0952025	-0.37202	0.249	0.305	1
						Rbpj	0.042148	-0.348937	0	0.146	1	Ddb1	0.0340299	-0.256707	0.391	0.532	1	Fcrla	0.0764579	-0.262929	0.113	0.256	1	Tnfaip3	0.0619247	0.572938	0.286	0.059	1	Arid5b	0.0959465	0.281073	0.311	0.248	1
						Setd1b	0.042148	-0.53136	0	0.146	1	Actg1	0.0340516	0.450182	0.84	0.867	1	Trim11	0.0764891	0.376039	0.189	0.07	1	Eif2a	0.0619643	-0.450178	0.238	0.529	1	Ociad1	0.0959515	-0.276231	0.398	0.447	1
						Vps37a	0.042148	-0.53684	0	0.146	1	Lman1	0.0341744	-0.271631	0.444	0.578	1	Uqcrq	0.0765781	-0.259524	0.453	0.651	1	Opa1	0.0619643	-0.348295	0.238	0.529	1	Cbx3	0.0964182	-0.257563	0.391	0.468	1
						Eif3g	0.042148	-0.342467	0	0.146	1	Ndnf	0.0343056	-0.596616	0.32	0.405	1	Eif4ebp1	0.0774286	-0.291079	0.264	0.442	1	Skap2	0.0619756	0.75021	0.81	0.647	1	Zfp148	0.0973099	-0.312825	0.374	0.454	1
						Arih1	0.042148	-0.427665	0	0.146	1	Slc20a1	0.0344628	0.382865	0.118	0.058	1	Hivep3	0.077503	0.687113	0.34	0.186	1	Qk	0.0619756	-0.634157	0.619	0.882	1	Eif1ad	0.0975745	0.253488	0.151	0.099	1
						Rsl24d1	0.042148	-0.402675	0	0.146	1	Itgav	0.0345342	-0.306228	0.172	0.266	1	Cd200	0.0775889	-0.441889	0.057	0.163	1	Rac1	0.0621472	-0.394233	0.857	0.941	1	Mapkap1	0.100186	-0.259391	0.205	0.262	1
						Dnajc13	0.042148	-0.474641	0	0.146	1	Mef2c	0.0348956	-0.269089	0.663	0.792	1	Rbms1	0.0776546	-0.437225	0.434	0.558	1	Cacybp	0.0624253	0.805825	0.524	0.235	1	Mrpl36	0.100634	0.261981	0.209	0.156	1
						Tusc2	0.042148	-0.442595	0	0.146	1	Phf23	0.0355488	0.267261	0.243	0.162	1	Jrkl	0.0776761	-0.373731	0.094	0.209	1	Snap23	0.0624253	-0.522967	0.238	0.588	1	Eprs	0.101122	-0.36925	0.261	0.319	1
						Spag7	0.042148	-0.431504	0	0.146	1	Phactr2	0.0357439	-0.264943	0.462	0.566	1	Snap29	0.0776761	-0.371945	0.094	0.209	1	Plekhg3	0.0624253	-0.550961	0.286	0.529	1	Serp1	0.101179	-0.308933	0.372	0.426	1
						Nt5c	0.042148	-0.591813	0	0.146	1	Efr3b	0.0359047	-0.385626	0.562	0.647	1	Dpy30	0.0777832	0.334157	0.245	0.116	1	Cd48	0.0631543	0.603766	0.81	0.765	1	Cox17	0.101194	0.264486	0.374	0.319	1
						Pip4p1	0.042148	-0.384294	0	0.146	1	Hpcal1	0.0359796	0.280171	0.26	0.179	1	Siglecg	0.0780999	-0.641242	0.17	0.326	1	Stk4	0.0632322	-0.440104	0.524	0.824	1	Idh3b	0.102579	0.268194	0.256	0.199	1
						Chd8	0.042148	-0.403997	0	0.146	1	Nudcd3	0.0361674	-0.288406	0.396	0.538	1	Psen1	0.0785702	0.333371	0.189	0.07	1	Tmem160	0.0632322	-0.671796	0.524	0.824	1	Camk1d	0.106279	-0.266617	0.256	0.326	1
						Fndc3a	0.042148	-0.529988	0	0.146	1	Appl1	0.0362896	-0.402061	0.231	0.335	1	Trim5	0.0787545	-0.269872	0.132	0.279	1	Lpgat1	0.0633298	-0.506776	0.143	0.412	1	Plcl2	0.106441	-0.3089	0.438	0.489	1
						Kctd17	0.042148	-0.566257	0	0.146	1	Rplp1	0.0363575	0.43426	0.941	0.931	1	Fasn	0.0787642	0.328581	0.151	0.047	1	Fam102b	0.0633298	-0.638606	0.143	0.412	1	Crot	0.106628	-0.264808	0.205	0.27	1
						Vegfa	0.042148	-0.473665	0	0.146	1	Kdm7a	0.0364499	-0.346379	0.355	0.503	1	Ppwd1	0.0787642	0.29967	0.151	0.047	1	Zdhhc3	0.0633298	-0.340469	0.143	0.412	1	Lacc1	0.107067	-0.287144	0.466	0.525	1
						Zfp950	0.042148	-0.455251	0	0.146	1	Ywhaz	0.0364926	0.295489	0.757	0.786	1	Dgcr8	0.0787642	0.278163	0.151	0.047	1	Cirbp	0.0633298	-0.446941	0.143	0.412	1	Rad23a	0.107399	-0.270824	0.193	0.255	1
						Hcfc1	0.042148	-0.440371	0	0.146	1	Decr1	0.0365943	-0.35078	0.101	0.179	1	Arhgap15	0.0791664	-0.454858	0.528	0.651	1	Dazap1	0.0633298	-0.409837	0.143	0.412	1	Mthfs	0.109391	0.250038	0.165	0.113	1
						Gnl3l	0.042148	-0.544586	0	0.146	1	Smarcd2	0.0382155	-0.258658	0.16	0.254	1	Cdc42	0.0792893	0.449237	0.925	0.837	1	Cep250	0.0638429	0.397051	0.333	0.059	1	Manbal	0.109781	-0.278626	0.129	0.177	1
						Hnrnpa0	0.0422211	-0.365824	0.16	0.39	1	Rps14	0.0382155	0.382622	0.888	0.873	1	Akirin1	0.07946	-0.421857	0.17	0.349	1	Cd300ld	0.0640751	-0.602228	0.571	0.941	1	Vipas39	0.111663	-0.359339	0.108	0.156	1
						Cnot1	0.0422836	1.06817	0.16	0.055	1	Exoc2	0.0383145	-0.295746	0.225	0.324	1	Gmps	0.0794835	0.286712	0.226	0.093	1	Zeb2	0.0643792	0.500585	0.952	1	1	Dop1a	0.111697	-0.265686	0.205	0.27	1
						Mrpl32	0.0422876	0.673291	0.2	0.079	1	Rps3	0.0392739	0.304217	0.84	0.827	1	Ddx58	0.0796234	-0.386484	0.132	0.256	1	Rps12	0.0643792	0.435069	1	1	1	Rlim	0.111845	-0.298318	0.311	0.369	1
						Fam172a	0.0422983	-0.557816	0.04	0.213	1	H2-D1	0.0398277	0.327808	0.817	0.844	1	Ssna1	0.0797774	-0.28933	0.151	0.302	1	Tuba1b	0.0644067	0.514275	0.81	0.529	1	Itgb1	0.1126	-0.310414	0.673	0.709	1
						Pop5	0.0423139	-0.649754	0.08	0.268	1	Manea	0.0398563	-0.298269	0.154	0.249	1	Sc5d	0.0799538	-0.27925	0.057	0.163	1	Inpp4a	0.0648912	0.306311	0.19	0	1	Prpf19	0.113289	-0.321463	0.179	0.241	1
						Acbd5	0.0424245	-0.490038	0.16	0.396	1	Vezt	0.0401346	-0.284904	0.142	0.231	1	Zdhhc17	0.0799538	-0.273312	0.057	0.163	1	3110009E18Rik	0.0648912	0.612118	0.19	0	1	2007-09-01	0.114498	-0.443562	0.513	0.553	1
						Celf5	0.0426468	-0.731301	0.08	0.256	1	Tnfrsf12a	0.0403404	0.309047	0.166	0.098	1	Nab2	0.0799538	-0.517337	0.057	0.163	1	Pla2g4a	0.0648912	0.304195	0.19	0	1	Ndufb5	0.118128	0.258728	0.384	0.333	1
						Bod1l	0.0428832	-0.589892	0.04	0.213	1	Fgd2	0.0404628	-0.26574	0.154	0.249	1	Prrc2c	0.0803176	-0.367801	0.66	0.814	1	Lpcat4	0.0648912	0.289878	0.19	0	1	Med12l	0.119016	-0.274754	0.174	0.234	1
						Atox1	0.0431724	-0.288111	0.32	0.61	1	Tent4b	0.0412057	-0.376942	0.213	0.312	1	Nucks1	0.0803541	-0.507804	0.396	0.605	1	Cdan1	0.0648912	0.455539	0.19	0	1	Mpc2	0.121263	-0.37986	0.266	0.333	1
						Cul3	0.0436586	-0.439793	0.08	0.287	1	Rpl14	0.0416393	0.441854	0.787	0.769	1	Lin37	0.0810586	-0.268717	0.038	0.14	1	Ncoa5	0.0648912	0.316907	0.19	0	1	0610012G03Rik	0.122511	-0.355672	0.28	0.326	1
						Bnip2	0.0439829	-0.436792	0.04	0.22	1	Synrg	0.0418291	-0.329802	0.249	0.37	1	Hibch	0.0811581	0.325479	0.151	0.047	1	Mrgbp	0.0648912	0.632623	0.19	0	1	Arih1	0.125614	0.250812	0.278	0.234	1
						Sirpa	0.0440755	-0.568394	0.2	0.439	1	Rxra	0.0419404	-0.281015	0.101	0.179	1	Stmn1	0.0811581	0.781728	0.151	0.047	1	Prpf3	0.0648912	0.363147	0.19	0	1	Fbxw2	0.127746	0.256355	0.268	0.22	1
						Hdgfl2	0.0441329	0.653485	0.16	0.055	1	Col4a3bp	0.0422592	-0.274753	0.716	0.832	1	Brwd3	0.0811581	0.290538	0.151	0.047	1	Rpp25l	0.0648912	0.37665	0.19	0	1	Vegfb	0.128167	0.252052	0.226	0.17	1
						Pou3f3	0.0444495	-0.400639	0.16	0.421	1	Hpgds	0.0424151	-0.598762	0.201	0.289	1	Ddx24	0.081274	-0.288349	0.491	0.651	1	Ppie	0.0648912	0.443161	0.19	0	1	Akt1s1	0.128975	0.25065	0.12	0.078	1
						H1fx	0.0445808	-0.585886	0.04	0.22	1	Tab2	0.0425279	-0.394429	0.456	0.578	1	Phc2	0.0815447	-0.300502	0.151	0.302	1	Faap20	0.0648912	0.494966	0.19	0	1	Stx17	0.129222	-0.258579	0.08	0.121	1
						Klf13	0.0447942	-0.468315	0.16	0.396	1	Smarca5	0.0429986	-0.253804	0.467	0.578	1	Cib1	0.0815447	-0.404997	0.151	0.302	1	Crot	0.0648912	0.424704	0.19	0	1	Gusb	0.131747	-0.309935	0.511	0.553	1
						Ndufs5	0.0448519	-0.292854	0.52	0.823	1	Calr	0.0430711	-0.310749	0.686	0.792	1	Nceh1	0.0816298	-0.45995	0.17	0.302	1	Srrd	0.0648912	0.532165	0.19	0	1	Cep85l	0.132073	-0.266234	0.129	0.177	1
						Zmat2	0.045463	-0.305091	0.16	0.402	1	Hnrnpr	0.0431161	-0.25331	0.544	0.671	1	Stip1	0.0816606	0.476626	0.377	0.209	1	Psmd9	0.0648912	0.382295	0.19	0	1	Nr3c1	0.132854	-0.255774	0.576	0.617	1
						Rbbp4	0.0457974	-0.401509	0.04	0.22	1	Csf1r	0.0436919	-0.495838	0.201	0.295	1	Cnot3	0.0820468	-0.390536	0.226	0.372	1	3110082I17Rik	0.0648912	0.567727	0.19	0	1	Tcof1	0.132867	-0.359844	0.172	0.22	1
						Isca2	0.0457974	-0.472954	0.04	0.22	1	Tomm7	0.0439817	0.286667	0.568	0.538	1	Rpl12	0.0820527	-0.328857	0.925	0.977	1	Usp5	0.0648912	0.280247	0.19	0	1	Phf10	0.134144	-0.275282	0.146	0.199	1
						Morf4l2	0.0457974	-0.412971	0.04	0.22	1	Snrnp70	0.0442385	-0.279775	0.633	0.78	1	Ms4a1	0.0821403	-0.844283	0.113	0.256	1	Fbxo46	0.0648912	0.347582	0.19	0	1	Nifk	0.134827	-0.289329	0.127	0.177	1
						Cotl1	0.0459674	-0.549829	0.04	0.201	1	Prkd2	0.0442643	0.315191	0.32	0.254	1	Gpr18	0.082377	-0.337447	0.057	0.163	1	Mrpl17	0.0648912	0.378061	0.19	0	1	Ino80	0.138296	-0.293284	0.106	0.149	1
						Xiap	0.0462689	-0.518584	0.16	0.396	1	Tmed4	0.0444817	0.252411	0.325	0.249	1	Slu7	0.0824262	-0.368629	0.132	0.279	1	9430038I01Rik	0.0648912	0.415796	0.19	0	1	Ly96	0.138594	0.298591	0.266	0.22	1
						Slc39a12	0.0466539	-0.765664	0.12	0.305	1	Pde3b	0.0450002	-0.266731	0.178	0.266	1	Hsf1	0.0828706	0.398629	0.189	0.07	1	Ifitm1	0.0648912	1.54516	0.19	0	1	Rybp	0.140621	-0.407859	0.155	0.206	1
						Ube2e1	0.0467325	-0.544537	0.08	0.268	1	Dennd3	0.0451257	0.515393	0.26	0.179	1	Rad23b	0.0832218	0.310473	0.302	0.163	1	Chid1	0.0648912	0.388388	0.19	0	1	Ppp1r9a	0.143045	-0.32335	0.548	0.553	1
						Atg12	0.0470418	-0.340154	0.04	0.22	1	Myo9a	0.0452574	-0.339072	0.284	0.399	1	Mrpl11	0.0832218	-0.526255	0.17	0.326	1	D130040H23Rik	0.0648912	0.431178	0.19	0	1	Eef2	0.14605	-0.265745	0.685	0.66	1
						Ipo7	0.0471724	-0.471479	0.04	0.213	1	Aco2	0.045408	-0.312288	0.278	0.41	1	Zc3hav1	0.0833504	-0.466304	0.34	0.465	1	Nr2f6	0.0648912	0.479583	0.19	0	1	Glg1	0.147136	-0.302946	0.376	0.418	1
						Mtfr1l	0.0472463	-0.567709	0.04	0.207	1	Fcrls	0.0454316	-0.481505	0.183	0.272	1	Herc6	0.0834099	0.489844	0.245	0.116	1	Atxn1l	0.0648912	0.297905	0.19	0	1	Usp16	0.148194	0.259529	0.221	0.17	1
						Nudt9	0.0472463	-0.625825	0.04	0.207	1	Notch4	0.0455654	0.496892	0.32	0.237	1	Nol11	0.0839299	-0.424005	0.094	0.209	1	Galns	0.0648912	0.293823	0.19	0	1	Dhx36	0.151181	-0.3089	0.287	0.34	1
						Fbxw2	0.0472943	-0.428466	0	0.14	1	Klf6	0.0456375	0.441614	0.615	0.653	1	Plac8	0.0843135	-0.654197	0.132	0.279	1	Slc36a4	0.0648912	0.386132	0.19	0	1	Calu	0.1515	-0.29033	0.209	0.255	1
						Myef2	0.0472943	-0.442982	0	0.14	1	Aldh6a1	0.0462439	-0.258273	0.089	0.168	1	Inppl1	0.0844352	-0.297361	0.094	0.233	1	Ulk3	0.0648912	0.444802	0.19	0	1	Cstb	0.151797	0.254821	0.282	0.227	1
						Snrnp200	0.0472943	-0.314273	0	0.14	1	Tmem119	0.0463117	-0.384728	0.183	0.277	1	Sh3bgrl3	0.0846407	-0.393392	0.887	0.977	1	Smad3	0.0648912	0.516273	0.19	0	1	Dpy19l4	0.153317	-0.280222	0.412	0.482	1
						Dtd1	0.0472943	-0.513369	0	0.14	1	Tor1b	0.0464531	0.41397	0.237	0.168	1	Antxr2	0.0848594	-0.42219	0.057	0.163	1	Fbxo9	0.0648912	0.571218	0.19	0	1	Rnf10	0.153512	-0.399386	0.256	0.312	1
						Ppid	0.0472943	-0.399065	0	0.14	1	Tbx3	0.0466141	0.335273	0.509	0.462	1	Rras2	0.0848594	-0.270821	0.057	0.163	1	Rbm15b	0.0648912	0.333489	0.19	0	1	Cap1	0.155627	-0.262957	0.355	0.404	1
						Rabggtb	0.0472943	-0.422962	0	0.14	1	Pfdn5	0.046893	0.33898	0.669	0.624	1	Trmt12	0.0848594	-0.328868	0.057	0.163	1	Slc25a20	0.0648912	0.392214	0.19	0	1	Mpdu1	0.157784	-0.254003	0.146	0.191	1
						Nudt2	0.0472943	-0.512917	0	0.14	1	Ldlrap1	0.0470015	-0.259539	0.124	0.202	1	Atp5g3	0.0849383	-0.351855	0.358	0.535	1	Wdr48	0.0648912	0.362226	0.19	0	1	Slc38a2	0.159936	-0.431081	0.384	0.426	1
						Nrbp1	0.0472943	-0.365647	0	0.14	1	Kdm6b	0.0472723	0.309706	0.278	0.208	1	Ubr1	0.0850912	0.262867	0.189	0.07	1	Ccr1	0.0648912	0.753697	0.19	0	1	Rpn1	0.164177	-0.409869	0.499	0.518	1
						Cops4	0.0472943	-0.360514	0	0.14	1	Cflar	0.047695	0.258797	0.58	0.52	1	Sik2	0.0850912	0.289922	0.189	0.07	1	Dot1l	0.0648912	0.275828	0.19	0	1	Atxn1	0.165848	-0.373227	0.186	0.234	1
						Tm6sf1	0.0472943	-0.528975	0	0.14	1	2007-03-01	0.0477047	-0.342415	0.467	0.618	1	Gm2000	0.0853273	-0.336081	0.226	0.372	1	S1pr4	0.0648912	0.533152	0.19	0	1	Galnt12	0.16645	0.266642	0.202	0.156	1
						Smpd1	0.0472943	-0.406408	0	0.14	1	Akap8l	0.0481021	-0.289168	0.355	0.491	1	Mrps26	0.0854982	-0.28419	0.113	0.233	1	Poc1b	0.0648912	0.299454	0.19	0	1	Micos10	0.167029	0.252408	0.402	0.355	1
						Cnot7	0.0472943	-0.412546	0	0.14	1	Max	0.048244	0.340759	0.45	0.376	1	Sertad2	0.0854982	0.50184	0.226	0.093	1	Hus1	0.0648912	0.424394	0.19	0	1	Upk1b	0.168455	-0.330383	0.165	0.213	1
						Cbfb	0.0472943	-0.435046	0	0.14	1	Gjc1	0.0483266	0.299163	0.497	0.422	1	Atp6v1f	0.0855566	0.446152	0.736	0.581	1	Gid4	0.0648912	0.659827	0.19	0	1	Yy1	0.172122	-0.283128	0.454	0.496	1
						Csk	0.0472943	-0.529593	0	0.14	1	Rgcc	0.0486558	0.53593	0.538	0.509	1	Nae1	0.0856939	-0.383913	0.189	0.349	1	Drg2	0.0648912	0.360063	0.19	0	1	P2rx4	0.173232	0.277172	0.341	0.298	1
						Tle3	0.0472943	-0.415448	0	0.14	1	Pcm1	0.0488234	-0.357065	0.521	0.613	1	Il21r	0.0858917	0.631171	0.415	0.302	1	Mtmr4	0.0648912	0.555298	0.19	0	1	Sp1	0.17646	-0.320656	0.249	0.305	1
						Psmd12	0.0472943	-0.410888	0	0.14	1	Zmynd8	0.049147	-0.372761	0.29	0.399	1	Bod1l	0.0859749	-0.488858	0.358	0.512	1	G6pc3	0.0648912	0.372283	0.19	0	1	3830406C13Rik	0.176648	-0.256997	0.158	0.199	1
						Ylpm1	0.0472943	-0.474481	0	0.14	1	Dusp3	0.0494594	0.420539	0.728	0.711	1	Ebf1	0.0861153	-0.620076	0.113	0.256	1	Ift88	0.0648912	0.396649	0.19	0	1	Pik3cg	0.176942	-0.25581	0.48	0.504	1
						Hist1h1c	0.0472943	-0.474478	0	0.14	1	Arglu1	0.0496882	-0.330263	0.763	0.855	1	Tmem120a	0.0861231	0.25106	0.151	0.047	1	Mief1	0.0648912	0.424053	0.19	0	1	Snx17	0.177399	-0.264868	0.454	0.511	1
						Serpinb6a	0.0472943	-0.473492	0	0.14	1	Rpsa	0.0499229	0.336036	0.858	0.867	1	Rrn3	0.0861231	0.336111	0.151	0.047	1	H2-Aa	0.0648912	0.96986	0.19	0	1	Commd4	0.17765	-0.299231	0.172	0.22	1
						Srek1ip1	0.0472943	-0.625145	0	0.14	1	Prdx1	0.0502096	0.370353	0.728	0.728	1	Zc3h12a	0.0861321	0.298855	0.113	0.023	1	Fam210a	0.0648912	0.462334	0.19	0	1	Herc2	0.183312	-0.255225	0.673	0.695	1
						Mdp1	0.0472943	-0.52121	0	0.14	1	Dalrd3	0.0505535	-0.251032	0.083	0.15	1	Gins2	0.0861321	0.265106	0.113	0.023	1	Ppnr	0.0648912	0.608039	0.19	0	1	Tmem14c	0.183318	-0.275069	0.522	0.56	1
						Lztr1	0.0472943	-0.48634	0	0.14	1	Apoe	0.050635	0.445671	0.805	0.682	1	Thg1l	0.0861321	0.300211	0.113	0.023	1	Timm17b	0.0648912	0.285695	0.19	0	1	Ktn1	0.184261	-0.320767	0.471	0.504	1
						Slc25a1	0.0472943	-0.444592	0	0.14	1	Morf4l2	0.051241	0.289251	0.414	0.335	1	Psmd1	0.0863326	0.444591	0.321	0.163	1	Enox2	0.0648912	0.39085	0.19	0	1	Gpr183	0.185268	-0.366943	0.593	0.603	1
						Ncbp2	0.0472943	-0.483187	0	0.14	1	Pllp	0.0515992	0.31045	0.479	0.405	1	Mknk2	0.0865997	-0.301934	0.264	0.442	1	Kantr	0.0648912	0.336935	0.19	0	1	Eif1ax	0.186393	-0.274789	0.134	0.177	1
						Bad	0.0472943	-0.462065	0	0.14	1	Sgpp2	0.0517085	-0.32605	0.249	0.341	1	Rpl36al	0.0867927	0.54707	0.868	0.814	1	Psma6	0.0649211	0.669509	0.619	0.471	1	Rfc1	0.186649	-0.388076	0.179	0.22	1
						Stx1a	0.0473112	-0.406403	0.08	0.268	1	Zfp950	0.0517481	-0.401636	0.379	0.48	1	Nek7	0.0871353	-0.42944	0.321	0.488	1	Klf3	0.065277	-0.406784	0.667	0.941	1	Nucb1	0.186918	-0.281892	0.424	0.461	1
						Rex1bd	0.0478866	-0.59767	0.16	0.372	1	Prpf38a	0.0519034	0.260219	0.231	0.156	1	Phf21a	0.0881928	0.274422	0.264	0.116	1	Psma3	0.0654023	-0.655696	0.619	0.824	1	Fam76a	0.192749	-0.291509	0.165	0.206	1
						Psma5	0.0478957	-0.604394	0.04	0.207	1	Aldh9a1	0.0519122	-0.313739	0.154	0.243	1	Ltb	0.0881928	-0.53786	0.132	0.279	1	Tsc22d3	0.0654023	0.731185	0.762	0.647	1	Glud1	0.196301	-0.264815	0.329	0.376	1
						Napg	0.0478957	-0.592829	0.04	0.207	1	Cct4	0.05203	0.374219	0.408	0.364	1	Llph	0.0882755	-0.35633	0.358	0.558	1	Heg1	0.0654663	-0.833175	0.333	0.647	1	Psmc3	0.196882	-0.286651	0.341	0.383	1
						Snhg3	0.0479776	0.811394	0.28	0.14	1	Gpr34	0.0525298	-0.62983	0.195	0.277	1	Zbtb26	0.0886961	0.404679	0.151	0.047	1	Eif4e3	0.066074	0.697871	0.381	0.118	1	Terf2ip	0.19854	-0.269825	0.132	0.17	1
						Sde2	0.0480368	0.38616	0.16	0.055	1	Cdkal1	0.0527316	-0.344899	0.154	0.237	1	Dhx9	0.0890577	0.421697	0.434	0.279	1	Selenom	0.066074	0.422098	0.381	0.118	1	Zfand5	0.207693	-0.263542	0.48	0.525	1
						Dusp8	0.048121	-0.503067	0.16	0.366	1	Ly6c1	0.0529738	0.294384	0.87	0.775	1	Trp53bp1	0.089165	0.292369	0.113	0.023	1	F630028O10Rik	0.0665888	-0.548104	0.571	0.824	1	Brwd1	0.208758	-0.350837	0.245	0.284	1
						Pja2	0.0483093	-0.467469	0.12	0.348	1	Fra10ac1	0.0532453	-0.27446	0.118	0.197	1	Paxip1	0.089165	0.282697	0.113	0.023	1	Fbxw7	0.0668497	-0.470941	0.095	0.353	1	Sf3b2	0.209906	-0.347257	0.475	0.504	1
						Ulk1	0.0483361	0.81366	0.2	0.085	1	Cbx5	0.0538582	-0.395888	0.391	0.514	1	Zfhx2	0.089165	0.400205	0.113	0.023	1	Fam53b	0.0668497	-0.487112	0.095	0.353	1	Cox7a2l	0.211209	-0.272077	0.567	0.603	1
						Rtn3	0.0484395	-0.269453	0.36	0.646	1	Rpl41	0.0539894	0.382278	0.864	0.896	1	Kat2b	0.0892955	-0.287554	0.075	0.186	1	Afg3l1	0.0668497	-0.38432	0.095	0.353	1	Rabl6	0.212051	-0.250276	0.191	0.234	1
						Tmem223	0.0486661	-0.279173	0.08	0.287	1	Neurl3	0.0540983	-0.312611	0.065	0.127	1	Plod3	0.0893617	0.304877	0.245	0.116	1	Map4k5	0.0668497	-0.392617	0.095	0.353	1	Trim5	0.216627	-0.331378	0.186	0.22	1
						Fyn	0.0490836	-0.271365	0.08	0.268	1	Pepd	0.0562471	-0.410237	0.077	0.139	1	Psd3	0.0897086	-0.503078	0.113	0.233	1	Dusp7	0.0668521	-0.339833	0.143	0.471	1	Sike1	0.219643	-0.27591	0.198	0.241	1
						Zfp106	0.0491011	-0.47357	0.28	0.537	1	Irf9	0.0565104	0.273832	0.42	0.37	1	Tnfaip3	0.0900056	-0.304411	0.057	0.163	1	Ube2d1	0.0668521	0.500185	0.429	0.118	1	Cnot11	0.220187	-0.264189	0.08	0.113	1
						Actg1	0.0491908	-0.517596	0.36	0.652	1	Kif1bp	0.0566494	0.290933	0.219	0.15	1	Med16	0.0900056	-0.412074	0.057	0.163	1	Birc6	0.0669134	-0.451106	0.667	0.882	1	Retreg1	0.222227	-0.297884	0.572	0.567	1
						Pum2	0.0491939	-0.496149	0.36	0.616	1	Eif2ak4	0.0578587	0.285434	0.178	0.116	1	Cd74	0.0901563	0.342921	1	1	1	Polr2l	0.0672514	0.637193	0.524	0.235	1	Creg1	0.223196	-0.257051	0.765	0.759	1
						Anapc13	0.0492319	-0.501343	0.24	0.494	1	Rplp0	0.0579337	0.375276	0.769	0.746	1	Limd2	0.0902886	-0.394003	0.434	0.605	1	Zup1	0.0672514	-0.644101	0.286	0.529	1	Phkb	0.228525	-0.264241	0.158	0.199	1
						Dlg2	0.0493102	-0.45286	0.24	0.512	1	Srsf2	0.0581759	0.420393	0.633	0.653	1	Rap1a	0.0903886	-0.390343	0.547	0.651	1	Aldh2	0.0676104	-0.604777	0.571	0.765	1	Bend6	0.230901	-0.291698	0.129	0.163	1
						Qk	0.0494804	-0.440993	0.72	0.896	1	Msrb3	0.0584599	-0.269283	0.243	0.341	1	Rpl17	0.0908469	-0.277723	0.943	0.977	1	Osgin2	0.0682398	0.53347	0.286	0.059	1	Klhl9	0.236042	-0.287584	0.398	0.426	1
						Smap2	0.0497734	-0.846842	0.08	0.25	1	Scaper	0.0587646	-0.28915	0.201	0.306	1	Fam107b	0.0909706	-0.251566	0.226	0.419	1	Birc2	0.0682398	0.454116	0.286	0.059	1	Ccdc186	0.245152	-0.254485	0.155	0.199	1
						Hnrnpk	0.0498023	-0.279243	0.24	0.512	1	Cyb5r4	0.0588692	-0.288458	0.148	0.225	1	Sypl	0.0910369	-0.303352	0.321	0.465	1	Hist1h4d	0.0682398	0.547444	0.286	0.059	1	Ebag9	0.24774	-0.259327	0.125	0.156	1
						Stub1	0.0503561	-0.544712	0.12	0.311	1	Pnpla2	0.0595854	0.387785	0.402	0.335	1	Ppp1r10	0.0910432	-0.328166	0.189	0.349	1	Lamp1	0.0687154	0.457525	1	0.882	1	Olfml2b	0.252163	-0.289152	0.085	0.113	1
						Creg1	0.0504523	-0.364784	0.04	0.213	1	Cd200	0.0596726	0.397572	0.544	0.509	1	Rab11b	0.0911446	-0.285452	0.283	0.442	1	Dync1h1	0.0687512	-0.581109	0.333	0.706	1	Pros1	0.254323	-0.273946	0.628	0.667	1
						Hivep2	0.050562	-0.557569	0.12	0.329	1	Prnp	0.0600256	-0.27162	0.467	0.555	1	Mcm6	0.0913307	0.340171	0.151	0.047	1	Surf1	0.0689154	-0.579007	0.143	0.412	1	Slc22a17	0.255679	-0.276324	0.2	0.234	1
						Pfn2	0.0506084	-0.45093	0.32	0.598	1	Hip1	0.0606522	-0.256247	0.633	0.728	1	Prdx1	0.0915236	0.488884	0.792	0.674	1	Prpf6	0.0689154	-0.557876	0.143	0.412	1	Nin	0.256205	-0.512798	0.136	0.17	1
						Coa5	0.0506226	-0.632582	0.04	0.201	1	Tubb4b	0.0608216	0.301789	0.55	0.509	1	Dpp4	0.0920431	0.472733	0.189	0.07	1	Zdhhc21	0.0689154	-0.55825	0.143	0.412	1	Naip2	0.267749	-0.331462	0.247	0.277	1
						Dlgap1	0.050725	-0.535942	0.48	0.695	1	Eftud2	0.0610258	0.301833	0.314	0.243	1	Cmklr1	0.0920431	0.350588	0.189	0.07	1	Zrsr2	0.0689154	-0.639186	0.143	0.412	1	Usp34	0.271488	-0.278277	0.372	0.418	1
						Atp6ap2	0.0508247	-0.572626	0.08	0.256	1	Swt1	0.0611321	0.303473	0.408	0.335	1	Tbc1d4	0.0922832	1.08111	0.113	0.023	1	Scamp2	0.0693046	-0.621003	0.381	0.706	1	Hnrnpdl	0.27367	-0.307615	0.438	0.475	1
						Mob1a	0.0511307	-0.362081	0.04	0.213	1	Tor1a	0.0620475	-0.317018	0.112	0.185	1	Sptbn1	0.092317	-0.484656	0.302	0.442	1	Klhl9	0.0694074	0.444879	0.429	0.176	1	Eif4g2	0.278142	-0.259388	0.748	0.709	1
						Pfkm	0.0513325	-0.473231	0.12	0.335	1	Hikeshi	0.0628973	0.317645	0.225	0.156	1	Rpl6	0.0929844	-0.271619	0.943	1	1	Wdr45b	0.0694074	0.640547	0.429	0.176	1	Tut4	0.279825	-0.266401	0.44	0.461	1
						Pitpnm2	0.0518167	-0.403467	0.04	0.213	1	Tmtc4	0.0629947	-0.250815	0.071	0.133	1	Aif1	0.0933425	0.646688	0.717	0.605	1	Arl6ip5	0.0694248	-0.590063	0.476	0.706	1	Dnajc10	0.281096	-0.257214	0.122	0.156	1
						Gpm6a	0.0518561	0.502713	0.88	0.884	1	Rpl13a	0.0634282	0.253712	0.852	0.867	1	Khdrbs1	0.0935532	-0.263755	0.528	0.721	1	AB124611	0.0695181	0.511925	0.714	0.353	1	Wwp1	0.282803	-0.336874	0.176	0.22	1
						Ubtf	0.0520262	-0.560429	0.04	0.195	1	Cox7a2	0.06349	0.313323	0.639	0.647	1	Ptma	0.0936145	-0.256048	0.906	0.93	1	Gmip	0.0695785	-0.484201	0.286	0.588	1	Rabep1	0.299963	-0.255425	0.221	0.27	1
						Pmp22	0.0526547	-0.440908	0.04	0.207	1	Ptprg	0.0635656	-0.25238	0.757	0.803	1	Arf3	0.0939822	0.363657	0.434	0.279	1	Tmed10	0.0704549	-0.30188	0.762	0.941	1	Trabd	0.300784	-0.300784	0.087	0.113	1
						Zfp771	0.052663	-0.454547	0.12	0.323	1	Yme1l1	0.0653032	-0.339115	0.391	0.52	1	Zbtb43	0.0940278	0.314857	0.151	0.047	1	Mtf2	0.0711111	-0.49854	0.238	0.471	1	Smim10l1	0.301075	-0.257164	0.254	0.291	1
						Mkln1	0.0527957	-0.428704	0.08	0.268	1	Nelfb	0.0659911	0.615181	0.29	0.22	1	Gm32036	0.0940278	0.296228	0.151	0.047	1	Gusb	0.0711111	0.515757	0.476	0.176	1	Rad50	0.307078	-0.305667	0.158	0.184	1
						Mdm4	0.0530428	-0.325205	0	0.134	1	Cox7c	0.0662633	0.362038	0.757	0.751	1	Fcmr	0.0940843	-0.848458	0.113	0.233	1	Tent2	0.0711111	-0.524973	0.238	0.471	1	Rap1a	0.30813	-0.251268	0.551	0.567	1
						Fam20b	0.0530428	-0.461014	0	0.134	1	Casd1	0.0671483	-0.323321	0.26	0.353	1	Lin9	0.0940843	0.484043	0.226	0.093	1	Ecpas	0.0721838	-0.532077	0.19	0.471	1	Mff	0.316098	-0.316313	0.256	0.298	1
						Ehd4	0.0530428	-0.343027	0	0.134	1	Hspe1	0.0672494	0.361655	0.355	0.301	1	Usp33	0.0940843	-0.285061	0.113	0.233	1	Pigx	0.0721838	-0.438812	0.19	0.471	1	Rab5c	0.328769	-0.323382	0.351	0.383	1
						Cept1	0.0530428	-0.455642	0	0.134	1	Sec23b	0.0674739	-0.266582	0.136	0.214	1	Ppp1r11	0.0943001	-0.324649	0.321	0.465	1	Cyb5a	0.072746	0.836485	0.571	0.353	1	Ppp1r13b	0.332307	-0.269921	0.082	0.106	1
						Srsf4	0.0530428	-0.376344	0	0.134	1	Gabbr1	0.0677417	-0.340605	0.201	0.295	1	Clec2i	0.0946714	-0.404504	0.17	0.302	1	Dbndd2	0.0732132	-0.375509	0.095	0.353	1	H2-Oa	0.33366	-0.277623	0.167	0.199	1
						Gcn1	0.0530428	-0.421859	0	0.134	1	Lmna	0.0678301	0.25611	0.272	0.197	1	Cers5	0.0948221	-0.293083	0.151	0.302	1	Hnrnph3	0.0732132	-0.429456	0.095	0.353	1	Cstf2t	0.340794	-0.279641	0.146	0.177	1
						Numa1	0.0530428	-0.368097	0	0.134	1	Cnot7	0.0682313	-0.26997	0.213	0.306	1	Smad4	0.0951998	-0.345154	0.245	0.372	1	Brd9	0.0732132	-0.499297	0.095	0.353	1	Anxa7	0.342543	-0.252085	0.118	0.149	1
						Bc1	0.0530428	-0.495089	0	0.134	1	Dock9	0.0682494	0.305543	0.74	0.717	1	Phf8	0.0952534	-0.329097	0.094	0.209	1	Gpr108	0.0732132	-0.31445	0.095	0.353	1	Sgpp1	0.345702	-0.254622	0.144	0.177	1
						Erlin2	0.0530428	-0.428356	0	0.134	1	Selplg	0.0691481	-0.396444	0.195	0.283	1	Tceanc2	0.0954001	-0.339628	0.057	0.163	1	Prpf19	0.0732132	-0.495315	0.095	0.353	1	Mindy2	0.365529	-0.27126	0.379	0.404	1
						Cdc40	0.0530428	-0.391049	0	0.134	1	Slfn2	0.0694112	0.310675	0.243	0.179	1	Dus1l	0.0954001	-0.371884	0.057	0.163	1	Tacc1	0.0738161	-0.580073	0.476	0.765	1	Mrps33	0.386306	-0.257745	0.301	0.319	1
						Tug1	0.0530428	-0.406901	0	0.134	1	Guf1	0.0703189	-0.290835	0.107	0.179	1	Tuba4a	0.0954885	0.349641	0.113	0.023	1	Sptbn1	0.0743791	-0.296036	0.476	0.647	1	Nckap1l	0.388896	-0.310182	0.645	0.652	1
						Stx8	0.0530428	-0.490877	0	0.134	1	Rpl6	0.070593	0.280737	0.888	0.85	1	Lxn	0.0954885	0.367604	0.113	0.023	1	Gsto1	0.0743791	0.546391	0.667	0.412	1	Nrp1	0.395431	-0.277032	0.336	0.369	1
						Gstz1	0.0530428	-0.580804	0	0.134	1	Zfp609	0.0706476	-0.301878	0.101	0.168	1	Dkc1	0.0957324	-0.40542	0.151	0.279	1	Smg1	0.074576	-0.537278	0.571	0.882	1	Lipa	0.402231	-0.26676	0.369	0.39	1
						Gtf2a1	0.0530428	-0.379326	0	0.134	1	Atp5a1	0.0707636	0.254639	0.621	0.63	1	Gtf2h5	0.0960503	-0.481119	0.264	0.419	1	Trps1	0.074576	0.52903	0.857	0.529	1	Ppp1r9b	0.409574	-0.358672	0.259	0.284	1
						Dleu2	0.0530428	-0.618948	0	0.134	1	Plxna2	0.0707799	0.363227	0.503	0.428	1	Mark3	0.0962656	0.878593	0.34	0.209	1	H2-Q6	0.0747968	0.644496	0.476	0.235	1	Anp32e	0.413582	-0.270691	0.242	0.262	1
						Ubald1	0.0530428	-0.360109	0	0.134	1	Usp15	0.0710582	-0.254945	0.296	0.405	1	Ppig	0.0965796	-0.428815	0.434	0.535	1	Gm16286	0.0747968	0.687313	0.476	0.235	1	Ssu72	0.416263	-0.360913	0.287	0.333	1
						Rogdi	0.0530428	-0.455679	0	0.134	1	Cystm1	0.0712198	0.254123	0.172	0.11	1	Aph1a	0.0966286	0.405798	0.415	0.256	1	Tpd52l2	0.0748996	-0.49295	0.143	0.412	1	D030028A08Rik	0.417947	-0.304788	0.151	0.17	1
						Ubn1	0.0530428	-0.364042	0	0.134	1	Cox7a2l	0.0718745	0.318397	0.58	0.52	1	Rhoc	0.0967828	-0.296274	0.075	0.186	1	Eps8	0.0748996	-0.513736	0.143	0.412	1	Abhd13	0.423892	-0.309507	0.101	0.121	1
						Hspa13	0.0530428	-0.476107	0	0.134	1	Sertad1	0.0724651	0.364978	0.237	0.168	1	Clcn7	0.0969261	0.293816	0.189	0.07	1	Xpo6	0.0748996	-0.379265	0.143	0.412	1	Gpr137	0.43498	-0.251992	0.113	0.135	1
						Cbs	0.0530428	-0.458318	0	0.134	1	Sec14l1	0.072921	0.31999	0.527	0.497	1	Ggnbp2	0.0970119	-0.355972	0.226	0.395	1	Zfhx3	0.0748996	-1.10426	0.143	0.412	1	As3mt	0.45401	-0.257079	0.153	0.177	1
						Tmem63b	0.0530428	-0.362708	0	0.134	1	Atp6v0c	0.073754	0.341888	0.698	0.694	1	Mea1	0.0978111	0.424408	0.208	0.093	1	Bahd1	0.0750751	0.691626	0.286	0.059	1	Scarb2	0.462152	-0.27065	0.515	0.518	1
						Cndp2	0.0530428	-0.299843	0	0.134	1	Fnbp1l	0.0746597	0.337496	0.633	0.595	1	Nop58	0.0978174	0.480384	0.415	0.233	1	Gm43445	0.0750751	0.638307	0.286	0.059	1	Pdcl	0.487045	-0.301565	0.151	0.17	1
						Vti1a	0.0530428	-0.481577	0	0.134	1	Uaca	0.0748938	-0.301569	0.556	0.659	1	Afdn	0.0985896	-0.365495	0.208	0.326	1	Trim28	0.0750751	0.585931	0.286	0.059	1	Fra10ac1	0.494485	-0.30205	0.148	0.163	1
						Wdr44	0.0530428	-0.432443	0	0.134	1	Gpi1	0.0749969	0.299151	0.479	0.434	1	Mgst3	0.0987823	0.279481	0.113	0.023	1	Vps4a	0.0750751	0.517911	0.286	0.059	1	Gspt1	0.496122	-0.337919	0.572	0.567	1
						Map3k10	0.0531112	-0.509742	0.08	0.262	1	Tpm4	0.07556	0.319261	0.692	0.671	1	Apex1	0.0993873	-0.303123	0.075	0.186	1	Tmem19	0.0750751	0.647846	0.286	0.059	1	Cbfa2t3	0.505079	-0.263802	0.254	0.27	1
						Rtl8a	0.0533211	-0.465383	0.12	0.311	1	Mib1	0.0757917	0.3826	0.462	0.393	1	Smc6	0.0995236	-0.28285	0.226	0.372	1	Hdac7	0.0750751	0.695942	0.286	0.059	1	Tpd52	0.516637	-0.263814	0.334	0.355	1
						Appl2	0.0533894	-0.553216	0.08	0.256	1	Tanc2	0.0763258	-0.343295	0.219	0.306	1	Gpatch2	0.0996134	0.274107	0.151	0.047	1	Mib1	0.0750751	0.98238	0.286	0.059	1	Nck1	0.527209	-0.259195	0.292	0.319	1
						Ranbp1	0.0542718	-0.467401	0.12	0.335	1	Atp5j2	0.0780023	0.427785	0.669	0.665	1	Eif3i	0.0997382	-0.436363	0.396	0.558	1	Ms4a6d	0.0750751	1.43795	0.286	0.059	1	Tlr13	0.545737	-0.291515	0.282	0.284	1
						Sf3b1	0.0544167	-0.534202	0.08	0.262	1	Tgfb1i1	0.0783197	0.273796	0.266	0.202	1	Rab32	0.100037	0.294715	0.245	0.116	1	Cers6	0.0753151	0.872136	0.619	0.294	1	Prkacb	0.60265	-0.263277	0.231	0.248	1
						Arl6	0.0544476	1.25583	0.16	0.061	1	Ostf1	0.0786107	0.354335	0.627	0.607	1	Pcyt1a	0.100037	-0.286736	0.132	0.256	1	Itga4	0.0755481	-0.466329	0.857	0.941	1	Maf1	0.605646	-0.273712	0.261	0.27	1
						Rpl5	0.0550035	-0.402743	0.44	0.744	1	Cript	0.0791204	-0.268086	0.32	0.41	1	Lrpprc	0.100037	-0.287439	0.132	0.256	1	Ddrgk1	0.0766018	0.722259	0.571	0.294	1	Lars2	0.619327	-0.271547	0.231	0.241	1
						Rbp1	0.055015	-0.380276	0.2	0.433	1	Zfp407	0.0812606	-0.259516	0.166	0.243	1	Rchy1	0.100171	0.442418	0.396	0.279	1	Gpbp1l1	0.0767171	0.39694	0.476	0.176	1	Dync1i2	0.625986	-0.289055	0.574	0.56	1
						Hnrnpf	0.0551607	-0.379128	0.12	0.348	1	Cltb	0.082253	0.381047	0.479	0.41	1	Arl8a	0.10073	0.382103	0.396	0.233	1	Zbtb20	0.0776076	-0.264359	0.238	0.529	1	Spint1	0.65793	-0.293033	0.306	0.319	1
						Atp6v0d1	0.0554525	-0.315321	0.12	0.317	1	Ly6a	0.0822559	0.353829	0.882	0.867	1	Micos10	0.101018	0.383605	0.528	0.349	1	Ubald2	0.0779577	-0.43121	0.286	0.706	1	Mybbp1a	0.681859	-0.367504	0.202	0.213	1
						Sh3bgrl3	0.0555779	-0.364702	0.2	0.433	1	Gt(ROSA)26Sor	0.0824081	-0.271173	0.154	0.225	1	Eef2kmt	0.10105	-0.288115	0.057	0.163	1	Rpl36a	0.0779958	0.571245	0.905	0.882	1	Asxl1	0.691152	-0.250858	0.226	0.248	1
						Akap13	0.0556665	-0.480526	0.04	0.201	1	Mosmo	0.0828293	0.354898	0.296	0.237	1	Dram2	0.101368	-0.380017	0.208	0.349	1	Twf1	0.0780472	0.554847	0.381	0.118	1	Kmt2a	0.692965	-0.263957	0.52	0.511	1
						Ston2	0.0556886	-0.468283	0.04	0.189	1	Map2k4	0.0832801	-0.270112	0.142	0.208	1	Tcea1	0.101495	-0.381265	0.358	0.488	1	Mpc2	0.0780942	0.766344	0.667	0.588	1	Dok1	0.701423	-0.261832	0.214	0.22	1
						Igbp1	0.0556886	-0.474666	0.04	0.189	1	Rpl22	0.083345	0.279754	0.781	0.827	1	Scimp	0.101515	0.380882	0.321	0.163	1	Ldha	0.07843	0.655907	0.714	0.647	1	Prr12	0.704736	-0.423099	0.155	0.163	1
						Camk2a	0.055696	-0.474221	0.92	0.97	1	Pld3	0.0840741	0.401124	0.231	0.173	1	Btg1	0.101585	-0.317767	0.66	0.814	1	Psma5	0.078841	0.489407	0.667	0.529	1	Rexo2	0.805754	-0.301922	0.233	0.213	1
						Eci1	0.056114	-0.610136	0.12	0.305	1	Rce1	0.0846252	0.279887	0.154	0.098	1	Gpr160	0.102014	0.281844	0.189	0.07	1	Ppt1	0.078841	0.957953	0.714	0.471	1	Fam111a	0.823729	-0.2916	0.294	0.262	1
						Kcnc3	0.056235	0.577005	0.12	0.037	1	Cox8a	0.0847704	0.292934	0.68	0.63	1	Mt3	0.102166	0.558809	0.113	0.023	1	Rab5if	0.0793252	-0.694591	0.476	0.706	1	Slc50a1	0.866062	-0.252374	0.339	0.333	1
						Stum	0.0562908	-0.530826	0.04	0.207	1	Lrrn3	0.0852625	-0.404706	0.396	0.491	1	Vwa5a	0.102287	0.509724	0.302	0.163	1	Ndfip1	0.0793742	0.544802	0.667	0.353	1	Tm2d1	0.9039	-0.286343	0.273	0.255	1
						Mapk9	0.0562908	-0.475758	0.04	0.207	1	Gadd45gip1	0.0858702	0.367123	0.237	0.179	1	Ly6d	0.102287	-0.537816	0.17	0.326	1	Klf6	0.0795427	0.781209	0.81	0.588	1	Lgals9	0.996913	-0.275916	0.468	0.468	1
						Cenpb	0.0563266	-0.385005	0.12	0.323	1	Znhit1	0.0870029	0.385195	0.237	0.179	1	Eif4ebp2	0.102292	-0.332181	0.415	0.558	1	Slc30a5	0.0800639	-0.42013	0.095	0.353	1
						Tfrc	0.0564615	-0.622981	0.04	0.189	1	Scand1	0.0875836	-0.344312	0.331	0.422	1	Pbrm1	0.102343	-0.362851	0.472	0.605	1	Gpalpp1	0.0800639	-0.332851	0.095	0.353	1
						Txn2	0.0565879	-0.356173	0.16	0.396	1	Mast4	0.0877863	0.285963	0.68	0.665	1	C1qc	0.102802	0.516862	0.679	0.535	1	Snrpg	0.080093	0.455654	0.857	0.824	1
						Gm45716	0.056654	0.893684	0.16	0.061	1	Atm	0.0879556	-0.272666	0.101	0.168	1	Lims1	0.103816	-0.281226	0.264	0.442	1	Ankzf1	0.0803244	-0.499919	0.048	0.235	1
						Trir	0.0567113	-0.389099	0.12	0.317	1	Maf	0.0880477	-0.321969	0.219	0.301	1	Yipf1	0.103935	-0.288305	0.208	0.372	1	Psmd5	0.0803244	-0.31318	0.048	0.235	1
						Ccdc124	0.0567549	-0.577616	0.12	0.305	1	Arid5a	0.0880986	0.312264	0.112	0.064	1	Arhgdia	0.104063	-0.455959	0.642	0.698	1	4930402H24Rik	0.0803244	-0.293538	0.048	0.235	1
						1110065P20Rik	0.0569574	-0.522518	0.12	0.323	1	Psmd14	0.0884267	0.363783	0.213	0.156	1	Adap2os	0.104293	0.397753	0.264	0.14	1	Spata5	0.0803244	-0.371518	0.048	0.235	1
						Mapk1	0.0569948	-0.332861	0.12	0.348	1	Kdr	0.0891051	-0.287519	0.692	0.769	1	Eftud2	0.104293	-0.364651	0.151	0.279	1	Golim4	0.0803244	-0.621746	0.048	0.235	1
						Pnmal2	0.0570426	-0.355112	0.04	0.207	1	Fam114a2	0.0893556	-0.255662	0.26	0.347	1	Ing1	0.104571	-0.408126	0.189	0.349	1	Gm43111	0.0803244	-0.452459	0.048	0.235	1
						Eif4g1	0.0570426	-0.349955	0.04	0.207	1	Pik3ca	0.0897412	-0.329781	0.314	0.405	1	Ptn	0.104764	-0.411177	0.075	0.186	1	Ptprz1	0.0803244	-0.392647	0.048	0.235	1
						Cacng2	0.0571081	-0.46647	0.08	0.262	1	Ssbp1	0.0921605	-0.338356	0.26	0.358	1	Retreg2	0.104971	0.577892	0.283	0.163	1	Gmcl1	0.0803244	-0.53824	0.048	0.235	1
						Zfp292	0.0571822	-0.428269	0.04	0.201	1	Jag2	0.0924133	0.321907	0.521	0.48	1	Seh1l	0.105107	0.501662	0.208	0.093	1	Zfp626	0.0803244	-0.557288	0.048	0.235	1
						Sox5	0.057251	-0.654164	0.04	0.195	1	Agap1	0.0932766	-0.381417	0.189	0.266	1	Slc9a9	0.105326	-0.323537	0.151	0.302	1	Myo9a	0.0803244	-0.389739	0.048	0.235	1
						Sec62	0.0573691	-0.396498	0.36	0.61	1	Slc43a2	0.0935491	-0.318037	0.201	0.283	1	Mis12	0.105461	0.393971	0.151	0.047	1	Fbxo30	0.0803244	-0.322835	0.048	0.235	1
						Cdk5r2	0.0573958	-0.641657	0.24	0.482	1	Wfdc1	0.0939491	0.425828	0.562	0.543	1	Gdi2	0.105482	0.547814	0.774	0.721	1	Appl2	0.0803244	-0.383977	0.048	0.235	1
						Cmtm4	0.0578027	-0.355902	0.04	0.207	1	Vcpip1	0.0943569	-0.298242	0.243	0.347	1	Nisch	0.105501	0.310661	0.528	0.372	1	Idi1	0.0803244	-0.464428	0.048	0.235	1
						Ndufs7	0.057887	-0.40511	0.28	0.549	1	Bag3	0.0949584	0.260915	0.172	0.116	1	Ctsh	0.105845	0.393253	0.83	0.744	1	Phf7	0.0803244	-0.417649	0.048	0.235	1
						Cript	0.0579829	-0.329404	0.12	0.335	1	Rpl13	0.0954672	0.28606	0.899	0.913	1	Cr1l	0.10586	0.516582	0.509	0.349	1	Cdc26	0.0805037	0.713826	0.476	0.235	1
						Rgs20	0.0581375	-0.508679	0.08	0.256	1	Vwa1	0.0973925	0.322784	0.74	0.728	1	Kmt5b	0.105927	-0.345421	0.226	0.349	1	Gltp	0.0806753	-0.642033	0.333	0.647	1
						Rnf220	0.0584947	-0.580143	0.08	0.262	1	Creb3l2	0.097768	-0.260556	0.237	0.318	1	Arid1a	0.106391	-0.501874	0.434	0.581	1	Tle3	0.0810628	0.505713	0.429	0.176	1
						Wdr83os	0.0584947	-0.411886	0.08	0.262	1	Ywhah	0.0981018	0.32284	0.609	0.613	1	Adipor2	0.10649	0.318666	0.377	0.209	1	Add3	0.0812292	0.562221	0.81	0.706	1
						Senp2	0.0585712	-0.25551	0.04	0.207	1	Aebp2	0.0988211	-0.311804	0.266	0.364	1	Stoml2	0.106526	0.44414	0.264	0.14	1	Commd2	0.0813016	-0.482075	0.143	0.412	1
						Kif21b	0.0588338	-0.50979	0.04	0.189	1	Snx10	0.0998044	-0.299699	0.154	0.225	1	Otub1	0.106673	-0.452486	0.189	0.326	1	Nrp1	0.0813016	-0.368458	0.143	0.412	1
						Syt4	0.0589343	0.945905	0.16	0.061	1	Marcks	0.100183	-0.487884	0.432	0.509	1	Cpne1	0.106916	-0.261662	0.132	0.256	1	Tef	0.0813016	-0.41092	0.143	0.412	1
						Ano6	0.0590343	0.434204	0.12	0.037	1	Clstn1	0.101443	0.257301	0.544	0.509	1	Creld2	0.106964	0.258085	0.057	0.163	1	Sdc3	0.0821126	-0.894832	0.333	0.588	1
						Larp1	0.0591516	-0.433674	0.08	0.25	1	Epas1	0.102595	0.297154	0.846	0.827	1	AC149090.1	0.107132	0.665577	0.642	0.488	1	Hspa14	0.0824595	0.503204	0.286	0.059	1
						Epha4	0.0594639	-0.625291	0	0.128	1	Tmem252	0.103162	0.265965	0.272	0.208	1	Psma6	0.107375	0.38319	0.434	0.302	1	Smim27	0.0824595	0.499166	0.286	0.059	1
						Dtymk	0.0594639	-0.493896	0	0.128	1	Axin2	0.104206	-0.277209	0.373	0.462	1	Bcas2	0.107486	0.42403	0.377	0.233	1	Crcp	0.0824595	0.483205	0.286	0.059	1
						Tiprl	0.0594639	-0.347949	0	0.128	1	Grrp1	0.105438	0.322876	0.467	0.416	1	Pdlim4	0.107633	0.375701	0.208	0.093	1	Plxna4os1	0.0824595	0.624861	0.286	0.059	1
						Hsd11b1	0.0594639	-0.405272	0	0.128	1	Mafg	0.106921	-0.443775	0.308	0.405	1	Bms1	0.10864	0.429592	0.302	0.163	1	Tatdn2	0.0824595	-0.479362	0.095	0.294	1
						Surf4	0.0594639	-0.385864	0	0.128	1	Plscr4	0.108398	0.266774	0.337	0.272	1	Crlf3	0.108655	0.480396	0.585	0.488	1	1110059G10Rik	0.0824595	-0.60637	0.095	0.294	1
						Gpr88	0.0594639	-0.57343	0	0.128	1	9930111J21Rik2	0.113211	-0.256572	0.533	0.613	1	Lpp	0.108716	-0.319129	0.189	0.349	1	Nudcd2	0.0824595	0.561304	0.286	0.059	1
						Tet2	0.0594639	-0.269925	0	0.128	1	Eif3h	0.113528	-0.274656	0.438	0.532	1	Rmi1	0.108796	-0.279545	0.151	0.279	1	Mrps7	0.0824595	0.636635	0.286	0.059	1
						Plaa	0.0594639	-0.379782	0	0.128	1	Gtf3c6	0.11391	0.348216	0.142	0.092	1	Pon3	0.10929	0.301394	0.245	0.116	1	Mrs2	0.0824595	0.443098	0.286	0.059	1
						Ubr4	0.0594639	-0.363937	0	0.128	1	Zfp512b	0.11607	-0.267474	0.118	0.185	1	Jak1	0.109649	-0.45082	0.453	0.581	1	Nfkb2	0.0824595	0.699497	0.286	0.059	1
						Kmt5a	0.0594639	-0.410114	0	0.128	1	Psmd3	0.118412	0.297214	0.296	0.237	1	Cabin1	0.11	-0.397668	0.226	0.349	1	A130014A01Rik	0.0831393	-0.542486	0.143	0.353	1
						Exoc4	0.0594639	-0.305387	0	0.128	1	Rps6	0.120791	0.271821	0.805	0.861	1	Chkb	0.110422	-0.26178	0.094	0.209	1	Ubb	0.0832366	0.457731	1	0.882	1
						Erc1	0.0594639	-0.366936	0	0.128	1	Ahsa2	0.120967	0.293686	0.213	0.162	1	Psme4	0.110456	-0.255246	0.245	0.395	1	Gm20559	0.0834693	0.626386	0.571	0.353	1
						Taf1d	0.0594639	-0.384645	0	0.128	1	Dpf2	0.121186	0.271196	0.29	0.231	1	Fez2	0.110836	0.303447	0.321	0.186	1	Eloc	0.0834871	-0.476574	0.238	0.529	1
						Slc44a2	0.0594639	-0.400422	0	0.128	1	Atp5md	0.121738	0.320269	0.485	0.462	1	Ccdc50	0.110999	0.411661	0.642	0.558	1	Slc9a8	0.0842124	-0.486109	0.19	0.471	1
						Herpud2	0.0594639	-0.339255	0	0.128	1	Rpl31	0.122871	-0.258147	0.74	0.786	1	Eed	0.111105	0.435458	0.264	0.14	1	Sap30l	0.0842124	-0.357743	0.19	0.471	1
						Hcn2	0.0594639	-0.404721	0	0.128	1	Rbm8a	0.123097	0.329786	0.479	0.457	1	Tmem208	0.111422	0.517733	0.396	0.279	1	Mprip	0.0849415	-0.537859	0.19	0.412	1
						Pno1	0.0594639	-0.483526	0	0.128	1	Cic	0.1235	-0.256144	0.201	0.283	1	Ndel1	0.111706	-0.339062	0.132	0.256	1	Eif3b	0.0865593	0.507923	0.476	0.235	1
						Polr2a	0.0594639	-0.475004	0	0.128	1	Prkag2	0.123603	0.251394	0.136	0.087	1	Mrpl40	0.111706	-0.465319	0.132	0.256	1	Ctdspl2	0.0874265	-0.414411	0.095	0.353	1
						Nsrp1	0.0594639	-0.304314	0	0.128	1	Dusp8	0.124113	0.279936	0.142	0.092	1	Hspa4l	0.111807	0.341612	0.17	0.07	1	4930453N24Rik	0.0874265	-0.255873	0.095	0.353	1
						Itsn2	0.0594639	-0.284419	0	0.128	1	Cpt1a	0.124475	-0.255314	0.355	0.445	1	Spsb2	0.111807	0.350035	0.17	0.07	1	Bclaf3	0.0874265	-0.33837	0.095	0.353	1
						Zc3h14	0.0594639	-0.474111	0	0.128	1	Tsix	0.124721	-0.323245	0.266	0.353	1	Ppp1cb	0.111991	0.489932	0.434	0.279	1	Tpp1	0.0874604	0.657226	0.429	0.176	1
						Klf6	0.0594639	-0.354989	0	0.128	1	Nfkb1	0.125322	-0.368287	0.343	0.434	1	Imp3	0.111991	-0.268928	0.283	0.465	1	Psmd13	0.0874604	0.639156	0.429	0.176	1
						Nim1k	0.0594639	-0.404978	0	0.128	1	C1qa	0.125745	-0.320816	0.213	0.289	1	Ywhah	0.112241	0.278877	0.642	0.488	1	Cct4	0.0876823	0.605799	0.762	0.529	1
						Mrps6	0.0594639	-0.398527	0	0.128	1	Gabpb2	0.127017	-0.303463	0.225	0.301	1	C1d	0.113835	-0.334397	0.17	0.302	1	Rpn2	0.0879407	0.780652	0.524	0.353	1
						Fgd2	0.0594639	-0.384589	0	0.128	1	Supt20	0.127238	0.286773	0.391	0.341	1	Atf6	0.113988	-0.281339	0.377	0.512	1	Rap2a	0.0879407	0.760929	0.524	0.353	1
						Mrps10	0.0594639	-0.388021	0	0.128	1	Ppp1r2	0.128678	0.25763	0.604	0.613	1	Bet1l	0.114164	-0.266585	0.132	0.256	1	mt-Nd3	0.0885441	0.474012	0.952	0.882	1
						Safb	0.0594639	-0.453784	0	0.128	1	Arf3	0.129182	0.300664	0.343	0.295	1	Acp1	0.114378	0.356075	0.283	0.14	1	Sh3bgrl3	0.0886139	0.395244	1	1	1
						Zfp532	0.0594639	-0.324561	0	0.128	1	Smim26	0.129994	0.343661	0.201	0.15	1	Wdr18	0.114726	0.373123	0.17	0.07	1	Ryr1	0.0890095	-0.665676	0.238	0.471	1
						Mrpl16	0.0594639	-0.317277	0	0.128	1	Selenop	0.130265	0.252957	0.888	0.913	1	Snrnp48	0.114914	-0.254275	0.264	0.419	1	R3hdm4	0.0890095	-0.346312	0.19	0.529	1
						Dock8	0.0594639	-0.355451	0	0.128	1	Rad54b	0.130292	0.334715	0.243	0.185	1	AI837181	0.1153	-0.290049	0.17	0.326	1	Stat6	0.0892925	0.614585	0.571	0.353	1
						Pum3	0.0594639	-0.383299	0	0.128	1	Smarcb1	0.131563	0.287729	0.207	0.156	1	Iscu	0.115357	0.542336	0.509	0.395	1	Trp53bp2	0.0893491	-0.675071	0.048	0.235	1
						Foxn3	0.0595569	-0.563111	0.08	0.256	1	Ndufa7	0.133395	0.293299	0.68	0.676	1	Atp1a1	0.115357	-0.269495	0.396	0.605	1	Abca2	0.0893491	-0.368396	0.048	0.235	1
						Cct5	0.0596427	-0.52011	0.04	0.189	1	Mrpl38	0.134175	0.282666	0.16	0.11	1	Ctdspl2	0.11587	-0.410978	0.208	0.349	1	Pmepa1	0.0893491	-0.73809	0.048	0.235	1
						Pnpla2	0.0601027	0.765602	0.16	0.061	1	Notch2	0.134509	0.292118	0.148	0.104	1	Chtop	0.115932	-0.259116	0.113	0.233	1	Mtfr1l	0.0893491	-0.276482	0.048	0.235	1
						Traf3	0.0603167	-0.608874	0.04	0.201	1	Cav1	0.13467	0.32667	0.604	0.555	1	Creg1	0.116787	0.276284	0.585	0.419	1	Mul1	0.0893491	-0.309964	0.048	0.235	1
						Tns3	0.0603597	-0.404838	0.12	0.311	1	Cpne1	0.135454	-0.266722	0.237	0.312	1	Eif3m	0.117196	-0.404025	0.453	0.535	1	Lrrc47	0.0893491	-0.420194	0.048	0.235	1
						Sft2d1	0.0604608	-0.595931	0.04	0.189	1	Rnf7	0.138386	0.25052	0.414	0.382	1	Mcl1	0.11728	-0.331124	0.774	0.884	1	Wsb2	0.0893491	-0.320783	0.048	0.235	1
						Cbx6	0.0604788	-0.445979	0.36	0.634	1	Gm10076	0.139604	0.403061	0.379	0.347	1	AI413582	0.117395	-0.699097	0.208	0.326	1	2310040G24Rik	0.0893491	-0.411611	0.048	0.235	1
						Yy1	0.060604	-0.503643	0.08	0.25	1	Fmnl3	0.140209	0.292824	0.479	0.474	1	Cdk12	0.118221	-0.365745	0.415	0.558	1	Zfp637	0.0893491	-0.315348	0.048	0.235	1
						Eif5	0.0606068	-0.573564	0.28	0.512	1	Ttyh1	0.14083	-0.268025	0.089	0.139	1	Nhlrc3	0.118588	-0.56607	0.113	0.233	1	Gvin1	0.0893491	-0.605117	0.048	0.235	1
						Itgb1	0.0608153	-0.489923	0.16	0.341	1	Fundc2	0.140957	0.448303	0.272	0.231	1	Rps15	0.119168	-0.291698	0.981	0.977	1	Zfp410	0.0893491	-0.337015	0.048	0.235	1
						Ddn	0.0612137	-0.564041	0.52	0.793	1	Hexa	0.141522	-0.257472	0.278	0.353	1	Selenow	0.119734	-0.300208	0.566	0.721	1	Msh3	0.0893491	-0.320825	0.048	0.235	1
						Rtf1	0.0612882	-0.447884	0.04	0.189	1	Ubqln1	0.143078	0.306442	0.302	0.249	1	Hmgcl	0.119916	-0.605563	0.189	0.302	1	Deptor	0.0893491	-0.415915	0.048	0.235	1
						Rab12	0.061352	-0.432488	0.08	0.262	1	Eif4e2	0.143401	0.279444	0.272	0.22	1	Dgkd	0.120304	-0.492661	0.377	0.488	1	Dvl3	0.0893491	-0.31304	0.048	0.235	1
						Elob	0.0613725	-0.438559	0.52	0.878	1	Rps26	0.145032	0.285814	0.763	0.757	1	Ndufs2	0.120518	0.307084	0.377	0.256	1	Seh1l	0.0893491	-0.409505	0.048	0.235	1
						Hsd17b12	0.0617397	-0.581807	0.08	0.256	1	Maoa	0.14538	-0.251215	0.604	0.682	1	Nup153	0.120727	-0.323242	0.151	0.279	1	Arhgap1	0.0897222	-0.523984	0.238	0.529	1
						Uxs1	0.0619483	0.469481	0.12	0.037	1	Sh2d3c	0.146091	0.309556	0.302	0.254	1	Phospho2	0.120745	0.314533	0.17	0.07	1	Sf3b2	0.0899071	-0.478234	0.762	0.824	1
						Nupr1	0.0620859	-0.53916	0.08	0.25	1	Pik3ip1	0.14631	0.252278	0.438	0.416	1	Ctsf	0.120745	0.428858	0.17	0.07	1	Acsl5	0.0901645	0.568635	0.619	0.353	1
						Igfbp5	0.062201	1.08775	0.44	0.329	1	Cep350	0.146476	-0.260782	0.396	0.514	1	Sptlc2	0.120786	-0.442783	0.283	0.442	1	Arhgef7	0.0903843	-0.527595	0.143	0.353	1
						Atp6v1c1	0.0624818	-0.481833	0.08	0.256	1	Tmem33	0.146872	0.251438	0.337	0.289	1	Ahsa1	0.120975	0.491108	0.358	0.233	1	Ei24	0.0903843	-0.623943	0.143	0.353	1
						Klf7	0.0629052	-0.46618	0.04	0.195	1	Trim16	0.147865	0.33726	0.278	0.225	1	Jagn1	0.120991	0.278897	0.208	0.093	1	Gbf1	0.0903843	0.534117	0.333	0.118	1
						Aamp	0.0631496	-0.514278	0.08	0.244	1	Ppil4	0.148928	-0.255059	0.231	0.306	1	Cfh	0.121137	0.589281	0.585	0.488	1	Rin2	0.0904221	-0.47325	0.095	0.294	1
						Nefl	0.0635678	-0.498707	0.28	0.512	1	Nenf	0.149384	-0.270134	0.314	0.399	1	Gng12	0.121291	-0.303607	0.113	0.233	1	Fbxo8	0.0904221	0.350785	0.286	0.059	1
						Commd6	0.06357	-0.364278	0.08	0.262	1	Ganc	0.150381	-0.279432	0.112	0.168	1	Zfp329	0.121291	-0.267511	0.113	0.233	1	Pdxk	0.0904221	0.396255	0.286	0.059	1
						Stx1b	0.0635897	-0.520876	0.2	0.451	1	Basp1	0.151184	-0.377765	0.207	0.266	1	Jpt1	0.121541	-0.482273	0.566	0.721	1	Cdk4	0.0904221	-0.593686	0.095	0.294	1
						Alkbh5	0.0635924	-0.399699	0.04	0.201	1	Plxnd1	0.151923	0.399082	0.373	0.341	1	Rpl7	0.121805	-0.325289	0.962	0.977	1	Kmt2a	0.090649	-0.675635	0.476	0.647	1
						Srsf10	0.0637494	-0.508351	0.04	0.195	1	Ifitm2	0.156356	0.360877	0.503	0.486	1	Krit1	0.121996	0.356735	0.528	0.372	1	Atp13a2	0.0908086	-0.519972	0.19	0.471	1
						Egln2	0.0638182	-0.611238	0.04	0.183	1	Cthrc1	0.156379	0.256156	0.166	0.116	1	Shtn1	0.122225	-0.269051	0.189	0.326	1	Atg3	0.0908086	-0.4433	0.19	0.471	1
						Klhl5	0.0643648	-0.504387	0.08	0.25	1	Cald1	0.156828	-0.2846	0.556	0.642	1	P4hb	0.122269	-0.307455	0.377	0.488	1	Acer3	0.0916881	-0.548536	0.524	0.765	1
						Hdlbp	0.0644339	-0.304207	0.04	0.201	1	Gimap1	0.157619	0.401622	0.45	0.422	1	Vps26c	0.122288	-0.254146	0.075	0.186	1	Slc9a1	0.0917303	0.469406	0.381	0.118	1
						Mat2b	0.0646029	-0.371871	0.04	0.195	1	Rps19	0.158105	0.317726	0.805	0.85	1	Emc6	0.122563	-0.262635	0.208	0.349	1	Pcf11	0.0917854	1.04009	0.381	0.176	1
						Mpv17l	0.0646949	-0.506243	0.04	0.183	1	Fam219a	0.158572	0.251685	0.172	0.121	1	Cttnbp2nl	0.122998	0.423334	0.434	0.302	1	Inpp5f	0.0917854	-0.713617	0.19	0.412	1
						Itgb5	0.0647527	-0.624386	0.08	0.256	1	Mapkbp1	0.159113	0.250489	0.101	0.064	1	S100a13	0.123015	0.352769	0.528	0.395	1	Egln1	0.0917854	-0.615606	0.19	0.412	1
						Hsd17b7	0.0649804	0.38597	0.12	0.037	1	Btaf1	0.160221	-0.338994	0.237	0.306	1	Sgk3	0.123164	0.286619	0.358	0.233	1	Clk1	0.0920864	-0.618212	0.667	0.882	1
						Mepce	0.0649804	0.387631	0.12	0.037	1	Phf1	0.160639	0.350244	0.254	0.208	1	Mrps7	0.123279	0.507971	0.283	0.163	1	Rbm5	0.0920864	-0.48008	0.667	0.882	1
						Mthfs	0.0649804	0.333499	0.12	0.037	1	Elavl1	0.160928	0.275019	0.373	0.306	1	Kif2a	0.123279	-0.321729	0.17	0.302	1	Zbtb7a	0.0920864	-0.368416	0.667	0.882	1
						Herc4	0.0649804	1.05915	0.12	0.037	1	Rpl8	0.161532	0.291948	0.858	0.861	1	Tecr	0.123829	-0.454709	0.358	0.488	1	Sorl1	0.0933878	0.453299	0.762	0.529	1
						Lamp1	0.0649937	-0.31165	0.4	0.695	1	Sass6	0.161702	-0.268768	0.089	0.139	1	Ikzf5	0.123846	0.335941	0.17	0.07	1	Cd180	0.0936005	-0.529052	0.429	0.647	1
						Arf4	0.0652116	-0.632694	0.08	0.232	1	Siglech	0.162199	-0.638548	0.219	0.266	1	Rasgrp1	0.124042	-0.308256	0.113	0.233	1	Synj1	0.0936005	0.652491	0.619	0.412	1
						Ppp2r5a	0.0652557	-0.660284	0.12	0.287	1	Rpl35	0.162414	0.395453	0.692	0.699	1	Uqcrfs1	0.124083	0.392154	0.377	0.233	1	Cpsf6	0.0940979	-0.982106	0.381	0.529	1
						Aldh1l1	0.0652845	-0.300597	0.04	0.201	1	Nr1d2	0.164095	0.367099	0.432	0.416	1	Adam15	0.124302	0.543851	0.396	0.256	1	Setd7	0.0953261	-0.327825	0.095	0.353	1
						Golga7	0.0656589	-0.447509	0.16	0.384	1	Raly	0.165875	0.308734	0.473	0.468	1	Dis3l2	0.124446	-0.265808	0.038	0.116	1	Tmem60	0.0954363	-0.360689	0.143	0.412	1
						Irf2bp2	0.0656589	-0.44894	0.16	0.384	1	Rplp2	0.167149	0.254221	0.888	0.855	1	Pi4k2a	0.124446	-0.333187	0.038	0.116	1	Ctbp2	0.0954363	-0.571151	0.143	0.412	1
						Pcnp	0.0656589	-0.509248	0.16	0.384	1	Nt5c2	0.168193	0.278535	0.325	0.289	1	Ndufb4	0.124968	-0.732106	0.396	0.558	1	Stk3	0.0954363	-0.372347	0.143	0.412	1
						Cuedc2	0.0658539	-0.393758	0.08	0.262	1	Ppp1r10	0.170106	0.271543	0.29	0.249	1	St3gal6	0.12497	-0.286268	0.283	0.442	1	Akirin1	0.0954384	-0.579364	0.381	0.588	1
						Nipbl	0.0660169	-0.621746	0.08	0.232	1	Ldha	0.171063	0.327984	0.491	0.491	1	Cox4i1	0.125036	0.401538	0.887	0.86	1	Brd3	0.0957255	-0.590119	0.238	0.471	1
						Kcnab1	0.0665418	0.762809	0.12	0.037	1	S100b	0.17183	0.408396	0.124	0.081	1	Cd47	0.12524	0.251492	0.811	0.744	1	Fryl	0.0957255	-0.565806	0.238	0.471	1
						Zfp410	0.0665418	0.354037	0.12	0.037	1	Cd34	0.174172	0.283656	0.805	0.815	1	Vdac1	0.125697	0.701078	0.453	0.326	1	Synrg	0.0961869	0.480412	0.524	0.235	1
						Hectd4	0.0665785	-0.627308	0.08	0.238	1	Pik3r1	0.175994	-0.279384	0.408	0.48	1	Pabpc1	0.125729	-0.319865	0.792	0.93	1	BC005624	0.0962823	-0.523497	0.381	0.647	1
						Tgfbrap1	0.0666367	-0.37766	0	0.122	1	Ncor2	0.179582	-0.324824	0.296	0.376	1	Pin4	0.125733	0.585781	0.283	0.163	1	Marf1	0.0962823	-0.434694	0.381	0.647	1
						Ankrd44	0.0666367	-0.261726	0	0.122	1	Stx7	0.180861	-0.294943	0.325	0.41	1	Gbp7	0.125776	-0.274795	0.151	0.279	1	Prrc2a	0.0962823	-0.603176	0.381	0.647	1
						Ier5	0.0666367	-0.422193	0	0.122	1	Gpm6b	0.181183	0.816036	0.284	0.237	1	Kat6b	0.127008	0.308292	0.17	0.07	1	S100a11	0.0962984	0.757083	0.667	0.471	1
						Tomm40l	0.0666367	-0.426355	0	0.122	1	Phldb1	0.18531	0.322187	0.231	0.191	1	H3f3a	0.127122	-0.276034	0.887	0.953	1	N4bp2l2	0.0962984	0.611004	0.667	0.471	1
						Tmem250-ps	0.0666367	-0.376404	0	0.122	1	Mbd6	0.185503	0.324375	0.154	0.11	1	Rabgap1	0.127191	-0.287338	0.208	0.349	1	Atp1b3	0.0970987	-0.317266	0.619	0.882	1
						Mtx2	0.0666367	-0.531244	0	0.122	1	Akap12	0.186786	0.377475	0.627	0.618	1	Ube2v2	0.127191	-0.277411	0.208	0.349	1	Fam111a	0.0970987	0.506002	0.81	0.647	1
						Inafm2	0.0666367	-0.442506	0	0.122	1	Ifi35	0.188466	0.306505	0.343	0.306	1	Trnt1	0.127437	-0.281253	0.094	0.209	1	Rbm33	0.0978141	-0.464769	0.19	0.471	1
						Utp11	0.0666367	-0.37156	0	0.122	1	2008-09-01	0.188729	0.312214	0.195	0.15	1	Mdh2	0.127562	-0.295695	0.264	0.419	1	Srek1	0.0978141	-0.437596	0.19	0.471	1
						Slc2a5	0.0666367	-0.468475	0	0.122	1	Ccn2	0.188799	0.310684	0.136	0.092	1	Tut4	0.1276	-0.623551	0.377	0.512	1	Ash1l	0.0978292	-0.527912	0.571	0.824	1
						Pptc7	0.0666367	-0.440073	0	0.122	1	Nid1	0.191087	-0.253434	0.272	0.329	1	Pdcd10	0.127922	0.356324	0.491	0.419	1	Fnta	0.0981289	-0.475329	0.143	0.353	1
						Gal3st4	0.0666367	-0.4478	0	0.122	1	Pgm5	0.191524	0.388374	0.26	0.225	1	Fam13b	0.128362	-0.284001	0.151	0.279	1	Lrrc41	0.0989919	-0.316683	0.095	0.294	1
						Rnf103	0.0666367	-0.346514	0	0.122	1	Kat6b	0.191649	0.315235	0.331	0.283	1	Prpf40a	0.128931	-0.520185	0.396	0.535	1	Dram1	0.0989919	-0.563351	0.095	0.294	1
						Dpy19l3	0.0666367	-0.472756	0	0.122	1	Pithd1	0.196759	0.344504	0.065	0.11	1	Pkd1	0.12928	-0.270004	0.132	0.233	1	Nlrp3	0.0989919	0.365302	0.286	0.059	1
						Kcnc1	0.0666367	0.902946	0.2	0.091	1	Ppp1r11	0.197126	0.313173	0.414	0.393	1	Rnf111	0.13018	-0.317804	0.321	0.465	1	Fam120b	0.0989919	-0.438165	0.095	0.294	1
						Mrpl46	0.0666367	-0.367247	0	0.122	1	Lrrc8a	0.202007	0.331214	0.385	0.376	1	Btla	0.130461	-0.350694	0.094	0.209	1	Tubb6	0.0989919	-0.405935	0.095	0.294	1
						2010320M18Rik	0.0666367	-0.352615	0	0.122	1	Car4	0.203692	-0.286029	0.651	0.705	1	Rnf150	0.130754	0.447895	0.283	0.163	1	Nhlrc2	0.0989919	0.553509	0.286	0.059	1
						Rbl2	0.0666367	-0.485226	0	0.122	1	Rbbp6	0.210096	-0.335885	0.586	0.671	1	AB124611	0.131166	-0.304605	0.226	0.372	1	Timp2	0.0990656	-0.677714	0.19	0.412	1
						Ube2d1	0.0666367	-0.383656	0	0.122	1	Ushbp1	0.210214	0.388708	0.604	0.595	1	Igf1r	0.131678	-0.576974	0.17	0.279	1	Carf	0.0991732	-0.285102	0.048	0.235	1
						Cnrip1	0.0666367	-0.34709	0	0.122	1	Pam	0.210843	0.250677	0.408	0.376	1	Ets1	0.131954	-0.637057	0.208	0.349	1	Scly	0.0991732	-0.310763	0.048	0.235	1
						Pex13	0.0666367	-0.378804	0	0.122	1	Pcgf5	0.214451	0.252451	0.231	0.179	1	Fuca1	0.132085	0.291126	0.623	0.465	1	St6galnac4	0.0991732	-0.277711	0.048	0.235	1
						Gps2	0.0666367	-0.303945	0	0.122	1	Trf	0.218806	-0.26022	0.207	0.26	1	Ralgapa1	0.13209	-0.255432	0.189	0.302	1	Gmeb1	0.0991732	-0.34762	0.048	0.235	1
						Smarce1	0.0666367	-0.459333	0	0.122	1	Rpl7a	0.219079	0.269571	0.734	0.728	1	Snf8	0.132233	-0.624308	0.245	0.372	1	Exoc6b	0.0991732	-0.436468	0.048	0.235	1
						Zbtb1	0.0666367	-0.329281	0	0.122	1	Msl1	0.22098	0.353647	0.491	0.468	1	Stap1	0.132536	-0.851678	0.302	0.465	1	Polr2i	0.0991732	-0.263124	0.048	0.235	1
						Slc38a9	0.0666367	-0.267621	0	0.122	1	Ccdc88a	0.221705	-0.32426	0.426	0.509	1	Rab3gap1	0.132583	-0.262004	0.113	0.209	1	Cfap36	0.0991732	-0.395722	0.048	0.235	1
						1700123O20Rik	0.0666367	-0.366217	0	0.122	1	Xdh	0.226201	0.408589	0.32	0.272	1	Coq10b	0.132662	-0.287292	0.038	0.116	1	Vps53	0.0991732	-0.682106	0.048	0.235	1
						Rrm2b	0.0666367	-0.352722	0	0.122	1	Cct5	0.22758	0.336161	0.32	0.295	1	Grhpr	0.132662	-0.324659	0.038	0.116	1	Slc39a9	0.0991732	-0.433194	0.048	0.235	1
						Nckap1l	0.0666367	-0.371683	0	0.122	1	Mtss2	0.228088	0.286512	0.148	0.11	1	Upb1	0.132662	-0.4467	0.038	0.116	1	Srek1ip1	0.0991732	-0.320627	0.048	0.235	1
						Snx4	0.0666367	-0.452788	0	0.122	1	Dhx15	0.229349	0.274777	0.42	0.405	1	1110038F14Rik	0.133882	-0.325124	0.208	0.326	1	Emc9	0.0991732	-0.328753	0.048	0.235	1
						Taf11	0.0666367	-0.311625	0	0.122	1	Rgs12	0.22968	0.263793	0.663	0.665	1	Srebf2	0.134156	-0.321969	0.34	0.465	1	Ubxn7	0.0991732	-0.299545	0.048	0.235	1
						Btbd9	0.0666367	-0.348849	0	0.122	1	Lars2	0.230432	-0.349013	0.728	0.798	1	Ski	0.134198	0.300003	0.472	0.349	1	Vps37c	0.0991732	-0.492284	0.048	0.235	1
						Enpp5	0.0666367	-0.372438	0	0.122	1	Mt1	0.231452	0.30354	0.68	0.659	1	H2-D1	0.134672	0.270401	0.925	0.93	1	Ganab	0.0992614	0.480683	0.381	0.118	1
						Cdc5l	0.0666367	-0.378653	0	0.122	1	Ctss	0.232514	-0.258477	0.231	0.289	1	Adipor1	0.134832	-0.293505	0.302	0.442	1	Clec2i	0.0993873	-0.520377	0.571	0.765	1
						Lrrc73	0.0666367	-0.315014	0	0.122	1	Nfix	0.233369	0.364578	0.444	0.422	1	Hnrnpk	0.134905	0.521932	0.811	0.767	1	Anxa6	0.0997722	0.46595	0.476	0.235	1
						Sdhaf2	0.0666367	-0.398046	0	0.122	1	Siah1a	0.234088	0.323988	0.343	0.329	1	Myo18a	0.135611	0.379442	0.208	0.093	1	B3gat3	0.0997722	0.341111	0.476	0.235	1
						Il33	0.0666367	-0.440302	0	0.122	1	Eif2s3x	0.23614	0.280756	0.355	0.318	1	Ifngr2	0.135857	0.418227	0.472	0.326	1	Gpatch8	0.0998351	0.600606	0.619	0.412	1
						Ttyh1	0.0666424	-0.408037	0.44	0.732	1	Nus1	0.237686	-0.252591	0.302	0.37	1	Cxxc1	0.136873	0.354578	0.17	0.07	1	Celf2	0.100149	-0.34413	0.905	1	1
						Ewsr1	0.0670262	0.91615	0.32	0.189	1	U2af1	0.239535	0.330196	0.426	0.422	1	Gpsm3	0.137227	-0.32647	0.396	0.535	1	Tln1	0.100168	-0.480071	0.952	1	1
						Zfp706	0.0671926	-0.389329	0.24	0.476	1	Mndal	0.240343	0.320617	0.136	0.098	1	Zc3h13	0.137738	-0.295387	0.283	0.395	1	Ndufb10	0.100718	0.503254	0.762	0.471	1
						Ramp1	0.067226	-0.266729	0.36	0.64	1	Cnih4	0.244304	-0.336092	0.331	0.387	1	Lipa	0.138077	0.495817	0.434	0.302	1	Lamtor3	0.101475	0.529199	0.429	0.176	1
						Xrn2	0.0673463	-0.481685	0.04	0.189	1	Slc1a2	0.246079	-0.286536	0.414	0.347	1	Ccnd2	0.1381	-0.853426	0.226	0.326	1	Ppp6r3	0.101788	0.55722	0.619	0.588	1
						Med16	0.0675231	0.51256	0.16	0.061	1	Osmr	0.246945	0.310108	0.308	0.277	1	Map1lc3a	0.138176	-0.450377	0.151	0.256	1	Sp3	0.102088	-0.587451	0.333	0.529	1
						Ppp1r9b	0.0678478	0.482211	0.76	0.774	1	Slc38a3	0.247589	0.284755	0.538	0.503	1	Ube2j1	0.138176	0.422908	0.245	0.14	1	Emp3	0.102576	-0.35974	0.762	0.941	1
						Vcp	0.0678746	-0.334909	0.12	0.323	1	Cdk12	0.248114	-0.278357	0.42	0.514	1	Ncaph2	0.138266	0.357274	0.189	0.093	1	Rrp1	0.102728	-0.584541	0.381	0.647	1
						Prkag2	0.0681339	0.306172	0.12	0.037	1	Bet1	0.249881	-0.299965	0.207	0.266	1	Jund	0.138777	-0.536522	0.585	0.698	1	Ndufc1	0.103005	0.280729	0.667	0.412	1
						Calb2	0.0681339	0.335948	0.12	0.037	1	Pias3	0.250841	0.338101	0.124	0.092	1	Larp1	0.138906	-0.321145	0.264	0.419	1	Ppib	0.10477	-0.411351	0.714	0.882	1
						Eif3i	0.0681516	-0.380542	0.12	0.311	1	Usp4	0.251846	0.27033	0.302	0.266	1	Zc3h15	0.138937	-0.440655	0.34	0.442	1	Cd300lb	0.105562	-0.399959	0.286	0.588	1
						Castor2	0.0682506	-0.42101	0.04	0.189	1	Cbfa2t3	0.253424	0.319301	0.515	0.538	1	Hnrnpr	0.138976	0.452592	0.547	0.419	1	Por	0.106395	0.560223	0.333	0.118	1
						Brd1	0.0683014	-0.504565	0.04	0.183	1	Ppfia1	0.25443	0.254548	0.32	0.295	1	Fh1	0.139687	-0.471678	0.17	0.279	1	Itfg1	0.106395	0.440234	0.333	0.118	1
						Otud5	0.0683014	-0.500531	0.04	0.183	1	Stxbp6	0.25941	0.309527	0.195	0.162	1	Rpl23a	0.140578	-0.260943	0.943	0.953	1	Zmat5	0.106395	0.595808	0.333	0.118	1
						Pogk	0.0690132	-0.368335	0.04	0.195	1	Pomp	0.260998	0.389878	0.71	0.751	1	Malsu1	0.140843	0.339884	0.226	0.116	1	Ftl1-ps1	0.106395	0.419359	0.333	0.118	1
						Chmp1a	0.0690132	-0.526547	0.04	0.195	1	S100a13	0.261903	0.29568	0.633	0.624	1	Tmem185b	0.141149	0.371161	0.132	0.047	1	Fam160b1	0.106395	-0.507747	0.143	0.353	1
						Cpne3	0.069165	-0.538316	0.04	0.189	1	Slc7a1	0.26227	-0.339725	0.651	0.723	1	Cnr2	0.141149	0.361758	0.132	0.047	1	Tspan7	0.106395	-0.58791	0.143	0.353	1
						Baz1b	0.0692284	-0.60927	0.04	0.183	1	Rps6ka3	0.263227	0.27387	0.497	0.497	1	Rnf121	0.141149	-0.349298	0.057	0.14	1	Rc3h1	0.106397	0.618614	0.619	0.412	1
						Dok6	0.0693076	-0.567225	0.24	0.47	1	Atp6v0e	0.272884	0.377865	0.479	0.503	1	Fuom	0.141149	0.40528	0.132	0.047	1	Tomm34	0.106957	-0.613546	0.286	0.471	1
						Hipk1	0.0698603	-0.570176	0.16	0.354	1	Tomm40	0.274619	0.349594	0.213	0.179	1	Ube4a	0.141149	0.296962	0.132	0.047	1	AI413582	0.107447	-0.380214	0.333	0.588	1
						Tst	0.069887	-0.525527	0.28	0.537	1	Stra6	0.275313	0.397403	0.213	0.179	1	Rhobtb2	0.141149	0.318505	0.132	0.047	1	Depdc5	0.108198	-0.308629	0.095	0.294	1
						Erlec1	0.0701455	-0.501389	0.04	0.177	1	Rps5	0.275596	0.290986	0.716	0.786	1	Fech	0.141149	0.280384	0.132	0.047	1	Spr	0.108198	0.269462	0.286	0.059	1
						Chmp2a	0.0706447	0.907346	0.4	0.287	1	Socs2	0.275692	0.26216	0.331	0.306	1	Smc3	0.141196	-0.360778	0.321	0.465	1	Gm2245	0.108198	-0.574882	0.095	0.294	1
						Rabl6	0.0709994	-0.466186	0.12	0.293	1	Casp6	0.277167	-0.284272	0.148	0.197	1	4930509H03Rik	0.141292	-0.285492	0.038	0.116	1	Cramp1l	0.108198	0.294133	0.286	0.059	1
						Ube2ql1	0.0710238	-0.501888	0.04	0.189	1	Susd6	0.280293	0.35601	0.402	0.393	1	Ncbp1	0.141292	-0.267892	0.038	0.116	1	Plin3	0.108198	0.345768	0.286	0.059	1
						Rnf5	0.071143	-0.432896	0.08	0.256	1	Stk16	0.281352	0.26586	0.237	0.202	1	Dnajc7	0.141497	-0.758451	0.472	0.605	1	Ago3	0.109125	0.311884	0.429	0.176	1
						Cmip	0.0712	-0.370995	0.08	0.244	1	Gltp	0.287144	0.343876	0.325	0.318	1	Mknk1	0.141916	0.330092	0.264	0.14	1	Sft2d1	0.109129	-0.637001	0.333	0.529	1
						Fam168a	0.0712278	-0.26999	0.16	0.384	1	Txlna	0.287457	-0.276127	0.243	0.301	1	Use1	0.14193	-0.8004	0.491	0.605	1	Rsrc2	0.109147	0.569565	0.667	0.471	1
						Oaz2	0.0720494	-0.489224	0.08	0.244	1	Cops8	0.287736	0.285064	0.231	0.202	1	Washc3	0.142501	0.317361	0.302	0.163	1	Tomm20	0.109147	0.686034	0.667	0.471	1
						Mrtfb	0.0720773	-0.547935	0.04	0.177	1	Rpl22l1	0.291589	0.27572	0.473	0.462	1	Iqgap2	0.142501	-0.382908	0.189	0.302	1	Ube2v1	0.109512	-0.418071	0.381	0.647	1
						Chpt1	0.0724232	-0.505765	0.32	0.567	1	Sdcbp	0.294207	0.251002	0.657	0.653	1	Scai	0.142822	-0.332265	0.075	0.163	1	Myl6	0.109579	0.476848	0.952	0.941	1
						Eapp	0.0724649	-0.466024	0.08	0.25	1	Stx4a	0.298397	0.265287	0.385	0.364	1	Plekhn1	0.143772	0.504206	0.17	0.07	1	Wipf1	0.109636	0.261559	0.81	0.647	1
						Tmed9	0.0724649	-0.417953	0.08	0.25	1	Bcl10	0.298563	0.286844	0.302	0.277	1	Rab7b	0.143855	-0.418611	0.132	0.233	1	Ext2	0.109841	-0.305967	0.048	0.235	1
						Epb41l2	0.0725122	-0.441581	0.24	0.476	1	Diaph1	0.299359	-0.362052	0.272	0.329	1	Rbm4	0.143855	-0.307972	0.132	0.233	1	Gatm	0.109841	-0.27443	0.048	0.235	1
						Clstn1	0.0725815	0.865685	0.4	0.274	1	Rps15a	0.299411	0.340786	0.799	0.775	1	Zfp120	0.143896	0.37489	0.245	0.14	1	Zmym4	0.109841	-0.56358	0.048	0.235	1
						Mapk3	0.0726789	-0.333373	0.16	0.384	1	Fam199x	0.302562	0.260735	0.166	0.133	1	Rxrb	0.143896	0.569389	0.245	0.14	1	Agrn	0.109841	-0.255393	0.048	0.235	1
						Metap2	0.0726894	-0.279374	0.2	0.421	1	Ppm1f	0.306319	0.32276	0.308	0.283	1	Prdx3	0.14409	-0.274415	0.132	0.256	1	Eif2b4	0.109841	-0.293364	0.048	0.235	1
						Rsu1	0.072717	-0.305667	0.04	0.195	1	Slc5a3	0.306396	0.271388	0.112	0.081	1	Dennd5a	0.144287	0.35994	0.358	0.233	1	4931406P16Rik	0.109841	-0.333621	0.048	0.235	1
						Pam	0.0730169	0.727886	0.24	0.122	1	Zfp869	0.313569	0.269077	0.243	0.214	1	Gtf3c2	0.144683	-0.259373	0.113	0.233	1	Adgrg1	0.109841	-0.467239	0.048	0.235	1
						Ppp2r2d	0.0730402	-0.438699	0.04	0.183	1	Anapc11	0.314905	0.260974	0.373	0.341	1	Rspry1	0.14476	0.491494	0.302	0.186	1	Ddx10	0.109841	-0.437525	0.048	0.235	1
						Aifm1	0.0730991	0.278155	0.12	0.037	1	Stap2	0.319239	0.258852	0.183	0.15	1	Tmem176a	0.145061	0.444519	0.679	0.558	1	Fzr1	0.109841	-0.2865	0.048	0.235	1
						Smim14	0.0732042	-0.313377	0.16	0.378	1	Fli1	0.320327	0.263061	0.692	0.757	1	Rtca	0.145128	-0.252467	0.057	0.14	1	Kctd2	0.109841	-0.384726	0.048	0.235	1
						Slc27a1	0.0732998	-0.564486	0.08	0.238	1	Sema3g	0.321027	0.252467	0.231	0.197	1	Mtmr4	0.145128	0.279817	0.132	0.047	1	Adsl	0.109841	-0.271491	0.048	0.235	1
						Akap11	0.0735276	-0.521522	0.12	0.311	1	Ccnd2	0.332624	0.254722	0.272	0.243	1	4930503L19Rik	0.145128	-0.319237	0.057	0.14	1	Rbm41	0.109841	-0.32357	0.048	0.235	1
						Mia2	0.0740525	-0.359387	0.04	0.177	1	Tle1	0.332649	0.385084	0.284	0.26	1	Zfp236	0.145128	0.281659	0.132	0.047	1	Arpc1a	0.110247	-0.553875	0.286	0.529	1
						Upp2	0.0741811	-0.352282	0.08	0.25	1	Dubr	0.333281	0.26672	0.172	0.139	1	Chka	0.145128	-0.422014	0.057	0.14	1	Etfa	0.110247	-0.400679	0.286	0.529	1
						Sox9	0.0743262	-0.615891	0.16	0.354	1	Cp	0.333449	0.291651	0.385	0.37	1	Rps6kb2	0.145128	-0.272164	0.057	0.14	1	Uqcc3	0.110247	0.574804	0.476	0.294	1
						Cyfip1	0.0745268	-0.75051	0.2	0.378	1	Slc39a13	0.33534	0.260185	0.13	0.104	1	5730480H06Rik	0.145765	-0.276525	0.038	0.116	1	Casc3	0.110372	-0.729648	0.238	0.471	1
						Coro2b	0.074642	0.740211	0.2	0.091	1	Nrbf2	0.339356	0.305452	0.189	0.156	1	Slc6a11	0.145765	-0.376017	0.038	0.116	1	Ints6	0.110372	0.433914	0.476	0.176	1
						Plcl1	0.074651	-0.315707	0	0.116	1	Adipor2	0.340236	0.300608	0.485	0.509	1	Map4	0.146319	0.315987	0.415	0.256	1	Elf4	0.11229	-0.309993	0.333	0.647	1
						Pou2f1	0.074651	-0.480044	0	0.116	1	Dph3	0.342733	0.254924	0.213	0.185	1	S100pbp	0.146491	-0.303651	0.075	0.163	1	Ptprj	0.112499	-0.493097	0.81	0.941	1
						Fubp3	0.074651	-0.322035	0	0.116	1	Eif3k	0.344522	0.260564	0.485	0.48	1	Ptpro	0.146796	0.287975	0.358	0.233	1	Rsf1	0.113295	-0.463768	0.429	0.647	1
						Ralgps1	0.074651	-0.311593	0	0.116	1	Ccdc174	0.350911	0.332517	0.26	0.237	1	Luzp1	0.147072	-1.01011	0.208	0.349	1	Elf1	0.113844	-0.413553	0.476	0.824	1
						Crls1	0.074651	-0.341901	0	0.116	1	Anks1	0.355209	0.316439	0.361	0.353	1	Il17ra	0.147192	-0.331403	0.226	0.349	1	Srgap2	0.114546	-0.900582	0.286	0.471	1
						Pigk	0.074651	-0.434342	0	0.116	1	Ddhd1	0.364112	0.266089	0.148	0.121	1	Ranbp1	0.1473	-1.06483	0.283	0.395	1	Tmem127	0.114546	0.400374	0.476	0.235	1
						Chd7	0.074651	-0.286304	0	0.116	1	Cxcl12	0.365385	-0.263053	0.858	0.838	1	Dph5	0.147319	0.355394	0.17	0.07	1	Apobec3	0.114662	0.714449	0.571	0.294	1
						Fam219a	0.074651	-0.323545	0	0.116	1	Nudt21	0.366995	0.260779	0.231	0.202	1	Dyrk1a	0.147635	-0.255507	0.151	0.279	1	Sde2	0.115004	-0.428124	0.19	0.412	1
						Fndc5	0.074651	-0.301379	0	0.116	1	Ccnl1	0.375574	0.339448	0.509	0.509	1	Ppp1r12a	0.148079	-0.34605	0.396	0.558	1	Foxk1	0.115004	-0.386019	0.19	0.412	1
						BC005561	0.074651	-0.352549	0	0.116	1	Gmfb	0.379382	0.260815	0.32	0.312	1	Tcof1	0.148725	-0.313287	0.321	0.419	1	Smim4	0.115004	0.619856	0.381	0.176	1
						Ep400	0.074651	-0.34514	0	0.116	1	Trappc6b	0.385832	0.265074	0.438	0.434	1	E530011L22Rik	0.149193	0.318436	0.132	0.047	1	Sucla2	0.115004	0.508448	0.381	0.176	1
						Dtx1	0.074651	-0.469003	0	0.116	1	Hdac1	0.388928	0.264136	0.337	0.318	1	Ubr7	0.149193	0.386128	0.132	0.047	1	Edem2	0.115203	-0.354503	0.143	0.353	1
						Sec13	0.074651	-0.363862	0	0.116	1	Ybx3	0.392171	0.253595	0.491	0.468	1	Zc3h4	0.149795	-0.355801	0.151	0.256	1	Bola1	0.115203	-0.496303	0.143	0.353	1
						P2ry6	0.074651	-0.362354	0	0.116	1	Spopl	0.392967	0.269655	0.296	0.272	1	Dlgap4	0.149802	0.308743	0.34	0.209	1	Nop14	0.115203	-0.415134	0.143	0.353	1
						Lmo1	0.074651	-0.36048	0	0.116	1	Ube2w	0.393372	0.292685	0.231	0.202	1	Tra2a	0.150116	0.452005	0.566	0.488	1	Chchd3	0.115203	0.344862	0.333	0.118	1
						Ikbkb	0.074651	-0.312194	0	0.116	1	Pttg1	0.394721	-0.26121	0.32	0.364	1	Rrp7a	0.15023	-0.341006	0.075	0.163	1	Stard5	0.115203	0.448913	0.333	0.118	1
						Cwf19l2	0.074651	-0.272845	0	0.116	1	Atpif1	0.395857	0.382762	0.444	0.468	1	Nol4l	0.150347	-0.306793	0.038	0.116	1	Cops3	0.115203	-0.550671	0.143	0.353	1
						Commd4	0.074651	-0.327344	0	0.116	1	Rtp4	0.403347	0.36312	0.314	0.301	1	Abcd3	0.150347	-0.279717	0.038	0.116	1	Psmd10	0.115203	-0.583906	0.143	0.353	1
						Twf2	0.074651	-0.257267	0	0.116	1	Tmem243	0.403905	0.343503	0.42	0.422	1	Zfas1	0.150441	0.595184	0.509	0.372	1	C1galt1	0.115867	0.630978	0.238	0.059	1
						Prkar2a	0.074651	-0.426598	0	0.116	1	Cdc14a	0.405923	0.251925	0.249	0.214	1	Oaz1	0.15122	-0.501728	0.83	0.884	1	Chsy1	0.115867	0.495964	0.238	0.059	1
						Myrip	0.074651	-0.457743	0	0.116	1	Nme2	0.407994	0.276886	0.651	0.671	1	Tnip2	0.151561	-0.281806	0.113	0.209	1	Tufm	0.115867	0.344095	0.238	0.059	1
						Cep68	0.074651	-0.310312	0	0.116	1	Bvht	0.409286	0.442739	0.314	0.312	1	Hnrnpul2	0.152104	-0.434423	0.415	0.581	1	Banp	0.115867	0.608245	0.238	0.059	1
						Tnfrsf13b	0.074651	-0.302075	0	0.116	1	Vcl	0.41082	0.350795	0.29	0.283	1	Ddx6	0.152332	-0.392221	0.472	0.605	1	Map2k4	0.115867	0.460308	0.238	0.059	1
						Acadvl	0.074651	-0.355637	0	0.116	1	Nudt3	0.416761	0.313841	0.331	0.329	1	Cmtm6	0.152747	0.476562	0.509	0.372	1	Rnft1	0.115867	0.466751	0.238	0.059	1
						Itgb1bp1	0.074651	-0.35022	0	0.116	1	Psmc3	0.42537	0.252616	0.497	0.509	1	Desi2	0.152813	-0.393714	0.151	0.256	1	Cul4b	0.115867	0.435565	0.238	0.059	1
						Fbxo33	0.074651	-0.350908	0	0.116	1	Rpl4	0.426353	0.261313	0.793	0.74	1	Tceal9	0.152813	0.414973	0.245	0.14	1	Akap13	0.116245	-0.518653	0.952	0.941	1
						Acyp1	0.074651	-0.486139	0	0.116	1	Nedd1	0.428153	-0.311678	0.089	0.116	1	H2-Ab1	0.152859	0.314989	0.962	0.907	1	Phc3	0.116549	0.469075	0.524	0.294	1
						Zfyve21	0.074651	-0.421519	0	0.116	1	Chmp5	0.435781	0.43984	0.479	0.497	1	Rpl21	0.15288	-0.274895	0.943	0.953	1	Slc39a10	0.116577	0.320087	0.143	0	1
						Rasgrf2	0.074651	-0.350175	0	0.116	1	Fxr1	0.451719	0.309335	0.456	0.48	1	Ankrd11	0.15295	-0.314375	0.623	0.767	1	Nop58	0.116577	0.456537	0.143	0	1
						Rnf180	0.074651	-0.416095	0	0.116	1	Plscr1	0.45656	0.265142	0.112	0.092	1	Nfx1	0.153186	0.285857	0.226	0.116	1	Tmbim1	0.116577	0.342922	0.143	0	1
						Zfhx2	0.074651	-0.376009	0	0.116	1	Cacybp	0.46174	0.35689	0.325	0.318	1	Lactb2	0.153344	0.404807	0.132	0.047	1	Katnbl1	0.116577	0.316607	0.143	0	1
						Pacsin2	0.074651	-0.340693	0	0.116	1	Tmem189	0.468507	0.29609	0.172	0.156	1	Katnbl1	0.153344	0.26511	0.132	0.047	1	Cks1b	0.116577	0.405415	0.143	0	1
						Csad	0.074651	-0.391694	0	0.116	1	Arl15	0.469208	0.282653	0.231	0.266	1	Fcer2a	0.153344	-0.625064	0.057	0.14	1	Tars2	0.116577	0.42601	0.143	0	1
						Copz1	0.074651	-0.384676	0	0.116	1	Fam174a	0.469639	0.263226	0.373	0.353	1	Srrm2	0.153437	-0.288744	0.755	0.86	1	Phtf1	0.116577	0.285116	0.143	0	1
						Grin2a	0.074651	-0.537361	0	0.116	1	Mt2	0.47063	0.539333	0.456	0.468	1	Tmbim1	0.153529	0.33123	0.264	0.14	1	Csf1	0.116577	0.90956	0.143	0	1
						2310061I04Rik	0.074651	-0.523605	0	0.116	1	Erf	0.477908	0.250835	0.272	0.254	1	Rtn4	0.153575	-0.356523	0.66	0.744	1	Rtca	0.116577	0.349599	0.143	0	1
						Atat1	0.074651	-0.36937	0	0.116	1	S100a1	0.480499	0.28248	0.302	0.289	1	Ccdc43	0.154043	-0.39247	0.075	0.163	1	Zfp189	0.116577	0.301975	0.143	0	1
						Tnfrsf21	0.074651	-0.333816	0	0.116	1	Tmem258	0.481629	0.322865	0.237	0.225	1	Sdhaf2	0.154279	-0.388243	0.094	0.186	1	Mrpl37	0.116577	0.318156	0.143	0	1
						Snx2	0.074651	-0.28967	0	0.116	1	Itpripl2	0.490402	0.27085	0.527	0.572	1	Dnajb14	0.154381	-0.419717	0.434	0.558	1	Hectd3	0.116577	0.282588	0.143	0	1
						Pold4	0.074651	-0.25184	0	0.116	1	Fgfr1op2	0.501916	0.304475	0.503	0.52	1	Dzip3	0.154615	0.575128	0.17	0.07	1	Pef1	0.116577	0.382048	0.143	0	1
						Vps13a	0.074651	-0.377393	0	0.116	1	Brd1	0.502173	0.260161	0.503	0.532	1	Eif2s3x	0.154856	-0.321056	0.208	0.326	1	Prxl2b	0.116577	0.382028	0.143	0	1
						Pank1	0.074651	-0.52771	0	0.116	1	Uqcrb	0.51034	0.263709	0.586	0.624	1	Itm2c	0.154916	0.558059	0.509	0.419	1	Abcb1b	0.116577	0.304472	0.143	0	1
						Got1	0.074651	-0.523938	0	0.116	1	Ildr2	0.515386	0.275713	0.26	0.249	1	Lyl1	0.154916	0.333323	0.528	0.395	1	Cenpc1	0.116577	0.260642	0.143	0	1
						Gfra1	0.074651	-0.368507	0	0.116	1	Gja1	0.523047	0.349868	0.272	0.26	1	Ttr	0.155037	1.28517	0.038	0.116	1	Abhd11	0.116577	0.279234	0.143	0	1
						Bcor	0.074651	-0.337429	0	0.116	1	Rnf41	0.523092	0.297341	0.118	0.104	1	Trafd1	0.155297	0.339496	0.283	0.163	1	Rhbdd2	0.116577	0.269223	0.143	0	1
						Pja1	0.074651	-0.404758	0	0.116	1	Slirp	0.540403	0.300922	0.219	0.208	1	Nol7	0.155781	-0.466953	0.453	0.581	1	Slc25a13	0.116577	0.412753	0.143	0	1
						Mzt1	0.0750096	-0.505488	0.04	0.183	1	Tbc1d10b	0.547132	0.284408	0.166	0.156	1	Tgfbi	0.156272	0.357802	0.547	0.442	1	Nup205	0.116577	0.321753	0.143	0	1
						Mapt	0.0753667	-0.517681	0.12	0.299	1	Ccm2l	0.548773	0.268113	0.349	0.347	1	Trim33	0.156387	-0.423786	0.189	0.302	1	Jagn1	0.116577	0.278422	0.143	0	1
						Tpi1	0.0756599	-0.258952	0.24	0.463	1	Lgmn	0.555068	-0.275617	0.272	0.289	1	Abi2	0.156397	-0.295472	0.226	0.116	1	Lilra6	0.116577	0.624617	0.143	0	1
						M6pr	0.075675	-0.380536	0.08	0.262	1	Ndufv3	0.558687	0.291683	0.444	0.434	1	Wwc2	0.156397	-0.31547	0.132	0.233	1	Inafm1	0.116577	0.331499	0.143	0	1
						Marf1	0.0758087	-0.370998	0.28	0.549	1	Isg15	0.561728	-0.315697	0.373	0.387	1	Ssrp1	0.156484	-0.482791	0.226	0.326	1	Pvr	0.116577	0.280856	0.143	0	1
						Zcchc17	0.0758404	-0.457317	0.12	0.293	1	Lzts1	0.568852	0.272049	0.136	0.121	1	Sh3bp5	0.156821	-0.539568	0.17	0.279	1	Tbx6	0.116577	0.276551	0.143	0	1
						Bcap29	0.0758506	-0.420266	0.04	0.189	1	Pdcd11	0.569517	0.276281	0.13	0.162	1	Dipk2a	0.157583	0.309007	0.132	0.047	1	Tollip	0.116577	0.319334	0.143	0	1
						Emc2	0.0759304	-0.473207	0.08	0.25	1	Rbm4	0.57526	0.261255	0.207	0.191	1	Fam149b	0.157583	0.268886	0.132	0.047	1	Jak3	0.116577	0.381235	0.143	0	1
						Arrb2	0.0760105	-0.480573	0.04	0.183	1	Eaf1	0.58584	0.315147	0.195	0.225	1	H2afx	0.157928	-0.37674	0.075	0.163	1	Zfp276	0.116577	0.311785	0.143	0	1
						Golga4	0.0760717	-0.479789	0.04	0.177	1	Capg	0.592049	0.312777	0.219	0.208	1	mt-Nd3	0.157985	-0.363667	0.736	0.907	1	Hmbs	0.116577	0.35875	0.143	0	1
						Akt3	0.0768474	-0.451405	0.04	0.189	1	Itpa	0.592481	-0.296976	0.13	0.15	1	Gm27010	0.158364	0.392837	0.17	0.07	1	1110032A03Rik	0.116577	0.394498	0.143	0	1
						Tmed7	0.076863	-0.444403	0.08	0.238	1	Gpx1	0.593228	0.340753	0.562	0.63	1	Naip5	0.158987	0.497827	0.245	0.14	1	Atm	0.116577	0.428114	0.143	0	1
						Cxcl14	0.0770541	-0.465888	0.32	0.585	1	Dnajc5	0.597478	0.263825	0.355	0.358	1	Mrpl18	0.1596	0.300341	0.264	0.14	1	Hint3	0.116577	0.318063	0.143	0	1
						Acer3	0.077098	-0.452277	0.04	0.177	1	Ndrg2	0.598345	0.277945	0.266	0.26	1	Itprid2	0.159658	-0.321362	0.132	0.233	1	Pus10	0.116577	0.318875	0.143	0	1
						Aftph	0.0772097	0.995137	0.28	0.165	1	Lamtor3	0.616634	0.255914	0.302	0.318	1	Arhgef3	0.159658	-0.331092	0.132	0.233	1	Dhrs7b	0.116577	0.329455	0.143	0	1
						Gm3764	0.0778548	0.752221	0.28	0.152	1	Prkcsh	0.623881	0.35655	0.231	0.231	1	Oxr1	0.159658	-0.357955	0.132	0.233	1	Cyb5d2	0.116577	0.579092	0.143	0	1
						Yeats4	0.0778548	-0.393171	0.04	0.189	1	Alkbh5	0.63274	0.2928	0.432	0.497	1	Trim35	0.16077	0.641592	0.415	0.326	1	Rundc1	0.116577	0.339325	0.143	0	1
						Dusp7	0.0780448	-0.428777	0.04	0.183	1	Vtn	0.633891	0.344589	0.308	0.301	1	Rtf1	0.161374	0.270021	0.415	0.256	1	Vat1	0.116577	0.317077	0.143	0	1
						Med13l	0.0783038	-0.44141	0.16	0.372	1	Sec61b	0.640227	-0.307697	0.456	0.503	1	Cggbp1	0.161437	-0.285097	0.34	0.488	1	Gga3	0.116577	0.361462	0.143	0	1
						Hnrnpl	0.0783925	-0.31982	0.12	0.28	1	Firre	0.645771	0.261188	0.148	0.139	1	Cstf2t	0.161573	-0.262444	0.094	0.186	1	Ptrhd1	0.116577	0.281509	0.143	0	1
						Ppp3ca	0.0784099	0.416345	0.76	0.738	1	Tnrc6a	0.649936	0.297562	0.456	0.497	1	AI480526	0.161794	-0.471468	0.113	0.209	1	Ddx1	0.116577	0.294705	0.143	0	1
						Cnp	0.0788729	-0.424641	0.04	0.189	1	Enpp2	0.654289	0.550822	0.278	0.272	1	Gtpbp2	0.161813	-0.380987	0.358	0.488	1	Zfyve21	0.116577	0.449957	0.143	0	1
						Desi1	0.0788729	-0.375213	0.04	0.189	1	Strn4	0.685967	0.280926	0.243	0.243	1	4921524J17Rik	0.161887	-0.280573	0.075	0.163	1	Gm32036	0.116577	0.381604	0.143	0	1
						Rpl21	0.0789173	-0.341467	0.84	0.921	1	Mphosph8	0.693623	-0.308616	0.379	0.422	1	Sumf1	0.162034	0.303067	0.189	0.093	1	Zscan26	0.116577	0.377752	0.143	0	1
						Mettl23	0.0790785	-0.457092	0.04	0.183	1	Mcts1	0.698839	-0.270692	0.189	0.208	1	Ndufb7	0.162419	0.445759	0.604	0.512	1	Styx	0.116577	0.306447	0.143	0	1
						Trappc2l	0.0790918	-0.385419	0.16	0.372	1	Cavin3	0.709486	0.406178	0.249	0.254	1	Suz12	0.162582	-0.444068	0.283	0.395	1	Haus4	0.116577	0.371254	0.143	0	1
						C1ql3	0.0791817	-0.710024	0.04	0.171	1	C130074G19Rik	0.735763	0.265409	0.538	0.601	1	Igkc	0.162874	-0.816187	0.17	0.279	1	Sacs	0.116577	0.359551	0.143	0	1
						Ntpcr	0.0791845	-0.555901	0.04	0.177	1	Flrt2	0.747139	-0.268735	0.136	0.145	1	Hcfc1	0.162971	0.409036	0.226	0.116	1	Chmp7	0.116577	0.424319	0.143	0	1
						Rsrp1	0.0795529	-0.511818	0.12	0.299	1	Tspo	0.765811	0.360128	0.414	0.422	1	Cdk2ap2	0.163686	-0.328146	0.321	0.419	1	Gm9920	0.116577	0.282531	0.143	0	1
						Sfr1	0.0795529	-0.359138	0.12	0.299	1	Farsa	0.777405	0.278988	0.112	0.11	1	Actb	0.163772	0.515961	0.981	1	1	Fbxo32	0.116577	0.278727	0.143	0	1
						Grk2	0.0798989	-0.357535	0.16	0.341	1	Srcap	0.791523	0.279839	0.361	0.376	1	Tasor	0.163931	-0.301217	0.321	0.512	1	Them6	0.116577	0.271182	0.143	0	1
						Bach1	0.0802448	-0.48483	0.04	0.177	1	Ptpn12	0.795015	0.264649	0.296	0.318	1	Dusp11	0.164403	0.296804	0.528	0.395	1	Ppp6r2	0.116577	0.349645	0.143	0	1
						Pafah1b1	0.0803583	-0.399782	0.36	0.652	1	Robo4	0.798832	0.29092	0.491	0.532	1	Ckap5	0.165315	-0.263663	0.094	0.186	1	Mrtfb	0.116577	0.321356	0.143	0	1
						Eef1b2	0.0804451	-0.390129	0.52	0.774	1	Sucla2	0.800802	-0.255242	0.237	0.26	1	Trappc13	0.165315	-0.414012	0.094	0.186	1	Tango2	0.116577	0.31075	0.143	0	1
						Kmt2a	0.0804512	-0.506124	0.08	0.25	1	Pde8a	0.802867	0.318717	0.296	0.295	1	Mzb1	0.165315	-0.657864	0.094	0.186	1	Fgfr1op	0.116577	0.308811	0.143	0	1
						Tob2	0.0804701	1.33985	0.24	0.128	1	Vamp4	0.803716	0.318248	0.278	0.329	1	AI467606	0.165318	-0.267969	0.113	0.209	1	Pdcd2	0.116577	0.267072	0.143	0	1
						Fbxo9	0.0805662	-0.383131	0.08	0.238	1	Mir100hg	0.817284	0.274816	0.107	0.104	1	Rcor1	0.165349	-0.324728	0.151	0.256	1	Ift140	0.116577	0.300109	0.143	0	1
						Trim35	0.0809417	-0.250229	0.04	0.189	1	Ier2	0.822859	0.345363	0.385	0.428	1	Usp40	0.16592	-0.375147	0.075	0.163	1	Clcn7	0.116577	0.337565	0.143	0	1
						Phactr3	0.0809497	-0.292536	0.28	0.524	1	Nsmce1	0.829483	0.321862	0.278	0.283	1	Snrpa1	0.16592	-0.310301	0.075	0.163	1	H2-Ab1	0.116577	0.662855	0.143	0	1
						Ran	0.0809589	-0.559562	0.16	0.36	1	Pip5k1c	0.83313	0.265568	0.225	0.266	1	Itm2b	0.165932	0.274199	0.906	0.953	1	Mmut	0.116577	0.285067	0.143	0	1
						Dbt	0.0811793	-0.403683	0.04	0.183	1	Clns1a	0.840736	0.34607	0.207	0.231	1	Hmgcs1	0.166335	0.397854	0.226	0.116	1	Pex6	0.116577	0.39737	0.143	0	1
						Pdlim5	0.0813166	-0.454563	0.04	0.177	1	Myl9	0.85365	-0.327706	0.136	0.133	1	Brd4	0.166455	0.425618	0.453	0.349	1	Lonp1	0.116577	0.303301	0.143	0	1
						Strn4	0.0813166	-0.50484	0.04	0.177	1	Yeats4	0.864246	-0.340001	0.183	0.197	1	Ehmt2	0.167268	0.32265	0.283	0.163	1	Dus3l	0.116577	0.321196	0.143	0	1
						Fbrsl1	0.0815143	-0.251706	0.08	0.238	1	Lrrk1	0.870218	0.31397	0.29	0.324	1	Rap1b	0.168072	0.250226	0.774	0.651	1	Heatr5b	0.116577	0.2822	0.143	0	1
						Atp6ap1	0.0819355	-0.461486	0.16	0.348	1	Spry1	0.884221	0.26458	0.183	0.185	1	Sos2	0.1689	0.339218	0.208	0.093	1	Gm50012	0.116577	0.537525	0.143	0	1
						Mrps25	0.0821541	-0.359464	0.12	0.299	1	Gprasp1	0.8883	0.251151	0.201	0.225	1	Olfml3	0.168917	0.549024	0.415	0.302	1	A330040F15Rik	0.116577	0.286725	0.143	0	1
						Rims3	0.0827294	1.06774	0.24	0.128	1	Smad2	0.892008	0.257057	0.189	0.208	1	Apc	0.168917	-0.286176	0.302	0.442	1	D030056L22Rik	0.116577	0.270121	0.143	0	1
						Rps15a	0.0827786	0.300815	0.96	0.982	1	Rpl10	0.908748	0.266264	0.716	0.792	1	Nme1	0.169081	-0.411303	0.264	0.395	1	Bcorl1	0.116577	0.531497	0.143	0	1
						Hpcal1	0.0830417	1.02503	0.16	0.067	1	Ociad1	0.922791	0.275335	0.373	0.41	1	Lcp2	0.169247	0.349258	0.321	0.209	1	Zxdb	0.116577	0.39665	0.143	0	1
						Dda1	0.0833251	-0.53775	0.04	0.183	1	Coro1c	0.924233	0.391286	0.225	0.243	1	Cdk9	0.169327	0.375734	0.396	0.279	1	Bex3	0.116577	0.265095	0.143	0	1
						Tspan13	0.0833251	-0.344543	0.04	0.183	1	Pcna	0.933356	0.260731	0.243	0.254	1	Crot	0.169361	0.370518	0.189	0.093	1	Apex2	0.116577	0.345584	0.143	0	1
						Ighm	0.0833251	-0.426545	0.04	0.183	1	BC005624	0.933499	0.255799	0.266	0.283	1	Npm1	0.169379	-0.312611	0.811	0.837	1	Dusp5	0.116646	-1.00185	0.429	0.588	1
						Ube2s	0.0835473	-0.314084	0.12	0.311	1	Nptn	0.94334	0.271491	0.479	0.538	1	Rufy1	0.169751	-0.286948	0.132	0.233	1	Pan3	0.116664	0.699077	0.619	0.471	1
						Nbea	0.0835647	-0.375681	0.08	0.256	1	Dnm1l	0.945885	0.32843	0.302	0.324	1	Tuba1a	0.169751	0.309574	0.226	0.116	1	Smc1a	0.116664	-0.49156	0.429	0.706	1
						Lancl1	0.0836084	-0.433173	0	0.11	1	Srp19	0.94744	0.264824	0.349	0.382	1	Zfp106	0.169953	-0.386146	0.453	0.581	1	Cab39	0.116875	-0.384845	0.381	0.706	1
						Stk16	0.0836084	-0.322038	0	0.11	1	Slc44a1	0.949192	0.314393	0.325	0.347	1	Pih1d1	0.170025	0.370351	0.17	0.07	1	Psme2	0.117282	-0.353984	0.667	0.882	1
						Agfg1	0.0836084	-0.302331	0	0.11	1	Hes1	0.964356	0.325581	0.42	0.451	1	Prkrip1	0.170029	-0.373685	0.075	0.163	1	Dock8	0.117282	-0.552664	0.714	0.824	1
						Kdm5b	0.0836084	-0.325358	0	0.11	1	Npepps	0.977892	0.284994	0.26	0.295	1	Dusp2	0.170831	-0.489941	0.057	0.14	1	Ube2a	0.117862	-0.272081	0.238	0.588	1
						Fam102a	0.0836084	-0.404248	0	0.11	1	Jpx	0.980827	0.270525	0.142	0.15	1	Usp7	0.170897	0.521819	0.358	0.233	1	Plekha3	0.118069	-0.48415	0.095	0.294	1
						Orc4	0.0836084	-0.265536	0	0.11	1	Stk25	0.986145	0.278189	0.189	0.202	1	Pik3r1	0.17159	0.880267	0.453	0.349	1	Ube4b	0.118069	-0.421351	0.095	0.294	1
						Trmt13	0.0836084	-0.264939	0	0.11	1	Nudt9	0.988065	0.286755	0.219	0.231	1	Ndufa3	0.17165	-0.37138	0.509	0.605	1	Tmed4	0.118069	-0.352935	0.095	0.294	1
						Zfp462	0.0836084	-0.571042	0	0.11	1							Lars2	0.1718	-0.798644	0.396	0.558	1	Ndst2	0.118069	-0.35256	0.095	0.294	1
						Aff1	0.0836084	-0.276455	0	0.11	1							Mrpl15	0.1719	0.343574	0.245	0.14	1	Dnajc18	0.118069	-0.314679	0.095	0.294	1
						Zkscan1	0.0836084	-0.270986	0	0.11	1							Zfp800	0.172158	-0.400552	0.208	0.326	1	4833420G17Rik	0.118331	0.579207	0.429	0.235	1
						Akr1b3	0.0836084	-0.293919	0	0.11	1							Pdcd7	0.17228	-0.253941	0.17	0.279	1	Eci1	0.118331	0.451108	0.429	0.235	1
						Tbxas1	0.0836084	-0.384032	0	0.11	1							Icam1	0.17254	-0.470579	0.113	0.209	1	AW112010	0.118331	0.737739	0.429	0.235	1
						Smarcad1	0.0836084	-0.408467	0	0.11	1							Tspan33	0.172996	-0.260591	0.094	0.186	1	Igsf6	0.118582	0.452279	0.905	0.706	1
						Lrig1	0.0836084	-0.323188	0	0.11	1							Bola2	0.173012	-0.614614	0.434	0.581	1	Srrm2	0.118582	-0.357095	0.714	0.941	1
						A2ml1	0.0836084	-0.58873	0	0.11	1							Mtmr2	0.173117	0.319303	0.189	0.093	1	Ptpre	0.119635	-0.423668	0.857	1	1
						Med29	0.0836084	-0.407923	0	0.11	1							Ccdc124	0.173219	-0.589734	0.132	0.233	1	Stk10	0.119635	-0.544256	0.857	1	1
						Tent4b	0.0836084	-0.340402	0	0.11	1							Ttf1	0.173507	0.349136	0.283	0.163	1	Btg1	0.119716	0.387111	1	1	1
						Ube4a	0.0836084	-0.328531	0	0.11	1							Zup1	0.173536	0.350736	0.528	0.442	1	Dst	0.11995	-0.433915	0	0.118	1
						Wdr82	0.0836084	-0.302045	0	0.11	1							Gnb1	0.1737	0.315226	0.717	0.558	1	Gulp1	0.11995	-0.2594	0	0.118	1
						Setd2	0.0836084	-0.370045	0	0.11	1							Ms4a4c	0.173748	0.255304	0.358	0.233	1	Gm17767	0.11995	-0.277432	0	0.118	1
						Map3k5	0.0836084	-0.316061	0	0.11	1							Slc29a3	0.173974	0.581025	0.509	0.442	1	Abi2	0.11995	-0.256343	0	0.118	1
						Tcp11l2	0.0836084	-0.290017	0	0.11	1							Fbxo7	0.174213	0.312155	0.151	0.07	1	Wnt6	0.11995	-0.261841	0	0.118	1
						Gdf11	0.0836084	-0.416204	0	0.11	1							2900097C17Rik	0.174571	0.339137	0.509	0.395	1	A530032D15Rik	0.11995	-0.25841	0	0.118	1
						Zrsr1	0.0836084	-0.342805	0	0.11	1							Atp5j	0.174918	0.354763	0.717	0.628	1	Phlda3	0.11995	-0.376122	0	0.118	1
						Ankfy1	0.0836084	-0.313455	0	0.11	1							Supt7l	0.175427	-0.250296	0.057	0.14	1	Dcaf6	0.11995	-0.443839	0	0.118	1
						Ncbp3	0.0836084	-0.264781	0	0.11	1							Ap2s1	0.175509	-0.289613	0.434	0.581	1	Rgs5	0.11995	-2.36864	0	0.118	1
						Asic2	0.0836084	-0.461627	0	0.11	1							Gltp	0.176059	-0.328934	0.377	0.512	1	Cd34	0.11995	-0.307325	0	0.118	1
						Pcnx	0.0836084	-0.317393	0	0.11	1							Gm43813	0.176238	-0.32813	0.113	0.209	1	Pdss1	0.11995	-0.364804	0	0.118	1
						Nek9	0.0836084	-0.427119	0	0.11	1							Washc4	0.177135	0.431251	0.509	0.395	1	Rbm43	0.11995	-0.292094	0	0.118	1
						Gpr137b	0.0836084	-0.330432	0	0.11	1							Tmem147	0.177161	-0.286917	0.264	0.372	1	Pigu	0.11995	-0.427444	0	0.118	1
						Samd12	0.0836084	-0.384495	0	0.11	1							Msi2	0.177358	-0.482634	0.245	0.349	1	A530013C23Rik	0.11995	-0.412977	0	0.118	1
						Arsa	0.0836084	-0.367142	0	0.11	1							Smchd1	0.177927	-0.271546	0.453	0.605	1	Pfn2	0.11995	-0.303943	0	0.118	1
						Ddx23	0.0836084	-0.276519	0	0.11	1							Oga	0.178179	0.376814	0.321	0.209	1	P2ry13	0.11995	-0.6333	0	0.118	1
						Srpk1	0.0836084	-0.286918	0	0.11	1							Srpr	0.178236	-0.250274	0.208	0.326	1	1700094D03Rik	0.11995	-0.363382	0	0.118	1
						Stk19	0.0836084	-0.421689	0	0.11	1							0610010K14Rik	0.178236	0.33115	0.302	0.209	1	Sv2a	0.11995	-0.305443	0	0.118	1
						Bscl2	0.0836084	-0.274007	0	0.11	1							Cd81	0.178473	0.333294	0.774	0.698	1	Magi3	0.11995	-0.388108	0	0.118	1
						Mmgt1	0.0836084	-0.389191	0	0.11	1							Gm31243	0.178474	-0.390309	0.075	0.163	1	A530041M06Rik	0.11995	-0.311134	0	0.118	1
						Hmgb3	0.0836084	-0.463555	0	0.11	1							Vpreb3	0.178474	-0.94435	0.075	0.163	1	St7l	0.11995	-0.369556	0	0.118	1
						Ubl4a	0.0836084	-0.345431	0	0.11	1							Fam168a	0.178837	0.410446	0.34	0.233	1	S1pr1	0.11995	-0.465928	0	0.118	1
						Nhsl2	0.0836084	-0.410377	0	0.11	1							Acsl1	0.17959	0.455773	0.302	0.186	1	Usp53	0.11995	-0.333659	0	0.118	1
						Chm	0.0836084	-0.477196	0	0.11	1							Akna	0.179727	-0.262216	0.396	0.535	1	Negr1	0.11995	-0.253077	0	0.118	1
						Ptpmt1	0.0836106	-0.548088	0.16	0.348	1							Map4k1	0.179995	-0.253424	0.113	0.209	1	Glipr2	0.11995	-0.377174	0	0.118	1
						Ppp3r1	0.0838991	-0.50368	0.2	0.396	1							Atraid	0.180351	0.381096	0.377	0.256	1	Ipp	0.11995	-0.271981	0	0.118	1
						Ech1	0.0841358	-0.427804	0.12	0.287	1							Hfe	0.180705	-0.371157	0.189	0.302	1	Iffo2	0.11995	-0.269296	0	0.118	1
						Tln2	0.0843388	-0.567456	0.08	0.226	1							Glud1	0.180898	0.435281	0.585	0.465	1	Camta1	0.11995	-0.328426	0	0.118	1
						Ccar1	0.0844151	-0.278464	0.04	0.183	1							Trem2	0.181649	0.482636	0.547	0.395	1	Smim1	0.11995	-0.280751	0	0.118	1
						Mrpl23	0.0845101	-0.35008	0.2	0.445	1							Nrbp1	0.182775	-0.545554	0.226	0.326	1	Slc35e2	0.11995	-0.361522	0	0.118	1
						Zdhhc20	0.084602	-0.383757	0.04	0.177	1							Nup54	0.182812	0.35954	0.151	0.07	1	2510017J16Rik	0.11995	-0.314823	0	0.118	1
						Stag2	0.0848354	-0.318497	0.08	0.244	1							Ranbp9	0.183189	0.431249	0.283	0.163	1	2900005J15Rik	0.11995	-0.272833	0	0.118	1
						Rpl23a	0.0848649	-0.32946	0.88	0.957	1							Kpnb1	0.183254	-0.351459	0.264	0.395	1	Guf1	0.11995	-0.306035	0	0.118	1
						Pak6	0.0851882	-0.407021	0.08	0.25	1							Pim1	0.183932	-0.540951	0.189	0.302	1	Zfp932	0.11995	-0.267437	0	0.118	1
						Ube2v2	0.085535	-0.42368	0.2	0.396	1							Pgap2	0.183942	-0.567908	0.132	0.233	1	Bcl7a	0.11995	-0.265775	0	0.118	1
						Cfl1	0.0859022	-0.262262	0.4	0.701	1							Foxp1	0.184009	-0.370778	0.566	0.698	1	Gtf2h3	0.11995	-0.263741	0	0.118	1
						Hadhb	0.0859651	-0.320262	0.16	0.36	1							Hnrnpu	0.184189	-0.285275	0.717	0.814	1	Gm6598	0.11995	-0.398686	0	0.118	1
						Cd9	0.0863547	1.05759	0.32	0.189	1							Usp9x	0.184678	0.407364	0.528	0.395	1	Iqce	0.11995	-0.309231	0	0.118	1
						Dyrk1a	0.0865163	0.642552	0.24	0.122	1							Anxa2	0.185013	0.482662	0.226	0.14	1	Glcci1	0.11995	-0.25961	0	0.118	1
						Ophn1	0.0868514	-0.392747	0.04	0.177	1							Naxd	0.185581	0.257319	0.245	0.14	1	Lrrc61	0.11995	-0.386264	0	0.118	1
						Apbb1	0.0869136	-0.442435	0.08	0.232	1							Srp19	0.185813	0.657315	0.415	0.279	1	Gimap6	0.11995	-0.450913	0	0.118	1
						Spire1	0.0873304	-0.314722	0.24	0.476	1							Mapkapk2	0.185887	-0.604297	0.226	0.326	1	Tprkb	0.11995	-0.270478	0	0.118	1
						Tspyl1	0.0877546	-0.364911	0.04	0.183	1							Cnep1r1	0.187228	0.47215	0.151	0.07	1	Slc25a18	0.11995	-0.38881	0	0.118	1
						Trio	0.0877546	-0.307664	0.04	0.183	1							Cdk10	0.187228	-0.326094	0.075	0.163	1	Slco1c1	0.11995	-0.537021	0	0.118	1
						Hmgn1	0.0878157	-0.423207	0.24	0.463	1							Ppp6r2	0.187228	0.258453	0.151	0.07	1	Slco1a4	0.11995	-0.262365	0	0.118	1
						Sltm	0.087994	-0.363034	0.04	0.177	1							Rbis	0.187573	-0.330541	0.208	0.302	1	Arhgap35	0.11995	-0.267655	0	0.118	1
						Dclk1	0.0881583	-0.567347	0.32	0.549	1							3110056K07Rik	0.187944	0.569466	0.208	0.116	1	Dact3	0.11995	-0.340346	0	0.118	1
						Hus1	0.0882279	0.71072	0.12	0.043	1							Papola	0.188235	0.37805	0.528	0.419	1	E2f8	0.11995	-0.307111	0	0.118	1
						Rasa2	0.0888701	-0.455655	0.12	0.274	1							Apobr	0.188625	0.484002	0.226	0.14	1	Nav2	0.11995	-0.299715	0	0.118	1
						Fry	0.0888911	-0.257869	0.04	0.183	1							Psmg4	0.189021	0.51756	0.396	0.279	1	Atp11a	0.11995	-0.396285	0	0.118	1
						Kctd1	0.0888911	-0.303246	0.04	0.183	1							Acbd6	0.189182	0.283345	0.151	0.279	1	Ap3m2	0.11995	-0.253598	0	0.118	1
						Slc3a2	0.0889587	-0.510885	0.08	0.232	1							Ccl4	0.18977	-1.03827	0.057	0.14	1	Dlc1	0.11995	-0.324101	0	0.118	1
						Dnajb14	0.089128	-0.292979	0.12	0.293	1							Ogfrl1	0.190803	0.467749	0.453	0.395	1	Vegfc	0.11995	-0.306419	0	0.118	1
						Rnf168	0.0891667	0.70852	0.16	0.067	1							Mpp1	0.190838	-0.649813	0.208	0.302	1	Ell	0.11995	-0.253639	0	0.118	1
						Rbm5	0.0892948	-0.555626	0.04	0.171	1							Arid5a	0.191721	-0.358155	0.075	0.163	1	Nudt7	0.11995	-0.42371	0	0.118	1
						Camkv	0.0894289	-0.441447	0.12	0.299	1							Uchl5	0.191721	-0.317921	0.075	0.163	1	Sipa1l2	0.11995	-0.281824	0	0.118	1
						Fam49b	0.0894289	-0.467087	0.12	0.299	1							Gbp3	0.191721	0.307483	0.151	0.07	1	Sesn3	0.11995	-0.46095	0	0.118	1
						Rab2a	0.0894667	-0.350648	0.24	0.482	1							Ginm1	0.191721	-0.322742	0.075	0.163	1	Cgnl1	0.11995	-0.279534	0	0.118	1
						Add3	0.0896973	0.775739	0.48	0.384	1							I830077J02Rik	0.191778	0.328005	0.208	0.116	1	Topbp1	0.11995	-0.542204	0	0.118	1
						Hpf1	0.0897037	-0.389832	0.16	0.366	1							Znhit1	0.192302	-0.811819	0.17	0.279	1	Gmppb	0.11995	-0.263014	0	0.118	1
						Paqr8	0.0898916	-0.505406	0.32	0.573	1							Hist1h1e	0.192717	-0.291395	0.151	0.256	1	Crtap	0.11995	-0.294328	0	0.118	1
						Amd1	0.0900395	-0.253698	0.04	0.183	1							1810058I24Rik	0.19359	-0.336194	0.377	0.488	1	Cmtm8	0.11995	-0.376126	0	0.118	1
						C530008M17Rik	0.0901318	0.463014	0.12	0.043	1							Lyz2	0.193599	0.800127	0.736	0.651	1	Gm33858	0.11995	-0.429428	0	0.118	1
						Sptbn1	0.0902985	-0.462122	0.48	0.695	1							Atp11b	0.193869	0.318782	0.283	0.186	1	E130307A14Rik	0.11995	-0.34929	0	0.118	1
						Gnal	0.09048	-0.485223	0.04	0.171	1							Heca	0.194126	0.252086	0.321	0.186	1	Lrrc20	0.11995	-0.388876	0	0.118	1
						Peli1	0.0908499	-0.331257	0.08	0.244	1							Hacd4	0.194559	0.272308	0.415	0.279	1	Cep290	0.11995	-0.425948	0	0.118	1
						Purb	0.090905	0.364508	0.92	0.89	1							Larp7	0.195149	-0.268903	0.132	0.233	1	5330438D12Rik	0.11995	-0.270712	0	0.118	1
						Rcn2	0.0913297	-0.341948	0.4	0.683	1							Msl1	0.195168	0.667713	0.377	0.279	1	Gm12258	0.11995	-0.251894	0	0.118	1
						Trim8	0.0914944	-0.459227	0.16	0.348	1							Prkca	0.195619	-0.25653	0.113	0.209	1	Zswim7	0.11995	-0.275551	0	0.118	1
						Bcl11b	0.0914948	-0.52479	0.04	0.177	1							Slc45a4	0.195799	0.345064	0.264	0.163	1	2810001G20Rik	0.11995	-0.399228	0	0.118	1
						Cbx5	0.0916676	-0.336673	0.24	0.47	1							Nbdy	0.196294	-0.267261	0.075	0.163	1	Clec10a	0.11995	-0.308162	0	0.118	1
						Sirt3	0.0916778	-0.406299	0.04	0.171	1							Vamp4	0.196359	0.273208	0.245	0.14	1	Slc46a1	0.11995	-0.290837	0	0.118	1
						Diaph1	0.0917379	-0.503403	0.04	0.165	1							Pes1	0.196359	0.32403	0.245	0.14	1	Arhgap27os3	0.11995	-0.425407	0	0.118	1
						Rbm8a	0.0920245	-0.546756	0.08	0.22	1							Creb1	0.196612	-0.283405	0.245	0.395	1	Cenpo	0.11995	-0.371431	0	0.118	1
						Trak2	0.0922873	-0.276342	0.12	0.299	1							Snx30	0.196714	0.417856	0.283	0.163	1	Rsad2	0.11995	-0.53844	0	0.118	1
						D1Ertd622e	0.0923629	0.490389	0.16	0.067	1							Cbx3	0.196965	-0.680757	0.321	0.419	1	Eml1	0.11995	-0.444875	0	0.118	1
						Tcf25	0.0929528	-0.323706	0.36	0.61	1							Acp2	0.197268	0.467396	0.283	0.186	1	Cxcl14	0.11995	-0.52194	0	0.118	1
						Cetn3	0.0932341	-0.263434	0.08	0.25	1							Ppp2r2a	0.197846	0.551189	0.34	0.256	1	Zfp712	0.11995	-0.273319	0	0.118	1
						Rps7	0.0933721	-0.29703	0.92	0.994	1							Ino80d	0.198289	-0.250268	0.264	0.395	1	Pou5f2	0.11995	-0.310147	0	0.118	1
						Atxn10	0.0934851	0.873054	0.4	0.299	1							Smg1	0.198973	0.368131	0.509	0.372	1	Rgs7bp	0.11995	-0.426471	0	0.118	1
						Ssr1	0.0936123	-0.338742	0.08	0.238	1							Mphosph10	0.198994	-0.271557	0.132	0.233	1	Rnf180	0.11995	-0.265126	0	0.118	1
						B3gat2	0.093625	-0.346258	0	0.104	1							Cdk4	0.199184	0.490951	0.302	0.186	1	Slc22a17	0.11995	-0.253785	0	0.118	1
						Stradb	0.093625	-0.316346	0	0.104	1							Tbc1d17	0.19962	0.300184	0.208	0.116	1	Cela1	0.11995	-0.274455	0	0.118	1
						Mindy3	0.093625	-0.286029	0	0.104	1							Ccndbp1	0.200709	0.474108	0.283	0.186	1	3110001I22Rik	0.11995	-0.27665	0	0.118	1
						Pdcl	0.093625	-0.257335	0	0.104	1							Lnpk	0.200946	0.302626	0.151	0.07	1	Slc37a1	0.11995	-0.332439	0	0.118	1
						Rbms1	0.093625	-0.304272	0	0.104	1							Apoe	0.201393	0.710306	0.755	0.628	1	H2-Oa	0.11995	-0.35936	0	0.118	1
						Fam98b	0.093625	-0.297392	0	0.104	1							Kmt2c	0.201487	-0.261184	0.396	0.535	1	Zfp318	0.11995	-0.332354	0	0.118	1
						Maml3	0.093625	-0.357137	0	0.104	1							Iqgap1	0.202623	-0.35945	0.679	0.767	1	Trem1	0.11995	-0.366121	0	0.118	1
						Plekhf2	0.093625	-0.319335	0	0.104	1							Cd79a	0.202894	-0.727337	0.132	0.233	1	Nrxn1	0.11995	-0.373892	0	0.118	1
						Bsdc1	0.093625	-0.43944	0	0.104	1							Iglc2	0.202933	-1.20051	0.17	0.279	1	Mocos	0.11995	-0.37428	0	0.118	1
						Pkd2	0.093625	-0.305562	0	0.104	1							Oip5os1	0.203571	-0.271937	0.377	0.465	1	Snx32	0.11995	-0.259522	0	0.118	1
						Lfng	0.093625	-0.327142	0	0.104	1							Cebpzos	0.203628	0.316502	0.208	0.116	1	Ifit1bl1	0.11995	-0.379622	0	0.118	1
						Spr	0.093625	-0.404383	0	0.104	1							Dym	0.203628	0.307195	0.208	0.116	1	Ifit3b	0.11995	-0.395714	0	0.118	1
						Lag3	0.093625	-0.428276	0	0.104	1							Vti1b	0.203795	0.483379	0.245	0.14	1	Pdlim1	0.11995	-0.333126	0	0.118	1
						Actn4	0.093625	-0.372586	0	0.104	1							Rnf8	0.203795	0.348877	0.245	0.14	1	Ina	0.11995	-0.347039	0	0.118	1
						Cd37	0.093625	-0.424628	0	0.104	1							Mff	0.204195	0.551873	0.283	0.186	1	Tbc1d8b	0.11995	-0.291752	0	0.118	1
						Sult1a1	0.093625	-0.313745	0	0.104	1							Ahcyl1	0.204318	-0.579767	0.208	0.302	1	Mlx	0.120254	-0.301209	0.143	0.412	1
						Hmgxb4	0.093625	-0.459481	0	0.104	1							Galnt11	0.204318	-0.395081	0.208	0.302	1	Hexb	0.120405	-1.65953	0.571	0.235	1
						Abce1	0.093625	-0.258782	0	0.104	1							Sec11a	0.204646	0.555756	0.434	0.349	1	Bag1	0.120542	-0.353555	0.429	0.647	1
						Junb	0.093625	-0.258426	0	0.104	1							Tsn	0.205038	-0.2898	0.358	0.488	1	Manbal	0.121395	-0.269043	0.048	0.235	1
						Zfpm1	0.093625	-0.331032	0	0.104	1							Elmo1	0.205038	-0.294178	0.377	0.488	1	Orc3	0.121395	-0.255162	0.048	0.235	1
						Tmem218	0.093625	-0.4133	0	0.104	1							Adcy7	0.20514	0.580366	0.396	0.302	1	Fam98c	0.121395	-0.260984	0.048	0.235	1
						Wdr61	0.093625	-0.305795	0	0.104	1							Mrps23	0.205407	-0.679385	0.17	0.256	1	Mast3	0.121395	-0.258342	0.048	0.235	1
						Tex264	0.093625	-0.315988	0	0.104	1							Vps52	0.205678	0.271134	0.075	0.163	1	Ddx39	0.121395	-0.260956	0.048	0.235	1
						Ppil4	0.093625	-0.26478	0	0.104	1							Gatd1	0.20657	0.427924	0.264	0.163	1	Nob1	0.121395	-0.32557	0.048	0.235	1
						Glod4	0.093625	-0.490638	0	0.104	1							Pcgf5	0.20657	0.402174	0.264	0.163	1	Atp9b	0.121395	-0.291463	0.048	0.235	1
						Ormdl3	0.093625	-0.312127	0	0.104	1							Fbxw7	0.207469	-0.319522	0.151	0.233	1	Msl3	0.121395	-0.303184	0.048	0.235	1
						Gm11627	0.093625	-0.306006	0	0.104	1							Rae1	0.207589	-0.258464	0.151	0.256	1	Fxyd5	0.123226	0.659538	0.952	0.941	1
						Eif2s1	0.093625	-0.448643	0	0.104	1							Pde4b	0.207589	-0.518305	0.151	0.256	1	Psma1	0.123419	0.332428	0.81	0.647	1
						Dlst	0.093625	-0.274834	0	0.104	1							Mrpl21	0.207589	-0.258627	0.151	0.256	1	Taf15	0.123477	-0.343634	0.381	0.588	1
						Siva1	0.093625	-0.383086	0	0.104	1							Sec61a1	0.207724	-0.541529	0.189	0.302	1	Ddx39b	0.123477	-0.460087	0.381	0.588	1
						Ipo11	0.093625	-0.368763	0	0.104	1							Zfp704	0.207973	-0.334411	0.113	0.209	1	Cmtm3	0.123697	-0.350485	0.19	0.412	1
						Vcl	0.093625	-0.534503	0	0.104	1							Ehbp1l1	0.209699	0.583591	0.321	0.233	1	Ndufb11	0.124008	-0.462294	0.429	0.706	1
						Mapk8	0.093625	-0.377448	0	0.104	1							Uqcrh	0.210223	0.366028	0.792	0.837	1	Leng8	0.124139	-0.445611	0.381	0.647	1
						Pibf1	0.093625	-0.256661	0	0.104	1							Cdc14a	0.210491	0.401423	0.151	0.07	1	Gps2	0.124139	-0.484924	0.429	0.588	1
						Samm50	0.093625	-0.328327	0	0.104	1							Slamf9	0.211588	-0.309173	0.415	0.512	1	Tbpl1	0.12436	-0.39108	0.333	0.529	1
						Letmd1	0.093625	-0.361046	0	0.104	1							Snw1	0.212191	-0.271017	0.34	0.465	1	Ythdc1	0.124545	-0.68515	0.619	0.647	1
						Pcyt1a	0.093625	-0.422384	0	0.104	1							Asf1a	0.212215	-0.270066	0.113	0.209	1	Prpf18	0.124575	-0.403216	0.143	0.353	1
						Enpp4	0.093625	-0.260333	0	0.104	1							Txndc9	0.212348	-0.320341	0.283	0.395	1	Pop5	0.124575	0.386821	0.333	0.118	1
						Rpl7l1	0.093625	-0.269773	0	0.104	1							Filip1l	0.213466	-0.762468	0.396	0.512	1	Tm7sf3	0.124575	-0.340983	0.143	0.353	1
						Psd2	0.093625	-0.264928	0	0.104	1							P4ha1	0.213719	0.444794	0.34	0.233	1	Spg7	0.124575	0.476741	0.333	0.118	1
						Fem1c	0.093625	-0.27556	0	0.104	1							Cebpa	0.213724	0.427813	0.434	0.349	1	Pik3c3	0.124575	0.456296	0.333	0.118	1
						Mex3c	0.093625	-0.33313	0	0.104	1							Ptms	0.214982	0.595165	0.623	0.581	1	Tmem38b	0.125884	-0.553901	0.286	0.529	1
						Prune2	0.093625	-0.293021	0	0.104	1							Sf3b6	0.215263	-0.292107	0.415	0.465	1	Alyref	0.125884	0.53683	0.476	0.294	1
						Tfe3	0.093625	-0.280032	0	0.104	1							Snapc3	0.215329	0.279573	0.245	0.14	1	Trappc6b	0.126717	-0.360799	0.238	0.529	1
						Pls3	0.093625	-0.420178	0	0.104	1							Pnpla2	0.215384	0.297774	0.151	0.07	1	Ufm1	0.126733	0.531245	0.429	0.235	1
						Arl8b	0.0938883	1.13372	0.4	0.305	1							Sdc4	0.215413	-0.687339	0.245	0.349	1	Tm2d1	0.126733	-0.344575	0.238	0.471	1
						Svip	0.0939832	0.787333	0.32	0.207	1							Pttg1ip	0.215413	-0.301576	0.245	0.349	1	Mat2b	0.126733	-0.629178	0.238	0.471	1
						Gm2000	0.0941117	-0.414894	0.04	0.171	1							Dclre1a	0.215563	0.367243	0.057	0.14	1	Lacc1	0.126733	0.698399	0.429	0.235	1
						Dctn6	0.0941117	-0.565113	0.04	0.171	1							Ctss	0.215612	0.260738	0.943	0.86	1	Mfn1	0.126982	0.313926	0.238	0.059	1
						Rnf10	0.0942477	-0.416483	0.28	0.518	1							Pgap1	0.216001	0.446667	0.208	0.116	1	Parp6	0.126982	0.389246	0.238	0.059	1
						Ctsb	0.0942675	-0.598411	0.28	0.5	1							Spag9	0.218114	-0.314532	0.509	0.674	1	Mtif2	0.126982	0.404786	0.238	0.059	1
						Ptprz1	0.0945166	-0.275012	0.56	0.805	1							Ythdf2	0.219262	0.373006	0.358	0.256	1	AW549877	0.126982	0.485066	0.238	0.059	1
						mt-Nd2	0.0953112	-0.553142	0.92	0.86	1							Nfia	0.220243	0.293642	0.208	0.116	1	Zfp994	0.126982	0.544304	0.238	0.059	1
						Ppdpf	0.0953949	-0.607969	0.2	0.39	1							Armt1	0.220359	0.373623	0.151	0.07	1	Mta3	0.126982	0.604161	0.238	0.059	1
						Retreg1	0.0954655	-0.357293	0.04	0.165	1							Irgm2	0.221718	0.330101	0.113	0.047	1	Snx5	0.127072	-0.443589	0.524	0.647	1
						Chd3	0.0955395	-0.374311	0.44	0.713	1							Smad5	0.221718	0.260515	0.113	0.047	1	Cdc37l1	0.127393	-0.276928	0.333	0.647	1
						Notch2	0.0956505	0.448372	0.16	0.067	1							Ptprcap	0.223276	-0.33907	0.151	0.256	1	Relch	0.128416	-0.45876	0.286	0.588	1
						Mgat4a	0.0963357	-0.348386	0.04	0.177	1							Mpc1	0.223575	-0.26089	0.415	0.512	1	Phospho2	0.128633	-0.330556	0.095	0.294	1
						Cdc42se1	0.0963357	-0.321773	0.04	0.177	1							Vsir	0.223694	0.618102	0.547	0.535	1	Rbl1	0.128633	-0.386957	0.095	0.294	1
						Tut7	0.0964352	-0.524433	0.08	0.22	1							Sdha	0.223834	0.276307	0.377	0.279	1	Ube2j1	0.128633	-0.477205	0.095	0.294	1
						Ddx1	0.0965971	-0.429156	0.04	0.171	1							Tpm4	0.22417	0.424935	0.566	0.442	1	Anxa3	0.128633	-0.39681	0.095	0.294	1
						Zmiz1	0.0967181	-0.495621	0.16	0.341	1							Inpp5f	0.224545	-0.333918	0.132	0.209	1	Vhl	0.128633	-0.292915	0.095	0.294	1
						Gpm6b	0.0972556	0.303054	0.92	0.963	1							Ccdc117	0.224545	0.256881	0.208	0.116	1	Pde3b	0.128633	-0.301018	0.095	0.294	1
						Epdr1	0.0975774	-0.394989	0.04	0.177	1							Fnbp1l	0.224596	0.432438	0.245	0.163	1	Dnajb1	0.128633	-0.43998	0.095	0.294	1
						Lifr	0.0978593	-0.325793	0.04	0.171	1							Mir99ahg	0.224596	0.665138	0.245	0.163	1	Tmcc3	0.128633	-0.436735	0.095	0.294	1
						Fam193a	0.0980172	-0.445578	0.04	0.165	1							Abhd17a	0.224999	-0.309726	0.321	0.419	1	Ccdc117	0.128633	-0.344428	0.095	0.294	1
						Sparcl1	0.0980379	-0.33107	0.84	0.963	1							Psme3	0.225415	0.265592	0.151	0.07	1	Ebag9	0.128633	-0.469249	0.095	0.294	1
						Mtor	0.0980803	0.330648	0.12	0.043	1							Serpinb1a	0.225415	0.474491	0.151	0.07	1	Mfng	0.128633	-0.358572	0.095	0.294	1
						Cep104	0.0980803	0.381244	0.12	0.043	1							Scarb2	0.226064	0.260467	0.358	0.256	1	D17H6S53E	0.128633	-0.335073	0.095	0.294	1
						Lysmd3	0.0980803	0.510291	0.12	0.043	1							Calm3	0.226861	-0.253244	0.434	0.535	1	Tbc1d5	0.128633	-0.320752	0.095	0.294	1
						Rc3h2	0.0983086	-0.256706	0.12	0.28	1							Brat1	0.227586	0.297139	0.113	0.047	1	Nav1	0.130232	-0.376472	0.333	0.588	1
						Pebp1	0.0983396	-0.413171	0.4	0.695	1							Rbpms	0.227586	0.31451	0.113	0.047	1	Ndufs7	0.130917	0.418094	0.667	0.471	1
						Phc1	0.0990311	0.49698	0.16	0.067	1							Med7	0.227586	0.338003	0.113	0.047	1	Trim25	0.13099	-0.480848	0.286	0.471	1
						Mlec	0.0990607	-0.333705	0.08	0.238	1							St8sia4	0.228135	-0.440241	0.566	0.628	1	Cycs	0.131405	0.298658	0.571	0.353	1
						Rusc2	0.100152	0.481373	0.12	0.043	1							Clta	0.228484	0.290883	0.868	0.767	1	Mapk3	0.131405	-0.682099	0.381	0.588	1
						Dipk2a	0.100152	0.53836	0.12	0.043	1							Rnf38	0.228907	0.273192	0.208	0.116	1	N4bp1	0.131707	-0.572016	0.476	0.647	1
						Thra	0.100362	-0.443135	0.6	0.811	1							Erich1	0.228907	0.382737	0.208	0.116	1	Rab6a	0.132003	-0.371632	0.333	0.706	1
						Rpl35	0.100444	0.292307	0.92	0.945	1							Sema4a	0.229832	0.588593	0.283	0.186	1	Supt16	0.132574	-0.556688	0.333	0.529	1
						Il6st	0.10051	-0.286459	0.08	0.244	1							Phip	0.230928	0.531385	0.566	0.488	1	Phf11b	0.132574	-0.768024	0.333	0.529	1
						Ahcyl1	0.100594	-0.274317	0.44	0.671	1							Xrn2	0.231234	-0.280512	0.434	0.581	1	Orai3	0.132894	-0.442472	0.19	0.412	1
						Elp5	0.100686	-0.530553	0.04	0.159	1							Cdc40	0.231597	0.257979	0.415	0.302	1	Sart1	0.132894	-0.53736	0.19	0.412	1
						Ndst1	0.100686	-0.55481	0.04	0.159	1							Clip1	0.231737	-0.46458	0.189	0.279	1	Cmpk1	0.133134	-0.373869	0.762	0.882	1
						Rer1	0.101047	-0.555651	0.12	0.274	1							Eif1a	0.231799	0.292118	0.321	0.209	1	Nptn	0.133134	-0.444723	0.714	0.941	1
						Psd3	0.10111	-0.273134	0.52	0.787	1							Kat6a	0.23227	-0.318379	0.396	0.488	1	Ankrd11	0.133902	0.414575	0.952	0.765	1
						Rps3	0.101207	0.457986	0.96	0.915	1							Rnf220	0.232619	-0.289424	0.17	0.256	1	Slc12a6	0.134126	-0.430425	0.524	0.824	1
						Snx10	0.101379	0.348655	0.04	0.177	1							Bmyc	0.233266	-0.337772	0.472	0.558	1	Hdgf	0.134126	-0.620378	0.571	0.765	1
						Tsen34	0.101579	-0.382093	0.08	0.226	1							Cep162	0.233563	0.360321	0.113	0.047	1	Ywhag	0.134126	0.494447	0.762	0.529	1
						Mrpl48	0.101772	-0.590401	0.16	0.329	1							Slc25a19	0.233563	0.269389	0.113	0.047	1	Sp140	0.134324	-0.458292	0.286	0.529	1
						Rnaseh2c	0.101947	-0.445991	0.04	0.165	1							Gphn	0.233563	0.344737	0.113	0.047	1	Immt	0.134324	-0.410444	0.286	0.529	1
						Miga1	0.10203	-0.547506	0.04	0.159	1							Cbr3	0.233563	0.465419	0.113	0.047	1	Rps27a	0.134328	-0.361902	0.952	1	1
						Smim20	0.10203	-0.377985	0.04	0.159	1							Dock4	0.234255	0.291535	0.396	0.302	1	Actg1	0.134328	0.3611	0.952	1	1
						Tcaf1	0.102185	-0.473758	0.08	0.22	1							Strn4	0.234301	-0.257146	0.226	0.349	1	Imp4	0.134531	-0.361241	0.143	0.353	1
						Gm11837	0.102259	0.824712	0.12	0.043	1							Nit2	0.234356	-0.299296	0.094	0.186	1	Rbm17	0.134531	0.609244	0.333	0.118	1
						Zfp316	0.102259	0.848272	0.12	0.043	1							Pik3ap1	0.234456	-0.363519	0.396	0.535	1	Tesk1	0.134531	0.387495	0.333	0.118	1
						Tbp	0.102259	0.378266	0.12	0.043	1							Plcg2	0.234849	0.325269	0.34	0.256	1	Rragc	0.134531	-0.524879	0.143	0.353	1
						Iqsec1	0.102743	-0.42226	0.08	0.226	1							Sh3glb1	0.234859	0.257453	0.717	0.674	1	Ap4m1	0.134531	0.348223	0.333	0.118	1
						Slc48a1	0.103183	-0.491341	0.08	0.207	1							Rnf5	0.235586	0.266068	0.245	0.14	1	Trim5	0.134531	-0.656542	0.143	0.353	1
						Slc25a37	0.103284	-0.333547	0.04	0.165	1							Snx3	0.235702	-0.31144	0.585	0.698	1	Dnase2a	0.134531	0.358207	0.333	0.118	1
						Arfgef3	0.103367	-0.516682	0.08	0.22	1							Taok3	0.235716	-0.409707	0.509	0.581	1	Maf	0.134531	-0.933345	0.143	0.353	1
						Arhgef12	0.103822	-0.385356	0.2	0.402	1							Luc7l2	0.236135	-0.332219	0.698	0.744	1	Rexo2	0.134531	0.293282	0.333	0.118	1
						Tshz2	0.103855	0.417349	0.28	0.165	1							Daxx	0.236706	-0.283823	0.17	0.256	1	Dnajc13	0.134531	-0.49082	0.143	0.353	1
						Fxr1	0.103921	-0.646984	0.08	0.213	1							Map4k2	0.237117	-0.293393	0.113	0.186	1	Fbxw11	0.134531	0.410544	0.333	0.118	1
						Gas6	0.1044	-0.48279	0.08	0.207	1							Ndufs3	0.23756	0.419323	0.283	0.186	1	Slc39a7	0.134531	-0.494947	0.143	0.353	1
						Tex2	0.104402	0.333071	0.12	0.043	1							Psme1	0.238479	0.59816	0.774	0.628	1	Zfp608	0.134531	-0.45236	0.143	0.353	1
						Arpp19	0.10454	-0.405004	0.32	0.543	1							Traf5	0.239651	0.365731	0.113	0.047	1	Gpm6b	0.134531	0.889019	0.333	0.118	1
						Ppig	0.104641	-0.324703	0.12	0.305	1							Ifit3	0.239651	0.452366	0.113	0.047	1	Cd84	0.134828	-0.49093	0.238	0.412	1
						Rock1	0.105104	-0.367122	0.08	0.226	1							Emc10	0.240254	0.443114	0.302	0.209	1	Dync1i2	0.134853	-0.470878	0.429	0.765	1
						Tmem147	0.105132	-0.639112	0.08	0.213	1							Wipf2	0.240398	-0.280888	0.151	0.233	1	Chfr	0.135593	0.603469	0.429	0.235	1
						Pfn1	0.105271	-0.282916	0.36	0.598	1							Vps4a	0.240844	-0.307787	0.17	0.256	1	Ripk1	0.135593	0.619121	0.429	0.235	1
						Ubc	0.105658	-0.416223	0.28	0.5	1							Dusp3	0.241492	0.361136	0.283	0.186	1	Dnajc8	0.135853	0.256582	0.81	0.529	1
						Slc12a5	0.105741	0.969227	0.28	0.183	1							Chmp5	0.241752	-0.283211	0.321	0.419	1	Caprin1	0.136015	-0.584078	0.571	0.706	1
						Mrps26	0.106151	-0.548009	0.04	0.159	1							Pop7	0.241912	-0.406596	0.113	0.186	1	Entpd1	0.136835	-0.987455	0.381	0.471	1
						Ppp1r21	0.106151	-0.345281	0.04	0.159	1							Emp3	0.242966	0.594651	0.717	0.698	1	Phf20l1	0.13852	-0.263555	0.619	0.882	1
						Brd8	0.106151	-0.303834	0.04	0.159	1							Cdkn1b	0.243855	-0.327418	0.245	0.349	1	Azi2	0.138608	-0.565243	0.333	0.588	1
						D730003I15Rik	0.107068	-0.272569	0.04	0.171	1							Esd	0.244077	0.396125	0.509	0.395	1	Ormdl1	0.138909	0.503636	0.238	0.059	1
						Pigp	0.107068	-0.314993	0.04	0.171	1							Slc25a3	0.244119	-0.294498	0.679	0.86	1	Gpn3	0.138909	0.412373	0.238	0.059	1
						Uchl1	0.107586	-0.634226	0.08	0.213	1							Sesn1	0.244582	0.327283	0.396	0.302	1	Acadsb	0.138909	0.42005	0.238	0.059	1
						Pcbp4	0.10812	-0.655417	0.08	0.207	1							Nsd2	0.244927	-0.449689	0.208	0.302	1	Ric8b	0.138909	0.623911	0.238	0.059	1
						Sp3os	0.108438	-0.339978	0.04	0.171	1							Mast3	0.245032	0.33401	0.245	0.163	1	Nhp2	0.138909	0.414515	0.238	0.059	1
						Hint3	0.108438	-0.369712	0.04	0.171	1							Ly86	0.245825	0.412383	0.811	0.814	1	C330007P06Rik	0.138909	0.318737	0.238	0.059	1
						Atp5h	0.108741	0.324639	0.88	0.915	1							Mfsd12	0.245905	-0.305004	0.075	0.14	1	Zmym5	0.139534	-0.303135	0.19	0.471	1
						Elf2	0.10897	-0.40112	0.04	0.159	1							Zbtb22	0.246469	0.37462	0.151	0.07	1	Lamtor1	0.139723	0.482778	0.571	0.353	1
						Serinc3	0.109109	0.328487	0.44	0.268	1							Otud4	0.246955	0.328829	0.208	0.116	1	Mapre2	0.139772	-0.273883	0.429	0.706	1
						Gabrb1	0.10927	-0.512759	0.28	0.476	1							Adgre5	0.247735	0.460644	0.264	0.186	1	Bcap31	0.139772	-0.37818	0.429	0.706	1
						Hnrnpul1	0.109503	-0.255521	0.08	0.238	1							Atp2c1	0.248124	0.409744	0.377	0.279	1	Rab5c	0.13981	0.575836	0.762	0.588	1
						Tnks2	0.109651	-0.278357	0.16	0.311	1							Ywhaz	0.248415	-0.304909	0.604	0.767	1	Sptan1	0.139871	-0.586082	0.286	0.471	1
						Tra2b	0.109954	-0.490148	0.08	0.226	1							Gpi1	0.248757	0.298772	0.66	0.558	1	Anapc2	0.139917	-0.275537	0.095	0.294	1
						G3bp1	0.110181	-0.393383	0.04	0.165	1							Fis1	0.248989	0.43396	0.491	0.419	1	Prkab1	0.139917	-0.304486	0.095	0.294	1
						Psmd6	0.110181	-0.358065	0.04	0.165	1							Cep83	0.249176	-0.294413	0.151	0.233	1	Pla2g15	0.139917	-0.288906	0.095	0.294	1
						Naa60	0.110181	-0.491435	0.04	0.165	1							Zfp385a	0.249176	-0.262797	0.151	0.233	1	Stxbp6	0.139917	-0.501481	0.095	0.294	1
						Csnk1a1	0.110245	-0.483123	0.24	0.457	1							Lrif1	0.249245	0.619859	0.321	0.233	1	Golga5	0.139917	-0.38507	0.095	0.294	1
						Kcnk2	0.11025	-0.372549	0.12	0.28	1							Rps20	0.250406	-0.263838	1	0.977	1	Peg13	0.139917	-0.306926	0.095	0.294	1
						Ndufb5	0.110973	0.560759	0.68	0.665	1							Rhob	0.250883	0.76936	0.358	0.326	1	Mrpl40	0.139917	-0.268723	0.095	0.294	1
						Prkacb	0.111024	-0.550818	0.12	0.274	1							Ptger4	0.251619	0.383452	0.208	0.116	1	Usp14	0.139917	-0.279104	0.095	0.294	1
						Hadh	0.111146	-0.589552	0.08	0.201	1							Ccnd3	0.251641	0.330678	0.396	0.302	1	Zfp36	0.140248	0.717449	0.571	0.412	1
						Itpr2	0.111354	-0.411076	0.08	0.213	1							Sf3b2	0.251884	-0.432404	0.566	0.674	1	Mien1	0.141201	-0.37476	0.333	0.529	1
						Ppcdc	0.111603	-0.279766	0.04	0.165	1							Preb	0.25216	0.336158	0.113	0.047	1	Morf4l1	0.141369	-0.346512	0.81	0.882	1
						Acadm	0.111609	-0.337842	0.08	0.232	1							Bcas3	0.25216	0.317201	0.113	0.047	1	Adgre4	0.141369	0.664771	0.81	0.882	1
						Rpl13a	0.111862	-0.267117	0.88	0.933	1							AI662270	0.252851	0.382374	0.434	0.326	1	Nol7	0.142086	0.46885	0.714	0.588	1
						Mmut	0.111948	-0.411264	0.08	0.22	1							Tmem50b	0.253261	0.34349	0.34	0.233	1	Actr3	0.142112	0.45003	1	0.882	1
						Adk	0.112139	-0.441231	0.2	0.372	1							Sh3bp1	0.253563	0.467728	0.283	0.186	1	Rplp1	0.142133	0.290779	1	0.941	1
						Hsd17b10	0.112179	-0.336251	0.12	0.274	1							Ranbp3	0.253745	-0.315213	0.094	0.163	1	Wdr26	0.142509	-0.396078	0.667	0.824	1
						Vapa	0.112741	-0.283634	0.2	0.402	1							Cul2	0.253745	-0.262421	0.094	0.163	1	Rab22a	0.142612	-0.458265	0.19	0.412	1
						Zfp652	0.112925	-0.43321	0.12	0.268	1							Pik3c2a	0.253943	-0.374995	0.189	0.256	1	Rreb1	0.142612	-0.361393	0.19	0.412	1
						Pon2	0.113078	-0.366859	0.36	0.604	1							Naa38	0.253943	0.321837	0.264	0.163	1	Tuba1a	0.142612	-0.786666	0.19	0.412	1
						Gnpnat1	0.113328	0.416635	0.12	0.043	1							Sec11c	0.254199	0.265117	0.547	0.488	1	Gpsm3	0.142997	-0.574883	0.524	0.647	1
						Smarcc1	0.113428	-0.494793	0.04	0.152	1							Wwp2	0.254427	0.283003	0.17	0.093	1	Acadm	0.143733	0.628915	0.286	0.118	1
						3110082J24Rik	0.113517	0.293873	0.16	0.067	1							Ero1l	0.254427	0.405024	0.17	0.093	1	Ighm	0.143855	-0.309075	0.524	0.882	1
						Naxd	0.113655	-0.473659	0.12	0.25	1							Vezf1	0.256116	-0.312499	0.283	0.372	1	Atf7ip	0.144103	-0.374451	0.571	0.706	1
						Fmn2	0.113922	-0.513074	0.08	0.213	1							Tmf1	0.256652	-0.5609	0.264	0.372	1	Denr	0.144924	-0.464558	0.238	0.471	1
						Fchsd2	0.113922	-0.429361	0.08	0.213	1							H2-Q4	0.256962	0.395018	0.321	0.233	1	Mir142hg	0.144924	0.582618	0.429	0.235	1
						Cdc73	0.1145	-0.400574	0.08	0.22	1							Ppp1r9b	0.256984	0.321119	0.34	0.256	1	Ssr1	0.144924	-0.496509	0.238	0.471	1
						Pygm	0.114929	-0.4858	0.04	0.152	1							Rabac1	0.257013	0.306263	0.66	0.535	1	Slc26a2	0.144924	-0.446633	0.238	0.471	1
						Snn	0.115224	-0.525313	0.08	0.213	1							Smarcad1	0.257903	-0.412121	0.17	0.256	1	Slf2	0.144924	0.430359	0.429	0.235	1
						Ubxn4	0.115368	-0.296526	0.08	0.232	1							Gbf1	0.258176	0.415257	0.226	0.14	1	Aldh9a1	0.145092	-0.396917	0.143	0.353	1
						Gda	0.115956	-0.459542	0.04	0.165	1							Wdr44	0.258176	0.383544	0.226	0.14	1	Ifi206	0.145092	0.42201	0.333	0.118	1
						Fjx1	0.116023	-0.704168	0.12	0.262	1							Il13ra1	0.258547	0.301075	0.321	0.209	1	Ebna1bp2	0.145092	-0.41547	0.143	0.353	1
						Dync1i2	0.116043	-0.255489	0.12	0.28	1							Ppp3ca	0.25894	-0.257774	0.528	0.674	1	Hmgcl	0.145092	-0.30269	0.143	0.353	1
						Elavl3	0.116324	-0.289488	0.12	0.287	1							Setd7	0.259627	0.315191	0.17	0.093	1	Mpdu1	0.145092	0.361437	0.333	0.118	1
						Spin1	0.116441	-0.486174	0.08	0.201	1							Faim	0.259627	0.381111	0.17	0.093	1	Slc1a3	0.145092	-0.428179	0.143	0.353	1
						Gpd2	0.116492	-0.522715	0.12	0.268	1							Utrn	0.260231	-0.413752	0.189	0.279	1	Fam53c	0.145092	-0.271597	0.143	0.353	1
						1110008P14Rik	0.116697	-0.271346	0.32	0.567	1							Cd38	0.260329	0.541824	0.132	0.07	1	Rbm4	0.145092	0.34774	0.333	0.118	1
						Itga6	0.117098	-0.379672	0.08	0.22	1							Mob2	0.260329	0.306046	0.132	0.07	1	Hnrnpa3	0.145391	-0.426673	0.762	0.941	1
						Pik3c2a	0.117594	0.739121	0.16	0.073	1							Hipk2	0.260537	-0.395973	0.226	0.326	1	Ube2s	0.145673	0.256446	0.571	0.235	1
						Bcl7a	0.117785	-0.365938	0.04	0.159	1							Rnpepl1	0.260882	-0.381483	0.245	0.326	1	Ddhd1	0.145824	0.876132	0.667	0.529	1
						Agap3	0.118145	0.270678	0.16	0.335	1							Hltf	0.261304	0.353452	0.453	0.372	1	Rras	0.146585	0.531363	0.81	0.647	1
						Cyp51	0.118775	-0.385026	0.16	0.348	1							Tmem19	0.26276	0.333554	0.226	0.14	1	Znrf2	0.147208	0.461857	0.667	0.471	1
						Kdm1a	0.118932	-0.295738	0.04	0.165	1							Dhrs7	0.26276	0.349133	0.226	0.14	1	Sap30	0.147208	-0.409979	0.476	0.706	1
						Eps15	0.119015	0.696767	0.44	0.366	1							Dnajc2	0.262917	-0.377845	0.245	0.349	1	I830077J02Rik	0.147394	0.380353	0.571	0.294	1
						Slc25a5	0.119059	-0.513184	0.28	0.47	1							Galnt7	0.263033	0.401971	0.189	0.116	1	Tmem33	0.147394	0.445069	0.524	0.353	1
						Nipa2	0.119199	-0.459834	0.08	0.213	1							Drg1	0.263074	0.26652	0.302	0.186	1	Atp1a3	0.147597	0.312979	0.81	0.706	1
						Rap2c	0.119199	-0.36207	0.08	0.213	1							Trmt13	0.263283	-0.279768	0.075	0.14	1	Naip2	0.148212	-0.402121	0.429	0.706	1
						Foxp1	0.119309	-0.32177	0.12	0.274	1							Capns1	0.264402	-0.469449	0.547	0.581	1	Ly86	0.148404	0.265219	0.81	0.765	1
						Trpm3	0.11962	0.965944	0.4	0.341	1							Grk6	0.264492	-0.272694	0.189	0.279	1	Tm9sf3	0.149031	0.382263	0.857	0.765	1
						Snx5	0.11963	-0.388594	0.2	0.396	1							Secisbp2l	0.264674	-0.313313	0.264	0.349	1	Bud31	0.149208	0.412856	0.476	0.235	1
						Cdk2ap1	0.120148	-0.470354	0.12	0.268	1							Atp6v1a	0.264843	0.417671	0.321	0.233	1	Apobr	0.149208	-0.674723	0.286	0.471	1
						Polr2f	0.120221	-0.270381	0.2	0.378	1							Fxyd5	0.264881	-0.381351	0.642	0.698	1	Ccr2	0.149208	0.944377	0.476	0.235	1
						Cit	0.120367	-0.64618	0.16	0.305	1							Akr7a5	0.264899	0.258601	0.17	0.093	1	BC031181	0.149208	-0.369332	0.286	0.471	1
						Mpv17l2	0.120442	-0.316714	0.04	0.165	1							Herpud2	0.265978	-0.404498	0.132	0.209	1	Cnot8	0.149861	0.587316	0.333	0.176	1
						Atmin	0.120442	-0.421189	0.04	0.165	1							Gimap9	0.268427	-0.327946	0.057	0.116	1	Chchd2	0.150193	0.319966	0.905	0.941	1
						Cs	0.120531	-0.447886	0.12	0.274	1							Ipmk	0.26926	-0.462783	0.075	0.14	1	Ybx1	0.150282	0.521697	0.952	1	1
						Enc1	0.120535	-0.281338	0.08	0.232	1							Etf1	0.270822	-0.340896	0.245	0.349	1	Rps24	0.150282	0.261968	0.952	1	1
						Ndufv3	0.120539	0.464843	0.72	0.683	1							Tm6sf1	0.272034	0.442187	0.585	0.605	1	Oma1	0.15168	0.322259	0.238	0.059	1
						Cntfr	0.120548	-0.339645	0.08	0.213	1							Emc9	0.272114	-0.518147	0.113	0.186	1	Tsr3	0.15168	0.405677	0.238	0.059	1
						Pde3b	0.120548	-0.485539	0.08	0.213	1							Pum3	0.273156	0.417472	0.264	0.186	1	Lrrc8b	0.151947	-0.362764	0.095	0.294	1
						Slc9a3r1	0.120764	-0.466523	0.16	0.323	1							Polr2f	0.274079	0.444811	0.396	0.326	1	Atp6v0a2	0.151947	-0.355803	0.095	0.294	1
						mt-Co1	0.120847	0.432073	0.88	0.896	1							Cetn3	0.274836	0.450942	0.321	0.256	1	Ethe1	0.151947	-0.270139	0.095	0.294	1
						Ptpn18	0.121094	0.616828	0.24	0.122	1							H2-DMa	0.274977	-0.28642	0.717	0.884	1	Dpy19l1	0.151947	-0.401418	0.095	0.294	1
						Rab3il1	0.121094	-0.358755	0.04	0.152	1							Gcsh	0.275132	-0.270823	0.057	0.116	1	Lpin1	0.151947	-0.302959	0.095	0.294	1
						Asah1	0.121386	-0.433608	0.12	0.268	1							Samd8	0.275132	-0.281295	0.057	0.116	1	Cfl2	0.151947	-0.355235	0.095	0.294	1
						Ube2q1	0.121909	-0.362736	0.08	0.213	1							Vps16	0.275329	-0.281802	0.075	0.14	1	Gmpr2	0.151947	-0.299053	0.095	0.294	1
						Cdk11b	0.121967	-0.364279	0.04	0.165	1							Cd52	0.275471	-0.419331	0.962	0.907	1	Smarcd1	0.151947	-0.305574	0.095	0.294	1
						Foxo3	0.121967	0.920785	0.24	0.134	1							Rbl2	0.275664	0.29349	0.17	0.093	1	St3gal6	0.151947	-0.277062	0.095	0.294	1
						Nenf	0.122232	-0.342611	0.28	0.488	1							Cenpq	0.275711	-0.258596	0.094	0.163	1	Mbtps2	0.151947	-0.322676	0.095	0.294	1
						Pdhb	0.122398	-0.332811	0.04	0.159	1							Hjurp	0.275782	0.257852	0.245	0.163	1	Erp29	0.152213	-0.494673	0.619	0.765	1
						Smdt1	0.122866	-0.377713	0.6	0.829	1							Tcf20	0.275782	-0.316597	0.17	0.256	1	Dcaf8	0.152511	-0.252474	0.286	0.529	1
						Zfp24	0.123281	-0.272779	0.08	0.213	1							Il6st	0.275858	-0.273764	0.132	0.209	1	Tifa	0.152511	0.414335	0.476	0.294	1
						Rnd2	0.123509	-0.316408	0.16	0.329	1							Atpif1	0.276308	0.373695	0.66	0.674	1	Samd9l	0.152511	-0.547499	0.286	0.529	1
						Pcdh17	0.123509	-0.405858	0.16	0.329	1							Bmpr2	0.276504	-0.270323	0.264	0.349	1	Lsm12	0.152511	0.420283	0.476	0.294	1
						Aatk	0.123583	0.585975	0.32	0.207	1							Ppm1g	0.276896	-0.539621	0.302	0.395	1	Actl6a	0.152866	-0.319666	0.19	0.412	1
						Mrpl20	0.123874	-0.294356	0.16	0.335	1							Srp72	0.276896	0.453424	0.377	0.302	1	Yipf1	0.152866	-0.463208	0.19	0.412	1
						Bet1	0.123966	-0.394741	0.04	0.159	1							Srsf7	0.277382	0.35937	0.585	0.581	1	Maea	0.152866	-0.394988	0.19	0.412	1
						Msi1	0.124574	0.415364	0.2	0.098	1							Ralgapa2	0.278399	0.407953	0.132	0.07	1	Nod1	0.152866	0.511457	0.381	0.176	1
						Slc22a17	0.124787	-0.289232	0.12	0.287	1							Cd4	0.278399	0.480847	0.132	0.07	1	Usp47	0.152866	-0.57493	0.19	0.412	1
						Rbm28	0.125062	0.431927	0.04	0.165	1							Parp11	0.278399	0.364412	0.132	0.07	1	2310011J03Rik	0.152866	-0.305211	0.19	0.412	1
						Cdc37	0.125358	-0.585338	0.08	0.195	1							Spryd7	0.278399	0.670698	0.132	0.07	1	Tmem106a	0.152866	0.363209	0.381	0.176	1
						Kctd3	0.125416	0.545949	0.16	0.073	1							Map3k1	0.279414	0.323848	0.566	0.465	1	Pacsin2	0.152866	-0.544486	0.19	0.412	1
						Irf8	0.12555	-0.623435	0.04	0.159	1							Tbxas1	0.280757	0.453936	0.377	0.302	1	Daxx	0.152866	-0.514572	0.19	0.412	1
						Cadm4	0.126021	-0.439408	0.12	0.262	1							Rilpl2	0.28089	-0.348543	0.132	0.209	1	Pdap1	0.152951	-0.310271	0.333	0.647	1
						Acaa2	0.12618	-0.553375	0.08	0.201	1							Tef	0.281157	0.264479	0.17	0.093	1	Park7	0.153205	0.40311	0.619	0.412	1
						Hipk2	0.127019	-0.255398	0.16	0.354	1							Aip	0.281491	-0.315225	0.075	0.14	1	Ppp1r7	0.154051	-0.319523	0.238	0.529	1
						Bicd2	0.127514	-0.353943	0.04	0.152	1							BC028528	0.281843	0.417621	0.415	0.349	1	Sun2	0.154051	-0.309853	0.238	0.529	1
						Cpe	0.128291	-0.259485	0.96	1	1							Gimap4	0.281949	-0.301871	0.057	0.116	1	Srsf7	0.154406	0.444767	0.714	0.471	1
						2008-09-01	0.129077	-0.535678	0.08	0.201	1							Cracr2b	0.281949	-0.376355	0.057	0.116	1	Mfap3	0.154739	-0.375092	0.238	0.471	1
						Sh3kbp1	0.129159	-0.388511	0.04	0.152	1							Uqcc2	0.281984	0.33865	0.377	0.279	1	Ncoa1	0.154739	-0.730269	0.286	0.412	1
						Camta2	0.129173	-0.54369	0.2	0.366	1							Utp15	0.282732	-0.353099	0.113	0.186	1	Ptpro	0.154942	-0.266478	0.286	0.588	1
						Sin3b	0.129383	-0.552314	0.04	0.146	1							Txlna	0.283343	-0.296721	0.208	0.279	1	Ccdc59	0.155295	-0.469071	0.19	0.353	1
						Cul5	0.129383	-0.433339	0.04	0.146	1							Btk	0.283914	-0.254916	0.264	0.372	1	Klc1	0.155295	-0.670593	0.19	0.353	1
						Rprd1a	0.129939	-0.395628	0.12	0.262	1							Ndufs5	0.284126	-0.464458	0.396	0.465	1	Etv3	0.155362	0.482039	0.286	0.118	1
						Akirin1	0.130327	-0.292748	0.08	0.213	1							Mgl2	0.284588	-0.64645	0.264	0.349	1	Ecd	0.155362	0.514076	0.286	0.118	1
						Tmem60	0.130397	-0.319386	0.04	0.159	1							Nr3c1	0.284839	-0.405388	0.509	0.581	1	Hnrnpd	0.155914	-0.495876	0.476	0.706	1
						Nr1d2	0.130397	-0.347525	0.04	0.159	1							Rnf213	0.285269	0.536239	0.321	0.233	1	Tmem256	0.155914	-0.466561	0.476	0.706	1
						Akt1	0.130801	-0.361679	0.12	0.256	1							Cnot2	0.285931	-0.358615	0.302	0.372	1	Ube2l3	0.155914	-0.430122	0.476	0.706	1
						Cd300c2	0.130821	-0.463597	0.04	0.152	1							Slc6a6	0.286415	-0.339207	0.491	0.558	1	Usp45	0.156276	-0.420487	0.143	0.353	1
						Dlg3	0.130915	0.761803	0.16	0.079	1							Adar	0.286514	0.271435	0.264	0.186	1	Ankrd49	0.156276	-0.366994	0.143	0.353	1
						Dynll1	0.130986	-0.306736	0.4	0.652	1							Usp12	0.286514	-0.307376	0.189	0.279	1	Ncaph2	0.156276	0.320958	0.333	0.118	1
						Dhrs4	0.131075	-0.363799	0.04	0.146	1							Ppp3r1	0.287118	0.524431	0.321	0.256	1	Ufd1	0.156276	-0.394994	0.143	0.353	1
						Agpat1	0.131075	-0.352918	0.04	0.146	1							1810026B05Rik	0.287548	0.313356	0.415	0.326	1	Mppe1	0.156276	-0.268012	0.143	0.353	1
						Id3	0.131215	-0.557021	0.08	0.207	1							Grsf1	0.287795	0.328534	0.208	0.14	1	Ppdpf	0.156599	-0.751735	0.381	0.529	1
						Resf1	0.132045	-0.366841	0.04	0.159	1							Rubcn	0.288145	-0.386023	0.113	0.186	1	Sin3b	0.156599	0.419542	0.571	0.294	1
						Ddit4l	0.13255	0.694021	0.12	0.049	1							Zfp36l1	0.288724	-0.318725	0.66	0.744	1	Ndufs8	0.156599	-0.357597	0.333	0.588	1
						Vwa5a	0.13255	0.458763	0.12	0.049	1							Fam133b	0.289244	0.309083	0.302	0.209	1	Arglu1	0.156864	-0.551196	0.714	0.882	1
						Aldh5a1	0.132685	-0.344868	0.08	0.207	1							Ilf3	0.289734	0.519344	0.245	0.163	1	Xist	0.156864	0.251694	0.905	0.647	1
						Amot	0.132685	-0.264247	0.08	0.207	1							Foxk1	0.290908	0.363892	0.132	0.07	1	Sbno2	0.157035	0.638811	0.619	0.471	1
						Usp33	0.132785	-0.299421	0.04	0.146	1							Xrn1	0.291137	-0.314466	0.34	0.465	1	Man2a1	0.157035	0.50896	0.619	0.471	1
						Trrap	0.132785	-0.45987	0.04	0.146	1							Cxxc5	0.291438	-0.301709	0.151	0.233	1	Ndufb9	0.157505	-0.365521	0.714	0.941	1
						Crlf3	0.132785	-0.316376	0.04	0.146	1							Dnmt3a	0.29227	-0.804176	0.208	0.279	1	Aurkaip1	0.157566	0.3709	0.571	0.353	1
						Wwtr1	0.133708	-0.25641	0.04	0.159	1							Eif3l	0.29227	-0.521084	0.208	0.279	1	Stat5b	0.157918	-0.286269	0.381	0.647	1
						Rab9	0.133708	-0.295229	0.04	0.159	1							Mrpl4	0.293627	-0.256135	0.113	0.186	1	Rpl37	0.158783	0.445785	0.952	1	1
						Sowaha	0.134028	-0.563736	0.16	0.323	1							2210016L21Rik	0.294488	0.35466	0.245	0.163	1	Strn3	0.159013	-0.660397	0.286	0.471	1
						Sgcb	0.134167	-0.305647	0.08	0.207	1							Gm43305	0.294488	-0.449913	0.17	0.256	1	Mpc1	0.159013	-0.405954	0.286	0.471	1
						Lsm5	0.134167	-0.398331	0.08	0.207	1							Dpp8	0.295338	0.361794	0.283	0.209	1	Wdr1	0.159088	0.602171	0.714	0.588	1
						Atp5c1	0.134193	-0.435574	0.4	0.628	1							Syngr2	0.296025	0.484906	0.604	0.581	1	Sumo3	0.159742	-0.400657	0.333	0.529	1
						Gatad2a	0.134512	-0.379543	0.04	0.146	1							Eif1b	0.296285	0.267334	0.509	0.465	1	Reps1	0.160878	0.434633	0.333	0.176	1
						Prkcb	0.134597	-0.38932	0.32	0.53	1							Ctnnb1	0.296976	-0.282454	0.321	0.395	1	Unc93b1	0.161229	-0.493099	0.762	0.824	1
						Zmynd8	0.134701	-0.263116	0.08	0.213	1							Ppp4r3b	0.296976	-0.381499	0.321	0.395	1	Naa40	0.161438	-0.442898	0.143	0.294	1
						B230217C12Rik	0.134701	-0.335892	0.08	0.213	1							Zfp992	0.297956	0.396087	0.208	0.14	1	Cflar	0.162279	-0.591744	0.286	0.529	1
						Negr1	0.134867	-0.463029	0.12	0.256	1							Tpd52l2	0.298023	-0.450331	0.245	0.326	1	Ppp1r11	0.162279	0.868484	0.476	0.294	1
						Kpna3	0.135024	-0.409749	0.08	0.201	1							Znrf2	0.29889	0.273824	0.509	0.419	1	Ndufs2	0.162286	-0.333728	0.333	0.647	1
						Tsnax	0.135388	-0.255101	0.04	0.159	1							Ttc17	0.298939	-0.289066	0.094	0.163	1	Arhgap26	0.162286	-0.486743	0.429	0.529	1
						Sap18	0.135451	-0.290353	0.08	0.226	1							Tnfrsf13c	0.298939	-0.384818	0.094	0.163	1	Rpl22	0.163144	0.37191	0.952	0.941	1
						Cryzl1	0.135662	0.715999	0.28	0.177	1							Ddhd2	0.299295	0.27647	0.245	0.163	1	Cebpz	0.163366	0.444083	0.714	0.471	1
						Ash1l	0.135749	-0.413674	0.2	0.372	1							Pank2	0.299438	0.290985	0.189	0.116	1	2510039O18Rik	0.163672	0.342756	0.381	0.176	1
						Arhgef26	0.135793	-0.517554	0.08	0.195	1							Cotl1	0.300158	-0.316451	0.623	0.721	1	Trnt1	0.163672	0.390021	0.381	0.176	1
						Ssbp1	0.136184	-0.409649	0.08	0.213	1							Gadd45gip1	0.300306	0.301982	0.264	0.186	1	Tlk2	0.163672	0.397903	0.381	0.176	1
						Ubr5	0.136184	-0.407033	0.08	0.213	1							Ccdc66	0.300535	-0.252869	0.075	0.14	1	4833439L19Rik	0.163672	0.495222	0.381	0.176	1
						Tmem50a	0.136893	-0.468294	0.2	0.36	1							Cdv3	0.301066	-0.317354	0.358	0.419	1	Ski	0.164095	0.824582	0.429	0.294	1
						Tmem56	0.13717	-0.29413	0.08	0.207	1							1110004F10Rik	0.30273	0.5234	0.415	0.372	1	Pik3ca	0.164652	-0.305877	0.286	0.588	1
						Acbd3	0.137337	-0.475298	0.08	0.195	1							Id3	0.303086	-0.265884	0.057	0.116	1	Chpf2	0.16475	-0.267665	0.095	0.294	1
						Fbxw11	0.137636	-0.34141	0.04	0.152	1							Gdpd3	0.303791	0.305029	0.132	0.07	1	Mllt6	0.16475	-0.260123	0.095	0.294	1
						Zfp787	0.137935	0.475442	0.2	0.104	1							Gfpt1	0.304901	0.271603	0.189	0.116	1	Il6st	0.164978	0.475265	0.429	0.176	1
						Ndufs1	0.138019	-0.349891	0.04	0.146	1							Ifi35	0.304901	0.328014	0.189	0.116	1	Glyr1	0.165051	0.555945	0.429	0.235	1
						Mcts1	0.138082	-0.420984	0.08	0.22	1							Smad2	0.304945	-0.381117	0.094	0.163	1	Spata2	0.165327	0.325498	0.238	0.059	1
						Vamp2	0.138122	-0.345513	0.4	0.671	1							Specc1	0.306224	0.348492	0.377	0.279	1	Lrig2	0.165327	0.392829	0.238	0.059	1
						Marcks	0.138288	-0.653288	0.44	0.652	1							Ccdc115	0.306539	-0.429672	0.151	0.233	1	Cog4	0.165327	0.291858	0.238	0.059	1
						Gnl1	0.138532	-0.511932	0.12	0.25	1							Dnajc10	0.306986	-0.270835	0.132	0.209	1	Clpx	0.165327	0.250182	0.238	0.059	1
						Nudc	0.138659	-0.395121	0.2	0.354	1							2900076A07Rik	0.30707	-0.271967	0.075	0.14	1	Qars	0.165327	0.285699	0.238	0.059	1
						Copa	0.13869	-0.424836	0.08	0.207	1							Rock2	0.307398	-0.295494	0.415	0.581	1	Ankmy2	0.165327	0.325408	0.238	0.059	1
						Ubqln4	0.138797	0.26007	0.04	0.159	1							Akap13	0.30806	-0.324436	0.66	0.698	1	Nfu1	0.166234	-0.567414	0.333	0.588	1
						Ptprs	0.139553	-0.408346	0.16	0.311	1							Cers6	0.308355	0.466731	0.208	0.14	1	Safb	0.166234	-0.48968	0.381	0.529	1
						Sema6d	0.139619	-0.511098	0.08	0.189	1							Rfc2	0.308355	0.301578	0.208	0.14	1	Tlr13	0.166234	-0.514732	0.333	0.588	1
						Ddah2	0.139798	-0.359224	0.04	0.146	1							Ndrg2	0.308355	0.336938	0.208	0.14	1	Cyb5b	0.16661	-0.317894	0.19	0.353	1
						Slc36a4	0.140185	0.636013	0.12	0.049	1							AW549877	0.310429	0.343748	0.189	0.116	1	Cep192	0.16661	-0.558122	0.19	0.353	1
						Mbp	0.140707	-0.620337	0.36	0.524	1							Iglc1	0.310492	-0.655491	0.113	0.186	1	Xpr1	0.167111	0.654996	0.571	0.353	1
						Atg3	0.14071	-0.420422	0.08	0.213	1							Clptm1l	0.310686	-0.348948	0.208	0.279	1	St3gal4	0.167362	0.479657	0.571	0.412	1
						P2ry13	0.141145	-0.552903	0.04	0.152	1							Txn1	0.311472	0.552465	0.604	0.512	1	Slc25a12	0.167691	0.467143	0.286	0.118	1
						Gstm5	0.141505	-0.45632	0.68	0.841	1							Pdia3	0.311631	0.398919	0.679	0.674	1	Taf7	0.167691	0.474918	0.286	0.118	1
						Abhd4	0.141595	-0.414729	0.04	0.146	1							Mon2	0.311686	0.493926	0.226	0.14	1	Rnf2	0.168102	-0.394378	0.143	0.353	1
						Gm16286	0.141595	-0.288829	0.04	0.146	1							Trpm7	0.31182	0.315153	0.358	0.279	1	Spopl	0.168102	0.439538	0.333	0.118	1
						Mrpl15	0.141716	0.884738	0.2	0.104	1							Slc12a6	0.311885	0.471985	0.547	0.512	1	Rnf38	0.168102	0.320171	0.333	0.118	1
						Uqcrc1	0.14177	-0.3215	0.2	0.384	1							Eea1	0.312623	-0.325856	0.358	0.442	1	Ddx19a	0.168102	-0.310238	0.143	0.353	1
						Fto	0.141856	-0.419026	0.04	0.14	1							Git2	0.312878	0.276541	0.623	0.605	1	Nkapd1	0.168102	0.255081	0.333	0.118	1
						Ctsl	0.142477	-0.292303	0.2	0.378	1							Spi1	0.313315	-0.418372	0.547	0.581	1	Arsb	0.168102	-0.336655	0.143	0.353	1
						Camk2b	0.142643	1.05695	0.36	0.287	1							Cwc27	0.313698	-0.254281	0.075	0.14	1	Fam234a	0.168102	0.392892	0.333	0.118	1
						Dcaf8	0.142753	-0.323188	0.08	0.201	1							Hdac7	0.313698	-0.2588	0.075	0.14	1	Copa	0.168146	-0.46766	0.571	0.765	1
						Ccdc66	0.142803	0.892046	0.12	0.049	1							Fads1	0.314027	0.333344	0.245	0.163	1	Skint3	0.168146	-0.489832	0.571	0.765	1
						Nap1l5	0.14284	-0.439889	0.12	0.274	1							Zfp217	0.314131	0.270352	0.34	0.256	1	Psmb7	0.169299	-0.632111	0.286	0.471	1
						H13	0.143409	-0.310539	0.04	0.146	1							Atp6v0d1	0.314602	0.274075	0.377	0.279	1	Arrb1	0.169676	0.341504	0.524	0.294	1
						Fdps	0.143409	-0.449646	0.04	0.146	1							Pafah1b3	0.315407	-0.532169	0.208	0.279	1	Dgkh	0.169676	0.587216	0.524	0.294	1
						Adam17	0.143409	-0.324164	0.04	0.146	1							Ap1s1	0.317047	0.25926	0.132	0.07	1	Eif4g1	0.169697	-0.512643	0.524	0.647	1
						Arhgdia	0.143509	-0.288226	0.2	0.39	1							Trip12	0.317372	0.47203	0.453	0.372	1	Dynll1	0.170032	0.495471	0.714	0.647	1
						Erp44	0.143705	-0.40401	0.04	0.14	1							Hnrnpl	0.318379	0.310664	0.491	0.465	1	1110008P14Rik	0.170462	0.517849	0.381	0.235	1
						Smg6	0.143705	-0.262654	0.04	0.14	1							Themis2	0.318511	0.42737	0.34	0.256	1	Csnk2a1	0.170584	-0.427536	0.571	0.706	1
						Nr1d1	0.143705	-0.432213	0.04	0.14	1							Fndc3a	0.318659	-0.355975	0.34	0.465	1	Galnt1	0.171621	-0.464672	0.571	0.882	1
						Atp5f1	0.143733	-0.259516	0.4	0.659	1							Hdac2	0.31899	0.272169	0.208	0.14	1	Dld	0.172495	0.469362	0.333	0.176	1
						Ppm1b	0.143972	-0.382661	0.16	0.317	1							Chchd3	0.319373	0.276364	0.264	0.186	1	BE692007	0.172495	0.63551	0.333	0.176	1
						Evi2a	0.144339	-0.430831	0.08	0.201	1							Tmpo	0.319385	0.485684	0.415	0.326	1	Zfp445	0.172513	-0.268762	0.286	0.529	1
						Zcchc18	0.144492	0.673566	0.24	0.146	1							Ufl1	0.319507	-0.433703	0.17	0.233	1	Jund	0.174015	-0.378087	0.714	0.824	1
						B2m	0.144704	-0.399623	0.32	0.53	1							N4bp1	0.319507	0.293671	0.226	0.163	1	Ccnq	0.174125	-0.340302	0.143	0.294	1
						Csnk1e	0.144732	-0.389649	0.12	0.256	1							Ccr2	0.320311	-0.46763	0.434	0.535	1	Ehmt2	0.174125	-0.31989	0.143	0.294	1
						Eif4e2	0.145242	-0.276062	0.04	0.146	1							Gm30211	0.320419	-0.288252	0.075	0.14	1	Etnk1	0.174489	-0.28018	0.476	0.706	1
						Mtch2	0.145261	-0.535173	0.08	0.195	1							Ddit3	0.320419	-0.338697	0.075	0.14	1	Kbtbd2	0.175044	-0.617194	0.19	0.412	1
						Kras	0.145311	-0.347733	0.16	0.317	1							Gabbr1	0.320419	-0.477523	0.075	0.14	1	Smarcad1	0.175044	-0.286179	0.19	0.412	1
						Dio2	0.145561	-0.295013	0.32	0.506	1							Abracl	0.321192	0.485924	0.585	0.488	1	Abca7	0.175044	-0.287252	0.19	0.412	1
						Lypd1	0.145574	-0.525735	0.04	0.14	1							Adam10	0.322924	0.580507	0.528	0.465	1	H2-T24	0.175044	0.314953	0.381	0.176	1
						Scn2a	0.145574	0.882536	0.2	0.116	1							Gm42418	0.323507	-0.399519	0.962	1	1	Ier5	0.175331	0.452476	0.619	0.647	1
						Stt3b	0.145574	-0.380767	0.04	0.14	1							Tm9sf2	0.324143	0.321622	0.434	0.372	1	Fcgr3	0.175331	0.392639	0.714	0.529	1
						Ttc5	0.145574	-0.315052	0.04	0.14	1							Zmat5	0.324397	0.353868	0.208	0.14	1	Pilrb2	0.175868	-0.410362	0.476	0.647	1
						Rpl10	0.146582	-0.344026	0.76	0.89	1							Setd2	0.326516	-0.353553	0.377	0.488	1	Bax	0.175868	-0.43895	0.476	0.647	1
						2610507B11Rik	0.147039	-0.387507	0.16	0.323	1							Psmd10	0.327234	0.30959	0.075	0.14	1	Frg1	0.175872	-0.420922	0.238	0.471	1
						Aasdhppt	0.14746	-0.344776	0.04	0.14	1							Alg5	0.327389	0.374492	0.34	0.256	1	Pfkfb3	0.176082	-0.579305	0.238	0.412	1
						Spred2	0.147551	-0.432436	0.08	0.201	1							Ndufa6	0.327773	0.298359	0.717	0.744	1	Sp1	0.176082	-0.448017	0.238	0.412	1
						Iffo1	0.147831	0.62178	0.16	0.079	1							A630001G21Rik	0.328149	0.370866	0.245	0.186	1	Mob1a	0.176631	-0.360994	0.81	1	1
						Mturn	0.148088	0.646477	0.28	0.177	1							Synrg	0.328426	0.260951	0.34	0.233	1	Rer1	0.176799	0.458015	0.571	0.471	1
						Mob3a	0.148153	0.51253	0.12	0.049	1							Prr13	0.32903	0.307789	0.491	0.419	1	Itgb1	0.176868	0.421449	1	0.941	1
						Rab11a	0.148167	-0.435645	0.12	0.244	1							Trappc3	0.329228	-0.564338	0.17	0.256	1	Rpl39	0.176868	0.329686	1	1	1
						Synrg	0.148527	-0.464454	0.08	0.195	1							Pepd	0.329863	0.334636	0.208	0.14	1	Rpn1	0.177085	0.550833	0.571	0.353	1
						Slc40a1	0.14896	-0.318581	0.04	0.146	1							Ugp2	0.33013	0.701542	0.283	0.233	1	Nrip1	0.177085	-0.436316	0.381	0.588	1
						Trim12a	0.14896	-0.275779	0.04	0.146	1							Pik3cg	0.330588	0.367173	0.34	0.279	1	Map2k2	0.177225	-0.319675	0.381	0.647	1
						Bmpr1a	0.149177	-0.384866	0.08	0.201	1							Ivns1abp	0.330734	-0.339923	0.491	0.605	1	Nupr1	0.177586	0.706358	0.714	0.588	1
						Pdzd11	0.149366	-0.405049	0.04	0.14	1							Basp1	0.331418	0.293168	0.66	0.558	1	Gzf1	0.178534	-0.553106	0.19	0.353	1
						Ctnna2	0.149654	1.03146	0.24	0.146	1							Unc50	0.331888	0.266506	0.34	0.256	1	Runx3	0.178534	-0.445557	0.19	0.353	1
						Cops3	0.150058	1.14114	0.16	0.079	1							Rasa1	0.33387	-0.311913	0.245	0.326	1	Lasp1	0.179381	0.405814	0.619	0.529	1
						Snap25	0.150467	0.866081	0.56	0.561	1							Eef1g	0.334823	-0.317041	0.698	0.837	1	Ndufa7	0.179508	-0.481923	0.619	0.765	1
						Rbm42	0.150847	-0.489758	0.04	0.146	1							Il7r	0.336166	-0.369239	0.094	0.163	1	Sec61b	0.179608	-0.405348	0.667	0.941	1
						Ubald2	0.150847	-0.354164	0.04	0.146	1							Klra2	0.336427	0.396292	0.34	0.256	1	Txnrd1	0.179878	0.275257	0.238	0.059	1
						Lrp1	0.150872	0.719182	0.48	0.457	1							Atpsckmt	0.337631	0.285175	0.132	0.07	1	Prkx	0.180075	-0.593157	0.286	0.471	1
						Glrx3	0.151264	-0.371174	0.16	0.305	1							Cct7	0.33782	-0.3661	0.34	0.442	1	Map4k4	0.180176	-0.285958	0.476	0.824	1
						Ralgps2	0.15129	-0.428944	0.04	0.14	1							Ankrd12	0.338041	0.595984	0.491	0.465	1	Coro2a	0.180588	0.3562	0.333	0.118	1
						Desi2	0.15129	-0.400433	0.04	0.14	1							1810030O07Rik	0.33827	0.274829	0.226	0.14	1	Wwp2	0.180588	-0.276253	0.143	0.353	1
						Bola1	0.15129	-0.502337	0.04	0.14	1							Ptpn1	0.338982	0.327602	0.623	0.535	1	Ltv1	0.180588	0.309605	0.333	0.118	1
						Timm21	0.15129	-0.476528	0.04	0.14	1							Calm1	0.339753	0.291995	0.906	0.884	1	Lysmd3	0.180588	-0.35449	0.143	0.353	1
						Mbd3	0.15136	0.944743	0.32	0.226	1							Cd37	0.342102	-0.523931	0.604	0.651	1	Maz	0.180741	0.364068	0.286	0.118	1
						Cand1	0.15231	0.974853	0.16	0.079	1							Abi1	0.342166	0.29245	0.566	0.535	1	Echs1	0.180741	0.364821	0.286	0.118	1
						Map2k2	0.152448	-0.454808	0.12	0.262	1							Foxn3	0.342374	-0.281025	0.453	0.535	1	Atg4d	0.180741	0.411092	0.286	0.118	1
						Mrps21	0.153059	0.814427	0.6	0.579	1							Mt1	0.343065	0.329362	0.396	0.302	1	Gm26917	0.180741	0.491259	0.286	0.118	1
						Cnot6l	0.153232	-0.460385	0.04	0.14	1							Snx9	0.343249	-0.429925	0.245	0.326	1	Mospd2	0.180741	0.772058	0.286	0.118	1
						Sipa1l1	0.153265	-0.296715	0.32	0.537	1							Bbip1	0.343799	0.271783	0.491	0.372	1	Gatad2b	0.181826	-0.331684	0.429	0.647	1
						Aprt	0.153531	-0.405024	0.08	0.195	1							Zfp622	0.344717	-0.293427	0.208	0.279	1	Smap2	0.182454	-0.417513	0.524	0.706	1
						Tmem176a	0.153896	-0.279392	0.16	0.323	1							Tmem128	0.345623	0.290688	0.34	0.256	1	Appbp2	0.183221	-0.449434	0.286	0.529	1
						Zcchc8	0.154588	0.650125	0.16	0.079	1							Ppp4r1	0.346617	0.271477	0.208	0.14	1	Chd8	0.183221	-0.270263	0.286	0.529	1
						Alox5ap	0.154674	-0.393501	0.04	0.146	1							Dynlrb1	0.347349	0.263636	0.358	0.302	1	Ik	0.183221	-0.349487	0.286	0.529	1
						Tmem259	0.154674	-0.262569	0.04	0.146	1							Il16	0.348001	-0.263986	0.245	0.326	1	Mrfap1	0.183563	0.340239	0.81	0.706	1
						Huwe1	0.154944	-0.334074	0.2	0.36	1							Cox8a	0.349291	0.360647	0.962	0.86	1	Rnf11	0.184729	0.39332	0.333	0.176	1
						Lmo2	0.155194	-0.33092	0.04	0.14	1							Khdc4	0.349426	0.258915	0.264	0.186	1	Vps28	0.18512	0.326387	0.714	0.529	1
						Klhl24	0.155459	-0.270376	0.12	0.262	1							H2-T23	0.350325	0.292742	0.717	0.744	1	Cnpy3	0.185436	0.665214	0.476	0.353	1
						Rpl27	0.155739	-0.37406	0.72	0.927	1							Gna11	0.35097	0.389113	0.189	0.116	1	Atg9a	0.185998	-0.274255	0.048	0.176	1
						Uri1	0.156224	-0.468838	0.08	0.189	1							Bax	0.351251	0.433703	0.396	0.349	1	Tnfrsf11a	0.185998	-0.405543	0.048	0.176	1
						Zfand5	0.156367	-0.255255	0.16	0.317	1							Klhl6	0.351563	-0.421771	0.283	0.372	1	Klhl12	0.185998	-0.323381	0.048	0.176	1
						Ap2b1	0.156673	-0.29704	0.12	0.256	1							Fnta	0.352264	0.391724	0.283	0.209	1	Stard7	0.185998	-0.404572	0.048	0.176	1
						Atrx	0.156736	-0.317784	0.2	0.378	1							Xpot	0.35232	0.398885	0.208	0.14	1	Clk2	0.185998	-0.312429	0.048	0.176	1
						Lrba	0.157175	-0.33615	0.04	0.14	1							Cybc1	0.353717	0.427565	0.302	0.233	1	Hist2h2ac	0.185998	-0.36008	0.048	0.176	1
						Lpp	0.157515	-0.270072	0.08	0.201	1							Gusb	0.354599	0.256118	0.566	0.488	1	Wars2	0.185998	-0.262807	0.048	0.176	1
						Mrpl52	0.157902	-0.499975	0.48	0.713	1							Wls	0.354605	0.256445	0.264	0.186	1	Trmt13	0.185998	-0.252443	0.048	0.176	1
						Retreg2	0.158574	-0.294688	0.04	0.146	1							Gnas	0.355203	-0.410149	0.755	0.86	1	Caap1	0.185998	-0.511704	0.048	0.176	1
						Pld4	0.158574	-0.393591	0.04	0.146	1							Psma2	0.355563	0.251507	0.509	0.395	1	Zyg11b	0.185998	-0.294318	0.048	0.176	1
						Josd1	0.158574	-0.254495	0.04	0.146	1							Ier5	0.356099	-0.578727	0.321	0.419	1	Zmym1	0.185998	-0.442834	0.048	0.176	1
						Pycard	0.159175	-0.373715	0.04	0.14	1							Rab3il1	0.356099	0.412853	0.396	0.326	1	Mfn2	0.185998	-0.274504	0.048	0.176	1
						Mccc1	0.159311	0.46961	0.12	0.049	1							Chp1	0.358081	0.373073	0.208	0.14	1	Fgl2	0.185998	-0.374572	0.048	0.176	1
						Lypd6	0.159567	-0.491809	0.04	0.134	1							Ahr	0.359202	0.338657	0.151	0.093	1	Fastk	0.185998	-0.368406	0.048	0.176	1
						Apoe	0.159992	-0.338879	0.96	0.982	1							Phf6	0.359202	0.280037	0.151	0.093	1	Rfc5	0.185998	-0.348849	0.048	0.176	1
						Rpl36a	0.160474	-0.351873	0.8	0.939	1							Cuta	0.359435	-0.285964	0.358	0.419	1	Met	0.185998	-0.318219	0.048	0.176	1
						B230209E15Rik	0.160552	-0.438588	0.04	0.146	1							Ptprc	0.359819	0.466449	0.811	0.86	1	Zc3hc1	0.185998	-0.398635	0.048	0.176	1
						Prkcz	0.161338	-0.276898	0.12	0.256	1							Ptprj	0.36131	-0.273367	0.415	0.488	1	Cops7a	0.185998	-0.446103	0.048	0.176	1
						Lyn	0.161365	-0.387969	0.08	0.207	1							Kctd12	0.361656	-0.36516	0.642	0.698	1	Slco2b1	0.185998	-0.801919	0.048	0.176	1
						Rabgap1l	0.161628	-0.436501	0.04	0.134	1							Soga1	0.362427	0.250613	0.226	0.163	1	Ppm1m	0.185998	-0.260206	0.048	0.176	1
						Med30	0.161628	-0.410051	0.04	0.134	1							Tcp11l2	0.363143	-0.268154	0.132	0.186	1	Rpf2	0.185998	-0.277114	0.048	0.176	1
						Fam53c	0.161628	-0.439581	0.04	0.134	1							Kidins220	0.363576	0.258889	0.302	0.233	1	Ap1b1	0.185998	-0.37332	0.048	0.176	1
						Pcgf5	0.161628	-0.40698	0.04	0.134	1							Sp110	0.363991	-0.296605	0.396	0.535	1	Sh3bp5l	0.185998	-0.251843	0.048	0.176	1
						Ccdc50	0.161851	0.282677	0.08	0.22	1							Tmem33	0.365105	0.256243	0.264	0.186	1	Pik3r6	0.185998	-0.475601	0.048	0.176	1
						Lrrc51	0.162197	0.270191	0.12	0.049	1							U2af2	0.365106	-0.43499	0.283	0.349	1	Znhit3	0.185998	-0.286889	0.048	0.176	1
						Brwd1	0.162474	-0.54773	0.08	0.183	1							Arhgdib	0.367816	-0.36121	0.792	0.907	1	Syne3	0.185998	-0.474622	0.048	0.176	1
						Cebpb	0.162549	-0.26542	0.04	0.146	1							Mlec	0.368499	0.264761	0.321	0.256	1	Tmem170b	0.185998	-0.336267	0.048	0.176	1
						5730455P16Rik	0.162549	-0.310171	0.04	0.146	1							Pf4	0.369043	-0.921993	0.358	0.395	1	Poc5	0.185998	-0.356736	0.048	0.176	1
						Psmg4	0.162549	-0.340559	0.04	0.146	1							2610037D02Rik	0.369782	0.292078	0.208	0.14	1	Setdb2	0.185998	-0.33052	0.048	0.176	1
						Hapln1	0.162549	-0.284399	0.04	0.146	1							Hp1bp3	0.371269	0.39224	0.509	0.465	1	1300002E11Rik	0.185998	-0.395139	0.048	0.176	1
						Fnta	0.163709	-0.445434	0.04	0.134	1							Cct8	0.372544	0.537558	0.472	0.442	1	C2cd2	0.185998	-0.374673	0.048	0.176	1
						St6galnac6	0.163922	-0.327973	0.08	0.195	1							Dpysl2	0.373571	0.387895	0.453	0.419	1	Gm3448	0.185998	-0.253793	0.048	0.176	1
						Rab22a	0.16427	-0.504621	0.12	0.232	1							Prkar2a	0.373697	-0.270904	0.17	0.233	1	Nubp2	0.185998	-0.362149	0.048	0.176	1
						Cttnbp2nl	0.164435	-0.306299	0.08	0.201	1							Zfp422	0.374451	0.258528	0.17	0.116	1	Cemip2	0.185998	-0.334626	0.048	0.176	1
						mt-Co2	0.164531	0.305138	0.88	0.909	1							Cyb561a3	0.374581	-0.394842	0.226	0.302	1	Cstf2t	0.185998	-0.746201	0.048	0.176	1
						Atf1	0.164564	-0.290692	0.04	0.146	1							Ptpn18	0.374776	0.261912	0.811	0.791	1	Minpp1	0.185998	-0.472023	0.048	0.176	1
						Rhbdd2	0.16529	-0.26149	0.04	0.14	1							Rab43	0.374943	0.422812	0.377	0.302	1	Fam199x	0.185998	-0.490048	0.048	0.176	1
						Stk25	0.165704	-0.35016	0.08	0.195	1							Kif5a	0.37572	0.252474	0.208	0.14	1	Iqsec2	0.185998	-0.46909	0.048	0.176	1
						Vcpip1	0.16581	-0.306425	0.04	0.134	1							Ndufs8	0.376394	-0.305459	0.358	0.442	1	AY036118	0.186371	0.588689	0.905	0.941	1
						Inpp4a	0.166201	-0.36745	0.08	0.201	1							Cd302	0.376976	0.33581	0.377	0.326	1	Lpar6	0.18683	0.474329	0.524	0.353	1
						Gng10	0.166943	-0.303493	0.32	0.537	1							Kdm2a	0.377214	0.394442	0.453	0.395	1	Ube2w	0.186995	0.341345	0.381	0.176	1
						Sall3	0.167367	-0.2593	0.04	0.14	1							1700017B05Rik	0.377386	0.328249	0.302	0.256	1	Selenoh	0.186995	-0.29672	0.19	0.412	1
						Tspan7	0.167381	-0.296806	0.84	0.89	1							Gpx1	0.379296	-0.408756	0.792	0.86	1	Brap	0.186995	0.354107	0.381	0.176	1
						Ndufc1	0.167498	0.512344	0.72	0.726	1							2310009A05Rik	0.379739	-0.44037	0.226	0.302	1	Ap1m1	0.186995	-0.313838	0.19	0.412	1
						Dld	0.167931	-0.343564	0.04	0.134	1							Kxd1	0.381237	-0.259904	0.245	0.302	1	Dock4	0.186995	-0.391591	0.19	0.412	1
						Twistnb	0.167931	-0.387132	0.04	0.134	1							Fcgr1	0.381648	0.445126	0.472	0.372	1	Gch1	0.186995	-0.342412	0.19	0.412	1
						Opa1	0.167964	-0.434759	0.08	0.183	1							G3bp2	0.381898	-0.53613	0.358	0.419	1	Dap	0.186995	0.274159	0.381	0.176	1
						Fkbp1b	0.168803	0.420345	0.16	0.079	1							Ndufa12	0.381959	0.318653	0.34	0.279	1	Oard1	0.186995	-0.55074	0.19	0.412	1
						Smim26	0.169043	-0.484342	0.12	0.25	1							Plekhf2	0.383991	0.362177	0.34	0.256	1	Tgfbi	0.187213	0.633695	0.429	0.235	1
						Wasf2	0.169043	-0.451137	0.12	0.25	1							Nrf1	0.385869	-0.265968	0.113	0.163	1	Zfp950	0.187213	0.650771	0.429	0.235	1
						Ddx39b	0.169043	-0.334939	0.12	0.25	1							Bcl2a1d	0.386714	0.361138	0.151	0.093	1	Zyx	0.187377	0.482816	0.762	0.706	1
						Gadd45gip1	0.169311	-0.322863	0.08	0.195	1							Dnajc9	0.386714	0.255882	0.151	0.093	1	Calr	0.187377	0.872309	0.762	0.706	1
						Twf1	0.169311	-0.305101	0.08	0.195	1							Fam45a	0.386714	0.267438	0.151	0.093	1	Stat3	0.187377	-0.366799	0.667	0.824	1
						Zfp580	0.169464	-0.385582	0.04	0.14	1							Hspe1	0.387022	0.30566	0.604	0.628	1	Neurl2	0.187501	-0.25167	0.095	0.235	1
						Sypl	0.169789	0.622409	0.24	0.146	1							Ric1	0.387498	0.315699	0.17	0.116	1	Arhgef11	0.187501	-0.354178	0.095	0.235	1
						Gfpt1	0.169824	-0.440264	0.08	0.183	1							Bcl2	0.388272	-0.41977	0.132	0.186	1	Ptbp2	0.187501	-0.367367	0.095	0.235	1
						P4ha1	0.170555	-0.352359	0.08	0.189	1							Fam162a	0.391003	0.394558	0.226	0.163	1	Mdfic	0.187501	-0.453563	0.095	0.235	1
						Ndufs4	0.170615	-0.373277	0.2	0.378	1							Cpt1a	0.391003	0.420826	0.226	0.163	1	Rnf170	0.187501	-0.381058	0.095	0.235	1
						Emc4	0.170722	0.538947	0.04	0.146	1							Epb41l2	0.391168	0.349264	0.642	0.674	1	Snhg9	0.187501	-0.439026	0.095	0.235	1
						Epb41l1	0.170917	0.878223	0.52	0.524	1							Zhx1	0.391799	0.354881	0.34	0.279	1	Wbp1l	0.187501	-0.422709	0.095	0.235	1
						Kif5a	0.171156	0.252888	0.88	0.902	1							Pdzd8	0.39183	0.359888	0.264	0.209	1	Zcchc24	0.187542	-0.324926	0.143	0.294	1
						Mrpl57	0.171323	0.275092	0.12	0.268	1							Pmepa1	0.392167	0.386056	0.547	0.512	1	Ano6	0.187542	-0.402411	0.143	0.294	1
						Senp7	0.171581	-0.28707	0.04	0.14	1							Ghitm	0.392356	0.275922	0.415	0.372	1	Slc25a46	0.187542	-0.463598	0.143	0.294	1
						H2afj	0.172111	0.654751	0.56	0.537	1							Psmd12	0.393485	0.258714	0.396	0.302	1	Elovl1	0.187733	-0.367493	0.238	0.412	1
						Rnh1	0.172235	-0.293502	0.04	0.134	1							Plcb2	0.393788	0.259214	0.151	0.093	1	Alcam	0.187733	-0.599776	0.238	0.412	1
						Nudt21	0.172235	-0.318556	0.04	0.134	1							Smg7	0.39497	-0.318776	0.208	0.256	1	Sirpa	0.190557	-0.334881	0.762	0.941	1
						Alkbh7	0.172235	-0.481273	0.04	0.134	1							Mtln	0.395473	0.351396	0.283	0.233	1	Hcst	0.190923	-0.474094	0.333	0.529	1
						Ccnd1	0.172352	-0.414734	0.12	0.25	1							Ubl3	0.396535	0.390836	0.623	0.628	1	Rhob	0.190923	-0.987133	0.333	0.529	1
						Nsd1	0.172498	-0.400209	0.16	0.293	1							Kdelr2	0.397296	0.259169	0.264	0.209	1	Dock11	0.190923	0.35083	0.524	0.294	1
						Denr	0.172596	-0.413286	0.16	0.317	1							Acvrl1	0.397296	0.306153	0.264	0.209	1	Arid1a	0.191016	-0.2984	0.619	0.824	1
						Znhit1	0.17367	-0.333441	0.12	0.244	1							Fkbp3	0.397596	0.389354	0.396	0.326	1	Raph1	0.191081	-0.642131	0.19	0.353	1
						Plcb4	0.173702	0.936023	0.12	0.055	1							Rab11a	0.39854	0.260715	0.321	0.256	1	Amfr	0.191081	-0.46019	0.19	0.353	1
						Trim41	0.173702	0.859849	0.12	0.055	1							Ntpcr	0.398941	0.371612	0.453	0.372	1	Arhgap31	0.191081	-0.42146	0.19	0.353	1
						Sybu	0.173702	1.03971	0.12	0.055	1							Il6ra	0.399699	0.320604	0.453	0.395	1	Tomm70a	0.191081	-0.443495	0.19	0.353	1
						Lin7a	0.173764	0.799788	0.16	0.085	1							Tvp23b	0.400939	0.367745	0.151	0.093	1	Atf6b	0.191081	-0.553221	0.19	0.353	1
						Zmiz2	0.175351	-0.305455	0.2	0.366	1							Ndufs6	0.401658	0.345479	0.415	0.372	1	Naip5	0.191353	-0.416496	0.286	0.471	1
						Sbk1	0.175873	0.896656	0.2	0.116	1							Ndufv1	0.402807	0.268934	0.226	0.163	1	Atp5b	0.192381	0.585214	0.714	0.765	1
						2010300C02Rik	0.17662	-0.468562	0.04	0.134	1							Dock10	0.40289	-0.26691	0.604	0.651	1	Ogfrl1	0.192596	-0.343726	0.524	0.706	1
						Fam155a	0.17662	-0.486133	0.04	0.134	1							Psmd14	0.403007	0.328935	0.302	0.256	1	Eif4b	0.192596	-0.393968	0.524	0.706	1
						Yipf5	0.17662	-0.374277	0.04	0.134	1							Tanc2	0.403579	0.359181	0.245	0.186	1	Ino80e	0.19375	-0.387632	0.143	0.353	1
						Ctsd	0.177356	-0.395976	0.32	0.171	1							Etv6	0.404116	0.476141	0.321	0.279	1	P4ha1	0.19375	-0.325644	0.143	0.353	1
						Hnrnpab	0.178389	-0.271557	0.12	0.238	1							Slc38a2	0.406006	-0.262534	0.453	0.558	1	Irak4	0.193768	0.445575	0.381	0.235	1
						Slc39a1	0.178692	0.69254	0.16	0.085	1							Nckap1l	0.406087	-0.277008	0.472	0.512	1	Atl3	0.193768	0.514304	0.381	0.235	1
						Fam160a2	0.178844	0.618622	0.2	0.11	1							Cyb5r4	0.406178	-0.396422	0.226	0.302	1	Tnpo1	0.194415	0.298824	0.476	0.294	1
						Txndc5	0.17965	0.689145	0.12	0.055	1							Zmynd15	0.406276	0.787261	0.113	0.07	1	Terf1	0.19453	0.499263	0.286	0.118	1
						Wasf3	0.179782	-0.34085	0.24	0.402	1							Ctbs	0.407795	-0.264674	0.132	0.186	1	Apopt1	0.19453	0.372776	0.286	0.118	1
						Mcrs1	0.180488	-0.430281	0.08	0.195	1							Atp5k	0.408003	0.264075	0.566	0.558	1	Nfil3	0.19453	0.448327	0.286	0.118	1
						Tspan5	0.181088	-0.393263	0.04	0.134	1							Smarca2	0.408599	0.256078	0.377	0.302	1	Akr1b3	0.194669	-0.47381	0.476	0.706	1
						Rimklb	0.181088	-0.341485	0.04	0.134	1							Gpat4	0.408843	-0.30564	0.094	0.14	1	Prrc2c	0.195955	-0.538006	0.81	0.941	1
						Sra1	0.181088	-0.338302	0.04	0.134	1							Piezo1	0.408843	-0.430127	0.094	0.14	1	Gng5	0.1962	-0.554631	0.905	0.882	1
						Ipo9	0.181705	-0.328387	0.04	0.128	1							Derl2	0.409245	-0.555067	0.264	0.349	1	Nedd8	0.1962	0.388336	1	0.765	1
						Ctxn2	0.181705	-0.459772	0.04	0.128	1							Mtf2	0.409338	-0.393172	0.189	0.256	1	Atp6v1g1	0.196336	-0.360706	0.476	0.647	1
						Pfdn4	0.181705	-0.474771	0.04	0.128	1							Rbm47	0.410033	0.25204	0.302	0.233	1	Rab21	0.196336	0.58365	0.619	0.471	1
						Pex5l	0.181705	-0.445889	0.04	0.128	1							Cbl	0.410057	0.321519	0.604	0.581	1	Rpl18	0.196421	0.365593	1	0.882	1
						Sv2a	0.181705	-0.405392	0.04	0.128	1							Ripk1	0.411594	0.408248	0.283	0.233	1	Smarca2	0.196529	-0.318953	0.286	0.588	1
						Rasa1	0.182403	-0.259414	0.08	0.195	1							Arhgap5	0.411799	-0.544349	0.396	0.488	1	Rnf19b	0.197545	0.50286	0.571	0.471	1
						Cir1	0.18246	-0.280194	0.04	0.14	1							Ncoa1	0.412713	-0.292426	0.245	0.302	1	Snapin	0.197593	0.534723	0.333	0.176	1
						Cd33	0.18246	-0.264552	0.04	0.14	1							Milr1	0.413471	-0.410769	0.358	0.442	1	Acp5	0.197593	0.495201	0.333	0.176	1
						Insyn1	0.18246	-0.348378	0.04	0.14	1							1110038B12Rik	0.413967	0.322047	0.208	0.279	1	Bag6	0.197593	0.432812	0.333	0.176	1
						Zfpl1	0.182681	0.710483	0.12	0.055	1							Tmcc3	0.41454	0.595022	0.472	0.419	1	Zfyve9	0.19764	-0.49873	0.524	0.824	1
						Snrnp25	0.183353	-0.362545	0.04	0.134	1							Mms19	0.414821	0.424147	0.226	0.163	1	Slc25a11	0.197808	0.308951	0.524	0.353	1
						Sec14l2	0.183722	0.51366	0.16	0.085	1							Prr14l	0.416442	-0.275919	0.094	0.14	1	Litaf	0.197808	0.465047	0.524	0.353	1
						Sorbs2	0.184021	-0.437591	0.04	0.128	1							Anapc5	0.419463	-0.484377	0.302	0.349	1	Ifi203	0.198238	-0.339497	0.381	0.647	1
						Nlgn2	0.184021	-0.413609	0.04	0.128	1							Dcaf7	0.420182	0.506421	0.151	0.233	1	Dnajc7	0.198238	0.445763	0.571	0.412	1
						Agap1	0.184506	-0.258235	0.12	0.256	1							Sike1	0.420817	0.280309	0.302	0.233	1	Dgkz	0.199085	0.416133	0.429	0.235	1
						Baz2b	0.184696	-0.25188	0.04	0.14	1							Tmem109	0.420907	0.251007	0.226	0.163	1	Stat2	0.199085	0.505378	0.429	0.235	1
						Pds5a	0.184696	-0.301137	0.04	0.14	1							Rgl1	0.424123	-0.252478	0.094	0.14	1	Traf1	0.199539	0.450543	0.381	0.176	1
						Tbca	0.186148	-0.28867	0.32	0.518	1							Dynll2	0.425307	0.38865	0.264	0.209	1	Isy1	0.199539	-0.410336	0.19	0.412	1
						Mob4	0.186358	-0.326197	0.04	0.128	1							Ndufb3	0.426581	0.316637	0.509	0.442	1	Anapc16	0.199539	-0.3269	0.19	0.412	1
						Impa1	0.186358	-0.340348	0.04	0.128	1							Anapc13	0.426815	-0.254668	0.34	0.395	1	Emc6	0.199539	-0.276999	0.19	0.412	1
						Mast2	0.186358	-0.441515	0.04	0.128	1							Mbp	0.426903	0.383184	0.245	0.186	1	Pgp	0.199944	-0.442305	0.238	0.412	1
						Crym	0.186358	-0.32717	0.04	0.128	1							Thap2	0.427045	0.414107	0.226	0.163	1	Ctnnb1	0.199972	0.515361	0.619	0.529	1
						Ctsh	0.186358	-0.4558	0.04	0.128	1							Metrnl	0.427045	-0.483206	0.17	0.233	1	Htra2	0.200553	-0.307879	0.571	0.706	1
						Pex3	0.186358	-0.343261	0.04	0.128	1							Pigs	0.42789	-0.464439	0.113	0.163	1	Rap1gap2	0.200553	-0.301688	0.571	0.706	1
						Jarid2	0.186358	-0.277969	0.04	0.128	1							Hist3h2a	0.427893	-0.255104	0.132	0.186	1	Pmm2	0.201708	-0.393873	0.143	0.294	1
						Dnajc19	0.187236	-0.454322	0.2	0.335	1							Galc	0.428274	0.270411	0.17	0.116	1	Atp6v1a	0.203143	-0.353985	0.286	0.471	1
						Dcun1d5	0.187828	-0.39834	0.08	0.189	1							Ctnnd1	0.43005	-0.344757	0.283	0.349	1	Tusc1	0.203458	-0.276451	0.095	0.235	1
						Cd84	0.188718	-0.358314	0.04	0.128	1							0610030E20Rik	0.430141	0.365491	0.321	0.279	1	Prr14l	0.203458	-0.524284	0.095	0.235	1
						Meg3	0.188855	0.937237	0.12	0.055	1							Cd9	0.431116	0.487147	0.472	0.442	1	Flt1	0.203458	-0.651054	0.095	0.235	1
						Usp22	0.189058	-0.383221	0.12	0.238	1							Ttyh1	0.431424	0.316515	0.113	0.07	1	Sntb2	0.203458	-0.365518	0.095	0.235	1
						Sec23a	0.189229	0.415255	0.04	0.14	1							Tmem181a	0.431424	0.277419	0.113	0.07	1	Ginm1	0.203458	-0.333057	0.095	0.235	1
						Ift27	0.189776	-0.254481	0.12	0.256	1							Yme1l1	0.432498	-0.516284	0.396	0.465	1	Ess2	0.203458	-0.331197	0.095	0.235	1
						Sdcbp	0.189817	-0.252389	0.16	0.311	1							Dnm2	0.432793	-0.442605	0.358	0.442	1	Ide	0.203458	-0.446378	0.095	0.235	1
						Mlc1	0.189821	-0.255364	0.36	0.579	1							Csf2ra	0.433266	0.676193	0.453	0.442	1	Stk40	0.203947	-0.413166	0.429	0.529	1
						Hrk	0.189825	-0.323096	0.08	0.189	1							Neat1	0.433436	0.553161	0.509	0.465	1	Sfswap	0.204266	-0.379994	0.19	0.353	1
						Smarcd1	0.190213	-0.305889	0.08	0.195	1							Zfp710	0.433685	0.319966	0.283	0.233	1	Fpr2	0.204266	-0.46696	0.19	0.353	1
						Vbp1	0.190213	-0.346166	0.08	0.195	1							Dleu2	0.435706	0.559404	0.66	0.698	1	4833407H14Rik	0.204266	-0.304465	0.19	0.353	1
						Cers2	0.191464	0.682401	0.16	0.085	1							Atp6v1c1	0.435947	0.356082	0.208	0.163	1	Kat6a	0.204904	-0.353609	0.571	0.824	1
						Zfp26	0.191999	0.274273	0.12	0.055	1							Clic4	0.437726	-0.323167	0.415	0.465	1	F11r	0.205009	-0.523791	0.048	0.176	1
						Eif1a	0.191999	0.923828	0.12	0.055	1							Tex264	0.437851	0.256051	0.151	0.093	1	Rcor3	0.205009	-0.469372	0.048	0.176	1
						Ndufa7	0.192043	0.289011	0.76	0.835	1							Mrps17	0.438854	0.263319	0.245	0.186	1	Slc23a2	0.205009	-0.342958	0.048	0.176	1
						Pmepa1	0.192048	-0.637593	0.2	0.335	1							Yy1	0.43943	0.417471	0.547	0.488	1	Gdap2	0.205009	-0.412456	0.048	0.176	1
						Fmr1	0.192204	-0.256092	0.08	0.195	1							Fbxo28	0.440004	-0.259325	0.075	0.116	1	Toe1	0.205009	-0.35596	0.048	0.176	1
						Ppp2r2b	0.192801	-0.365519	0.16	0.28	1							Tent5c	0.440004	0.344146	0.113	0.07	1	Zfp691	0.205009	-0.327495	0.048	0.176	1
						AC149090.1	0.19281	-0.292771	0.2	0.341	1							Man2b1	0.442034	0.340316	0.66	0.628	1	Phactr4	0.205009	-0.27977	0.048	0.176	1
						Rab4b	0.19337	-0.550267	0.08	0.183	1							D8Ertd738e	0.44229	-0.526606	0.547	0.674	1	Eif2ak3	0.205009	-0.445461	0.048	0.176	1
						Swap70	0.193503	-0.258292	0.04	0.128	1							Ap1ar	0.442401	0.274535	0.17	0.116	1	Zbtb45	0.205009	-0.286127	0.048	0.176	1
						Ncaph2	0.193503	-0.378564	0.04	0.128	1							Pou2f1	0.442468	-0.256536	0.113	0.163	1	Siglech	0.205009	-1.07037	0.048	0.176	1
						Pde4b	0.194097	0.576513	0.16	0.085	1							Bmp2k	0.442527	-0.356801	0.491	0.512	1	Fchsd2	0.205009	-0.654483	0.048	0.176	1
						Arhgef10l	0.19464	0.719576	0.16	0.079	1							Ppp2ca	0.442963	0.289163	0.491	0.419	1	Zfp90	0.205009	-0.383068	0.048	0.176	1
						Ankra2	0.194803	-0.493149	0.08	0.177	1							Zcchc24	0.443572	0.382381	0.189	0.14	1	Mvd	0.205009	-0.387216	0.048	0.176	1
						Kctd12	0.195032	-0.704634	0.2	0.311	1							Ube2h	0.444983	-0.284376	0.245	0.279	1	Dhx30	0.205009	-0.359366	0.048	0.176	1
						Psma4	0.195531	-0.326802	0.16	0.293	1							Cop1	0.445576	0.363569	0.377	0.326	1	Scap	0.205009	-0.3582	0.048	0.176	1
						Cpsf7	0.195929	-0.291904	0.04	0.128	1							Samd1	0.445769	0.289377	0.226	0.163	1	Pkib	0.205009	-0.353288	0.048	0.176	1
						Oip5os1	0.196226	1.02547	0.52	0.598	1							Pelp1	0.445769	-0.33896	0.17	0.233	1	Palm	0.205009	-0.934703	0.048	0.176	1
						Plcb3	0.196756	0.496406	0.16	0.085	1							Nelfa	0.447659	0.419232	0.132	0.093	1	Ddit3	0.205009	-0.510696	0.048	0.176	1
						Smox	0.197947	-0.27386	0.12	0.232	1							Cdkn1a	0.447659	-0.498099	0.094	0.14	1	Adap2	0.205009	-0.362932	0.048	0.176	1
						Srcin1	0.198	-0.251055	0.32	0.5	1							N4bp2	0.448555	-0.286523	0.132	0.186	1	Heatr6	0.205009	-0.337971	0.048	0.176	1
						Sem1	0.19813	-0.273619	0.44	0.677	1							Bhlhe40	0.44868	-0.254814	0.075	0.116	1	Stat5a	0.205009	-0.599176	0.048	0.176	1
						Dnajc10	0.198376	-0.324038	0.04	0.128	1							Nfkbil1	0.44868	-0.274063	0.075	0.116	1	Tubg1	0.205009	-0.269449	0.048	0.176	1
						Josd2	0.198376	-0.424764	0.04	0.128	1							Csf2rb	0.449017	-0.260289	0.264	0.326	1	Tmem104	0.205009	-0.376279	0.048	0.176	1
						Abhd17c	0.198376	-0.271643	0.04	0.128	1							Cenpa	0.449862	-0.388086	0.113	0.163	1	Cant1	0.205009	-0.405704	0.048	0.176	1
						Anapc15	0.198376	-0.296001	0.04	0.128	1							Tm2d1	0.450354	0.512152	0.189	0.14	1	Bag5	0.205009	-0.377288	0.048	0.176	1
						Bcar3	0.198402	0.32464	0.12	0.055	1							Gde1	0.451487	-0.27724	0.151	0.209	1	Hist1h2ap	0.205009	-0.252905	0.048	0.176	1
						Mtln	0.198509	-0.391744	0.28	0.421	1							Myo1g	0.451744	0.562787	0.226	0.186	1	Calcoco1	0.205009	-0.39873	0.048	0.176	1
						Taf15	0.199028	-0.288482	0.08	0.177	1							Rsu1	0.452627	0.416217	0.396	0.395	1	Cluap1	0.205009	-0.467219	0.048	0.176	1
						B230312C02Rik	0.199442	0.409957	0.16	0.085	1							Bst2	0.454514	-0.260327	0.755	0.698	1	Cpped1	0.205009	-0.389078	0.048	0.176	1
						Nacc1	0.199442	0.631495	0.16	0.085	1							Slc25a5	0.45453	0.449763	0.528	0.558	1	Wdr53	0.205009	-0.269932	0.048	0.176	1
						Dennd4a	0.199614	-0.41972	0.08	0.183	1							Lamtor1	0.454851	0.310371	0.509	0.442	1	Rab3il1	0.205009	-0.470173	0.048	0.176	1
						Rnf165	0.199801	-0.279079	0.04	0.134	1							Rasa3	0.456447	0.36943	0.283	0.233	1	Stk26	0.205009	-0.293444	0.048	0.176	1
						Gmfb	0.200059	0.672375	0.44	0.396	1							Rab10os	0.457326	-0.259637	0.113	0.163	1	Pbdc1	0.205009	-0.274926	0.048	0.176	1
						Tubb2b	0.200329	-0.341177	0.44	0.622	1							Wdr89	0.457326	-0.362272	0.113	0.163	1	Hccs	0.205009	-0.346402	0.048	0.176	1
						Ubap2	0.200847	-0.334565	0.04	0.128	1							Alkbh6	0.457453	0.358543	0.113	0.07	1	Yme1l1	0.206102	0.365609	0.476	0.294	1
						Dnm2	0.200847	-0.263528	0.04	0.128	1							Thoc5	0.457453	0.258582	0.113	0.07	1	Ppp1r12c	0.206102	0.506064	0.476	0.294	1
						Cyb5d2	0.201662	0.815836	0.12	0.055	1							Fra10ac1	0.457453	-0.268765	0.075	0.116	1	Otud5	0.206102	0.370282	0.476	0.294	1
						Hsbp1	0.202125	-0.257818	0.48	0.732	1							Ubqln2	0.457453	0.362832	0.113	0.07	1	Clec2d	0.206312	0.690092	0.905	0.824	1
						Adgrb2	0.202387	-0.31577	0.08	0.195	1							Cd63	0.459078	0.281214	0.509	0.488	1	Ankrd44	0.206561	-0.38225	0.81	1	1
						Tma7	0.203158	0.479427	0.64	0.713	1							Cyp27a1	0.460398	0.33398	0.264	0.209	1	Apoe	0.206809	0.375543	1	0.941	1
						Slc41a1	0.203319	-0.340336	0.08	0.177	1							Csnk1g1	0.461868	0.297234	0.208	0.163	1	Naca	0.206809	0.472396	1	0.941	1
						Nol4l	0.203339	-0.414839	0.04	0.128	1							Polr3c	0.463753	0.387582	0.132	0.093	1	Dennd5a	0.207202	-0.643583	0.476	0.647	1
						Snph	0.203363	-0.356392	0.2	0.348	1							Rell1	0.464093	0.329897	0.189	0.14	1	Rp9	0.207202	-0.26203	0.476	0.647	1
						Sult4a1	0.203376	-0.384109	0.16	0.28	1							Ldhb	0.464093	0.33617	0.189	0.14	1	Cenpx	0.2081	0.464988	0.476	0.353	1
						Nr3c1	0.20363	-0.378795	0.2	0.335	1							Irak4	0.464093	0.362056	0.189	0.14	1	Dbnl	0.208267	-0.687809	0.619	0.706	1
						Cyb5b	0.203858	-0.301814	0.08	0.183	1							Usp22	0.46432	0.296062	0.226	0.186	1	Sod2	0.208563	-0.46192	0.476	0.588	1
						Polr3h	0.203858	-0.299301	0.08	0.183	1							Kat7	0.46432	0.324721	0.226	0.186	1	Creb3	0.209076	0.311757	0.286	0.118	1
						Adam10	0.204192	0.274725	0.12	0.268	1							Tmem14c	0.464639	0.309951	0.547	0.512	1	Mrpl48	0.209076	0.549382	0.286	0.118	1
						Entr1	0.204196	-0.370415	0.04	0.122	1							Map2k4	0.464951	0.256793	0.226	0.163	1	Agpat5	0.209076	0.517182	0.286	0.118	1
						Tbcel	0.204238	-0.293602	0.08	0.189	1							E230029C05Rik	0.466134	0.563332	0.396	0.349	1	Msr1	0.209076	0.35783	0.286	0.118	1
						Npc2	0.204607	-0.34128	0.28	0.451	1							Zmat2	0.466134	-0.637063	0.358	0.395	1	Cnot7	0.209076	0.311595	0.286	0.118	1
						Zfp518a	0.204961	0.270809	0.12	0.055	1							Dstn	0.466934	0.305801	0.491	0.465	1	Rfwd3	0.209076	0.315223	0.286	0.118	1
						Cry2	0.205854	-0.305698	0.04	0.128	1							Aebp2	0.468598	0.361666	0.302	0.256	1	Prpsap1	0.209076	0.515229	0.286	0.118	1
						Lztfl1	0.205854	-0.299399	0.04	0.128	1							Hps3	0.470053	0.303543	0.528	0.512	1	Pgs1	0.209076	0.530475	0.286	0.118	1
						Fdft1	0.205854	-0.378885	0.04	0.128	1							Ltc4s	0.471446	0.706151	0.208	0.186	1	Dcaf13	0.209076	0.471286	0.286	0.118	1
						Rlim	0.205854	-0.339005	0.04	0.128	1							Gm10138	0.47192	0.305138	0.132	0.093	1	mt-Nd6	0.209232	0.525568	0.429	0.294	1
						Cib1	0.205933	-0.407887	0.12	0.238	1							Cp	0.47192	0.468808	0.132	0.093	1	Ap3s1	0.209252	0.340986	0.524	0.353	1
						Acp2	0.206004	-0.404798	0.08	0.183	1							Fcgr2b	0.472626	0.318571	0.566	0.535	1	Mia3	0.209658	-0.34686	0.381	0.588	1
						Arhgdib	0.206004	-0.287478	0.08	0.183	1							Rgs19	0.474319	0.583663	0.302	0.256	1	Ptpn7	0.211101	0.396471	0.333	0.176	1
						Sumo3	0.206004	-0.332286	0.08	0.183	1							Naa16	0.475284	0.285885	0.113	0.07	1	Faim	0.211101	0.350212	0.333	0.176	1
						Kcna2	0.20613	-0.260145	0.12	0.244	1							Elac1	0.475284	0.266612	0.075	0.116	1	Myo9b	0.211499	-0.463788	0.286	0.412	1
						Arid1b	0.20636	-0.320845	0.08	0.189	1							Tnfaip8l2	0.476562	-0.274985	0.377	0.465	1	Cnot6	0.211499	-0.5659	0.238	0.471	1
						Scg3	0.206363	-0.294102	0.52	0.701	1							Sqstm1	0.477176	0.276669	0.302	0.233	1	Rapgef2	0.211611	0.422877	0.19	0.059	1
						Ccng1	0.206771	-0.339246	0.04	0.122	1							Arglu1	0.477723	0.260669	0.642	0.628	1	Psmg3	0.211611	0.42168	0.19	0.059	1
						Dip2c	0.206771	-0.335589	0.04	0.122	1							Maz	0.478533	0.392248	0.264	0.209	1	2008-03-01	0.211611	0.265125	0.19	0.059	1
						Slirp	0.207954	0.302983	0.24	0.439	1							Gpr65	0.48107	-0.532897	0.34	0.349	1	Alox5	0.211611	0.5131	0.19	0.059	1
						Pin4	0.208643	0.540825	0.16	0.311	1							Btg2	0.48159	-0.367031	0.547	0.628	1	Ptov1	0.211611	0.31525	0.19	0.059	1
						Mobp	0.208682	-0.351328	0.08	0.195	1							Samm50	0.48186	-0.266253	0.17	0.209	1	Deaf1	0.211611	0.318221	0.19	0.059	1
						Phb2	0.20937	-0.337804	0.04	0.122	1							Lpxn	0.482367	0.466365	0.264	0.233	1	Dhps	0.211611	0.349883	0.19	0.059	1
						Rnf144a	0.20937	-0.334562	0.04	0.122	1							Stab1	0.483372	0.58686	0.34	0.302	1	Klhdc4	0.211611	0.340891	0.19	0.059	1
						Dmtn	0.20937	-0.356904	0.04	0.122	1							Ccr1	0.483544	-0.343749	0.189	0.233	1	Trpm2	0.211611	0.522186	0.19	0.059	1
						Abcf1	0.20937	-0.280553	0.04	0.122	1							Ralgapb	0.48434	0.282004	0.113	0.07	1	Matk	0.211611	0.377608	0.19	0.059	1
						Borcs7	0.20937	-0.368481	0.04	0.122	1							Ccnt2	0.485011	0.427643	0.321	0.279	1	Caml	0.211611	0.546017	0.19	0.059	1
						Lhx2	0.209497	-0.285446	0.28	0.439	1							Mrps25	0.485133	0.283638	0.189	0.14	1	Tatdn1	0.211611	0.632389	0.19	0.059	1
						Frmd4b	0.209671	0.257506	0.04	0.134	1							Clic1	0.485265	-0.403686	0.792	0.884	1	Cerk	0.211611	0.555787	0.19	0.059	1
						Kansl2	0.209671	0.376637	0.04	0.134	1							Atp6v0a1	0.485972	-0.297086	0.245	0.302	1	Acvr1b	0.211611	0.340052	0.19	0.059	1
						Socs6	0.209671	0.31527	0.04	0.134	1							Gm26917	0.485972	0.496103	0.283	0.256	1	Dgcr2	0.211611	0.254259	0.19	0.059	1
						Zbtb18	0.209855	0.411778	0.52	0.445	1							Neurl3	0.487194	-0.322231	0.415	0.465	1	Pacs1	0.211611	0.334178	0.19	0.059	1
						Gns	0.210833	0.297434	0.08	0.201	1							Nfkbiz	0.488534	-1.13422	0.189	0.256	1	Apba1	0.211611	0.327159	0.19	0.059	1
						Trappc5	0.210952	-0.375559	0.04	0.128	1							Tpm1	0.488627	0.42363	0.208	0.163	1	Tbc1d8	0.212686	-0.270319	0.19	0.412	1
						Naxe	0.211201	-0.415641	0.12	0.226	1							Zwint	0.488627	0.263356	0.208	0.163	1	Ccng1	0.212724	-0.355751	0.238	0.412	1
						Dpysl2	0.211686	-0.327185	0.32	0.53	1							Fchsd2	0.488863	-0.572954	0.34	0.395	1	Rc3h2	0.214067	-0.554897	0.333	0.529	1
						Tmsb4x	0.211937	-0.343846	0.88	0.945	1							Brwd1	0.4899	0.410477	0.321	0.302	1	Atp7a	0.214067	0.316376	0.524	0.294	1
						Fbxw5	0.211992	-0.363515	0.04	0.122	1							Itgb5	0.491627	0.306082	0.491	0.465	1	Arpc5l	0.214236	-0.407684	0.429	0.647	1
						Kcnmb4	0.211992	-0.372137	0.04	0.122	1							Prkcb	0.491946	0.331569	0.491	0.442	1	Kdm5a	0.214236	-0.370325	0.429	0.647	1
						Proca1	0.211992	-0.280944	0.04	0.122	1							Leo1	0.493489	0.412663	0.113	0.07	1	Tmem30a	0.214236	-0.40528	0.429	0.647	1
						Cat	0.212957	-0.296012	0.08	0.195	1							Ly6a	0.495669	-0.284465	0.113	0.163	1	Tmed2	0.21453	-0.355352	0.667	0.882	1
						Mmd	0.21301	-0.301713	0.24	0.396	1							Pnpla7	0.496181	0.404862	0.245	0.209	1	Hes1	0.215452	-0.264978	0.286	0.471	1
						Atp13a3	0.213534	-0.270561	0.04	0.128	1							Nfat5	0.497463	-0.297502	0.321	0.372	1	Csnk2b	0.215484	0.442782	0.524	0.412	1
						Tmem173	0.213534	-0.28779	0.04	0.128	1							Sgpl1	0.497811	0.314048	0.396	0.349	1	Prnp	0.216638	-0.326787	0.143	0.294	1
						Ntrk3	0.213783	0.544154	0.2	0.122	1							Fam102b	0.497836	0.410884	0.283	0.256	1	Rae1	0.216638	-0.547225	0.143	0.294	1
						Tbl1xr1	0.213862	-0.385125	0.16	0.274	1							Ifnar1	0.498548	-0.25284	0.528	0.535	1	Mrpl58	0.216638	-0.361288	0.143	0.294	1
						Cacul1	0.214638	-0.31179	0.04	0.122	1							Eif2s1	0.499403	-0.296277	0.151	0.209	1	Rps21	0.217565	0.259252	0.952	1	1
						Git2	0.214754	-0.302264	0.08	0.183	1							2009-09-01	0.501503	-0.448247	0.132	0.163	1	Mfsd10	0.2181	-0.459123	0.19	0.353	1
						Coro1a	0.214754	-0.363852	0.08	0.183	1							Tnfaip8	0.501662	-0.331175	0.491	0.628	1	Nsmce3	0.2181	-0.388236	0.19	0.353	1
						Sptbn2	0.215763	-0.374516	0.48	0.695	1							Dbnl	0.502139	-0.27221	0.377	0.442	1	Dph3	0.218291	0.444602	0.476	0.294	1
						Rtf2	0.21614	-0.331132	0.04	0.128	1							Adap2	0.502139	0.265222	0.434	0.372	1	Arid1b	0.218291	-0.294824	0.286	0.529	1
						Ttc1	0.216249	0.735623	0.2	0.122	1							Was	0.502529	0.311337	0.472	0.419	1	Tulp4	0.218291	-0.317013	0.286	0.529	1
						Cmas	0.217308	-0.311238	0.04	0.122	1							H1f0	0.50273	-0.758791	0.075	0.116	1	Snrpc	0.218291	0.300771	0.476	0.294	1
						Eml2	0.217308	-0.428882	0.04	0.122	1							Uba1	0.503199	0.307193	0.396	0.349	1	H13	0.218497	-0.43838	0.524	0.588	1
						U2af1	0.217775	-0.471299	0.12	0.238	1							Cd164	0.504134	0.335162	0.377	0.326	1	Tifab	0.219303	0.372577	0.714	0.588	1
						Mpc2	0.218515	-0.294069	0.36	0.543	1							Anp32a	0.506273	0.295295	0.642	0.628	1	Tbc1d2b	0.220157	0.710188	0.476	0.353	1
						Tigd2	0.218768	-0.258279	0.04	0.128	1							Slc37a2	0.506678	0.387723	0.189	0.14	1	Usp40	0.220381	-0.419815	0.095	0.235	1
						Gpld1	0.218998	0.376819	0.16	0.085	1							Marcks	0.508676	0.288444	0.736	0.767	1	Bcl2l11	0.220381	-0.250412	0.095	0.235	1
						Snrk	0.219066	0.644376	0.2	0.128	1							Cdk8	0.508936	0.312819	0.245	0.209	1	Fcrls	0.220381	-0.900491	0.095	0.235	1
						Rorb	0.219356	-0.300313	0.28	0.482	1							Lactb	0.509606	0.375155	0.264	0.209	1	Syt11	0.220381	-0.365691	0.095	0.235	1
						Man2a2	0.220652	-0.34179	0.08	0.171	1							Mindy2	0.509652	0.476459	0.377	0.326	1	Tnip2	0.220381	-0.564037	0.095	0.235	1
						Tom1l2	0.220703	0.483781	0.2	0.116	1							Kdm4c	0.512062	0.350939	0.075	0.116	1	Gm16120	0.220381	-0.347102	0.095	0.235	1
						Npas3	0.221157	-0.289613	0.08	0.177	1							Cd83	0.512879	-0.703656	0.302	0.233	1	Atn1	0.220381	-0.40201	0.095	0.235	1
						Scn8a	0.221419	-0.308301	0.04	0.128	1							Hmgn3	0.513916	0.290363	0.132	0.093	1	Samd4b	0.220381	-0.497849	0.095	0.235	1
						Mtmr6	0.22149	0.871034	0.24	0.159	1							Ncoa7	0.514466	0.262773	0.189	0.256	1	Vps35l	0.220381	-0.431113	0.095	0.235	1
						Gng5	0.22222	0.302774	0.76	0.866	1							Cd40	0.516201	0.675001	0.208	0.163	1	Tmem11	0.220381	-0.461415	0.095	0.235	1
						Syt13	0.222719	-0.325628	0.04	0.122	1							Comt	0.519669	0.422918	0.321	0.279	1	Timm22	0.220381	-0.491647	0.095	0.235	1
						Usp15	0.222719	-0.333839	0.04	0.122	1							Bri3	0.520528	0.27629	0.698	0.698	1	Zfp322a	0.220381	-0.33408	0.095	0.235	1
						Skap2	0.223463	-0.330985	0.08	0.177	1							Tomm34	0.521317	0.405184	0.189	0.14	1	Ccser2	0.220381	-0.388735	0.095	0.235	1
						Ttbk2	0.223917	-0.314082	0.08	0.189	1							Cdip1	0.521317	0.254296	0.189	0.14	1	Kbtbd7	0.220381	-0.38046	0.095	0.235	1
						Dnajb4	0.224094	-0.269254	0.04	0.128	1							Eif1	0.52141	-0.304601	0.887	0.953	1	Cytip	0.220956	-0.293813	0.667	0.941	1
						Rnf24	0.225448	0.649735	0.12	0.061	1							Malat1	0.521479	0.293526	0.925	0.953	1	Sgk1	0.221168	-0.354718	0.333	0.588	1
						Sars	0.225589	-0.322401	0.12	0.226	1							Max	0.523218	0.33033	0.208	0.163	1	Kras	0.221345	-0.283683	0.619	0.765	1
						Etnppl	0.225786	-0.424575	0.08	0.177	1							Ifi27	0.523254	-0.308279	0.189	0.233	1	Ppp1r35	0.22216	-0.348233	0.143	0.353	1
						Omg	0.22656	-0.348853	0.04	0.116	1							Nbeal1	0.525059	-0.25343	0.358	0.395	1	Pitpnc1	0.22216	-0.286908	0.143	0.353	1
						Atf7ip	0.228127	-0.270807	0.08	0.177	1							Atp5g1	0.52674	0.333298	0.491	0.488	1	Atox1	0.222203	0.388581	0.857	0.824	1
						Pdia4	0.228225	-0.262244	0.04	0.122	1							Degs1	0.527158	0.386305	0.358	0.302	1	Cox7c	0.222203	0.458656	0.857	0.824	1
						Ifitm2	0.228225	-0.329031	0.04	0.122	1							Specc1l	0.528157	0.378488	0.283	0.256	1	Fkbp1a	0.222237	-0.57206	0.524	0.647	1
						Carhsp1	0.228225	-0.328202	0.04	0.122	1							Fgd3	0.52897	-0.390268	0.132	0.186	1	Slc8a1	0.222237	0.575362	0.619	0.529	1
						Fcer1g	0.228794	0.588059	0.44	0.323	1							Ndufa9	0.530032	-0.258377	0.189	0.233	1	mt-Nd2	0.222837	0.30051	0.857	0.941	1
						Trp53bp2	0.229396	-0.41334	0.04	0.116	1							Tent2	0.530032	0.438745	0.226	0.186	1	Psme1	0.223062	0.565709	0.762	0.647	1
						Adap2	0.229396	-0.295692	0.04	0.116	1							Elovl1	0.530284	-0.428599	0.17	0.209	1	Magt1	0.223062	0.542229	0.762	0.647	1
						Dner	0.230705	-0.279785	0.08	0.183	1							Oard1	0.530284	-0.294689	0.17	0.209	1	Gsn	0.224395	0.345773	0.286	0.118	1
						Tshz1	0.230705	-0.292748	0.08	0.183	1							Arl11	0.531499	0.261578	0.321	0.279	1	Slc25a51	0.224395	0.49397	0.286	0.118	1
						Adgre1	0.231014	-0.358809	0.04	0.122	1							Calm2	0.533522	-0.2651	0.698	0.86	1	Ctdnep1	0.224395	0.487242	0.286	0.118	1
						Tmem9b	0.231241	-0.323251	0.16	0.274	1							Tmem131l	0.533579	0.293999	0.302	0.256	1	Trim27	0.224395	0.322854	0.286	0.118	1
						Ptprn	0.232257	-0.373868	0.04	0.116	1							Ldha	0.533829	-0.255053	0.377	0.395	1	Pibf1	0.224395	0.394787	0.286	0.118	1
						Kctd2	0.232257	-0.284486	0.04	0.116	1							Pibf1	0.534375	0.308409	0.245	0.186	1	Gm19951	0.224463	0.490088	0.429	0.235	1
						Ik	0.232976	0.283787	0.08	0.195	1							Actr10	0.535204	0.369008	0.264	0.209	1	Gpr137b	0.224463	0.4492	0.429	0.235	1
						Gap43	0.233154	0.7665	0.52	0.482	1							Gm10076	0.536678	0.314728	0.566	0.628	1	Col4a3bp	0.224463	-0.253021	0.238	0.471	1
						Ap1g1	0.233828	-0.285203	0.04	0.122	1							Psmd8	0.539237	-0.471647	0.415	0.488	1	Cdkn1b	0.224486	-0.462015	0.714	0.765	1
						Hmg20b	0.233828	-0.306711	0.04	0.122	1							Aimp1	0.539729	0.250794	0.453	0.395	1	Rasgrp1	0.225264	0.363131	0.333	0.176	1
						Smim27	0.234085	0.475349	0.2	0.122	1							Nlrp1b	0.540017	0.297449	0.132	0.093	1	Tnks	0.225264	0.336079	0.333	0.176	1
						Rab1a	0.234188	-0.327445	0.16	0.293	1							Gm20342	0.540461	-0.563269	0.132	0.163	1	Gosr2	0.225264	0.457699	0.333	0.176	1
						Wbp1l	0.234675	0.538927	0.16	0.091	1							Hpgd	0.540568	-0.26847	0.585	0.581	1	Yipf5	0.225264	0.307039	0.333	0.176	1
						Car11	0.235143	-0.326361	0.04	0.116	1							Azin1	0.542529	0.346843	0.151	0.209	1	Kat14	0.225396	-0.272888	0.048	0.176	1
						3830406C13Rik	0.235143	-0.303912	0.04	0.116	1							Sdc3	0.544942	0.302307	0.415	0.349	1	BC029722	0.225396	-0.348926	0.048	0.176	1
						Phf20	0.235419	0.697481	0.08	0.189	1							Zfp644	0.545682	0.407057	0.509	0.442	1	Gbp7	0.225396	-0.298926	0.048	0.176	1
						St8sia4	0.235887	0.46797	0.12	0.061	1							Gng2	0.545682	0.361342	0.472	0.488	1	Snhg3	0.225396	-0.307606	0.048	0.176	1
						Zfas1	0.236331	-0.32025	0.28	0.427	1							Epsti1	0.546833	0.721407	0.472	0.442	1	AW011738	0.225396	-0.330671	0.048	0.176	1
						Frrs1l	0.236444	1.00908	0.28	0.213	1							Amn1	0.548242	-0.255495	0.226	0.256	1	Anapc15	0.225396	-0.37512	0.048	0.176	1
						Ranbp9	0.236665	-0.289445	0.04	0.122	1							Tcf12	0.550361	0.285516	0.358	0.302	1	Tubgcp2	0.225396	-0.261793	0.048	0.176	1
						Herc2	0.236802	0.274201	0.24	0.384	1							Ppid	0.551769	0.255865	0.208	0.163	1	Mre11a	0.225396	-0.405642	0.048	0.176	1
						Itih5	0.238055	-0.316755	0.04	0.116	1							Dap	0.551769	-0.300061	0.17	0.209	1	Slc25a38	0.225396	-0.258922	0.048	0.176	1
						Garnl3	0.238055	-0.300478	0.04	0.116	1							R3hcc1l	0.552107	0.335966	0.113	0.163	1	Elac2	0.225396	-0.354843	0.048	0.176	1
						Rsbn1	0.238055	-0.269883	0.04	0.116	1							Scaf4	0.552109	0.309197	0.17	0.14	1	Snx13	0.225396	-0.279729	0.048	0.176	1
						Gltp	0.238055	-0.262857	0.04	0.116	1							Gatm	0.552228	0.275328	0.34	0.302	1	Zfp369	0.225396	-0.321063	0.048	0.176	1
						Tmem191c	0.238321	-0.260801	0.12	0.25	1							Tmem173	0.554881	0.294219	0.491	0.419	1	Shld3	0.225396	-0.370262	0.048	0.176	1
						S100b	0.238389	0.489902	0.76	0.768	1							Marcksl1	0.558841	-0.269778	0.189	0.14	1	Actr8	0.225396	-0.288599	0.048	0.176	1
						St6galnac5	0.238722	-0.394963	0.08	0.159	1							Ube2q2	0.560259	0.251639	0.208	0.186	1	Tmem242	0.225396	-0.354295	0.048	0.176	1
						Ftl1	0.239376	0.394468	0.88	0.878	1							Atp6v1d	0.560296	0.415771	0.283	0.233	1	Mad2l1bp	0.225396	-0.322765	0.048	0.176	1
						Ppt1	0.239636	-0.261105	0.16	0.28	1							Cryl1	0.564767	0.274068	0.189	0.163	1	Plaat3	0.225396	-0.349307	0.048	0.176	1
						Zcchc7	0.239821	-0.375552	0.08	0.171	1							Taz	0.565744	0.250404	0.283	0.256	1	Timm13	0.225499	-0.280563	0.524	0.706	1
						Kcnj10	0.240116	-0.250429	0.32	0.518	1							Gm4070	0.566325	0.295521	0.208	0.163	1	Nfatc1	0.226085	-0.41554	0.238	0.412	1
						Diras2	0.240153	0.276322	0.28	0.189	1							H2-Q6	0.568089	0.261112	0.264	0.209	1	Rbm3	0.22657	-0.46722	0.81	0.765	1
						Sdr39u1	0.240652	0.645369	0.16	0.091	1							Gtf2h1	0.568792	0.300342	0.151	0.116	1	Baz2a	0.228291	-0.40581	0.286	0.471	1
						Lrrc7	0.240992	-0.350878	0.04	0.116	1							Selenop	0.571078	-0.341679	0.604	0.674	1	Sel1l	0.228291	-0.369884	0.286	0.471	1
						Stat3	0.240992	-0.304301	0.04	0.116	1							Wdr1	0.571258	0.261171	0.528	0.512	1	Chrac1	0.228291	-0.646431	0.286	0.471	1
						Cd180	0.240992	-0.30653	0.04	0.116	1							Lpgat1	0.575177	0.261917	0.34	0.279	1	Pdgfb	0.228291	-0.387161	0.286	0.471	1
						Hs2st1	0.242298	-0.279025	0.08	0.171	1							Psenen	0.575418	0.250173	0.585	0.558	1	Sub1	0.228325	0.266856	0.714	0.529	1
						Add2	0.242298	-0.350301	0.08	0.171	1							Ago3	0.575735	0.288566	0.17	0.14	1	Zfp36l2	0.228691	0.438904	1	0.882	1
						Cnnm3	0.243033	0.385228	0.12	0.061	1							Plpp3	0.575819	0.283699	0.094	0.14	1	Rpl37a	0.228716	0.258467	1	1	1
						Mcrip2	0.243033	0.426277	0.12	0.061	1							Cox17	0.575914	0.399564	0.491	0.442	1	Gpx1	0.228716	0.256417	1	1	1
						Angel2	0.243954	-0.279608	0.04	0.116	1							Atp5mpl	0.578493	0.297928	0.698	0.628	1	AC149090.1	0.230188	-0.375918	0.667	0.824	1
						Tpd52l2	0.243954	-0.316037	0.04	0.116	1							Ifi209	0.578956	-0.263185	0.377	0.395	1	Ifi204	0.230228	-0.636933	0.476	0.647	1
						Vcam1	0.244406	-0.400611	0.08	0.165	1							Tspo	0.583637	0.491727	0.66	0.674	1	Esd	0.230228	0.347787	0.619	0.471	1
						Zfp207	0.244406	-0.284888	0.08	0.165	1							Wdr83os	0.584203	0.291703	0.377	0.465	1	Mitd1	0.230457	0.266135	0.19	0.059	1
						Megf9	0.245324	-0.253259	0.04	0.122	1							Ifi207	0.584485	-0.579395	0.396	0.419	1	Nup160	0.230457	0.417084	0.19	0.059	1
						Kcna6	0.245324	-0.40122	0.04	0.122	1							Kcnab2	0.584942	0.297381	0.132	0.093	1	Sirpb1a	0.230457	0.388577	0.19	0.059	1
						Atp2b2	0.245362	-0.419895	0.28	0.415	1							Ocrl	0.585715	0.253005	0.151	0.116	1	Nbn	0.230457	0.2869	0.19	0.059	1
						Cdk14	0.245369	-0.320854	0.24	0.402	1							Hpgds	0.588328	0.437584	0.453	0.442	1	Galnt11	0.230457	0.538744	0.19	0.059	1
						Ubr7	0.246115	0.347167	0.16	0.085	1							Atp6v0c	0.590994	0.278506	0.755	0.791	1	Relt	0.230457	0.50262	0.19	0.059	1
						Sox2	0.246742	0.51894	0.4	0.335	1							Stxbp3	0.594504	0.311935	0.34	0.302	1	Il15	0.230457	0.284238	0.19	0.059	1
						Zfp770	0.246942	-0.258931	0.04	0.116	1							D6Wsu163e	0.594602	-0.269113	0.113	0.14	1	Btbd2	0.230457	0.290603	0.19	0.059	1
						Pbxip1	0.247201	-0.351535	0.12	0.22	1							Yeats4	0.595688	-0.27736	0.321	0.372	1	Nudt14	0.230457	0.390626	0.19	0.059	1
						Cd2ap	0.249515	-0.405971	0.08	0.165	1							Tle4	0.59618	0.521343	0.415	0.372	1	H2-Q4	0.230457	0.415556	0.19	0.059	1
						Tesk1	0.249834	-0.308006	0.08	0.171	1							Fcf1	0.596342	-0.321759	0.208	0.233	1	Alkbh7	0.230457	0.612428	0.19	0.059	1
						Hecw1	0.249955	-0.349842	0.04	0.116	1							Ubc	0.596678	0.286975	0.792	0.791	1	Camk2a	0.230457	0.324252	0.19	0.059	1
						Dennd4b	0.25033	0.473513	0.12	0.061	1							Tma7	0.597239	0.253357	0.736	0.721	1	Ikbkg	0.230457	0.335113	0.19	0.059	1
						St6gal1	0.25033	0.46727	0.12	0.061	1							Swap70	0.597631	0.39598	0.585	0.581	1	Tceal8	0.230457	0.558789	0.19	0.059	1
						Tbc1d9b	0.251344	0.363838	0.32	0.244	1							Stat1	0.597702	0.474908	0.509	0.488	1	Vamp7	0.230457	0.394479	0.19	0.059	1
						Stx12	0.251617	-0.407035	0.08	0.159	1							Fundc2	0.598017	0.51206	0.283	0.256	1	Prpf4b	0.230753	0.424592	0.762	0.529	1
						Adcyap1r1	0.251765	-0.433771	0.12	0.22	1							Gapvd1	0.599076	0.362647	0.396	0.395	1	Rnf115	0.23099	-0.396688	0.286	0.529	1
						Lgals3bp	0.252257	0.896149	0.2	0.134	1							Rnf130	0.602264	-0.324921	0.623	0.651	1	Ing1	0.23099	0.455831	0.476	0.294	1
						Rap1gap2	0.252368	-0.355994	0.2	0.299	1							Cxcr4	0.602776	0.482127	0.189	0.163	1	Atp5c1	0.232284	0.318085	0.857	0.706	1
						Rpl36	0.252582	0.274505	0.92	0.982	1							Dyrk2	0.602776	0.310551	0.151	0.209	1	Plekhm1	0.232348	-0.843049	0.143	0.294	1
						Elk3	0.252994	-0.309095	0.04	0.116	1							Polr2i	0.602791	0.405904	0.245	0.209	1	Tars	0.232348	-0.399526	0.143	0.294	1
						Wtap	0.252994	-0.272393	0.04	0.116	1							Pfkfb3	0.60382	0.566194	0.208	0.186	1	Gigyf2	0.232595	-0.45466	0.19	0.353	1
						Kcmf1	0.253885	-0.378888	0.12	0.213	1							H2-Ob	0.60382	0.425778	0.17	0.233	1	Usp4	0.232595	-0.354768	0.19	0.353	1
						Mier1	0.254068	-0.302505	0.12	0.22	1							Dst	0.604182	0.368855	0.264	0.233	1	Nf1	0.232595	-0.427162	0.19	0.353	1
						Ddx5	0.254474	-0.302353	0.36	0.53	1							Vps36	0.605227	0.255158	0.264	0.349	1	Oxct1	0.232595	-0.366398	0.19	0.353	1
						Eif3l	0.25449	-0.334638	0.04	0.11	1							Pex19	0.607958	0.268048	0.17	0.14	1	Srsf9	0.232818	-0.334214	0.619	0.765	1
						Supt4a	0.256386	-0.264676	0.12	0.22	1							Otulinl	0.609059	0.432607	0.453	0.488	1	Cops5	0.232985	0.386075	0.381	0.235	1
						Cfh	0.256434	-0.347044	0.12	0.226	1							Gm11808	0.609263	-0.432955	0.283	0.349	1	Swt1	0.232985	0.449575	0.381	0.235	1
						Hexa	0.257163	0.848615	0.24	0.165	1							Mtr	0.611529	0.286507	0.151	0.116	1	Mpv17	0.232985	0.474697	0.381	0.235	1
						Camk1d	0.257533	-0.270868	0.08	0.171	1							Cyld	0.611538	0.489081	0.453	0.419	1	Ndufb2	0.232985	0.351976	0.381	0.235	1
						Scrn1	0.257638	-0.33165	0.04	0.11	1							Plek	0.611538	-0.418248	0.415	0.465	1	Emg1	0.232985	0.508871	0.381	0.235	1
						E230029C05Rik	0.257638	-0.560243	0.04	0.11	1							Axl	0.611714	0.268333	0.547	0.488	1	Cdc42se2	0.233562	0.518058	0.476	0.412	1
						Gm15860	0.257779	0.416893	0.12	0.061	1							Mrc1	0.612588	-0.377052	0.566	0.581	1	Sys1	0.234012	-0.39964	0.524	0.647	1
						D6Wsu163e	0.257779	0.907806	0.12	0.061	1							Zbp1	0.613483	-0.374005	0.151	0.186	1	Tspan13	0.234012	0.733091	0.619	0.529	1
						Hmg20a	0.257779	0.348114	0.12	0.061	1							Rad17	0.613483	-0.255449	0.151	0.186	1	Yeats4	0.23491	0.379278	0.429	0.294	1
						Clcn4	0.25826	-0.331344	0.2	0.311	1							Lgals9	0.614099	0.309923	0.377	0.326	1	Kctd12	0.237311	-0.493953	0.524	0.706	1
						Dpm3	0.258294	0.57133	0.4	0.366	1							Lars	0.61468	-0.333112	0.189	0.233	1	Sppl3	0.237984	0.331663	0.429	0.235	1
						Ptrhd1	0.259149	-0.320491	0.04	0.116	1							Fam49b	0.616133	-0.277484	0.698	0.674	1	Riok1	0.237984	0.331124	0.429	0.235	1
						Oxct1	0.25937	-0.262084	0.36	0.573	1							Mpeg1	0.617167	-0.33492	0.698	0.721	1	Sirpb1c	0.238039	-0.260683	0.429	0.647	1
						Asphd2	0.261561	0.383967	0.12	0.061	1							Grk2	0.617984	0.350872	0.566	0.581	1	Flvcr1	0.238291	-0.27746	0.095	0.235	1
						Rnf34	0.261561	0.32726	0.12	0.061	1							4833420G17Rik	0.618714	0.302513	0.34	0.279	1	Shc1	0.238291	-0.373783	0.095	0.235	1
						Bhlhb9	0.261561	0.493591	0.12	0.061	1							Fam76b	0.619096	-0.274531	0.377	0.442	1	Rnf34	0.238291	-0.433174	0.095	0.235	1
						Stau2	0.261573	-0.250085	0.2	0.341	1							Nufip2	0.620113	0.382691	0.434	0.442	1	Rpa3	0.238291	-0.382832	0.095	0.235	1
						Wdr13	0.263731	0.634543	0.24	0.427	1							Cd163	0.620244	0.32717	0.151	0.116	1	Ciapin1	0.238291	-0.301978	0.095	0.235	1
						Fbxo44	0.264017	-0.260827	0.04	0.11	1							Psmb9	0.621127	0.26664	0.566	0.535	1	Nedd1	0.238291	-0.318832	0.095	0.235	1
						Abhd17a	0.264556	0.544814	0.52	0.561	1							Rpn2	0.621473	0.417677	0.434	0.395	1	Mettl16	0.238291	-0.395403	0.095	0.235	1
						Hras	0.265206	-0.250074	0.28	0.433	1							Fam3c	0.621878	0.285673	0.321	0.302	1	Gfm2	0.238291	-0.385868	0.095	0.235	1
						Etv5	0.265289	-0.354811	0.08	0.165	1							Ubac2	0.622629	-0.507271	0.226	0.256	1	Gtf2h2	0.238291	-0.391348	0.095	0.235	1
						Trim23	0.265381	0.338059	0.12	0.061	1							Ramac	0.624421	0.309044	0.283	0.256	1	Gtf2f2	0.238291	-0.301407	0.095	0.235	1
						Capns1	0.265729	-0.409275	0.16	0.256	1							Ypel5	0.62461	0.282369	0.264	0.233	1	Kansl2	0.238291	-0.361546	0.095	0.235	1
						Aff4	0.265738	-0.297117	0.12	0.213	1							Nars	0.628245	0.297551	0.509	0.535	1	Hdac3	0.238291	-0.263568	0.095	0.235	1
						Pcdh7	0.265761	-0.266518	0.12	0.226	1							Ttc14	0.631756	0.298568	0.623	0.581	1	Fbxw4	0.238291	-0.273876	0.095	0.235	1
						Pacs2	0.267247	-0.262171	0.04	0.11	1							Mfsd14a	0.632641	0.254803	0.17	0.14	1	Rbmx	0.238291	-0.283201	0.095	0.235	1
						Tanc2	0.267471	-0.506176	0.16	0.25	1							Rnpc3	0.633987	0.372309	0.189	0.163	1	Arhgef2	0.239169	-0.524429	0.333	0.529	1
						Luc7l3	0.269227	0.423887	0.16	0.293	1							Uhrf2	0.635455	0.356299	0.358	0.349	1	Atxn7l3	0.239169	-0.296079	0.333	0.529	1
						Sidt2	0.269239	0.457835	0.12	0.061	1							Ankrd17	0.63776	0.281269	0.415	0.349	1	Spn	0.239754	-0.288394	0.762	1	1
						Pde6d	0.270503	-0.33457	0.04	0.11	1							Frmd4b	0.638554	0.296708	0.358	0.326	1	Cct7	0.239952	0.453373	0.524	0.412	1
						Susd3	0.270503	-0.250976	0.04	0.11	1							Fmc1	0.640962	0.598742	0.17	0.14	1	Clptm1l	0.239952	0.446075	0.524	0.412	1
						Chchd10	0.271719	0.331591	0.76	0.78	1							Crlf2	0.641256	0.258353	0.434	0.488	1	Utp11	0.240034	-0.468646	0.238	0.412	1
						Mcmbp	0.272142	0.27634	0.16	0.091	1							Ndufc1	0.641613	0.331061	0.358	0.349	1	Abhd17a	0.240034	-0.373249	0.238	0.412	1
						Htra1	0.272886	-0.397396	0.16	0.262	1							Rock1	0.643104	-0.275166	0.547	0.558	1	Sumo1	0.240063	-0.263362	0.476	0.706	1
						Tceal9	0.272898	0.287708	0.08	0.183	1							Hspa5	0.643676	0.439337	0.66	0.767	1	Plekhg1	0.240093	0.744984	0.333	0.176	1
						Cog7	0.273135	0.778832	0.12	0.061	1							Nfatc1	0.644549	0.288205	0.283	0.256	1	Pdhb	0.240093	0.346971	0.333	0.176	1
						Gm2694	0.273135	0.32771	0.12	0.061	1							Tmcc1	0.645175	0.354623	0.472	0.419	1	Senp1	0.240093	0.4009	0.333	0.176	1
						Pdzd4	0.273428	-0.332824	0.08	0.165	1							App	0.647195	-0.252939	0.604	0.581	1	Vbp1	0.240093	0.369223	0.333	0.176	1
						Nmnat2	0.273787	-0.457658	0.04	0.11	1							Chchd4	0.648938	-0.487317	0.113	0.14	1	Tnfrsf1b	0.240166	0.440823	0.905	0.941	1
						Spi1	0.273787	-0.270263	0.04	0.11	1							Tes	0.649328	0.47491	0.17	0.14	1	Tmsb10	0.240166	0.340916	0.952	0.882	1
						Washc3	0.273787	-0.325161	0.04	0.11	1							Rpgrip1	0.651624	0.451123	0.226	0.186	1	Dleu2	0.240166	-0.326153	0.905	0.941	1
						Top1	0.274871	0.917633	0.36	0.305	1							Psma5	0.655879	0.270836	0.396	0.372	1	Clic1	0.240166	-0.36333	0.905	0.941	1
						Tspan12	0.275535	0.491257	0.08	0.183	1							Tmed7	0.655879	0.250308	0.377	0.395	1	Foxn3	0.240167	-0.338411	0.619	0.647	1
						Src	0.276036	-0.44944	0.08	0.159	1							Polr2d	0.656546	-0.530123	0.094	0.116	1	Rassf1	0.240499	0.359847	0.286	0.118	1
						9530068E07Rik	0.276036	-0.289755	0.08	0.159	1							Ascc3	0.656809	-0.317305	0.358	0.372	1	Fuca2	0.240499	0.518359	0.286	0.118	1
						Lpin2	0.276036	-0.322534	0.08	0.159	1							Sp1	0.659598	0.273848	0.321	0.256	1	Dnajc14	0.240499	0.52331	0.286	0.118	1
						Rac1	0.276299	0.315795	0.56	0.524	1							Tgfbr1	0.660863	0.261671	0.585	0.535	1	Ifi47	0.240499	0.51638	0.286	0.118	1
						Cops5	0.277098	-0.271512	0.04	0.11	1							Nub1	0.66139	0.314908	0.226	0.209	1	Axin1	0.240499	0.254056	0.286	0.118	1
						Hint2	0.277808	0.859539	0.28	0.232	1							E130102H24Rik	0.661576	0.352419	0.113	0.093	1	Npm3	0.240499	0.332933	0.286	0.118	1
						Sez6l2	0.278233	-0.27852	0.04	0.116	1							Lpin2	0.666492	0.291493	0.358	0.349	1	Kdm5b	0.240833	0.44267	0.381	0.176	1
						Rnf166	0.278233	0.377435	0.16	0.098	1							Mga	0.669209	0.288062	0.377	0.349	1	Uba3	0.240833	0.288597	0.381	0.176	1
						Lpcat2	0.278846	-0.518334	0.08	0.159	1							Pwwp2a	0.669595	0.336303	0.302	0.279	1	Oxa1l	0.240833	-0.259644	0.19	0.412	1
						Lin52	0.278948	-0.290879	0.08	0.165	1							Epb41l4aos	0.669595	0.285087	0.302	0.279	1	Tia1	0.241664	-0.574101	0.286	0.471	1
						Afg3l1	0.280436	-0.351364	0.04	0.11	1							B4galt6	0.669952	-0.392512	0.302	0.302	1	Atp2c1	0.241664	0.267736	0.476	0.235	1
						Med31	0.281504	0.524074	0.16	0.098	1							Plbd1	0.670406	-0.436536	0.396	0.395	1	Smarcc2	0.241664	-0.460017	0.286	0.471	1
						Gabra1	0.281856	0.675406	0.12	0.067	1							Nup214	0.671681	0.398667	0.113	0.093	1	Wdr37	0.241664	-0.312269	0.286	0.471	1
						Wdr45b	0.282965	-0.291755	0.12	0.213	1							Parp1	0.671918	-0.276759	0.472	0.465	1	Pdha1	0.241664	-0.497323	0.286	0.471	1
						Nptxr	0.283113	-0.387977	0.28	0.421	1							Stt3b	0.67339	0.313181	0.264	0.233	1	Apobec1	0.242401	0.432098	0.619	0.471	1
						Ifngr1	0.2843	-0.699194	0.08	0.152	1							Anxa6	0.674255	0.331236	0.245	0.209	1	Tmod3	0.242401	0.548602	0.619	0.471	1
						Ufsp2	0.284543	-0.350186	0.08	0.165	1							Rab5if	0.674705	-0.289338	0.396	0.442	1	Usp15	0.242401	-0.451757	0.476	0.647	1
						Tbr1	0.284802	0.275548	0.04	0.116	1							Uimc1	0.676223	0.342331	0.226	0.209	1	Rb1	0.242401	-0.35066	0.429	0.706	1
						Ezh1	0.285054	0.266677	0.12	0.061	1							H2afj	0.676756	0.257144	0.604	0.558	1	Usp25	0.242401	-0.257213	0.476	0.647	1
						Vamp8	0.285486	-0.306281	0.12	0.213	1							Timm10b	0.678413	-0.325275	0.491	0.605	1	Gabarap	0.245292	0.297962	0.857	0.824	1
						Mrps9	0.287194	-0.296903	0.04	0.11	1							Lrch1	0.681546	0.284424	0.132	0.116	1	Rock2	0.246223	0.636478	0.619	0.529	1
						Lap3	0.2873	-0.313802	0.2	0.305	1							Cspp1	0.682657	0.389545	0.283	0.279	1	Kdm1a	0.246441	-0.273233	0.333	0.588	1
						Kcnh3	0.287862	-0.293994	0.12	0.22	1							St3gal1	0.683687	0.414633	0.226	0.209	1	Rnf10	0.246441	-0.643902	0.333	0.588	1
						Nwd1	0.288724	0.92885	0.32	0.28	1							Pnp	0.68452	-0.310493	0.472	0.395	1	Alkbh5	0.246441	0.345161	0.524	0.353	1
						Ccr5	0.289303	-0.384225	0.04	0.104	1							Nans	0.68695	-0.475503	0.094	0.116	1	Slc16a3	0.246441	-0.676862	0.381	0.529	1
						Lmbrd2	0.289303	-0.314466	0.04	0.104	1							Cycs	0.687979	-0.320217	0.396	0.326	1	Foxn2	0.246441	0.445991	0.476	0.412	1
						Pqbp1	0.289303	-0.271718	0.04	0.104	1							Twf2	0.688747	0.339123	0.396	0.395	1	Gm15987	0.24646	0.460612	0.762	0.647	1
						Ugcg	0.289658	0.438982	0.12	0.067	1							Cenpx	0.689058	-0.470898	0.377	0.302	1	Birc3	0.247231	0.470329	0.381	0.235	1
						Slc8a2	0.289658	0.52371	0.12	0.067	1							Ifitm2	0.689198	0.325907	0.509	0.512	1	Cetn3	0.247231	0.802794	0.381	0.235	1
						Nme7	0.290614	-0.252705	0.04	0.11	1							Lgals3	0.689765	0.348089	0.302	0.279	1	Anapc1	0.24776	-0.396232	0.19	0.353	1
						Iqsec3	0.290647	-0.380671	0.12	0.207	1							Cd244a	0.691809	0.262118	0.17	0.14	1	Eea1	0.24776	-0.451708	0.19	0.353	1
						Efcab14	0.291559	-0.266768	0.16	0.268	1							Hmg20b	0.692517	0.390808	0.283	0.256	1	Tspan31	0.24776	-0.469787	0.19	0.353	1
						Braf	0.292329	0.325482	0.08	0.177	1							Strbp	0.695181	-0.350005	0.189	0.209	1	9530068E07Rik	0.24776	-0.319184	0.19	0.353	1
						Phactr2	0.292334	0.314526	0.16	0.091	1							Pcbd2	0.695181	0.531023	0.208	0.186	1	Mettl7a1	0.24776	-0.565146	0.19	0.353	1
						C1qc	0.292772	-0.350873	0.28	0.165	1							Ubap1	0.695709	-0.274799	0.113	0.14	1	Snap29	0.24776	-0.390724	0.19	0.353	1
						Ipo8	0.292825	-0.36411	0.04	0.104	1							Nlrc5	0.695709	-0.340284	0.113	0.14	1	Adam15	0.248554	0.393966	0.429	0.294	1
						Alyref	0.292926	-0.258212	0.12	0.22	1							Emc8	0.698708	-0.420352	0.208	0.233	1	Ccdc93	0.248849	-0.373641	0.143	0.294	1
						Pou3f2	0.293094	-0.453399	0.08	0.152	1							Nsmce1	0.700428	0.27013	0.17	0.14	1	Jtb	0.248849	-0.293807	0.143	0.294	1
						Fbxo21	0.293613	1.00642	0.12	0.067	1							Eloc	0.701967	0.275594	0.415	0.419	1	Uvssa	0.248849	-0.379139	0.143	0.294	1
						Ccdc167	0.293613	0.490173	0.12	0.067	1							Gpd1l	0.702348	0.296059	0.113	0.093	1	Oaz2	0.248849	-0.539125	0.143	0.294	1
						Bin2	0.294061	-0.320577	0.04	0.11	1							Klf6	0.702463	-0.262883	0.453	0.558	1	Capn7	0.248849	-0.271722	0.143	0.294	1
						Bok	0.296375	-0.414951	0.04	0.104	1							Mcts1	0.702533	-0.341404	0.245	0.279	1	Ppm1b	0.248849	-0.343802	0.143	0.294	1
						Setx	0.296375	-0.340006	0.04	0.104	1							Chd7	0.705172	0.281316	0.396	0.372	1	Selenok	0.249096	-0.289665	0.667	0.882	1
						Tollip	0.296375	-0.277034	0.04	0.104	1							Ccdc28b	0.705211	-0.256419	0.113	0.14	1	Cops7b	0.250467	0.371028	0.19	0.059	1
						Pggt1b	0.296375	-0.285637	0.04	0.104	1							Arid1b	0.706263	0.278755	0.226	0.209	1	Mfsd4a	0.250467	0.397391	0.19	0.059	1
						Lrp8	0.296909	0.514383	0.16	0.104	1							S100a11	0.708733	0.56343	0.453	0.465	1	Dcaf10	0.250467	0.277235	0.19	0.059	1
						Dnajc18	0.297604	0.466699	0.12	0.067	1							Rab21	0.708733	0.28149	0.453	0.465	1	Mthfr	0.250467	0.295406	0.19	0.059	1
						Clip3	0.298085	0.797627	0.32	0.274	1							Net1	0.709979	0.427658	0.132	0.116	1	Hscb	0.250467	0.350588	0.19	0.059	1
						Sucla2	0.298453	0.373187	0.12	0.244	1							Ccdc88c	0.712682	0.356216	0.113	0.093	1	Mafk	0.250467	0.276267	0.19	0.059	1
						Laptm5	0.298476	0.369603	0.28	0.183	1							Zbtb21	0.712682	0.32092	0.113	0.093	1	Arntl	0.250467	0.275913	0.19	0.059	1
						Ndufb11	0.299662	-0.299247	0.64	0.811	1							Kdm7a	0.714268	0.257643	0.585	0.605	1	Rtn1	0.250467	0.3615	0.19	0.059	1
						Mllt10	0.299954	-0.271184	0.04	0.104	1							Atp1a2	0.714816	-0.53533	0.17	0.186	1	Galc	0.250467	0.375161	0.19	0.059	1
						Ino80	0.299954	-0.269803	0.04	0.104	1							Zmiz2	0.715727	0.324116	0.245	0.233	1	Mboat1	0.250467	0.39903	0.19	0.059	1
						Bcl7c	0.300778	0.528838	0.08	0.177	1							Tcf7l2	0.717869	0.315256	0.094	0.116	1	Nln	0.250467	0.34184	0.19	0.059	1
						Sptb	0.301631	0.480781	0.12	0.067	1							Ndufv3	0.719029	0.475722	0.434	0.419	1	Pphln1	0.250467	0.278753	0.19	0.059	1
						Nckap5l	0.301631	0.267183	0.12	0.067	1							Prpf38b	0.719967	0.51723	0.585	0.605	1	Rad9a	0.250467	0.269967	0.19	0.059	1
						Selenoh	0.301782	-0.255792	0.08	0.165	1							Ccdc88a	0.722249	0.263402	0.453	0.442	1	Casp7	0.250467	0.383834	0.19	0.059	1
						Kcnd2	0.302023	0.995011	0.2	0.14	1							Scd2	0.72309	0.294576	0.245	0.233	1	Raf1	0.250617	0.503092	0.619	0.412	1
						Snx27	0.302273	0.442944	0.28	0.207	1							Mfap1b	0.726734	-0.375801	0.189	0.209	1	Eif5a	0.25077	-0.333357	0.857	0.765	1
						Osbpl9	0.303562	-0.386198	0.04	0.104	1							Rheb	0.731294	-0.315355	0.434	0.419	1	Atp5o	0.250808	0.373004	0.667	0.706	1
						Dbpht2	0.303562	-0.275655	0.04	0.104	1							Znfx1	0.733664	0.260083	0.245	0.209	1	Aldoa	0.251318	0.38835	0.905	0.765	1
						Kdm6a	0.303562	-0.341804	0.04	0.104	1							Tifab	0.734212	-0.287536	0.283	0.302	1	Ccz1	0.252071	-0.371755	0.286	0.412	1
						Pip4k2b	0.304567	-0.276247	0.04	0.11	1							Tbl1x	0.736769	0.268095	0.226	0.209	1	N4bp2l1	0.252071	0.264858	0.429	0.235	1
						Agt	0.304721	-0.291552	0.08	0.165	1							Rhoh	0.740988	-0.338294	0.34	0.349	1	Reep3	0.252071	0.667218	0.381	0.294	1
						Glrx2	0.304786	0.409365	0.24	0.39	1							B3gat3	0.741387	0.299332	0.189	0.186	1	Me2	0.252071	0.566106	0.381	0.294	1
						Arfrp1	0.305695	0.311948	0.12	0.067	1							Rab35	0.74269	0.279828	0.208	0.186	1	Rela	0.252071	0.311078	0.429	0.235	1
						Lpcat3	0.305695	0.255239	0.12	0.067	1							Fcgrt	0.744075	0.26282	0.321	0.279	1	H2-K1	0.252227	0.374127	1	1	1
						Ipcef1	0.305695	0.47484	0.12	0.067	1							Uckl1	0.744085	-0.295121	0.17	0.14	1	Fkbp8	0.25247	-0.295851	0.333	0.529	1
						Trappc10	0.305854	0.639491	0.32	0.25	1							Uqcrc2	0.746592	-0.472079	0.396	0.419	1	Cbx1	0.25247	-0.314018	0.333	0.529	1
						Psmc5	0.305998	0.409619	0.24	0.372	1							Ptges3	0.751307	-0.564166	0.434	0.442	1	Tmem179b	0.25247	-0.449783	0.333	0.529	1
						Zmym5	0.307015	0.871963	0.16	0.104	1							Mapre1	0.757086	0.377729	0.377	0.372	1	Csnk1a1	0.254028	-0.291118	0.667	0.824	1
						Polr2i	0.307404	0.896654	0.28	0.207	1							Hsp90aa1	0.758623	0.808513	0.66	0.698	1	Kdelr1	0.254578	-0.346481	0.238	0.412	1
						Rims2	0.307938	1.20446	0.24	0.177	1							Armc1	0.760192	-0.401085	0.226	0.233	1	Prpf39	0.254578	-0.406217	0.238	0.412	1
						Golim4	0.308012	-0.345415	0.08	0.159	1							Fkbp4	0.760275	0.295559	0.245	0.233	1	Anxa5	0.254911	-0.429864	0.619	0.706	1
						Rab5if	0.308269	-0.251764	0.16	0.262	1							Rps27l	0.762536	0.61456	0.566	0.605	1	Vps36	0.255019	-0.387609	0.429	0.706	1
						Sec24c	0.309795	0.381103	0.12	0.067	1							Ssr1	0.762898	0.291405	0.358	0.349	1	Stx4a	0.25558	-0.259175	0.286	0.471	1
						Cnot8	0.310434	0.580383	0.16	0.104	1							Ighd	0.763144	0.287175	0.113	0.14	1	Phrf1	0.25558	-0.28164	0.286	0.471	1
						Wdr48	0.310863	-0.418254	0.04	0.104	1							Pxn	0.763411	-0.343359	0.208	0.209	1	Mxi1	0.25558	-0.346086	0.286	0.471	1
						Rsl1d1	0.311036	0.276356	0.08	0.159	1							Pros1	0.767249	0.343575	0.264	0.256	1	Tmem189	0.255597	0.369041	0.333	0.176	1
						Gmps	0.311199	-0.409526	0.08	0.146	1							Vav2	0.768038	0.317033	0.132	0.116	1	Pole4	0.255597	0.390593	0.333	0.176	1
						Entpd1	0.311199	-0.385745	0.08	0.146	1							Brk1	0.768224	0.363326	0.679	0.744	1	Mettl9	0.255597	0.440489	0.333	0.176	1
						Gprasp1	0.311199	0.866357	0.2	0.128	1							Cpne3	0.769029	0.307094	0.283	0.302	1	Pwwp3a	0.255597	0.538385	0.333	0.176	1
						Podxl2	0.311223	-0.490824	0.08	0.152	1							Mrpl16	0.77294	0.250806	0.113	0.14	1	Galnt10	0.25585	0.315954	0.381	0.176	1
						Pbx1	0.311739	-0.270749	0.36	0.494	1							Hadhb	0.775311	-0.280616	0.226	0.256	1	Baz1a	0.257015	0.4539	0.714	0.647	1
						Iqsec2	0.312	0.728141	0.24	0.171	1							Vrk1	0.775486	0.273197	0.208	0.233	1	Atp2b4	0.257205	-0.412311	0.095	0.235	1
						Ndufa2	0.313282	0.342282	0.76	0.866	1							Tbc1d8	0.776588	0.348461	0.17	0.163	1	Traf6	0.257205	-0.437584	0.095	0.235	1
						Tpd52	0.313467	0.503116	0.24	0.177	1							Cd3eap	0.777903	0.294839	0.151	0.14	1	Gm9733	0.257205	-0.285657	0.095	0.235	1
						Ndufb10	0.313726	0.304466	0.68	0.713	1							Gpr34	0.778167	-0.58019	0.415	0.395	1	Ccdc107	0.257205	-0.436058	0.095	0.235	1
						Atad2b	0.31393	0.366409	0.12	0.067	1							Ccl12	0.779621	-1.9188	0.17	0.14	1	Mtap	0.257205	-0.327945	0.095	0.235	1
						Gid4	0.314212	0.620821	0.28	0.232	1							Atp5md	0.780999	-0.668261	0.528	0.581	1	N4bp2	0.257205	-0.349446	0.095	0.235	1
						Olfml3	0.314341	-0.863077	0.08	0.146	1							Clasp2	0.782862	0.393093	0.245	0.233	1	Ggct	0.257205	-0.312981	0.095	0.235	1
						Eif4a2	0.314568	0.254457	0.28	0.5	1							2810004N23Rik	0.785216	-0.336023	0.132	0.14	1	Ppfibp2	0.257205	-0.317324	0.095	0.235	1
						Tmem70	0.315319	0.279742	0.04	0.11	1							Arhgap31	0.787004	0.30787	0.245	0.209	1	1700017B05Rik	0.257205	-0.306286	0.095	0.235	1
						Opcml	0.315319	0.432919	0.04	0.11	1							H2afy	0.787116	0.579921	0.528	0.698	1	Dalrd3	0.257205	-0.408551	0.095	0.235	1
						Ccdc85a	0.315319	0.448058	0.04	0.11	1							Utp11	0.788799	0.325011	0.34	0.326	1	Pofut2	0.257205	-0.350632	0.095	0.235	1
						Dnm1l	0.315319	0.570652	0.04	0.11	1							Txnl4a	0.790437	-0.365103	0.17	0.186	1	Maml1	0.257205	-0.308596	0.095	0.235	1
						Htatsf1	0.316668	0.382749	0.08	0.165	1							Ccser2	0.791755	0.282947	0.094	0.116	1	Lgals9	0.257205	-0.316314	0.095	0.235	1
						Glyr1	0.317052	0.280459	0.12	0.238	1							Ubxn4	0.791893	0.308384	0.491	0.512	1	Fmnl3	0.257205	-0.338566	0.095	0.235	1
						Rraga	0.317142	-0.305557	0.08	0.159	1							Ppil4	0.794713	-0.32167	0.245	0.209	1	Skiv2l	0.257205	-0.537397	0.095	0.235	1
						Rexo1	0.317142	-0.259577	0.08	0.159	1							Alkbh5	0.796573	0.274357	0.264	0.256	1	Afg3l2	0.257205	-0.312686	0.095	0.235	1
						Hmgn2	0.317348	0.641539	0.16	0.104	1							Eif2ak1	0.797569	-0.276721	0.151	0.163	1	Gpr34	0.257205	-1.20516	0.095	0.235	1
						Ergic3	0.320039	-0.267996	0.12	0.207	1							Rab2a	0.800842	0.302603	0.34	0.349	1	Zfand2b	0.2574	0.257619	0.286	0.118	1
						Plekhb2	0.320045	-0.256026	0.2	0.311	1							Amz1	0.805646	0.323148	0.151	0.14	1	Gcn1	0.2574	0.300886	0.286	0.118	1
						Smim1	0.320225	0.336874	0.08	0.159	1							Numa1	0.806233	0.310335	0.396	0.465	1	Smarcc1	0.2574	0.307066	0.286	0.118	1
						Rnf114	0.322031	-0.289161	0.04	0.104	1							Csgalnact2	0.806583	-0.402574	0.17	0.14	1	Hcfc2	0.2574	0.522744	0.286	0.118	1
						D3Ertd751e	0.32231	0.269908	0.12	0.067	1							Gab2	0.807543	-0.404623	0.189	0.163	1	Zfp740	0.2574	0.260239	0.286	0.118	1
						Cacna2d1	0.32231	0.30347	0.12	0.067	1							Siva1	0.807562	0.33419	0.189	0.209	1	Sdf2l1	0.2574	0.367946	0.286	0.118	1
						Vti1b	0.322678	0.347695	0.56	0.512	1							Cd209a	0.80786	-0.333688	0.113	0.093	1	Traf3ip3	0.257943	0.42665	0.476	0.294	1
						Habp4	0.323114	0.578857	0.24	0.183	1							Ms4a6d	0.811346	-0.322734	0.283	0.233	1	Cnot1	0.257943	0.382149	0.476	0.294	1
						Hip1	0.324361	0.473756	0.16	0.104	1							Eno1	0.8137	-0.257534	0.434	0.442	1	Cited2	0.257943	0.417742	0.476	0.294	1
						Psmb4	0.324801	-0.285151	0.2	0.311	1							Immp1l	0.814951	0.296059	0.151	0.14	1	Sptlc2	0.257943	0.495641	0.476	0.294	1
						Ccdc90b	0.325039	0.497334	0.08	0.171	1							Anapc4	0.817451	0.329116	0.132	0.116	1	Napsa	0.258333	0.339081	0.952	0.941	1
						Map1s	0.326554	0.319978	0.12	0.067	1							Cd36	0.826187	-0.328828	0.245	0.279	1	Ythdf3	0.258608	-0.316381	0.429	0.588	1
						Sec22b	0.326885	-0.278471	0.08	0.152	1							Slbp	0.826187	0.269307	0.264	0.256	1	Arhgap17	0.258783	-0.461158	0.667	0.765	1
						Slk	0.329017	1.06072	0.16	0.11	1							Tubb2b	0.828956	0.340576	0.132	0.163	1	Tmf1	0.258874	0.441582	0.619	0.529	1
						Ssna1	0.329589	0.963822	0.2	0.14	1							Casp2	0.829459	-0.30529	0.113	0.093	1	Zfp984	0.258989	0.372951	0.238	0.118	1
						Prpf8	0.330042	0.39441	0.16	0.098	1							Sec31a	0.836249	0.254745	0.226	0.256	1	Tm2d3	0.258989	0.555485	0.238	0.118	1
						Ubac1	0.330364	-0.343063	0.08	0.146	1							Nmt2	0.837434	0.3125	0.132	0.116	1	Clasp2	0.258989	0.640173	0.238	0.118	1
						Abca9	0.33329	-0.286001	0.08	0.152	1							Anapc1	0.838109	0.276682	0.17	0.163	1	Eif4enif1	0.258989	0.455153	0.238	0.118	1
						Tceal1	0.333458	-0.33788	0.04	0.104	1							Rnps1	0.838309	0.304926	0.302	0.349	1	Sf3a1	0.258989	0.561162	0.238	0.118	1
						Golga7b	0.333466	0.27994	0.12	0.213	1							Ing4	0.84001	0.360715	0.283	0.302	1	Camta2	0.258989	0.4603	0.238	0.118	1
						Top2b	0.334461	-0.298686	0.12	0.201	1							Dlst	0.841363	0.400149	0.208	0.256	1	Gm10076	0.259545	-0.290769	0.381	0.588	1
						Nr2c2	0.334973	0.741253	0.24	0.171	1							Rab8b	0.844429	0.290272	0.434	0.419	1	Clta	0.261439	-0.297009	0.762	0.765	1
						Nptx1	0.335151	0.301781	0.12	0.067	1							Asph	0.845249	0.498759	0.283	0.372	1	Samsn1	0.261439	-0.430927	0.714	0.824	1
						Atp2a2	0.335857	0.334516	0.52	0.537	1							Lats1	0.846542	-0.292129	0.226	0.209	1	Dennd4a	0.262076	0.420892	0.381	0.235	1
						Dock3	0.335929	-0.278252	0.08	0.159	1							Mcmbp	0.846788	0.423759	0.321	0.349	1	Mctp1	0.262076	0.358702	0.381	0.235	1
						Uhrf2	0.335929	0.884057	0.2	0.14	1							Brix1	0.852052	-0.278333	0.113	0.116	1	Taok1	0.262231	0.7189	0.667	0.529	1
						Nap1l4	0.336651	0.480782	0.12	0.232	1							Tbca	0.854747	-0.362682	0.585	0.605	1	Zfp120	0.262743	0.262597	0.429	0.294	1
						Fnip1	0.339129	0.469176	0.08	0.159	1							Glipr1	0.855887	0.49429	0.17	0.163	1	Ceacam1	0.263127	-0.29262	0.714	0.941	1
						Pgrmc1	0.339155	0.567162	0.24	0.177	1							Pttg1	0.861172	-0.420602	0.151	0.163	1	Hnrnpk	0.263127	0.280383	0.81	0.824	1
						Mef2c	0.339364	-0.359914	0.44	0.573	1							9530068E07Rik	0.86355	0.256298	0.245	0.279	1	Neat1	0.263127	0.600804	0.857	0.765	1
						Gucy1a1	0.339504	0.317567	0.12	0.067	1							Apobec3	0.864115	0.280136	0.491	0.581	1	Dstyk	0.263605	-0.323441	0.19	0.353	1
						Pole3	0.339504	0.266051	0.12	0.067	1							Zfyve26	0.864805	0.299958	0.17	0.163	1	Chd6	0.263605	-0.346859	0.19	0.353	1
						Pfdn1	0.339862	0.523696	0.24	0.36	1							Gls	0.86603	0.373298	0.472	0.442	1	Noc2l	0.263605	-0.355088	0.19	0.353	1
						Ola1	0.340227	-0.277389	0.08	0.146	1							Mycbp	0.867601	-0.348967	0.132	0.116	1	Ncbp3	0.263605	-0.262084	0.19	0.353	1
						Prex2	0.340232	0.506287	0.52	0.524	1							Tm9sf3	0.867664	0.280083	0.528	0.558	1	Cox5a	0.263678	0.594404	0.81	0.882	1
						Cisd1	0.341062	0.574084	0.36	0.335	1							Samsn1	0.868242	0.326293	0.302	0.326	1	Wsb1	0.265136	-0.364402	0.524	0.765	1
						Ift74	0.341916	0.668153	0.12	0.073	1							Tmem123	0.873025	0.368984	0.472	0.465	1	Cdk14	0.265365	0.523641	0.667	0.471	1
						Vps50	0.341916	0.61938	0.12	0.073	1							2007-09-01	0.873395	0.265615	0.585	0.651	1	Ppp1r18	0.265365	0.385398	0.667	0.471	1
						Cfap298	0.341916	0.554252	0.12	0.073	1							Zdhhc3	0.876276	0.388227	0.208	0.209	1	Cdyl	0.266153	-0.315336	0.143	0.294	1
						Morc3	0.342332	0.404323	0.16	0.104	1							Wnk1	0.878442	0.290685	0.679	0.744	1	Paip1	0.266153	-0.352623	0.143	0.294	1
						Ncam2	0.343178	0.535392	0.16	0.11	1							Cnp	0.878587	-0.325832	0.283	0.233	1	Yipf6	0.266153	-0.283208	0.143	0.294	1
						Arpc1b	0.343556	-0.34568	0.08	0.146	1							Tmem86a	0.881313	0.350526	0.321	0.349	1	Arpc4	0.266571	0.33185	0.762	0.706	1
						Calb1	0.346186	0.681417	0.12	0.073	1							Ddx18	0.882441	0.299526	0.34	0.349	1	Cln8	0.266729	-0.40122	0.286	0.412	1
						Hpgd	0.346523	-0.534085	0.12	0.195	1							Tpi1	0.886344	0.308873	0.377	0.395	1	Vps41	0.266729	0.301959	0.429	0.235	1
						Txnl1	0.346523	-0.264609	0.12	0.195	1							Phax	0.886604	0.258719	0.226	0.209	1	Exoc3	0.266729	-0.319725	0.286	0.412	1
						Ppfia4	0.348389	-0.289318	0.12	0.207	1							Trio	0.891613	-0.306326	0.132	0.14	1	Haao	0.266729	0.2817	0.429	0.235	1
						Wasf1	0.349095	0.501151	0.04	0.104	1							Igf1	0.894024	-0.36075	0.113	0.116	1	1110004F10Rik	0.268086	-0.382163	0.476	0.647	1
						Wwp1	0.349421	0.338157	0.16	0.256	1							Sbno2	0.898974	0.314572	0.283	0.326	1	Ndufs6	0.268086	0.407569	0.571	0.529	1
						Gopc	0.349695	0.369717	0.16	0.104	1							Pkn2	0.905561	0.301101	0.358	0.395	1	Gpx4	0.26872	0.359448	0.762	0.824	1
						Adgrb1	0.349695	0.808843	0.16	0.104	1							Irf1	0.907199	0.425787	0.321	0.302	1	Dnajc1	0.269725	-0.500411	0.238	0.412	1
						Otulinl	0.350277	-0.277496	0.08	0.146	1							Slc39a7	0.907263	-0.30889	0.208	0.186	1	Zeb2os	0.269725	-0.339056	0.238	0.412	1
						Ndp	0.35049	0.555188	0.12	0.073	1							Wwp1	0.908679	-0.413878	0.302	0.279	1	Magoh	0.270044	-0.275879	0.286	0.471	1
						Snrpf	0.351825	0.79908	0.4	0.384	1							Erlin1	0.9091	0.314459	0.208	0.209	1	Dpm2	0.270174	-0.378231	0.19	0.294	1
						Irf2	0.352775	0.470116	0.24	0.189	1							Zfp318	0.911218	0.433495	0.264	0.302	1	Kidins220	0.270174	0.427535	0.286	0.176	1
						Arl2bp	0.352956	0.501896	0.36	0.317	1							Ly96	0.911834	0.363497	0.17	0.186	1	Slc6a6	0.270341	-0.727757	0.476	0.588	1
						Apbb1ip	0.352989	-0.274857	0.08	0.152	1							4932438A13Rik	0.912279	0.461788	0.358	0.395	1	Atp5l	0.270906	0.308604	0.952	0.941	1
						Kbtbd11	0.35337	0.730613	0.32	0.256	1							Grpel1	0.913777	0.304516	0.264	0.279	1	Gabpb2	0.271648	0.485559	0.667	0.588	1
						Hikeshi	0.353415	0.460675	0.16	0.104	1							Ssbp3	0.915129	-0.412637	0.113	0.116	1	Gm43330	0.271659	0.459966	0.19	0.059	1
						Hmbox1	0.35405	0.530115	0.16	0.11	1							2410006H16Rik	0.917199	0.259048	0.736	0.767	1	Cdk5rap2	0.271659	0.391307	0.19	0.059	1
						Strn3	0.355442	0.337027	0.16	0.287	1							Rpl10-ps3	0.917332	-0.478327	0.208	0.209	1	Lpcat3	0.271659	0.277904	0.19	0.059	1
						Ro60	0.357588	0.386345	0.08	0.165	1							Il10rb	0.920549	0.254436	0.566	0.581	1	BC035044	0.271659	0.25145	0.19	0.059	1
						Ranbp2	0.360868	0.35605	0.08	0.165	1							Guk1	0.920619	0.26818	0.17	0.186	1	Zfp317	0.271659	0.261661	0.19	0.059	1
						U2af1l4	0.360927	0.371284	0.16	0.104	1							Lacc1	0.924464	-0.32939	0.358	0.349	1	Med31	0.271659	0.28733	0.19	0.059	1
						G6pc3	0.364623	-0.283699	0.08	0.14	1							5031439G07Rik	0.926313	0.281264	0.358	0.419	1	Cab39l	0.271659	0.250382	0.19	0.059	1
						Wrnip1	0.368043	0.433708	0.12	0.073	1							Ctsl	0.926525	-0.451901	0.34	0.326	1	B3galt4	0.271659	0.264641	0.19	0.059	1
						Dlat	0.36816	-0.373772	0.08	0.14	1							Sh3pxd2a	0.929415	0.273355	0.17	0.186	1	Bms1	0.271784	0.366506	0.333	0.176	1
						Reep3	0.370145	0.32721	0.24	0.354	1							Arhgap22	0.935321	0.289988	0.189	0.186	1	Ipo5	0.271784	0.35478	0.333	0.176	1
						Abca3	0.372515	0.913491	0.12	0.073	1							Nrd1	0.941308	0.336914	0.528	0.558	1	Tnfaip8	0.271968	0.652094	0.619	0.529	1
						Commd7	0.375298	-0.309411	0.08	0.14	1							Idh3b	0.941479	0.25601	0.283	0.302	1	Rbm8a	0.27207	0.363839	0.571	0.412	1
						Ccser2	0.376036	0.307305	0.12	0.22	1							Dnttip1	0.956927	-0.290567	0.151	0.14	1	Chmp5	0.27207	-0.281717	0.429	0.588	1
						Pcdh19	0.376251	0.325734	0.16	0.104	1							Wdr70	0.956927	-0.312614	0.151	0.14	1	Uqcrc2	0.27207	0.314311	0.571	0.412	1
						Zfp672	0.377021	0.309821	0.12	0.073	1							Zfand3	0.957771	-0.443599	0.208	0.186	1	Rdx	0.27207	-0.292604	0.429	0.588	1
						Golph3	0.377206	0.480974	0.12	0.213	1							Pdcd2l	0.959382	0.429397	0.208	0.233	1	Dok1	0.272207	-0.345636	0.333	0.471	1
						Ldha	0.37765	0.419149	0.36	0.335	1							Cd14	0.959449	-0.525844	0.396	0.349	1	Plaur	0.272207	0.643033	0.476	0.294	1
						Tmem119	0.377985	-0.363197	0.08	0.146	1							Rnf44	0.96075	-0.7325	0.245	0.233	1	Pdcd6	0.273374	0.371733	0.476	0.353	1
						Dlgap3	0.379016	-0.335632	0.32	0.439	1							Ppt1	0.962308	0.331656	0.472	0.535	1	Eif3m	0.273671	-0.337235	0.333	0.588	1
						Metrn	0.379642	0.54058	0.4	0.378	1							Slc16a7	0.964673	0.558017	0.17	0.186	1	Ap3b1	0.273671	-0.606588	0.381	0.529	1
						Cox17	0.380192	0.685243	0.6	0.713	1							Jaml	0.968122	0.253042	0.113	0.116	1	Prkab2	0.275109	0.280298	0.286	0.118	1
						Mrps35	0.380254	0.434429	0.16	0.11	1							Utp3	0.96906	0.384942	0.34	0.372	1	Hpgd	0.275155	-0.640615	0.81	0.765	1
						Nkain4	0.380554	0.29628	0.2	0.329	1							Slco2b1	0.972959	0.250154	0.358	0.395	1	Pitpna	0.275155	0.526461	0.81	0.765	1
						Zranb2	0.382193	0.472425	0.16	0.287	1							Cd86	0.979181	-0.380594	0.358	0.326	1	Ptk2b	0.276272	-0.506225	0.667	0.706	1
						Prkca	0.382521	-0.281629	0.08	0.14	1							Camk2n1	0.984295	0.513709	0.226	0.256	1	Tex10	0.277135	-0.377307	0.095	0.235	1
						Ktn1	0.383732	0.41463	0.24	0.36	1							Tgif1	0.984295	0.331773	0.226	0.256	1	Clns1a	0.277135	-0.275313	0.095	0.235	1
						Pgrmc2	0.384099	-0.267643	0.12	0.189	1							Dop1a	0.984539	0.327241	0.245	0.256	1	Phkb	0.277135	-0.351667	0.095	0.235	1
						D10Wsu102e	0.38596	0.270238	0.08	0.159	1							Agps	0.985173	0.300758	0.264	0.302	1	Idh3a	0.277135	-0.254702	0.095	0.235	1
						Hibch	0.386133	0.367017	0.12	0.073	1							Eif4a3	0.985173	-0.413993	0.283	0.279	1	Ezh1	0.277135	-0.310208	0.095	0.235	1
						Rbm15b	0.386133	0.379984	0.12	0.073	1							Rsl1d1	0.988023	0.493124	0.226	0.233	1	Srp68	0.277135	-0.269453	0.095	0.235	1
						Rgs2	0.386164	-0.415789	0.08	0.14	1							Celf4	0.990116	0.303556	0.132	0.14	1	Tiam2	0.277135	-0.455593	0.095	0.235	1
						Cpeb3	0.386164	-0.25719	0.08	0.14	1							Gba	0.990698	0.303894	0.151	0.163	1	Abhd17b	0.277135	-0.314933	0.095	0.235	1
						Nudt4	0.387144	0.420108	0.16	0.268	1							Thap3	0.992147	0.26326	0.226	0.256	1	Dhx9	0.277146	-0.492915	0.429	0.647	1
						Phyhip	0.387954	0.752528	0.16	0.11	1							Rgs18	0.996008	0.298844	0.226	0.233	1	Usp34	0.277146	0.27477	0.619	0.412	1
						Epb41l4aos	0.387954	0.538902	0.16	0.11	1							Cdc123	0.996008	0.260254	0.226	0.233	1	Rps7	0.277373	0.306407	0.952	1	1
						Mzt2	0.389078	0.792845	0.2	0.159	1							Nadk	0.996244	0.275557	0.264	0.279	1	Pds5a	0.277526	0.412438	0.381	0.235	1
						Usp47	0.390739	0.26483	0.12	0.073	1							Cacybp	0.996423	0.297236	0.302	0.326	1	Rpe	0.277758	0.354478	0.238	0.118	1
						Mrps18a	0.390971	0.3973	0.08	0.152	1							Raph1	1	0.342584	0.208	0.209	1	Tmem222	0.277758	0.465226	0.238	0.118	1
						Ttc7b	0.392332	-0.266284	0.08	0.146	1							Mmadhc	1	0.336191	0.113	0.116	1	Sirt2	0.277758	0.401694	0.238	0.118	1
						Vezf1	0.392958	0.57314	0.08	0.159	1							Zfp36	1	-0.2563	0.396	0.395	1	Pno1	0.277758	0.423626	0.238	0.118	1
						Lgalsl	0.395765	-0.303919	0.16	0.226	1							Zfp646	1	0.339144	0.226	0.256	1	Med20	0.277758	0.339161	0.238	0.118	1
						Timm17a	0.398604	-0.355392	0.16	0.232	1													Sp100	0.278682	-0.433614	0.476	0.706	1
						Anapc11	0.401438	0.266147	0.2	0.341	1													Use1	0.278682	-0.496745	0.571	0.588	1
						2610008E11Rik	0.404683	0.615526	0.12	0.079	1													Tiparp	0.280135	-0.279758	0.19	0.353	1
						Mylip	0.404696	-0.338421	0.08	0.14	1													Golph3l	0.280135	-0.328658	0.19	0.353	1
						Sf3b4	0.404756	0.256994	0.12	0.073	1													Gab2	0.280135	-0.29818	0.19	0.353	1
						Nsun2	0.404756	0.631951	0.12	0.073	1													Ripor2	0.280135	-0.267097	0.19	0.353	1
						Itih3	0.405073	0.560722	0.24	0.195	1													Mgrn1	0.280135	-0.462871	0.19	0.353	1
						Tulp4	0.405329	0.467889	0.52	0.561	1													Aimp1	0.280219	-0.431475	0.429	0.529	1
						Papss2	0.405894	-0.302814	0.08	0.134	1													Csf2rb	0.280775	0.441642	0.714	0.588	1
						Ppfia3	0.407616	0.541942	0.16	0.11	1													Ube2q1	0.281607	0.480208	0.571	0.529	1
						Krt10	0.407843	0.620696	0.24	0.183	1													Rb1cc1	0.284067	0.642023	0.571	0.471	1
						Mafb	0.408465	-0.380471	0.08	0.14	1													Hexa	0.284067	0.319761	0.571	0.471	1
						Usp14	0.408465	-0.270046	0.08	0.14	1													Ahcyl1	0.284268	-0.304569	0.143	0.294	1
						Tmem134	0.408465	-0.297949	0.08	0.14	1													Prmt1	0.284268	-0.272528	0.143	0.294	1
						Zwint	0.408498	0.815459	0.32	0.299	1													Prkcsh	0.284268	-0.386844	0.143	0.294	1
						U2surp	0.409027	0.564226	0.08	0.152	1													Nfyb	0.284268	-0.274613	0.143	0.294	1
						Golga1	0.409494	0.280204	0.12	0.073	1													Rxylt1	0.284268	-0.322661	0.143	0.294	1
						Cyba	0.410527	0.76385	0.2	0.146	1													C1qbp	0.284268	-0.269462	0.143	0.294	1
						Ppp2r5c	0.410764	0.304374	0.28	0.427	1													Fam91a1	0.284268	-0.338465	0.143	0.294	1
						Astn1	0.412255	0.33333	0.08	0.14	1													Osbpl11	0.284268	-0.282311	0.143	0.294	1
						Hnrnpul2	0.412299	0.251315	0.16	0.25	1													Zfp955b	0.284268	-0.324315	0.143	0.294	1
						Zfp521	0.413913	0.669541	0.12	0.079	1													Syvn1	0.284268	-0.336461	0.143	0.294	1
						AI593442	0.415645	0.400246	0.16	0.11	1													Ptges3	0.284998	0.43594	0.667	0.588	1
						Snhg6	0.416059	-0.283191	0.28	0.384	1													Pttg1ip	0.285058	-0.392449	0.286	0.471	1
						Mrpl36	0.416386	0.500999	0.08	0.152	1													Ikzf3	0.285058	-0.377131	0.286	0.471	1
[truncated: 1,152 more rows]
[truncated: 88 more columns]

## Sheet: Female Inpp5d KO DEGs
A1						A2						En						Ma1						Ma2						M1						M2						M3						M4
Gene	p_val	avg_log2FC	pct.1	pct.2	p_val_adj	Gene	p_val	avg_log2FC	pct.1	pct.2	p_val_adj	Gene	p_val	avg_log2FC	pct.1	pct.2	p_val_adj	Gene	p_val	avg_log2FC	pct.1	pct.2	p_val_adj	Gene	p_val	avg_log2FC	pct.1	pct.2	p_val_adj	Gene	p_val	avg_log2FC	pct.1	pct.2	p_val_adj	Gene	p_val	avg_log2FC	pct.1	pct.2	p_val_adj	Gene	p_val	avg_log2FC	pct.1	pct.2	p_val_adj	Gene	p_val
Sqle	1.94173e-20	-0.720812	0.088	0.52	4.11686e-16	Gm10076	2.01648e-13	-2.37843	0.053	0.829	4.27535e-09	Fth1	8.09051e-27	1.96653	0.915	0.884	1.71535e-22	Inpp5d	6.18076e-08	-0.948223	0.113	0.628	0.00131045	Ramp1	3.58608e-09	-1.13821	0	0.588	7.60321e-05	Sparcl1	4.74651e-103	-0.871003	0.004	0.199	1.00636e-98	Inpp5d	4.56815e-163	-1.6564	0.399	0.901	9.68539e-159	Ttr	1.13531e-59	0.677134	0.118	0	2.40709e-55	G530011O06Rik	2.77459e-64
4632427E13Rik	2.21065e-20	-0.650779	0.161	0.67	4.68701e-16	Hexb	8.74717e-13	1.65735	0.763	0.152	1.85458e-08	Inpp5d	7.08688e-26	-1.18239	0.012	0.329	1.50256e-21	Rps29	1.00551e-06	0.659886	1	1	0.0213188	Ighm	1.08856e-08	-1.52086	0.135	0.882	0.000230796	Inpp5d	1.04189e-100	-1.66729	0.122	0.801	2.20901e-96	Serpine2	2.46691e-112	1.11252	0.937	0.865	5.23033e-108	G530011O06Rik	2.76271e-43	1.0517	0.294	0.005	5.8575e-39	Inpp5d	1.96117e-41
Adgra1	1.48943e-18	-0.691772	0.067	0.444	3.15789e-14	Ttr	1.65778e-12	1.71631	0.289	0	3.51482e-08	Mgll	1.78057e-24	-0.795166	0.064	0.451	3.77517e-20	Ccdc82	2.71778e-06	-0.686338	0.081	0.512	0.0576224	Nipbl	1.21792e-07	-1.32504	0.385	1	0.00258224	Camk2a	1.17281e-73	-0.264229	0.002	0.128	2.48659e-69	Ttr	1.81809e-104	-0.7628	0.027	0.4	3.85471e-100	Gm17108	1.56058e-15	1.15291	0.118	0.003	3.30873e-11	Rnaset2a	2.58297e-32
Tmsb4x	1.94593e-18	1.30748	0.622	0.24	4.12576e-14	Selenow	1.39095e-10	-1.18831	0.895	1	2.94909e-06	Gm10076	8.00892e-24	-0.581454	0.023	0.347	1.69805e-19	Diaph2	9.27738e-06	-0.745405	0.081	0.488	0.196699	Hpgd	3.69857e-07	-2.18031	0.135	0.765	0.00784171	Atp1a2	8.65662e-73	-0.838872	0.013	0.241	1.83538e-68	AY036118	2.73377e-79	-0.772513	0.952	0.987	5.79614e-75	Gm26594	5.79354e-14	0.283364	0.118	0.003	1.22835e-09	Serpine2	2.28899e-25
Enho	2.01587e-17	-0.519235	0.249	0.757	4.27405e-13	Cx3cr1	1.07965e-09	1.74201	0.737	0.213	2.28907e-05	Htra1	9.65058e-24	-0.656763	0.003	0.277	2.04612e-19	Riok1	2.65407e-05	-0.65509	0.032	0.349	0.562717	Inpp5d	5.74485e-07	-1.08919	0.077	0.706	0.0121802	Mlph	2.4537e-60	-0.669151	0.017	0.241	5.20234e-56	Arl4c	1.04893e-61	0.953216	0.87	0.732	2.22395e-57	Il27ra	1.72628e-11	0.296471	0.118	0.004	3.66007e-07	Arl4c	2.25201e-23
Aqp4	3.13648e-17	-0.896736	0.513	0.886	6.64995e-13	C1qb	1.92955e-09	1.08407	0.684	0.152	4.09104e-05	Epas1	9.97787e-24	1.24487	0.898	0.827	2.11551e-19	Rps28	2.99622e-05	0.710133	1	0.977	0.63526	Actb	7.94788e-07	1.43636	0.981	1	0.0168511	Slc1a2	5.66961e-59	-1.1249	0.057	0.411	1.20207e-54	Gm42418	2.19064e-61	-0.512803	0.999	1	4.6446e-57	Grip2	7.15111e-10	0.367767	0.118	0.005	1.51618e-05	Rnaset2b	1.26912e-19
Msmo1	3.30104e-17	-0.9363	0.425	0.833	6.99886e-13	Csf1r	4.31215e-09	1.69611	0.658	0.177	9.14262e-05	Pmepa1	4.5953e-23	-1.22533	0.239	0.723	9.74295e-19	Mfhas1	3.61842e-05	-0.526743	0.016	0.302	0.767178	Stag2	9.39926e-07	-1.20821	0.25	0.941	0.0199283	Cpe	8.73507e-54	-0.653242	0.017	0.227	1.85201e-49	Hbb-bs	1.19316e-57	-1.23539	0.023	0.243	2.52974e-53	Ccr9	8.10647e-10	0.434968	0.118	0.005	1.71873e-05	Adap2os	2.03736e-15
Dbp	5.73321e-17	-0.654071	0.181	0.635	1.21556e-12	Cox8a	1.16061e-08	-0.983225	0.974	1	0.000246073	Psmc2	2.80245e-22	-0.447346	0.09	0.509	5.94176e-18	Vcl	3.61842e-05	-0.383793	0.016	0.302	0.767178	Sdccag8	1.53683e-06	-0.752789	0.019	0.471	0.032584	Gm42418	1.76242e-51	-1.46057	0.616	1	3.73668e-47	Lars2	7.76075e-48	-0.705297	0.853	0.911	1.64543e-43	Elk1	1.51801e-09	0.34816	0.235	0.02	3.21849e-05	Gm47283	7.45557e-15
Nebl	9.89928e-17	-0.67453	0.15	0.585	2.09885e-12	Cox6a1	1.18097e-08	-1.08385	0.526	0.982	0.000250389	Psmb8	5.32173e-22	-0.576459	0.079	0.462	1.12831e-17	Nrd1	4.56479e-05	-0.519076	0.145	0.558	0.967828	Ap5m1	2.19051e-06	-0.741584	0.019	0.471	0.0464433	Slc4a4	1.19272e-39	-0.436421	0.006	0.121	2.52881e-35	Ctss	7.23575e-37	0.310473	0.997	0.992	1.53412e-32	Lrrc34	3.63164e-09	0.435616	0.118	0.005	7.6998e-05	Dock10	4.47158e-13
Hexb	1.04755e-16	1.30859	0.394	0.085	2.22101e-12	Guk1	1.56027e-08	-1.66827	0.079	0.665	0.000330809	Mt2	5.62398e-21	-0.786455	0.09	0.468	1.1924e-16	Phf3	5.25543e-05	-0.520076	0.21	0.674	1	Clec2i	2.2171e-06	-1.15855	0.115	0.765	0.047007	Gm10076	7.46169e-38	-0.36175	0.025	0.227	1.58203e-33	Mlph	3.51889e-36	-0.427069	0.048	0.239	7.46074e-32	Nphs1	3.61465e-08	0.484963	0.118	0.006	0.000766377	Arhgap5	3.72079e-12
Pbrm1	1.6114e-16	-0.53465	0.098	0.494	3.4165e-12	Ndufa4	1.97478e-08	-1.35577	0.553	0.982	0.000418693	Rflnb	9.8651e-21	-0.960431	0.175	0.618	2.0916e-16	Cd2ap	5.50313e-05	-0.880442	0.194	0.605	1	Skint3	2.37173e-06	-1.45453	0.135	0.765	0.0502855	Tns1	5.03436e-37	-0.449609	0.024	0.22	1.06739e-32	C1qb	3.68348e-36	0.320739	0.997	0.992	7.80971e-32	Inpp5d	7.25865e-08	-1.49985	0.471	0.956	0.00153898	Apoe	5.44254e-12
Cyp51	2.15643e-16	-0.43735	0.145	0.573	4.57206e-12	C1qa	2.58072e-08	1.10661	0.658	0.159	0.000547163	Sox4	3.81108e-20	-0.675172	0.108	0.509	8.08025e-16	H2afv	5.86995e-05	-0.493546	0.145	0.581	1	Rnase6	2.57529e-06	-1.20482	0.25	0.941	0.0546013	Rps29	1.47001e-34	0.952155	0.995	0.993	3.11672e-30	Itm2b	1.31896e-29	0.307213	0.992	0.994	2.79647e-25	Pdcd1	2.88636e-07	0.27212	0.118	0.007	0.00611965	C1qc	1.3147e-11
Cit	2.28633e-16	-0.697324	0.114	0.503	4.84747e-12	Ctss	5.36555e-08	1.48984	0.711	0.238	0.0011376	Ophn1	9.02787e-20	-0.547926	0.108	0.509	1.91409e-15	Blvrb	6.22929e-05	-0.859681	0.113	0.465	1	Lrrc58	2.67166e-06	-0.619434	0.058	0.588	0.0566445	Clu	2.08445e-29	-0.397248	0.018	0.163	4.41946e-25	Rpl35	2.54837e-26	-0.526322	0.845	0.911	5.40305e-22	Gch1	7.34779e-07	0.353958	0.176	0.017	0.0155788	Uba52	2.67299e-11
Lrp1b	3.35829e-16	-0.614918	0.145	0.556	7.12024e-12	Malat1	5.37028e-08	1.34698	0.684	0.213	0.00113861	Ptn	1.51938e-19	-1.2719	0.379	0.786	3.22138e-15	Adam17	6.3076e-05	-0.815526	0.129	0.512	1	Cdc42bpb	2.76936e-06	-0.637755	0.038	0.529	0.0587161	Fam110a	7.48625e-27	-0.539758	0.05	0.277	1.58723e-22	Hist1h2ap	7.67532e-25	-0.311076	0.081	0.256	1.62732e-20	Coa7	1.00977e-05	0.422396	0.294	0.051	0.214091	Rps21	1.64138e-10
Olig1	3.52761e-16	-0.657105	0.073	0.418	7.47924e-12	Ndufb8	6.11143e-08	-1.51078	0.237	0.793	0.00129575	Inka1	1.61533e-19	-0.438991	0.047	0.364	3.42482e-15	Igfbp4	7.4941e-05	-0.784151	0	0.233	1	Casp1	5.21091e-06	-0.928367	0.038	0.529	0.110482	1600022D10Rik	2.42505e-24	-0.417239	0.03	0.199	5.14159e-20	Uba52	1.46471e-24	-0.617107	0.701	0.795	3.10548e-20	mt-Nd1	1.01996e-05	-1.56466	0.706	0.895	0.216251	Mlph	6.38731e-10
Sorl1	4.30895e-16	-0.746462	0.166	0.579	9.13585e-12	Gpm6b	9.78033e-08	-1.0097	0.763	0.963	0.00207363	Cdkn1c	2.47679e-19	-0.678814	0.032	0.318	5.2513e-15	Gm47664	7.74761e-05	-0.577047	0.016	0.279	1	Pura	6.39296e-06	-1.05268	0.192	0.824	0.135543	Cst3	2.68096e-23	-0.470006	1	1	5.68417e-19	Tns1	2.65937e-21	-0.267965	0.064	0.213	5.63839e-17	Plaur	1.12118e-05	0.508351	0.176	0.021	0.237712	Wdfy1	1.41546e-09
Tlcd1	6.64687e-16	-0.57431	0.259	0.746	1.40927e-11	Ctsd	1.78311e-07	1.42014	0.605	0.171	0.00378055	Nrep	3.49491e-19	-0.571192	0.108	0.503	7.40991e-15	N4bp2l1	8.93207e-05	-0.315118	0.016	0.279	1	Kat6a	6.66792e-06	-0.887849	0.154	0.824	0.141373	Map1lc3a	9.15907e-23	-0.371345	0.089	0.369	1.94191e-18	Rsrp1	4.17888e-21	-0.352984	0.897	0.92	8.86007e-17	Lilrb4a	1.46436e-05	0.297337	0.118	0.01	0.310473	Rps29	2.66557e-09
C1qc	9.00147e-16	1.55659	0.326	0.058	1.90849e-11	Pfdn2	2.54927e-07	-1.35773	0.237	0.817	0.00540497	Vwf	1.05484e-18	2.23328	0.539	0.202	2.23646e-14	Gm10076	9.38861e-05	-0.60291	0.21	0.628	1	Map3k11	8.4479e-06	-0.926143	0.096	0.647	0.179112	Abhd6	2.26857e-22	-0.605963	0.132	0.468	4.80982e-18	G530011O06Rik	5.85532e-21	-0.543416	0.205	0.4	1.24144e-16	BC051537	2.07563e-05	0.456438	0.118	0.01	0.440074	Mbnl1	2.778e-09
Tulp4	1.13698e-15	-0.440757	0.15	0.576	2.41062e-11	S100a1	2.69687e-07	-1.13173	0.316	0.872	0.0057179	Ehd4	1.59134e-18	-0.482556	0.111	0.503	3.37396e-14	Luzp1	0.000106524	-1.18829	0.048	0.349	1	Slc1a3	9.3979e-06	-0.767834	0	0.353	0.199254	Edf1	4.43358e-22	-0.495577	0.116	0.433	9.40008e-18	Ctsd	9.94257e-20	0.250693	0.994	0.991	2.10802e-15	Cltc	4.41962e-05	-1.01269	0.647	0.96	0.937047	Ildr2	3.4167e-09
Pdia3	1.27861e-15	-0.547372	0.269	0.751	2.7109e-11	Fth1	2.9054e-07	-0.693988	0.974	1	0.00616004	Ddrgk1	1.97997e-18	-0.610934	0.108	0.486	4.19794e-14	Dmac2	0.000113507	-0.723169	0.113	0.465	1	Ube3c	9.82828e-06	-0.66609	0.019	0.412	0.208379	Inka1	4.73343e-22	-0.445964	0.103	0.397	1.00358e-17	Wdfy1	1.15338e-19	0.557381	0.416	0.209	2.4454e-15	Nme3	6.91635e-05	0.287851	0.118	0.012	1	mt-Co1	3.61412e-09
Lrpap1	1.77593e-15	-0.513715	0.166	0.596	3.76533e-11	Car2	3.3921e-07	-1.4615	0.132	0.646	0.00719193	Saraf	2.27012e-18	-0.462605	0.169	0.618	4.81311e-14	Snx18	0.000114904	-0.732358	0.161	0.581	1	Mier1	1.09001e-05	-1.34995	0.327	0.882	0.231104	Btg2	5.64884e-22	-0.527868	0.176	0.567	1.19767e-17	Ccdc152	1.55082e-19	-0.423128	0.319	0.537	3.28806e-15	Haus4	7.22935e-05	0.527346	0.294	0.062	1	Ctss	3.94577e-09
Rab11fip2	1.82651e-15	-0.459757	0.119	0.509	3.87256e-11	Actb	4.56363e-07	1.49123	0.921	0.835	0.0096758	Atxn1	2.34209e-18	-0.337266	0.14	0.572	4.96571e-14	Lmo2	0.000119972	-0.605675	0.21	0.628	1	Smg1	1.11297e-05	-0.838995	0.25	0.882	0.235972	Thrsp	8.75908e-22	-0.519393	0.074	0.319	1.8571e-17	Tjp1	1.84515e-19	-0.478761	0.463	0.664	3.91208e-15	Nfkbiz	0.000137394	1.00592	0.353	0.09	1	Hpgd	6.63346e-09
Jam2	2.2068e-15	-0.465081	0.145	0.567	4.67886e-11	Ddt	6.98654e-07	-1.45277	0.053	0.512	0.0148129	Slc2a1	4.2676e-18	0.996386	0.924	0.815	9.04817e-14	Dmxl1	0.000123056	-0.684394	0.113	0.442	1	Nfya	1.19584e-05	-0.947059	0.038	0.471	0.253543	Ppp1r14b	1.57156e-20	-0.511205	0.176	0.553	3.33203e-16	Cd164	4.18919e-19	-0.366197	0.852	0.918	8.88193e-15	Ints6	0.000143966	0.784506	0.471	0.15	1	Gm42418	7.61604e-09
Erg28	2.30706e-15	-0.353977	0.098	0.468	4.89142e-11	C1qc	7.17422e-07	1.45907	0.553	0.165	0.0152108	Ppp1r14b	6.66084e-18	-0.498437	0.064	0.382	1.41223e-13	Rpl41	0.000123955	0.53522	0.984	0.977	1	Ilrun	1.34007e-05	-0.808636	0.058	0.529	0.284121	A930024E05Rik	1.78262e-20	-0.342815	0.035	0.199	3.7795e-16	Slc1a2	5.24141e-19	-0.294568	0.046	0.173	1.11128e-14	Tjp1	0.000146811	-1.12454	0.353	0.775	1	Abca9	1.16123e-08
Dmd	2.44721e-15	-0.298797	0.28	0.787	5.18857e-11	Ndufa13	1.13888e-06	-1.03884	0.421	0.933	0.0241465	Cyba	6.69471e-18	-0.513114	0.192	0.642	1.41941e-13	Mndal	0.00014307	-0.606147	0.29	0.721	1	Cnot4	1.38785e-05	-0.862297	0.019	0.412	0.294252	Inpp4b	2.63328e-20	-0.643559	0.141	0.468	5.58308e-16	P2ry12	9.16967e-18	-0.261367	0.98	0.979	1.94415e-13	Gm10642	0.000234905	0.303476	0.118	0.013	1	Smap2	2.36317e-08
Ddt	4.15151e-15	-0.417391	0.155	0.582	8.80203e-11	Gm42418	1.20159e-06	1.16205	1	1	0.025476	Slc7a5	6.71206e-18	1.24238	0.857	0.85	1.42309e-13	Zc3hav1	0.000144485	-0.717978	0.113	0.465	1	Cyb5r4	1.4432e-05	-0.780762	0.115	0.706	0.305986	C1qa	3.5317e-20	-0.43866	0.997	1	7.48792e-16	Cd9	2.74351e-17	0.382565	0.945	0.947	5.81679e-13	Fgr	0.00024169	0.355791	0.118	0.013	1	Actb	4.11319e-08
Igsf1	4.65688e-15	-0.670067	0.13	0.506	9.87353e-11	Selplg	1.3217e-06	1.65626	0.5	0.152	0.0280227	Uvrag	6.91924e-18	-0.295423	0.073	0.405	1.46702e-13	Gtpbp2	0.000149474	-0.794773	0.129	0.488	1	Setx	1.44781e-05	-1.06415	0.154	0.706	0.306965	Ntrk2	5.60856e-20	-0.304907	0.016	0.128	1.18913e-15	mt-Nd3	3.64596e-17	-0.417175	0.843	0.898	7.73016e-13	Serpine2	0.000275396	0.85345	0.882	0.955	1	Serinc3	5.46313e-08
Klf7	5.56249e-15	-0.523254	0.181	0.602	1.17936e-10	Chchd2	1.59023e-06	-0.950828	0.658	0.951	0.033716	Trim12a	7.3677e-18	-0.483047	0.146	0.566	1.5621e-13	Dmtf1	0.000150089	-0.722757	0.065	0.349	1	Sun2	1.96237e-05	-1.04581	0.058	0.529	0.416062	Gngt2	7.1139e-20	-0.546432	0.17	0.539	1.50829e-15	Cd34	2.19488e-16	0.488374	0.616	0.45	4.65357e-12	Bcap31	0.000280022	-1.01874	0.294	0.684	1	Glrp1	5.70685e-08
Serpinh1	6.10044e-15	-0.42866	0.124	0.518	1.29342e-10	Tyrobp	1.67087e-06	1.21511	0.605	0.207	0.0354258	Frmd4b	8.83434e-18	-0.658028	0.23	0.711	1.87306e-13	Tmem234	0.000150695	-0.47416	0.258	0.698	1	BC005624	1.99725e-05	-0.774314	0.096	0.647	0.423457	Tspo	9.49165e-20	-0.313734	0.05	0.241	2.01242e-15	Tmsb10	2.63314e-16	-0.466143	0.379	0.567	5.58278e-12	Ccdc50	0.000288734	-1.005	0.412	0.821	1	Lars2	7.2472e-08
Cep85l	6.29831e-15	-0.469331	0.212	0.661	1.33537e-10	Cox7b	1.87762e-06	-1.02246	0.289	0.841	0.0398094	Psme2	8.88773e-18	-0.45273	0.085	0.434	1.88438e-13	Gm11808	0.000153972	0.870243	0.629	0.349	1	Phrf1	2.00242e-05	-0.739023	0.038	0.471	0.424552	Slc25a11	9.71384e-20	-0.403907	0.109	0.397	2.05953e-15	Dock10	1.32843e-15	-0.360194	0.716	0.835	2.81655e-11	Nav3	0.000313185	-0.992854	0.471	0.932	1	Rpl37	7.79502e-08
Btbd17	7.1863e-15	-0.61126	0.28	0.751	1.52364e-10	Mdh1	2.28593e-06	-1.26518	0.105	0.591	0.0484663	Tnfrsf21	9.6105e-18	-0.546016	0.044	0.329	2.03762e-13	Rbm4b	0.000174429	-0.541378	0.032	0.302	1	H2-Q7	2.01049e-05	-1.08512	0.135	0.706	0.426263	Zfp830	1.16213e-19	-0.279294	0.05	0.241	2.46394e-15	Ramp1	3.33698e-15	0.527568	0.509	0.351	7.07508e-11	Tchp	0.000338951	1.02939	0.353	0.107	1	Rps27	7.96105e-08
Mpc2	8.16578e-15	-0.281967	0.161	0.594	1.73131e-10	Cox4i1	2.28798e-06	-0.703904	0.895	0.976	0.0485097	Rexo2	1.42732e-17	-0.616558	0.096	0.451	3.02621e-13	Edrf1	0.000185668	-0.557195	0	0.209	1	Runx2	2.17265e-05	-0.887895	0.096	0.647	0.460644	Dbi	2.40414e-19	-0.395461	0.116	0.397	5.09725e-15	Erh	6.90561e-15	-0.331038	0.211	0.385	1.46413e-10	9530034E10Rik	0.000390302	0.765017	0.176	0.03	1	AC149090.1	1.21905e-07
Zfp644	1.03951e-14	-0.491133	0.083	0.436	2.20398e-10	Gabarapl2	2.38064e-06	-1.30826	0.132	0.591	0.0504744	Camk1	1.50857e-17	-0.784543	0.108	0.457	3.19846e-13	Spred1	0.00018959	-0.755923	0.113	0.465	1	Nans	2.18025e-05	-0.469923	0.019	0.412	0.462257	Garnl3	3.3809e-19	-0.540101	0.076	0.305	7.16819e-15	Rps29	8.46264e-15	-0.278645	0.988	0.989	1.79425e-10	Tfpi	0.000425914	0.744281	0.588	0.232	1	Rps28	3.72785e-07
Zfp329	1.09333e-14	-0.353433	0.114	0.491	2.31807e-10	Sod1	3.18285e-06	-0.834293	0.158	0.652	0.0674827	Sf3b5	1.53366e-17	-0.345535	0.067	0.393	3.25166e-13	Ifi213	0.000189953	-0.476976	0.032	0.302	1	Orai3	2.18025e-05	-0.697776	0.019	0.412	0.462257	Mettl1	7.77806e-19	-0.344199	0.033	0.184	1.64911e-14	Ndufb1-ps	8.6782e-14	-0.313122	0.487	0.668	1.83995e-09	Palb2	0.000466482	1.14495	0.235	0.048	1	Fam102b	4.6365e-07
Fut9	1.13295e-14	-0.72815	0.409	0.842	2.40209e-10	Pcsk1n	3.51355e-06	-0.975194	0.5	0.945	0.0744942	Rap1a	1.58141e-17	-0.549241	0.242	0.728	3.35289e-13	Btbd9	0.000208484	-0.633288	0.048	0.326	1	Socs4	2.21659e-05	-0.934149	0.038	0.471	0.469961	Serinc3	8.55999e-19	0.547989	0.99	0.986	1.81489e-14	Hpgd	8.08741e-13	-0.352548	0.813	0.901	1.71469e-08	Arhgap5	0.000519139	-0.669651	0.882	0.999	1	Vcam1	4.66352e-07
Gm9925	1.26998e-14	-0.332655	0.197	0.635	2.6926e-10	Rab2a	3.68823e-06	-1.19071	0.053	0.482	0.0781979	Lrrc49	1.88525e-17	-0.430767	0.073	0.399	3.9971e-13	Fam120b	0.000219673	-0.397626	0.097	0.442	1	Zmym5	2.21659e-05	-0.711295	0.038	0.471	0.469961	Mrpl46	9.67764e-19	-0.308498	0.022	0.149	2.05185e-14	mt-Nd2	1.18601e-12	-0.28786	0.958	0.966	2.51457e-08	Tsix	0.00060152	1.55379	0.824	0.703	1	Rpl39	5.44973e-07
Dab2	1.53497e-14	-0.567965	0.067	0.392	3.25444e-10	Oip5os1	3.81583e-06	-0.830658	0.105	0.598	0.0809031	Golm1	1.91206e-17	-0.727122	0.143	0.532	4.05395e-13	Chd9	0.000223622	-0.495407	0.226	0.651	1	Akirin2	2.38378e-05	-0.943303	0.115	0.647	0.505409	Atg2a	1.00429e-18	-0.304703	0.026	0.163	2.12931e-14	Ly86	1.20021e-12	0.25043	0.968	0.97	2.54469e-08	Wrap53	0.000626524	0.353727	0.176	0.031	1	Macf1	6.17272e-07
Trib2	2.03456e-14	-0.469489	0.161	0.561	4.31368e-10	Luzp2	4.14975e-06	-1.28443	0.263	0.768	0.0879829	Ifngr1	1.98962e-17	-0.735429	0.134	0.514	4.21839e-13	Eif4g2	0.000234274	-0.783229	0.452	0.837	1	Dmtf1	2.45245e-05	-0.771736	0.038	0.471	0.519968	Elob	1.03913e-18	-0.434176	0.174	0.532	2.20316e-14	Ctsz	1.45491e-12	0.263286	0.956	0.956	3.08469e-08	Wdfy1	0.000627371	1.25176	0.529	0.221	1	Tsix	1.09856e-06
Atf7ip	2.09257e-14	-0.318751	0.14	0.532	4.43667e-10	Snu13	4.17263e-06	-1.17305	0.105	0.549	0.0884682	Sdhb	5.41659e-17	-0.381561	0.085	0.422	1.14842e-12	Ybx3	0.000252822	-0.375835	0.081	0.395	1	Etnk1	2.54639e-05	-0.97909	0.135	0.706	0.539887	Stx8	1.19661e-18	-0.350487	0.037	0.199	2.53705e-14	Cd53	5.30709e-12	-0.253088	0.903	0.947	1.12521e-07	Abca9	0.000643682	-0.831153	0.529	0.94	1	Lrba	1.5969e-06
Casc4	2.83e-14	-0.526359	0.207	0.62	6.00017e-10	Ndufa8	4.61117e-06	-1.07595	0.105	0.598	0.097766	Supt4a	6.12018e-17	-0.349627	0.085	0.422	1.2976e-12	Stk11	0.000257169	-0.525083	0.065	0.349	1	Irf3	2.60064e-05	-0.643656	0.058	0.529	0.551388	Disc1	1.23313e-18	-0.349627	0.019	0.135	2.61447e-14	Pecam1	6.4501e-12	-0.270392	0.111	0.239	1.36755e-07	Ywhaz	0.000725166	-0.728298	0.471	0.831	1	Slc1a2	2.79529e-06
Lman1	3.76389e-14	-0.483366	0.176	0.594	7.98019e-10	Gng13	4.70765e-06	-0.991952	0.237	0.75	0.0998115	B430010I23Rik	7.10858e-17	-0.524131	0.073	0.393	1.50716e-12	Sec62	0.000299159	-0.57428	0.29	0.744	1	Hes1	2.71206e-05	-1.12278	0.038	0.471	0.575012	Tmem14c	1.37756e-18	-0.489899	0.188	0.56	2.9207e-14	Mafb	4.3895e-11	0.308103	0.926	0.911	9.30662e-07	Slc8a1	0.000782575	-0.944147	0.353	0.783	1	Tjp1	2.99747e-06
Mgat4c	4.50379e-14	-0.507374	0.093	0.436	9.54894e-10	Edf1	5.01662e-06	-1.04897	0.184	0.659	0.106362	Mrpl43	7.71974e-17	-0.547829	0.064	0.364	1.63674e-12	Eif4ebp1	0.000308861	-0.570008	0.113	0.442	1	Stk19	2.71206e-05	-0.618257	0.038	0.471	0.575012	Mapk8ip3	2.07533e-18	-0.435556	0.069	0.284	4.40011e-14	Grap	9.39306e-11	-0.275209	0.203	0.342	1.99152e-06	Nrip1	0.000833917	-0.771169	0.765	0.969	1	Mt1	4.20751e-06
Atp2b2	4.74936e-14	-0.428723	0.078	0.401	1.00696e-09	Chchd10	5.71568e-06	-1.16081	0.289	0.78	0.121184	Chd9	8.18547e-17	-0.810871	0.12	0.468	1.73548e-12	Sar1a	0.000309871	-0.49151	0.048	0.326	1	Ifi203	2.80548e-05	-1.22141	0.115	0.647	0.594818	Psmb5	2.66785e-18	-0.450453	0.083	0.319	5.65637e-14	Maf	9.63977e-11	-0.261709	0.911	0.941	2.04382e-06	Gcn1	0.000930324	-0.985066	0.176	0.558	1	Tns1	5.57444e-06
Atp5d	5.40782e-14	-0.263424	0.197	0.629	1.14657e-09	Rplp1	5.71647e-06	-0.583045	0.974	0.994	0.121201	Ltbp4	1.4885e-16	-0.765239	0.338	0.809	3.15592e-12	Rpl35	0.000342546	0.615771	0.968	0.977	1	Zfp445	3.13105e-05	-0.649122	0.058	0.529	0.663845	Swap70	2.76012e-18	-0.305301	0.095	0.355	5.852e-14	Fry	3.09448e-10	-0.303114	0.307	0.463	6.56092e-06	Laptm5	0.000932741	-0.348968	1	1	1	Tanc2	5.81876e-06
Vcam1	5.68895e-14	-0.443564	0.212	0.661	1.20617e-09	Cox6b1	5.79892e-06	-1.05299	0.684	0.963	0.122949	Fam49b	2.27149e-16	-0.706398	0.09	0.405	4.81601e-12	Mgat5	0.000344773	-0.372567	0.032	0.279	1	Plekhg3	3.13105e-05	-0.865954	0.058	0.529	0.663845	Arpc5l	3.59516e-18	-0.319577	0.12	0.411	7.62245e-14	Numb	9.23562e-10	-0.262636	0.673	0.791	1.95814e-05	Rab5a	0.000993972	-0.912711	0.176	0.547	1	Ctsh	6.0831e-06
Mdk	5.91697e-14	-0.478109	0.218	0.655	1.25452e-09	Hcfc1r1	5.80789e-06	-1.34615	0.053	0.463	0.123139	Pebp1	2.69751e-16	-0.451295	0.117	0.486	5.71925e-12	Utrn	0.000344773	-0.768076	0.032	0.279	1	Zfyve9	3.28752e-05	-0.85568	0.192	0.824	0.69702	Med21	3.86327e-18	-0.321062	0.048	0.227	8.1909e-14	Arhgap45	1.92148e-09	-0.257639	0.748	0.827	4.07392e-05	Cab39	0.000995829	-0.929233	0.176	0.533	1	Itgb1	6.70585e-06
Ndufb7	7.25569e-14	-0.308835	0.145	0.532	1.53835e-09	Ndufa1	6.53108e-06	-0.980317	0.316	0.799	0.138472	Cyfip1	3.1844e-16	-0.768111	0.245	0.676	6.75155e-12	Gpr146	0.000347096	-0.538832	0.065	0.349	1	Pid1	3.31843e-05	-0.855171	0.173	0.765	0.703574	Asb2	4.05034e-18	-0.269027	0.058	0.255	8.58752e-14	Mpeg1	2.86504e-09	0.250362	0.912	0.917	6.07447e-05	Gm48420	0.00119335	0.431829	0.118	0.016	1	Epb41l2	8.34468e-06
Kcnip3	8.54517e-14	-0.415224	0.124	0.474	1.81175e-09	Lix1	6.72027e-06	-0.959686	0.079	0.518	0.142483	Mrpl18	3.59381e-16	-0.458551	0.032	0.283	7.6196e-12	Nfatc3	0.000360011	-0.446413	0.081	0.395	1	Ankrd12	3.6607e-05	-0.716335	0.154	0.706	0.776141	Vgll4	4.16852e-18	-0.339991	0.135	0.447	8.83809e-14	Slc2a5	2.88055e-09	-0.285346	0.706	0.818	6.10735e-05	Brk1	0.00132491	-0.392969	0.294	0.756	1	B2m	1.07729e-05
Cadm4	8.59017e-14	-0.45973	0.181	0.605	1.82129e-09	Lgmn	6.75559e-06	1.08854	0.526	0.152	0.143232	Hlx	3.76828e-16	-0.412605	0.038	0.301	7.9895e-12	Strn4	0.000360209	-0.532676	0.065	0.349	1	4632427E13Rik	3.94747e-05	-1.09277	0.154	0.706	0.836942	Rnaseh2c	5.26488e-18	-0.329128	0.066	0.277	1.11626e-13	Ctsh	3.50578e-09	0.285665	0.901	0.905	7.43295e-05	Cbr4	0.00137773	0.478434	0.353	0.11	1	Was	1.33822e-05
Sypl	9.26269e-14	-0.545368	0.13	0.494	1.96388e-09	Ndufa7	6.97746e-06	-1.11631	0.368	0.835	0.147936	Vps37a	4.62188e-16	-0.284764	0.093	0.428	9.7993e-12	Med13	0.000378443	-0.629553	0.161	0.512	1	Ifi35	4.12307e-05	-0.294991	0.058	0.529	0.874173	Nsmce3	5.86517e-18	-0.33783	0.046	0.22	1.24353e-13	Stab1	5.15259e-09	-0.329963	0.632	0.744	0.000109245	Fcrls	0.00139346	-0.600639	0.941	0.999	1	Jak1	1.61994e-05
Prex2	9.97974e-14	-0.58286	0.316	0.772	2.11591e-09	Prdx2	7.87973e-06	-0.825455	0.211	0.683	0.167066	Emp2	4.77311e-16	-0.605326	0.096	0.434	1.01199e-11	Ypel3	0.000384914	-0.635228	0.258	0.651	1	Eif5	4.30895e-05	-0.864061	0.231	0.882	0.913584	Tceal1	6.18733e-18	-0.252881	0.023	0.149	1.31184e-13	H2-D1	5.76929e-09	0.372777	0.823	0.801	0.000122321	Arl4c	0.00143516	0.948116	0.882	0.773	1	Cd34	1.84568e-05
Arxes1	1.04063e-13	-0.366158	0.093	0.436	2.20634e-09	Map1b	1.05314e-05	-1.28237	0.132	0.591	0.223288	Mapkap1	5.75479e-16	-0.429962	0.105	0.457	1.22013e-11	Igf1r	0.000391103	-0.651336	0.032	0.279	1	Dusp2	4.97337e-05	-1.19286	0.038	0.412	1	Cep164	6.19627e-18	-0.331021	0.032	0.177	1.31373e-13	Lgals3bp	6.47247e-09	0.438598	0.59	0.478	0.000137229	Rpl5	0.00152206	-0.611611	0.765	0.949	1	mt-Atp6	2.38004e-05
Ddo	1.0679e-13	-0.318113	0.119	0.491	2.26416e-09	Lamtor2	1.14166e-05	-1.13622	0.105	0.549	0.242055	Rala	6.29011e-16	-0.323126	0.122	0.497	1.33363e-11	Cnot4	0.000400835	-0.491202	0.097	0.419	1	Kmt2a	5.15162e-05	-1.1638	0.135	0.647	1	Ctbp2	6.40794e-18	-0.43419	0.09	0.333	1.35861e-13	Cacna1d	7.39969e-09	0.351132	0.519	0.391	0.000156888	Fkbp1b	0.00161163	0.555422	0.118	0.017	1	Ddit4	2.63526e-05
Nav2	1.23356e-13	-0.400127	0.13	0.494	2.6154e-09	Nrgn	1.19144e-05	-1.1736	0.474	0.896	0.25261	Srp9	7.36601e-16	-0.289176	0.128	0.503	1.56174e-11	2700062C07Rik	0.000414337	-0.597808	0.016	0.233	1	Vma21	5.54908e-05	-0.576029	0.077	0.529	1	2610037D02Rik	7.96836e-18	-0.402148	0.041	0.206	1.68945e-13	Fyb	7.93906e-09	0.302992	0.85	0.86	0.000168324	Dmtn	0.00161321	0.401372	0.176	0.035	1	Cd68	3.0934e-05
E130114P18Rik	1.51496e-13	-0.476659	0.067	0.38	3.21202e-09	Atp5d	1.27234e-05	-1.02392	0.211	0.695	0.269762	Edf1	7.41494e-16	-0.505748	0.204	0.636	1.57212e-11	Zfp771	0.000418874	-0.536192	0.065	0.326	1	Heg1	5.56333e-05	-1.37174	0.135	0.647	1	Actg1	1.00113e-17	-0.706481	0.424	0.872	2.12261e-13	Npc2	1.41339e-08	0.303818	0.906	0.909	0.000299668	Rnf10	0.00161704	-0.871518	0.059	0.438	1	Ankrd11	3.14585e-05
Fabp7	1.57735e-13	-0.67868	0.259	0.684	3.34429e-09	Zfhx3	1.33863e-05	1.44394	0.553	0.232	0.283817	Atp2b1	8.90851e-16	-0.537073	0.277	0.763	1.88878e-11	Khdrbs1	0.000420494	-0.671695	0.29	0.721	1	Depdc5	6.02085e-05	-0.464915	0	0.294	1	B3gnt2	1.18328e-17	-0.337883	0.087	0.326	2.50879e-13	Tubb5	1.94551e-08	-0.283321	0.655	0.774	0.000412487	Dis3	0.00165057	0.577145	0.353	0.115	1	Mtss1	3.62231e-05
Ndufs8	1.66176e-13	-0.341605	0.104	0.442	3.52326e-09	Rps28	1.34062e-05	0.584691	0.947	0.994	0.284239	Lmo7	9.3786e-16	-0.436923	0.099	0.434	1.98845e-11	Akap9	0.000420802	-0.47193	0.161	0.535	1	Oaz2	6.02085e-05	-0.865071	0	0.294	1	Susd3	1.4977e-17	-0.560365	0.271	0.702	3.17542e-13	Crybb1	1.98488e-08	0.35999	0.799	0.757	0.000420833	Hsd17b11	0.00171607	-0.913993	0.294	0.635	1	2510009E07Rik	3.6641e-05
Pigs	1.73486e-13	-0.25145	0.083	0.421	3.67825e-09	Aplp1	1.37564e-05	-0.977656	0.132	0.585	0.291663	Brk1	1.00874e-15	-0.40026	0.166	0.566	2.13874e-11	Rnf138	0.000436496	-0.617852	0.048	0.302	1	Tmcc3	6.02085e-05	-0.648802	0	0.294	1	Zfp68	1.51691e-17	-0.366619	0.054	0.241	3.21615e-13	Selenow	4.56094e-08	-0.259657	0.212	0.317	0.000967011	Galnt6	0.00175971	0.319048	0.118	0.017	1	Ctsz	3.92487e-05
Tst	2.15749e-13	-0.394671	0.218	0.649	4.57431e-09	Mpc1	1.4427e-05	-0.987102	0.342	0.829	0.305881	Ctsc	1.21678e-15	-0.582837	0.09	0.405	2.57982e-11	Gmfb	0.000449128	-0.251228	0.065	0.349	1	Stxbp6	6.02085e-05	-0.718121	0	0.294	1	Lsm6	1.63369e-17	-0.343236	0.111	0.383	3.46375e-13	Siglece	5.09741e-08	-0.260322	0.33	0.465	0.00108075	Wasf2	0.00192202	-0.68406	0.706	0.969	1	Cyba	3.97116e-05
Tmem229a	2.19811e-13	-0.43829	0.212	0.652	4.66044e-09	Rpl13	1.47873e-05	-0.637223	0.921	0.988	0.313519	Lamtor2	1.22986e-15	-0.347768	0.099	0.434	2.60755e-11	Ptn	0.000454871	-0.560666	0	0.186	1	Peg13	6.02085e-05	-0.510559	0	0.294	1	Bet1l	1.6475e-17	-0.288975	0.054	0.241	3.49302e-13	Cadm1	5.24656e-08	0.399341	0.641	0.545	0.00111238	Tsr2	0.00197731	0.361972	0.235	0.057	1	Srrm2	3.98591e-05
1810037I17Rik	2.3487e-13	-0.347052	0.166	0.544	4.97971e-09	Acsbg1	1.62906e-05	-1.03761	0.053	0.47	0.345393	Dcaf8	1.29107e-15	-0.309642	0.166	0.572	2.73733e-11	Mtmr9	0.000454871	-0.357802	0	0.186	1	Bop1	6.02085e-05	-0.488159	0	0.294	1	Mpc2	2.03688e-17	-0.473547	0.092	0.333	4.3186e-13	Fscn1	9.01103e-08	-0.307296	0.706	0.778	0.00191052	Vwa5a	0.00200253	-0.86862	0.118	0.508	1	AC160336.1	4.31819e-05
Npas3	2.37753e-13	-0.402174	0.285	0.751	5.04085e-09	Eif1	1.75167e-05	-0.747551	0.526	0.939	0.371388	Ndufb9	1.33869e-15	-0.473996	0.187	0.613	2.83829e-11	Zbtb37	0.000461957	-0.357083	0.032	0.279	1	Zeb1	6.02085e-05	-0.613344	0	0.294	1	Ndufb11	2.15555e-17	-0.445273	0.111	0.376	4.5702e-13	Dynll1	1.3703e-07	-0.292976	0.375	0.512	0.0029053	Mindy2	0.00204035	-0.943792	0.235	0.601	1	Ctsb	4.38299e-05
Mettl7a1	2.40236e-13	-0.526814	0.088	0.415	5.09348e-09	Rps29	1.77259e-05	0.429858	1	1	0.375825	Mpc1	1.64146e-15	-0.341751	0.114	0.462	3.48023e-11	Mkrn2	0.000475841	-0.441859	0.016	0.233	1	R3hcc1l	6.02085e-05	-0.466194	0	0.294	1	Atp5g1	2.27014e-17	-0.31964	0.13	0.426	4.81315e-13	Cd52	1.56936e-07	0.411147	0.727	0.681	0.00332737	Numa1	0.00208863	-0.824495	0.294	0.695	1	Sft2d1	4.56687e-05
Prdx2	2.72881e-13	-0.382885	0.233	0.684	5.78562e-09	Ndufs5	1.77909e-05	-0.9265	0.263	0.823	0.377202	Atp5d	2.10964e-15	-0.369128	0.175	0.601	4.47285e-11	Zfp281	0.000481454	-0.416447	0.032	0.279	1	Entpd1	6.36402e-05	-1.38837	0.058	0.471	1	Gmfg	2.6907e-17	-0.263878	0.099	0.355	5.70483e-13	Cd63	2.21862e-07	0.366766	0.811	0.778	0.00470391	Zfp128	0.00218957	0.452946	0.176	0.035	1	Cd9	4.58096e-05
Ran	3.03441e-13	-0.577741	0.052	0.345	6.43355e-09	Uqcrfs1	1.83161e-05	-1.01562	0.105	0.53	0.388338	Dctn3	2.31631e-15	-0.262703	0.09	0.416	4.91104e-11	Mrpl2	0.000481454	-0.404438	0.032	0.279	1	Fbh1	6.73402e-05	-0.740345	0.038	0.412	1	Ccnd1	2.86492e-17	-0.489487	0.128	0.411	6.07421e-13	Ccl6	2.86331e-07	0.396978	0.586	0.501	0.0060708	Ubl3	0.00227718	-0.816011	0.412	0.812	1	Rpl38	4.74333e-05
Cnpy2	3.17934e-13	-0.276173	0.098	0.43	6.74083e-09	Ndufc2	2.02866e-05	-0.846055	0.289	0.768	0.430117	9930111J21Rik2	2.36635e-15	-0.512096	0.195	0.613	5.01713e-11	Ctnnd1	0.000500907	-0.502998	0.065	0.349	1	Trim35	6.87258e-05	-0.552558	0.135	0.706	1	Ckb	3.851e-17	-0.66344	0.373	0.794	8.1649e-13	Junb	3.35841e-07	0.394942	0.627	0.548	0.0071205	Tpt1	0.00246961	-0.575832	0.882	0.998	1	Cd63	4.97626e-05
Rbm4b	3.24277e-13	-0.406645	0.088	0.404	6.87531e-09	P2ry12	2.11715e-05	1.07563	0.5	0.152	0.448879	Cisd2	3.01796e-15	-0.351204	0.122	0.48	6.39868e-11	Uvrag	0.000500929	-0.630082	0.21	0.581	1	Vps37a	6.9779e-05	-0.750649	0.058	0.471	1	Tmed3	4.87128e-17	-0.437775	0.139	0.44	1.03281e-12	Arglu1	6.86501e-07	0.297948	0.843	0.841	0.0145552	Csf2ra	0.00248426	1.02852	0.647	0.342	1	Rpl36a	5.2066e-05
Vgll4	3.31098e-13	-0.459626	0.083	0.395	7.01993e-09	Zfp365	2.32584e-05	-0.88386	0.263	0.762	0.493125	Anxa5	3.07564e-15	-0.588614	0.187	0.59	6.52097e-11	Vezf1	0.00050268	-0.680936	0.081	0.372	1	Cnot6	6.9779e-05	-0.982835	0.058	0.471	1	Mpc1	5.25896e-17	-0.580194	0.212	0.582	1.115e-12	Dock8	9.48716e-07	-0.266706	0.699	0.797	0.0201147	Tasor	0.00251435	-0.867457	0.412	0.694	1	Usp8	5.77364e-05
A930005H10Rik	3.34022e-13	-0.403258	0.104	0.444	7.08194e-09	Pnkd	2.50241e-05	-1.10548	0.079	0.476	0.530561	Acbd5	3.33642e-15	-0.425425	0.12	0.468	7.07388e-11	Cntrl	0.000537074	-0.484131	0.113	0.442	1	Mfsd10	7.49672e-05	-0.722892	0.019	0.353	1	Dynlt3	5.55187e-17	-0.348591	0.053	0.234	1.17711e-12	Lag3	1.04522e-06	0.321776	0.8	0.763	0.0221608	Spty2d1	0.00258758	-0.850147	0	0.364	1	Rapgef5	8.40581e-05
Ramp1	3.97572e-13	-0.569758	0.363	0.816	8.42931e-09	Stx1b	2.65806e-05	-1.27973	0.079	0.451	0.563562	Bcap31	3.41655e-15	-0.326845	0.12	0.474	7.24378e-11	Actb	0.000546328	0.56016	1	1	1	Inpp5f	8.21961e-05	-0.950197	0.038	0.412	1	Rabac1	6.66837e-17	-0.475227	0.226	0.617	1.41383e-12	Glrp1	2.65226e-06	0.338795	0.402	0.307	0.0562332	Gm43221	0.00259084	0.958869	0.471	0.226	1	Mrpl22	8.76865e-05
Chpt1	4.70378e-13	-0.509811	0.363	0.81	9.97295e-09	Hmgcs1	2.825e-05	-0.781153	0.132	0.579	0.598957	Smad4	3.5031e-15	-0.263376	0.16	0.578	7.42728e-11	Pf4	0.00055865	-1.75487	0.113	0.395	1	Parp3	8.21961e-05	-0.718612	0.038	0.412	1	Jund	8.01698e-17	-0.552353	0.185	0.525	1.69976e-12	A830008E24Rik	3.18287e-06	0.324507	0.389	0.294	0.0674832	mt-Nd2	0.00270349	-1.04354	0.647	0.831	1	Lpin2	9.54517e-05
Tmem205	4.99781e-13	-0.345519	0.083	0.398	1.05964e-08	Pkig	3.10101e-05	-1.07333	0.079	0.476	0.657476	Gm9946	3.80322e-15	-0.540922	0.038	0.283	8.06358e-11	Rps21	0.000559688	0.555676	1	1	1	Bmf	8.37756e-05	-0.720047	0.058	0.471	1	Tmem223	8.11276e-17	-0.357186	0.07	0.277	1.72007e-12	Tmem258	3.50938e-06	-0.265389	0.449	0.558	0.0744058	Erbin	0.00272281	-0.880803	0.118	0.535	1	Rhob	0.000106577
Tmem33	5.58217e-13	-0.496178	0.114	0.456	1.18353e-08	Serf2	3.32374e-05	-0.707501	0.658	0.939	0.704699	Dlgap4	3.99464e-15	-0.255249	0.07	0.364	8.46943e-11	Atrx	0.000599854	-0.570127	0.452	0.814	1	Coq10b	9.17313e-05	-0.879145	0.058	0.471	1	Rab20	9.87913e-17	-0.32357	0.034	0.177	2.09457e-12	Jun	4.16029e-06	0.421802	0.594	0.529	0.0882065	Selenop	0.00288313	-0.576662	0.882	0.999	1	Clint1	0.00010918
Smpd1	6.39533e-13	-0.400305	0.098	0.418	1.35594e-08	Golga7	3.4405e-05	-1.16417	0.026	0.384	0.729455	Ndufa13	5.16057e-15	-0.443646	0.21	0.642	1.09414e-10	Klhl24	0.000609571	-0.297274	0.21	0.605	1	Krr1	9.27782e-05	-0.78733	0.077	0.529	1	Tmem208	1.03748e-16	-0.258934	0.118	0.397	2.19966e-12	H2-DMa	5.76182e-06	0.313178	0.687	0.639	0.122162	2900097C17Rik	0.0029376	-0.805356	0.176	0.499	1	Gm17066	0.000149733
Hacd3	6.48895e-13	-0.356413	0.254	0.705	1.37579e-08	Gabrb1	3.50177e-05	-1.09584	0.079	0.476	0.742444	Atp6v0b	5.37513e-15	-0.661571	0.257	0.699	1.13964e-10	Acbd3	0.000609952	-0.341257	0.113	0.442	1	Gab2	9.35301e-05	-0.896253	0.019	0.353	1	AY036118	1.30182e-16	-0.900799	0.392	0.745	2.76011e-12	Jup	6.59704e-06	-0.269616	0.207	0.304	0.13987	Prex1	0.00299851	-0.747374	0.353	0.768	1	Bcor	0.000153204
Atxn7l3b	6.50289e-13	-0.384814	0.223	0.652	1.37874e-08	Dbi	3.5774e-05	-0.699502	0.921	0.982	0.75848	H2-T23	5.37838e-15	-0.446817	0.204	0.63	1.14032e-10	Rasgrp3	0.000612202	-0.493643	0.097	0.395	1	Elf4	9.44721e-05	-0.666999	0.135	0.647	1	Sec61b	2.10694e-16	-0.34433	0.151	0.468	4.46713e-12	Ccl9	7.02839e-06	0.281908	0.601	0.509	0.149016	Ptchd1	0.00302878	0.257824	0.118	0.019	1	Ndufb9	0.000154457
Slc35a2	7.38017e-13	-0.417128	0.062	0.368	1.56474e-08	Dad1	3.8615e-05	-0.820596	0.132	0.555	0.818716	Ube2m	5.67774e-15	-0.297475	0.117	0.468	1.20379e-10	Usp24	0.000623393	-0.680396	0.097	0.372	1	Pik3ap1	9.9177e-05	-1.04578	0.192	0.765	1	Psmb4	2.35767e-16	-0.272106	0.085	0.312	4.99873e-12	Hist1h2ac	8.04729e-06	0.32824	0.11	0.046	0.170619	Kbtbd12	0.00317772	0.46227	0.118	0.019	1	Srgap2	0.000155868
Gas1	8.84753e-13	-0.567915	0.119	0.45	1.87585e-08	Map1lc3b	4.3066e-05	-0.804678	0.158	0.591	0.913085	Pwwp2a	6.59727e-15	-0.474343	0.102	0.428	1.39875e-10	Sypl	0.00063632	-0.578673	0.145	0.465	1	Ryr1	0.000100397	-0.761275	0.058	0.471	1	Fkbp2	2.40736e-16	-0.41813	0.155	0.468	5.10407e-12	Gpx1	8.13697e-06	-0.276011	0.655	0.767	0.17252	Pias1	0.00320013	-0.827334	0.118	0.492	1	Kat6a	0.000165247
C030005K06Rik	9.92037e-13	-0.359006	0.161	0.547	2.10332e-08	Cldnd1	4.66846e-05	-1.21283	0.026	0.36	0.989807	Klf12	6.72143e-15	-0.291807	0.108	0.451	1.42508e-10	Nr3c1	0.00065314	-0.637254	0.226	0.581	1	Brd1	0.000100832	-0.799332	0.115	0.588	1	Atp5h	2.45904e-16	-0.462618	0.2	0.553	5.21366e-12	Comtd1	1.27162e-05	-0.251202	0.3	0.406	0.269608	mt-Nd4l	0.00327149	-0.75073	0.235	0.642	1	Lypla2	0.00018181
Kcnd2	1.04728e-12	-0.357973	0.119	0.462	2.22044e-08	Scp2	4.7884e-05	-0.745819	0.211	0.677	1	Ccnd1	7.20974e-15	-0.505028	0.09	0.393	1.52861e-10	Phactr2	0.000694031	-0.504534	0.048	0.302	1	Supt6	0.00010177	-0.647379	0.135	0.647	1	Vma21	2.67417e-16	-0.321484	0.068	0.27	5.66978e-12	Ifi27	1.35288e-05	0.325446	0.496	0.419	0.286838	Clstn1	0.00331127	-0.84132	0.118	0.471	1	Rpl41	0.000183018
Chn1	1.19155e-12	-0.453338	0.078	0.395	2.52632e-08	Cox5b	4.9384e-05	-0.845348	0.737	0.97	1	Ostc	7.43504e-15	-0.28711	0.096	0.422	1.57638e-10	Mapk3	0.000694562	-0.501201	0.194	0.558	1	Rap2c	0.000108947	-0.722008	0.115	0.588	1	Arf5	3.03227e-16	-0.349075	0.16	0.482	6.42901e-12	Zfp36	1.70848e-05	0.320226	0.406	0.323	0.362233	mt-Nd3	0.00332575	-0.913357	0.294	0.66	1	Csf3r	0.000187946
Cyp7b1	1.44273e-12	-0.339677	0.135	0.477	3.05887e-08	1110008P14Rik	4.99604e-05	-1.15165	0.158	0.567	1	Ndufb6	8.56221e-15	-0.458385	0.061	0.335	1.81536e-10	Zfp703	0.000703254	-0.500353	0.032	0.256	1	Wdr44	0.000109768	-0.670974	0.077	0.529	1	Atp5j2	3.14691e-16	-0.265807	0.196	0.567	6.67209e-12	Gbp7	2.31629e-05	-0.250336	0.277	0.376	0.491101	Ptpn18	0.00336912	0.58216	0.882	0.849	1	Rpl37a	0.000202608
C1qa	1.65615e-12	1.0205	0.321	0.076	3.51137e-08	Cox5a	5.15099e-05	-0.694665	0.316	0.768	1	Itch	8.79059e-15	-0.394901	0.178	0.584	1.86378e-10	Ube2v2	0.000722747	-0.556969	0.081	0.349	1	Sike1	0.000109831	-0.666096	0.058	0.471	1	Sys1	3.5447e-16	-0.280063	0.103	0.355	7.51547e-12	Itpr2	2.72638e-05	-0.28575	0.6	0.698	0.578046	2510046G10Rik	0.00351059	0.511374	0.176	0.038	1	Chd9	0.000211185
Ndufb8	1.69066e-12	-0.283763	0.197	0.585	3.58454e-08	Gpr34	5.22533e-05	1.11559	0.474	0.159	1	Meaf6	1.09863e-14	-0.432763	0.041	0.283	2.32932e-10	Bet1l	0.000733029	-0.534164	0.032	0.256	1	Egln1	0.000110398	-0.761186	0.038	0.412	1	Tjp1	3.73072e-16	-0.441431	0.206	0.574	7.90987e-12	H2-K1	3.6055e-05	0.280311	0.791	0.786	0.764438	Was	0.0035402	-0.449143	0.176	0.54	1	Actg1	0.000211902
Emc3	1.91033e-12	-0.261588	0.207	0.632	4.05029e-08	Cyb5a	5.30953e-05	-0.848472	0.105	0.5	1	Ing4	1.31599e-14	-0.262809	0.061	0.329	2.79016e-10	Ctsd	0.000736689	1.73769	0.613	0.302	1	Trim24	0.000116376	-0.636417	0.019	0.353	1	Lrpap1	3.88712e-16	-0.291972	0.133	0.426	8.24147e-12	Prune2	4.50086e-05	0.256289	0.296	0.205	0.954273	Camk2d	0.00354166	-0.707468	0.412	0.769	1	BC028528	0.000212192
Cdc42ep4	1.92161e-12	-0.327848	0.036	0.307	4.0742e-08	Ly86	6.20711e-05	1.42846	0.447	0.165	1	Lrrfip1	1.36699e-14	-0.433308	0.087	0.387	2.89829e-10	Glcci1	0.000763971	-0.550735	0.032	0.256	1	Fech	0.000116376	-0.620077	0.019	0.353	1	Ndufa8	4.75466e-16	-0.270369	0.08	0.298	1.00808e-11	Cat	5.37506e-05	-0.267194	0.213	0.302	1	Egln2	0.0036271	0.576284	0.471	0.207	1	mt-Cytb	0.000213629
Adgrb3	2.02554e-12	-0.545139	0.264	0.702	4.29455e-08	Ndufs2	6.20742e-05	-1.01507	0.026	0.354	1	Abcf2	1.69482e-14	-0.399447	0.023	0.237	3.59336e-10	Pcmtd1	0.000792847	-0.251239	0.145	0.488	1	Tut4	0.00012538	-0.79261	0.096	0.529	1	Slc50a1	5.00346e-16	-0.492543	0.097	0.333	1.06083e-11	Lyz2	6.008e-05	0.256829	0.617	0.522	1	Psmg1	0.00365592	0.398535	0.235	0.066	1	Sult1a1	0.000219291
D130040H23Rik	2.07394e-12	-0.421182	0.135	0.48	4.39716e-08	Etnk1	7.56798e-05	-0.86925	0	0.317	1	Iigp1	1.70177e-14	-0.572831	0.093	0.399	3.60808e-10	Afdn	0.000810249	-0.542242	0.065	0.326	1	Fam20b	0.000129683	-0.653566	0.019	0.353	1	Selenow	5.61321e-16	-0.331015	0.103	0.34	1.19011e-11	AU020206	7.87164e-05	0.324726	0.411	0.34	1	Adsl	0.00371627	1.01081	0.294	0.103	1	Nsd3	0.000261445
Chl1	2.32064e-12	-0.460826	0.062	0.354	4.92022e-08	Ttc9b	8.00868e-05	-1.02963	0.105	0.494	1	Acadl	1.80801e-14	-0.346583	0.155	0.538	3.83335e-10	Ppp1r10	0.000829491	-0.628222	0.081	0.349	1	Dbndd2	0.000129683	-0.538996	0.019	0.353	1	Ndufa4	6.47793e-16	-0.278679	0.184	0.532	1.37345e-11	Cirbp	0.000110825	0.306775	0.553	0.501	1	Armc6	0.00377524	0.381009	0.118	0.02	1	Tnfrsf13b	0.000273191
Lcat	2.44464e-12	-0.285569	0.176	0.564	5.18312e-08	Grm3	8.39881e-05	-0.694211	0.053	0.396	1	Erp29	1.81222e-14	-0.533348	0.175	0.549	3.84227e-10	Desi2	0.000829525	-0.519124	0.032	0.256	1	Ssh2	0.000135161	-1.04968	0.519	1	1	Rpl39	7.95542e-16	0.932955	0.884	0.887	1.68671e-11	Hist1h1e	0.000122852	0.382099	0.45	0.387	1	Eri2	0.00379243	0.539723	0.235	0.065	1	Zbtb18	0.000293033
Yif1b	2.53246e-12	-0.473085	0.026	0.278	5.36932e-08	Atp5l	8.5141e-05	-0.867885	0.579	0.939	1	Ubxn1	2.05315e-14	-0.444514	0.187	0.59	4.3531e-10	Setd5	0.000850231	-0.57636	0.177	0.535	1	Rbm28	0.000136626	-1.04067	0.135	0.647	1	Akirin2	9.37923e-16	-0.393164	0.211	0.582	1.98859e-11	Apoe	0.000154967	0.779667	0.614	0.624	1	Epop	0.00384908	0.405437	0.118	0.02	1	Cpe	0.000309239
Bcap31	2.65206e-12	-0.387153	0.14	0.488	5.6229e-08	Trappc6b	8.52863e-05	-1.03724	0.053	0.402	1	Herpud2	2.06367e-14	-0.440823	0.064	0.341	4.37539e-10	Ndufaf4	0.000858912	-0.426953	0.016	0.209	1	Senp6	0.000136909	-0.611588	0.173	0.765	1	Gtpbp2	1.09005e-15	-0.287012	0.114	0.376	2.31112e-11	Lat2	0.000202116	0.275068	0.493	0.423	1	Pcmtd1	0.00392773	-0.488379	0.176	0.551	1	P4ha1	0.000334969
Pik3ip1	2.73948e-12	-0.299436	0.197	0.599	5.80824e-08	Sh3bgrl	8.80727e-05	-0.980799	0.079	0.445	1	Irf8	2.08448e-14	-0.687977	0.05	0.301	4.41952e-10	Dohh	0.000864225	-0.401222	0.032	0.256	1	Slc9a8	0.000143403	-0.62432	0.058	0.471	1	Btf3	1.11363e-15	-0.409661	0.216	0.589	2.36113e-11	Cd83	0.000343256	0.309225	0.37	0.296	1	Zdhhc8	0.00396829	0.724831	0.353	0.136	1	Zfp36l2	0.000347898
[truncated: 3,209 more rows]
[truncated: 88 more columns]

## Sheet: Male Inpp5d HET DEGs
A1						A2						B						En						Er						Lep						Ma1						Ma2						Ma3
[truncated: 3,094 more rows]
[truncated: 100 more columns]

## Sheet: Male Inpp5d KO DEGs
A1						A2						B						En						Er						Lep						Ma1						Ma2						Ma3
[truncated: 4,593 more rows]
[truncated: 100 more columns]
