# Supplementary material for: Loss of Inpp5d has disease‐relevant and sex‐specific effects on glial transcriptomes
Source: Alzheimers Dement. 2024 Jun 26;20(8):5311–23. doi: 10.1002/alz.13901 (PMC11350029; doi:10.1002/alz.13901)
Supplement: Supplementary file 14 — Supporting information [file ALZ-20-5311-s002.xlsx]

## Sheet: Legend
Supplementary Table 5 - DEG GO and KEGG results
Enrichment analysis of significantly (p_val_adj<0.05) differentially expressed genes between female and male heterozygous (HET) and homozygous (KO) Inpp5d knockout mice and wildtype (WT) littermates, using GO and KEGG ontologies in gprofiler2
Column	Value
p_value	FDR-corrected p-value
term_size	number of genes in ontology
query_size	number of DEGs used to perform incremental enrichment testing
intersection_size	number of DEGs annotated to the ontological term
precision	the proportion of genes in the input list that are annotated to the function (defined as intersection_size/query_size)
recall	the proportion of functionally annotated genes that the query recovers (defined as intersection_size/term_size)
term_id	unique term identifier
source	the abbreviation of the data source for the term
term_name	the short name of the function
effective_domain_size	the total number of genes “in the universe” used for the hypergeometric test
source_order	numeric order for the term within its data source

## Sheet: Female HET DEG GO Terms
A1											A2											En											M2											M2
p_value	term_size	query_size	intersection_size	precision	recall	term_id	source	term_name	effective_domain_size	source_order	p_value	term_size	query_size	intersection_size	precision	recall	term_id	source	term_name	effective_domain_size	source_order	p_value	term_size	query_size	intersection_size	precision	recall	term_id	source	term_name	effective_domain_size	source_order	p_value	term_size	query_size	intersection_size	precision	recall	term_id	source	term_name	effective_domain_size	source_order	p_value	term_size	query_size	intersection_size	precision	recall
0.00461044	588	25	6	0.24	0.0102041	GO:2000147	GO:BP	positive regulation of cell motility	27543	29371	0.00473805	9	1	1	1	0.111111	GO:0007603	GO:BP	phototransduction, visible light	27543	3464	0.00133399	350	8	4	0.5	0.0114286	GO:0062197	GO:BP	cellular response to chemical stress	27543	18583	1.54721e-42	716	186	58	0.311828	0.0810056	GO:0006412	GO:BP	translation	27543	2402	2.70979e-16	5155	200	94	0.47	0.0182347
0.00461044	606	25	6	0.24	0.00990099	GO:0040017	GO:BP	positive regulation of locomotion	27543	11464	0.00473805	7	1	1	1	0.142857	GO:0016056	GO:BP	rhodopsin mediated signaling pathway	27543	5656	0.00386493	1	1	1	1	1	GO:1904592	GO:BP	positive regulation of protein refolding	27543	27547	4.68792e-42	739	186	58	0.311828	0.0784844	GO:0043043	GO:BP	peptide biosynthetic process	27543	12102	2.31722e-15	5996	197	99	0.502538	0.016511
0.00461044	606	25	6	0.24	0.00990099	GO:0051272	GO:BP	positive regulation of cellular component movement	27543	15721	0.0107922	31	1	1	1	0.0322581	GO:0007602	GO:BP	phototransduction	27543	3463	0.00386493	1	1	1	1	1	GO:1904764	GO:BP	chaperone-mediated autophagy translocation complex disassembly	27543	27706	1.33565e-38	857	186	58	0.311828	0.0676779	GO:0043604	GO:BP	amide biosynthetic process	27543	12433	6.66945e-13	6629	187	96	0.513369	0.0144818
0.00461044	560	25	6	0.24	0.0107143	GO:0030335	GO:BP	positive regulation of cell migration	27543	7814	0.0107922	41	1	1	1	0.0243902	GO:0009584	GO:BP	detection of visible light	27543	3961	0.00386493	1053	3	3	1	0.002849	GO:0043069	GO:BP	negative regulation of programmed cell death	27543	12126	1.98247e-38	910	186	59	0.317204	0.0648352	GO:0006518	GO:BP	peptide metabolic process	27543	2492	6.66945e-13	4607	180	76	0.422222	0.0164966
0.00903999	64	27	3	0.111111	0.046875	GO:0019646	GO:BP	aerobic electron transport chain	27543	6868	0.0111607	53	1	1	1	0.0188679	GO:0009583	GO:BP	detection of light stimulus	27543	3960	0.00386493	1123	5	4	0.8	0.00356189	GO:0014070	GO:BP	response to organic cyclic compound	27543	5183	2.14087e-33	1174	186	60	0.322581	0.0511073	GO:0034645	GO:BP	cellular macromolecule biosynthetic process	27543	10001	8.09182e-13	4762	180	77	0.427778	0.0161697
0.0121363	79	27	3	0.111111	0.0379747	GO:0042773	GO:BP	ATP synthesis coupled electron transport	27543	11944	0.0168464	128	1	1	1	0.0078125	GO:0009581	GO:BP	detection of external stimulus	27543	3958	0.00386493	3942	5	5	1	0.00126839	GO:0006950	GO:BP	response to stress	27543	2884	1.64854e-32	1170	186	59	0.317204	0.0504274	GO:0043603	GO:BP	cellular amide metabolic process	27543	12432	1.04524e-12	6297	180	90	0.5	0.0142925
0.0121363	77	27	3	0.111111	0.038961	GO:0042775	GO:BP	mitochondrial ATP synthesis coupled electron transport	27543	11946	0.0168464	127	1	1	1	0.00787402	GO:0009582	GO:BP	detection of abiotic stimulus	27543	3959	0.00386493	1280	5	4	0.8	0.003125	GO:0009628	GO:BP	response to abiotic stimulus	27543	3996	6.59009e-30	1659	186	65	0.349462	0.0391802	GO:1901566	GO:BP	organonitrogen compound biosynthetic process	27543	24855	1.69679e-12	6072	187	90	0.481283	0.0148221
0.0169956	480	6	3	0.5	0.00625	GO:0050808	GO:BP	synapse organization	27543	15337	0.0168464	108	1	1	1	0.00925926	GO:0071482	GO:BP	cellular response to light stimulus	27543	19503	0.00386493	1	1	1	1	1	GO:1990832	GO:BP	slow axonal transport	27543	29144	6.69749e-27	115	180	24	0.133333	0.208696	GO:0002181	GO:BP	cytoplasmic translation	27543	850	6.82491e-11	1507	207	42	0.202899	0.0278699
0.0188419	108	27	3	0.111111	0.0277778	GO:0022904	GO:BP	respiratory electron transport chain	27543	7616	0.020824	178	1	1	1	0.00561798	GO:0071478	GO:BP	cellular response to radiation	27543	19499	0.00386493	111	3	2	0.666667	0.018018	GO:0009408	GO:BP	response to heat	27543	3913	8.54538e-25	4774	186	97	0.521505	0.0203184	GO:0044271	GO:BP	cellular nitrogen compound biosynthetic process	27543	12706	1.92154e-10	3926	200	69	0.345	0.0175751
0.0188419	1629	16	6	0.375	0.00368324	GO:0043067	GO:BP	regulation of programmed cell death	27543	12124	0.0329908	316	1	1	1	0.00316456	GO:0009416	GO:BP	response to light stimulus	27543	3921	0.00386493	1030	3	3	1	0.00291262	GO:0043066	GO:BP	negative regulation of apoptotic process	27543	12123	5.88409e-24	4797	186	96	0.516129	0.0200125	GO:0009059	GO:BP	macromolecule biosynthetic process	27543	3662	1.92154e-10	12487	200	141	0.705	0.0112917
0.0188419	991	25	6	0.24	0.00605449	GO:2000145	GO:BP	regulation of cell motility	27543	29369	0.0329908	376	1	1	1	0.00265957	GO:0071214	GO:BP	cellular response to abiotic stimulus	27543	19249	0.00386493	661	8	4	0.5	0.00605144	GO:0080135	GO:BP	regulation of cellular response to stress	27543	20875	1.9658e-22	5770	186	103	0.553763	0.017851	GO:1901576	GO:BP	organic substance biosynthetic process	27543	24864	1.06377e-09	10393	188	118	0.62766	0.0113538
0.0188419	932	25	6	0.24	0.00643777	GO:0030334	GO:BP	regulation of cell migration	27543	7813	0.0329908	376	1	1	1	0.00265957	GO:0104004	GO:BP	cellular response to environmental stimulus	27543	22485	0.00386493	281	8	3	0.375	0.0106762	GO:0034599	GO:BP	cellular response to oxidative stress	27543	9974	3.0642e-22	4958	189	96	0.507937	0.0193626	GO:0044267	GO:BP	cellular protein metabolic process	27543	12703	1.26884e-09	2849	208	57	0.274038	0.020007
0.0188419	1597	16	6	0.375	0.00375704	GO:0042981	GO:BP	regulation of apoptotic process	27543	12064	0.0368515	455	1	1	1	0.0021978	GO:0009314	GO:BP	response to radiation	27543	3894	0.0039804	1866	8	5	0.625	0.00267953	GO:0033554	GO:BP	cellular response to stress	27543	9518	7.39526e-22	5876	186	103	0.553763	0.0175289	GO:0009058	GO:BP	biosynthetic process	27543	3661	1.72458e-09	4533	200	73	0.365	0.0161041
0.0188419	4	1	1	1	0.25	GO:0150111	GO:BP	regulation of transepithelial transport	27543	23287	0.0462773	221	1	1	1	0.00452489	GO:0005085	GO:MF	guanyl-nucleotide exchange factor activity	25412	1599	0.00407299	105	4	2	0.5	0.0190476	GO:0070301	GO:BP	cellular response to hydrogen peroxide	27543	18781	1.28832e-21	5701	186	101	0.543011	0.0177162	GO:0044249	GO:BP	cellular biosynthetic process	27543	12692	2.13073e-09	1165	182	32	0.175824	0.0274678
0.0188419	28	20	2	0.1	0.0714286	GO:0006120	GO:BP	mitochondrial electron transport, NADH to ubiquinone	27543	2148	0.0462773	441	1	1	1	0.00226757	GO:0030695	GO:MF	GTPase regulator activity	25412	4929	0.00407299	3	1	1	1	0.333333	GO:0010045	GO:BP	response to nickel cation	27543	4319	2.41731e-18	6512	186	103	0.553763	0.015817	GO:1901564	GO:BP	organonitrogen compound metabolic process	27543	24853	2.74279e-09	6186	200	88	0.44	0.0142257
0.0200926	124	27	3	0.111111	0.0241935	GO:0006119	GO:BP	oxidative phosphorylation	27543	2147	0.0462773	441	1	1	1	0.00226757	GO:0060589	GO:MF	nucleoside-triphosphatase regulator activity	25412	9580	0.00407299	3	1	1	1	0.333333	GO:0061740	GO:BP	protein targeting to lysosome involved in chaperone-mediated autophagy	27543	18351	2.80405e-18	5623	186	95	0.510753	0.0168949	GO:0019538	GO:BP	protein metabolic process	27543	6769	3.47699e-09	6788	197	92	0.467005	0.0135533
0.0200926	7	1	1	1	0.142857	GO:1902396	GO:BP	protein localization to bicellular tight junction	27543	25618												0.00407299	168	3	2	0.666667	0.0119048	GO:0006457	GO:BP	protein folding	27543	2437	7.92409e-18	5820	186	96	0.516129	0.0164948	GO:0044260	GO:BP	cellular macromolecule metabolic process	27543	12699	3.74745e-09	5045	200	77	0.385	0.0152626
0.0201844	58	13	2	0.153846	0.0344828	GO:0090303	GO:BP	positive regulation of wound healing	27543	21314												0.00407299	3	1	1	1	0.333333	GO:0097214	GO:BP	positive regulation of lysosomal membrane permeability	27543	21710	5.27908e-13	9118	186	114	0.612903	0.0125027	GO:0034641	GO:BP	cellular nitrogen compound metabolic process	27543	9997	5.59162e-09	13329	200	143	0.715	0.0107285
0.0201844	150	25	3	0.12	0.02	GO:0051592	GO:BP	response to calcium ion	27543	15955												0.00407299	1180	3	3	1	0.00254237	GO:0060548	GO:BP	negative regulation of cell death	27543	17313	1.61588e-11	9258	186	112	0.602151	0.0120976	GO:0010467	GO:BP	gene expression	27543	4648	1.04994e-08	3942	182	61	0.335165	0.0154744
0.0201844	133	27	3	0.111111	0.0225564	GO:0022900	GO:BP	electron transport chain	27543	7615												0.00407299	1775	5	4	0.8	0.00225352	GO:0009719	GO:BP	response to endogenous stimulus	27543	4067	6.3959e-11	68	169	11	0.0650888	0.161765	GO:0042274	GO:BP	ribosomal small subunit biogenesis	27543	11646	1.16086e-08	14043	200	147	0.735	0.0104678
0.0201844	1077	25	6	0.24	0.00557103	GO:0051270	GO:BP	regulation of cellular component movement	27543	15719												0.00407299	3	1	1	1	0.333333	GO:0061738	GO:BP	late endosomal microautophagy	27543	18349	9.87592e-11	295	174	18	0.103448	0.0610169	GO:0042254	GO:BP	ribosome biogenesis	27543	11632	2.08347e-08	2516	200	49	0.245	0.0194754
0.0201844	1796	16	6	0.375	0.00334076	GO:0010941	GO:BP	regulation of cell death	27543	5062												0.00432331	4	1	1	1	0.25	GO:0061083	GO:BP	regulation of protein refolding	27543	17825	1.14722e-09	63	174	10	0.0574713	0.15873	GO:0042255	GO:BP	ribosome assembly	27543	11633	2.08347e-08	2854	207	54	0.26087	0.0189208
0.0201844	1039	25	6	0.24	0.00577478	GO:0040012	GO:BP	regulation of locomotion	27543	11459												0.00432331	4	1	1	1	0.25	GO:0097213	GO:BP	regulation of lysosomal membrane permeability	27543	21709	5.41673e-09	12531	186	129	0.693548	0.0102945	GO:0006807	GO:BP	nitrogen compound metabolic process	27543	2763	2.54752e-08	5971	170	74	0.435294	0.0123932
0.0203332	2264	29	9	0.310345	0.00397527	GO:0048584	GO:BP	positive regulation of response to stimulus	27543	14896												0.00432331	190	3	2	0.666667	0.0105263	GO:0009266	GO:BP	response to temperature stimulus	27543	3863	5.77594e-09	13166	186	133	0.715054	0.0101018	GO:0044237	GO:BP	cellular metabolic process	27543	12684	2.96899e-08	6103	183	79	0.431694	0.0129445
0.0203332	750	6	3	0.5	0.004	GO:0034330	GO:BP	cell junction organization	27543	9845												0.00432331	4	1	1	1	0.25	GO:1903334	GO:BP	positive regulation of protein folding	27543	26401	1.37227e-08	3787	169	56	0.331361	0.0147874	GO:0006996	GO:BP	organelle organization	27543	2920	3.98835e-08	1796	202	40	0.19802	0.0222717
0.0226555	1	13	1	0.0769231	1	GO:0044329	GO:BP	canonical Wnt signaling pathway involved in positive regulation of cell-cell adhesion	27543	12723												0.00432331	4	1	1	1	0.25	GO:0071211	GO:BP	protein targeting to vacuole involved in autophagy	27543	19247	1.7294e-08	373	190	18	0.0947368	0.0482574	GO:0140694	GO:BP	non-membrane-bounded organelle assembly	27543	23191	4.33608e-08	5797	183	76	0.415301	0.0131102
0.0226555	1	13	1	0.0769231	1	GO:0044330	GO:BP	canonical Wnt signaling pathway involved in positive regulation of wound healing	27543	12724												0.00443708	148	4	2	0.5	0.0135135	GO:0042542	GO:BP	response to hydrogen peroxide	27543	11813	7.43019e-08	13120	186	130	0.698925	0.00990854	GO:0044238	GO:BP	primary metabolic process	27543	12685	7.33524e-08	2898	200	52	0.26	0.0179434
0.0226555	1	13	1	0.0769231	1	GO:0044328	GO:BP	canonical Wnt signaling pathway involved in positive regulation of endothelial cell migration	27543	12722												0.00443708	2	3	1	0.333333	0.5	GO:1905258	GO:BP	regulation of nitrosative stress-induced intrinsic apoptotic signaling pathway	27543	28161	1.49597e-07	19	169	6	0.035503	0.315789	GO:0000028	GO:BP	ribosomal small subunit assembly	27543	15	8.6188e-08	726	182	23	0.126374	0.0316804
0.0256912	1973	16	6	0.375	0.00304105	GO:0006915	GO:BP	apoptotic process	27543	2855												0.00443708	698	5	3	0.6	0.00429799	GO:0071407	GO:BP	cellular response to organic cyclic compound	27543	19436	9.16532e-07	2456	169	40	0.236686	0.0162866	GO:0032268	GO:BP	regulation of cellular protein metabolic process	27543	8640	1.18783e-07	2881	204	52	0.254902	0.0180493
0.0256912	75	13	2	0.153846	0.0266667	GO:1903036	GO:BP	positive regulation of response to wounding	27543	26149												0.00443708	1597	3	3	1	0.00187852	GO:0042981	GO:BP	regulation of apoptotic process	27543	12064	1.00465e-06	212	170	12	0.0705882	0.0566038	GO:0006364	GO:BP	rRNA processing	27543	2361	1.2975e-07	4029	204	64	0.313725	0.0158848
0.0262769	981	31	6	0.193548	0.00611621	GO:0030163	GO:BP	protein catabolic process	27543	7720												0.00443708	6	1	1	1	0.166667	GO:0072318	GO:BP	clathrin coat disassembly	27543	20185	1.19693e-06	12692	186	124	0.666667	0.00976993	GO:0043170	GO:BP	macromolecule metabolic process	27543	12184	1.31767e-07	3104	208	55	0.264423	0.0177191
0.0262769	3	6	1	0.166667	0.333333	GO:0006624	GO:BP	vacuolar protein processing	27543	2596												0.00443708	440	8	3	0.375	0.00681818	GO:0006979	GO:BP	response to oxidative stress	27543	2908	1.3449e-06	755	157	20	0.127389	0.0264901	GO:0097435	GO:BP	supramolecular fiber organization	27543	21838	1.43012e-07	3750	185	57	0.308108	0.0152
0.0262769	179	27	3	0.111111	0.0167598	GO:0009060	GO:BP	aerobic respiration	27543	3663												0.00443708	1629	3	3	1	0.00184162	GO:0043067	GO:BP	regulation of programmed cell death	27543	12124	1.62907e-06	13	186	5	0.0268817	0.384615	GO:1904667	GO:BP	negative regulation of ubiquitin protein ligase activity	27543	27615	1.57232e-07	3453	200	57	0.285	0.0165074
0.0262769	2031	16	6	0.375	0.00295421	GO:0012501	GO:BP	programmed cell death	27543	5116												0.00443708	2	3	1	0.333333	0.5	GO:1905259	GO:BP	negative regulation of nitrosative stress-induced intrinsic apoptotic signaling pathway	27543	28162	1.62907e-06	71	174	8	0.045977	0.112676	GO:0042273	GO:BP	ribosomal large subunit biogenesis	27543	11645	1.58896e-07	2264	207	45	0.217391	0.0198763
0.0262769	2881	25	9	0.36	0.00312392	GO:0032879	GO:BP	regulation of localization	27543	9081												0.00443708	154	4	2	0.5	0.012987	GO:0034614	GO:BP	cellular response to reactive oxygen species	27543	9982	2.20689e-06	347	191	15	0.078534	0.0432277	GO:0048872	GO:BP	homeostasis of number of cells	27543	15161	1.65218e-07	3463	200	57	0.285	0.0164597
0.0262769	68	15	2	0.133333	0.0294118	GO:2000107	GO:BP	negative regulation of leukocyte apoptotic process	27543	29331												0.00443708	1	5	1	0.2	1	GO:0072749	GO:BP	cellular response to cytochalasin B	27543	20455	2.69087e-06	1574	169	30	0.177515	0.0190597	GO:0031399	GO:BP	regulation of protein modification process	27543	8297	2.73553e-07	7320	183	86	0.469945	0.0117486
0.0263764	20	1	1	1	0.05	GO:0098974	GO:BP	postsynaptic actin cytoskeleton organization	27543	22198												0.00443708	6	1	1	1	0.166667	GO:1990834	GO:BP	response to odorant	27543	29145	3.51769e-06	1440	146	26	0.178082	0.0180556	GO:0007010	GO:BP	cytoskeleton organization	27543	2933	2.91533e-07	1494	170	31	0.182353	0.0207497
0.0276179	59	20	2	0.1	0.0338983	GO:0010257	GO:BP	NADH dehydrogenase complex assembly	27543	4509												0.00443708	1	5	1	0.2	1	GO:1901328	GO:BP	response to cytochalasin B	27543	24635	3.61193e-06	222	186	12	0.0645161	0.0540541	GO:0031396	GO:BP	regulation of protein ubiquitination	27543	8294	2.9934e-07	1629	202	36	0.178218	0.0220994
0.0276179	209	6	2	0.333333	0.00956938	GO:0099173	GO:BP	postsynapse organization	27543	22297												0.0045507	5155	5	5	1	0.000969932	GO:0048523	GO:BP	negative regulation of cellular process	27543	14845	4.20252e-06	247	170	12	0.0705882	0.048583	GO:0016072	GO:BP	rRNA metabolic process	27543	5669	3.44676e-07	2781	200	49	0.245	0.0176196
0.0276179	22	1	1	1	0.0454545	GO:0099188	GO:BP	postsynaptic cytoskeleton organization	27543	22308												0.00468359	7	1	1	1	0.142857	GO:0097212	GO:BP	lysosomal membrane organization	27543	21708	4.22947e-06	14679	186	135	0.725806	0.00919681	GO:0008152	GO:BP	metabolic process	27543	3531	3.91139e-07	4678	200	68	0.34	0.0145361
0.0276179	59	20	2	0.1	0.0338983	GO:0032981	GO:BP	mitochondrial respiratory chain complex I assembly	27543	9169												0.00468359	7	1	1	1	0.142857	GO:0072319	GO:BP	vesicle uncoating	27543	20186	4.34944e-06	2631	169	40	0.236686	0.0152033	GO:0051246	GO:BP	regulation of protein metabolic process	27543	15701	3.951e-07	3908	170	54	0.317647	0.0138178
0.0278837	24	1	1	1	0.0416667	GO:0150105	GO:BP	protein localization to cell-cell junction	27543	23283												0.00468359	7	1	1	1	0.142857	GO:0044829	GO:BP	positive regulation by host of viral genome replication	27543	13018	4.93539e-06	14240	186	132	0.709677	0.00926966	GO:0071704	GO:BP	organic substance metabolic process	27543	19683	3.98564e-07	2127	204	42	0.205882	0.0197461
0.0294984	2	13	1	0.0769231	0.5	GO:1902068	GO:BP	regulation of sphingolipid mediated signaling pathway	27543	25322												0.00478298	1796	3	3	1	0.00167038	GO:0010941	GO:BP	regulation of cell death	27543	5062	6.99855e-06	6072	173	69	0.398844	0.0113636	GO:0048522	GO:BP	positive regulation of cellular process	27543	14844	4.38235e-07	1718	128	28	0.21875	0.016298
0.030763	2208	16	6	0.375	0.00271739	GO:0008219	GO:BP	cell death	27543	3560												0.00478298	2	4	1	0.25	0.5	GO:0097533	GO:BP	cellular stress response to acid chemical	27543	21874	1.18215e-05	3908	173	51	0.294798	0.0130502	GO:0009893	GO:BP	positive regulation of metabolic process	27543	4213	4.5116e-07	272	26	7	0.269231	0.0257353
0.030763	82	16	2	0.125	0.0243902	GO:0070373	GO:BP	negative regulation of ERK1 and ERK2 cascade	27543	18825												0.00478298	89	8	2	0.25	0.0224719	GO:1900407	GO:BP	regulation of cellular response to oxidative stress	27543	23742	1.32332e-05	254	186	12	0.0645161	0.0472441	GO:1903320	GO:BP	regulation of protein modification by small protein conjugation or removal	27543	26387	4.72243e-07	2670	204	48	0.235294	0.0179775
0.030763	29	1	1	1	0.0344828	GO:0070633	GO:BP	transepithelial transport	27543	18974												0.00478298	2	4	1	0.25	0.5	GO:0097532	GO:BP	stress response to acid chemical	27543	21873	1.75329e-05	984	186	23	0.123656	0.023374	GO:1902533	GO:BP	positive regulation of intracellular signal transduction	27543	25713	4.80417e-07	1608	200	35	0.175	0.0217662
0.0324294	107	13	2	0.153846	0.0186916	GO:0010595	GO:BP	positive regulation of endothelial cell migration	27543	4742												0.00478298	4	2	1	0.5	0.25	GO:0070236	GO:BP	negative regulation of activation-induced cell death of T cells	27543	18737	1.76048e-05	2539	164	37	0.22561	0.0145727	GO:0051172	GO:BP	negative regulation of nitrogen compound metabolic process	27543	15641	5.50973e-07	2539	169	41	0.242604	0.0161481
0.0358361	3	12	1	0.0833333	0.333333	GO:1903712	GO:BP	cysteine transmembrane transport	27543	26761												0.00503063	1317	8	4	0.5	0.00303721	GO:0080134	GO:BP	regulation of response to stress	27543	20874	2.38148e-05	4220	165	51	0.309091	0.0120853	GO:0009889	GO:BP	regulation of biosynthetic process	27543	4209	5.52564e-07	2840	200	49	0.245	0.0172535
0.0358361	4	9	1	0.111111	0.25	GO:0070236	GO:BP	negative regulation of activation-induced cell death of T cells	27543	18737												0.00507326	2539	5	4	0.8	0.00157542	GO:0051172	GO:BP	negative regulation of nitrogen compound metabolic process	27543	15641	2.47062e-05	552	170	16	0.0941176	0.0289855	GO:0034660	GO:BP	ncRNA metabolic process	27543	10010	5.52564e-07	3856	156	50	0.320513	0.0129668
0.0361865	7	8	1	0.125	0.142857	GO:0060437	GO:BP	lung growth	27543	17203												0.00507326	3	3	1	0.333333	0.333333	GO:1990442	GO:BP	intrinsic apoptotic signaling pathway in response to nitrosative stress	27543	28975	2.68799e-05	23	186	5	0.0268817	0.217391	GO:0051444	GO:BP	negative regulation of ubiquitin-protein transferase activity	27543	15844	5.52564e-07	1046	182	26	0.142857	0.0248566
0.0361865	65	1	1	1	0.0153846	GO:0150116	GO:BP	regulation of cell-substrate junction organization	27543	23289												0.00507326	10	1	1	1	0.1	GO:1903332	GO:BP	regulation of protein folding	27543	26399	2.68799e-05	2516	155	35	0.225806	0.013911	GO:0035556	GO:BP	intracellular signal transduction	27543	10463	5.91454e-07	4646	200	67	0.335	0.014421
0.0361865	4	12	1	0.0833333	0.25	GO:0042883	GO:BP	cysteine transport	27543	12019												0.00507326	98	8	2	0.25	0.0204082	GO:1902882	GO:BP	regulation of response to oxidative stress	27543	26005	2.70873e-05	868	169	20	0.118343	0.0230415	GO:0051338	GO:BP	regulation of transferase activity	27543	15778	6.05005e-07	3457	183	52	0.284153	0.0150419
0.0361865	75	25	2	0.08	0.0266667	GO:1901184	GO:BP	regulation of ERBB signaling pathway	27543	24503												0.00507326	2631	8	5	0.625	0.00190042	GO:0051246	GO:BP	regulation of protein metabolic process	27543	15701	2.72737e-05	6103	165	65	0.393939	0.0106505	GO:0031323	GO:BP	regulation of cellular metabolic process	27543	8255	6.44355e-07	3558	204	57	0.279412	0.0160202
0.0361865	67	28	2	0.0714286	0.0298507	GO:1901224	GO:BP	positive regulation of NIK/NF-kappaB signaling	27543	24543												0.00507326	215	4	2	0.5	0.00930233	GO:0000302	GO:BP	response to reactive oxygen species	27543	132	2.76982e-05	5971	165	64	0.387879	0.0107185	GO:0080090	GO:BP	regulation of primary metabolic process	27543	20855	6.44355e-07	2652	170	42	0.247059	0.0158371
0.0361865	9	8	1	0.125	0.111111	GO:1902746	GO:BP	regulation of lens fiber cell differentiation	27543	25881												0.00507326	1973	3	3	1	0.00152053	GO:0006915	GO:BP	apoptotic process	27543	2855	3.14951e-05	3953	163	48	0.294479	0.0121427	GO:0010556	GO:BP	regulation of macromolecule biosynthetic process	27543	4707	6.64988e-07	2208	202	42	0.207921	0.0190217
0.0361865	5	8	1	0.125	0.2	GO:1902747	GO:BP	negative regulation of lens fiber cell differentiation	27543	25882												0.00507326	2	5	1	0.2	0.5	GO:0051621	GO:BP	regulation of norepinephrine uptake	27543	15983	3.19849e-05	3592	173	47	0.271676	0.0130846	GO:0010604	GO:BP	positive regulation of macromolecule metabolic process	27543	4750	7.21014e-07	21177	202	186	0.920792	0.00878311
0.0361865	2	25	1	0.04	0.5	GO:0033590	GO:BP	response to cobalamin	27543	9541												0.00532057	5797	5	5	1	0.000862515	GO:0051171	GO:BP	regulation of nitrogen compound metabolic process	27543	15640	3.24462e-05	4088	163	49	0.300613	0.0119863	GO:0019219	GO:BP	regulation of nucleobase-containing compound metabolic process	27543	6471	7.21014e-07	2456	204	45	0.220588	0.0183225
0.0361865	4	18	1	0.0555556	0.25	GO:0033366	GO:BP	protein localization to secretory granule	27543	9401												0.00532057	2670	5	4	0.8	0.00149813	GO:0031324	GO:BP	negative regulation of cellular metabolic process	27543	8256	3.31764e-05	6629	173	71	0.410405	0.0107105	GO:0048518	GO:BP	positive regulation of biological process	27543	14840	1.04528e-06	1371	177	29	0.163842	0.0211524
0.0361865	96	20	2	0.1	0.0208333	GO:0033108	GO:BP	mitochondrial respiratory chain complex assembly	27543	9249												0.00532057	11	1	1	1	0.0909091	GO:0061635	GO:BP	regulation of protein complex stability	27543	18297	3.68509e-05	5797	164	62	0.378049	0.0106952	GO:0051171	GO:BP	regulation of nitrogen compound metabolic process	27543	15640	1.04528e-06	55	144	7	0.0486111	0.127273
0.0361865	4	16	1	0.0625	0.25	GO:1903121	GO:BP	regulation of TRAIL-activated apoptotic signaling pathway	27543	26229												0.00532057	2031	3	3	1	0.0014771	GO:0012501	GO:BP	programmed cell death	27543	5116	3.68509e-05	3386	173	45	0.260116	0.01329	GO:0031325	GO:BP	positive regulation of cellular metabolic process	27543	8257	1.04528e-06	3592	170	50	0.294118	0.0139198
0.0361865	3	16	1	0.0625	0.333333	GO:1903984	GO:BP	positive regulation of TRAIL-activated apoptotic signaling pathway	27543	26989												0.00535267	12	1	1	1	0.0833333	GO:0061684	GO:BP	chaperone-mediated autophagy	27543	18317	3.79521e-05	27	174	5	0.0287356	0.185185	GO:0000027	GO:BP	ribosomal large subunit assembly	27543	14	1.04528e-06	1123	153	24	0.156863	0.0213713
0.0361865	4	16	1	0.0625	0.25	GO:1904684	GO:BP	negative regulation of metalloendopeptidase activity	27543	27630												0.00535267	6	2	1	0.5	0.166667	GO:0070235	GO:BP	regulation of activation-induced cell death of T cells	27543	18736	4.16542e-05	3177	173	43	0.248555	0.0135348	GO:0051173	GO:BP	positive regulation of nitrogen compound metabolic process	27543	15642	1.09608e-06	1375	177	29	0.163842	0.0210909
0.0361865	105	15	2	0.133333	0.0190476	GO:2000106	GO:BP	regulation of leukocyte apoptotic process	27543	29330												0.00535267	3	4	1	0.25	0.333333	GO:0071409	GO:BP	cellular response to cycloheximide	27543	19438	4.16542e-05	4136	163	49	0.300613	0.0118472	GO:0031326	GO:BP	regulation of cellular biosynthetic process	27543	8258	1.19676e-06	3386	170	48	0.282353	0.014176
0.0361865	66	1	1	1	0.0151515	GO:0030239	GO:BP	myofibril assembly	27543	7767												0.00549627	5971	5	5	1	0.000837381	GO:0080090	GO:BP	regulation of primary metabolic process	27543	20855	4.25029e-05	5155	164	57	0.347561	0.0110572	GO:0048523	GO:BP	negative regulation of cellular process	27543	14845	1.22553e-06	164	146	10	0.0684932	0.0609756
0.0361865	3463	29	10	0.344828	0.00288767	GO:0023051	GO:BP	regulation of signaling	27543	7647												0.00549627	354	3	2	0.666667	0.00564972	GO:0048545	GO:BP	response to steroid hormone	27543	14865	4.37217e-05	2670	164	37	0.22561	0.0138577	GO:0031324	GO:BP	negative regulation of cellular metabolic process	27543	8256	1.24887e-06	1518	153	28	0.183007	0.0184453
0.0361865	67	1	1	1	0.0149254	GO:0140238	GO:BP	presynaptic endocytosis	27543	23029												0.00549627	5996	5	5	1	0.000833889	GO:0048519	GO:BP	negative regulation of biological process	27543	14841	4.82274e-05	27	186	5	0.0268817	0.185185	GO:1904666	GO:BP	regulation of ubiquitin protein ligase activity	27543	27614	1.27629e-06	932	200	25	0.125	0.026824
0.0361865	6	8	1	0.125	0.166667	GO:0060449	GO:BP	bud elongation involved in lung branching	27543	17215												0.00549627	244	4	2	0.5	0.00819672	GO:0030522	GO:BP	intracellular receptor signaling pathway	27543	7891	4.82274e-05	4239	174	52	0.298851	0.012267	GO:0044085	GO:BP	cellular component biogenesis	27543	12627	1.27629e-06	1597	202	34	0.168317	0.0212899
0.0361865	1030	15	4	0.266667	0.0038835	GO:0043066	GO:BP	negative regulation of apoptotic process	27543	12123												0.00549627	2794	5	4	0.8	0.00143164	GO:0071310	GO:BP	cellular response to organic substance	27543	19341	4.94091e-05	2049	154	30	0.194805	0.0146413	GO:0045935	GO:BP	positive regulation of nucleobase-containing compound metabolic process	27543	13643	1.28636e-06	3177	170	46	0.270588	0.0144791
0.0361865	1533	26	6	0.230769	0.00391389	GO:0044093	GO:BP	positive regulation of molecular function	27543	12634												0.00549627	3926	9	6	0.666667	0.00152827	GO:0048583	GO:BP	regulation of response to stimulus	27543	14895	6.37209e-05	67	142	6	0.0422535	0.0895522	GO:1901224	GO:BP	positive regulation of NIK/NF-kappaB signaling	27543	24543	1.58975e-06	2014	164	34	0.207317	0.0168818
0.0361865	67	1	1	1	0.0149254	GO:0055002	GO:BP	striated muscle cell development	27543	16730												0.00555941	200	5	2	0.4	0.01	GO:0006469	GO:BP	negative regulation of protein kinase activity	27543	2447	6.48284e-05	3558	164	44	0.268293	0.0123665	GO:0009892	GO:BP	negative regulation of metabolic process	27543	4212	1.59544e-06	4958	206	70	0.339806	0.0141186
0.0361865	468	16	3	0.1875	0.00641026	GO:0052548	GO:BP	regulation of endopeptidase activity	27543	16660												0.00555941	14	1	1	1	0.0714286	GO:0044794	GO:BP	positive regulation by host of viral process	27543	12997	6.59395e-05	29	186	5	0.0268817	0.172414	GO:1901798	GO:BP	positive regulation of signal transduction by p53 class mediator	27543	25062	1.59544e-06	2631	204	46	0.22549	0.0174838
0.0361865	128	13	2	0.153846	0.015625	GO:0061041	GO:BP	regulation of wound healing	27543	17783												0.00555941	2208	3	3	1	0.0013587	GO:0008219	GO:BP	cell death	27543	3560	9.38557e-05	7543	170	75	0.441176	0.00994299	GO:0071840	GO:BP	cellular component organization or biogenesis	27543	19757	2.07924e-06	3787	200	57	0.285	0.0150515
0.0361865	5	8	1	0.125	0.2	GO:0051387	GO:BP	negative regulation of neurotrophin TRK receptor signaling pathway	27543	15815												0.0056562	6103	5	5	1	0.000819269	GO:0031323	GO:BP	regulation of cellular metabolic process	27543	8255	0.00010597	88	186	7	0.0376344	0.0795455	GO:0031397	GO:BP	negative regulation of protein ubiquitination	27543	8295	2.17907e-06	6825	183	79	0.431694	0.0115751
0.0361865	6	9	1	0.111111	0.166667	GO:0070235	GO:BP	regulation of activation-induced cell death of T cells	27543	18736												0.00590434	209	5	2	0.4	0.00956938	GO:0099173	GO:BP	postsynapse organization	27543	22297	0.000107706	3783	163	45	0.276074	0.0118953	GO:0051252	GO:BP	regulation of RNA metabolic process	27543	15707	2.22553e-06	1872	204	37	0.181373	0.019765
0.0361865	1026	16	4	0.25	0.00389864	GO:0051336	GO:BP	regulation of hydrolase activity	27543	15776												0.00640288	6	3	1	0.333333	0.166667	GO:0071500	GO:BP	cellular response to nitrosative stress	27543	19521	0.000108288	422	170	13	0.0764706	0.0308057	GO:0034470	GO:BP	ncRNA processing	27543	9936	2.25925e-06	92	150	8	0.0533333	0.0869565
0.0361865	6	12	1	0.0833333	0.166667	GO:0070777	GO:BP	D-aspartate transport	27543	19042												0.00640288	223	5	2	0.4	0.00896861	GO:0033673	GO:BP	negative regulation of kinase activity	27543	9601	0.000108288	32	188	5	0.0265957	0.15625	GO:0071353	GO:BP	cellular response to interleukin-4	27543	19382	2.34084e-06	1432	188	30	0.159574	0.0209497
0.0361865	6	12	1	0.0833333	0.166667	GO:0070779	GO:BP	D-aspartate import across plasma membrane	27543	19044												0.00640288	18	1	1	1	0.0555556	GO:0042026	GO:BP	protein refolding	27543	11493	0.000137816	545	157	14	0.089172	0.0256881	GO:0051493	GO:BP	regulation of cytoskeleton organization	27543	15886	2.34621e-06	1433	188	30	0.159574	0.0209351
0.0361865	134	15	2	0.133333	0.0149254	GO:0071887	GO:BP	leukocyte apoptotic process	27543	19787												0.00640288	18	1	1	1	0.0555556	GO:0098880	GO:BP	maintenance of postsynaptic specialization structure	27543	22139	0.000139229	3003	143	35	0.244755	0.011655	GO:0065009	GO:BP	regulation of molecular function	27543	18614	2.40148e-06	1157	181	26	0.143646	0.0224719
0.0361865	82	25	2	0.08	0.0243902	GO:0048708	GO:BP	astrocyte differentiation	27543	15008												0.00640288	18	1	1	1	0.0555556	GO:0044827	GO:BP	modulation by host of viral genome replication	27543	13016	0.000139229	60	186	6	0.0322581	0.1	GO:0051438	GO:BP	regulation of ubiquitin-protein transferase activity	27543	15838	3.34867e-06	1422	182	29	0.159341	0.0203938
0.0361865	67	1	1	1	0.0149254	GO:0048488	GO:BP	synaptic vesicle endocytosis	27543	14818												0.00650804	415	3	2	0.666667	0.00481928	GO:0007018	GO:BP	microtubule-based movement	27543	2939	0.000143222	882	190	20	0.105263	0.0226757	GO:0070925	GO:BP	organelle assembly	27543	19137	3.47483e-06	991	200	25	0.125	0.025227
0.0361865	272	27	3	0.111111	0.0110294	GO:0046034	GO:BP	ATP metabolic process	27543	13734												0.00670785	21	1	1	1	0.047619	GO:0006622	GO:BP	protein targeting to lysosome	27543	2594	0.000150256	21177	108	101	0.935185	0.00476933	GO:0009987	GO:BP	cellular process	27543	4273	3.47483e-06	2398	200	42	0.21	0.0175146
0.0361865	60	1	1	1	0.0166667	GO:0090109	GO:BP	regulation of cell-substrate junction assembly	27543	21129												0.00670785	442	3	2	0.666667	0.00452489	GO:0072594	GO:BP	establishment of protein localization to organelle	27543	20349	0.000159131	35	188	5	0.0265957	0.142857	GO:0070670	GO:BP	response to interleukin-4	27543	19003	3.84634e-06	423	197	16	0.0812183	0.0378251
0.0361865	45	1	1	1	0.0222222	GO:0045214	GO:BP	sarcomere organization	27543	13185												0.00670785	4	5	1	0.2	0.25	GO:0150111	GO:BP	regulation of transepithelial transport	27543	23287	0.00016923	3339	164	41	0.25	0.0122791	GO:0010605	GO:BP	negative regulation of macromolecule metabolic process	27543	4751	3.99578e-06	2031	202	38	0.188119	0.01871
0.0361865	12	6	1	0.166667	0.0833333	GO:0097264	GO:BP	self proteolysis	27543	21728												0.00670785	21	1	1	1	0.047619	GO:0044849	GO:BP	estrous cycle	27543	13034	0.000199772	44	156	5	0.0320513	0.113636	GO:0030490	GO:BP	maturation of SSU-rRNA	27543	7870	4.20163e-06	948	128	19	0.148438	0.0200422
0.0361865	1053	15	4	0.266667	0.00379867	GO:0043069	GO:BP	negative regulation of programmed cell death	27543	12126												0.00670785	5	4	1	0.25	0.2	GO:0046898	GO:BP	response to cycloheximide	27543	14437	0.000200509	99	186	7	0.0376344	0.0707071	GO:1903321	GO:BP	negative regulation of protein modification by small protein conjugation or removal	27543	26388	5.06098e-06	124	26	5	0.192308	0.0403226
0.0361865	60	1	1	1	0.0166667	GO:0051893	GO:BP	regulation of focal adhesion assembly	27543	16166												0.00670785	1641	8	4	0.5	0.00243754	GO:0006468	GO:BP	protein phosphorylation	27543	2446	0.000282288	1617	191	28	0.146597	0.017316	GO:1902531	GO:BP	regulation of intracellular signal transduction	27543	25711	5.06098e-06	2109	189	37	0.195767	0.0175439
0.0361865	241	27	3	0.111111	0.0124481	GO:0045333	GO:BP	cellular respiration	27543	13225												0.00670785	307	4	2	0.5	0.00651466	GO:1901654	GO:BP	response to ketone	27543	24930	0.000282288	410	165	12	0.0727273	0.0292683	GO:0018205	GO:BP	peptidyl-lysine modification	27543	6085	5.06098e-06	1653	180	31	0.172222	0.0187538
0.0361865	150	11	2	0.181818	0.0133333	GO:2001056	GO:BP	positive regulation of cysteine-type endopeptidase activity	27543	30252												0.00670785	21	1	1	1	0.047619	GO:0001916	GO:BP	positive regulation of T cell mediated cytotoxicity	27543	649	0.000282288	7320	165	70	0.424242	0.00956284	GO:0019222	GO:BP	regulation of metabolic process	27543	6474	5.24718e-06	696	193	20	0.103627	0.0287356
0.0361865	3453	29	10	0.344828	0.00289603	GO:0010646	GO:BP	regulation of cell communication	27543	4791												0.00732932	8	3	1	0.333333	0.125	GO:1903748	GO:BP	negative regulation of establishment of protein localization to mitochondrion	27543	26786	0.00030173	2278	169	32	0.189349	0.0140474	GO:0050790	GO:BP	regulation of catalytic activity	27543	15322	5.34407e-06	716	206	21	0.101942	0.0293296
0.0361865	150	13	2	0.153846	0.0133333	GO:0010634	GO:BP	positive regulation of epithelial cell migration	27543	4779												0.00732932	6	4	1	0.25	0.166667	GO:0071499	GO:BP	cellular response to laminar fluid shear stress	27543	19520	0.00033526	5415	164	56	0.341463	0.0103416	GO:0010468	GO:BP	regulation of gene expression	27543	4649	5.40127e-06	430	200	16	0.08	0.0372093
0.0361865	1280	12	4	0.333333	0.003125	GO:0009628	GO:BP	response to abiotic stimulus	27543	3996												0.00732932	260	5	2	0.4	0.00769231	GO:0051348	GO:BP	negative regulation of transferase activity	27543	15788	0.000341699	3707	169	44	0.260355	0.0118694	GO:0036211	GO:BP	protein modification process	27543	10936	6.25615e-06	678	182	19	0.104396	0.0280236
0.0361865	176	11	2	0.181818	0.0113636	GO:0010950	GO:BP	positive regulation of endopeptidase activity	27543	5069												0.00732932	6	4	1	0.25	0.166667	GO:0048386	GO:BP	positive regulation of retinoic acid receptor signaling pathway	27543	14757	0.000341699	3707	169	44	0.260355	0.0118694	GO:0006464	GO:BP	cellular protein modification process	27543	2443	6.75484e-06	108	101	7	0.0693069	0.0648148
0.0361865	553	25	4	0.16	0.00723327	GO:0009611	GO:BP	response to wounding	27543	3983												0.00753236	13	2	1	0.5	0.0769231	GO:0006924	GO:BP	activation-induced cell death of T cells	27543	2862	0.000347155	4029	191	51	0.267016	0.0126582	GO:0065008	GO:BP	regulation of biological quality	27543	18613	6.88564e-06	1505	200	31	0.155	0.020598
0.0361865	2898	29	9	0.310345	0.00310559	GO:0009966	GO:BP	regulation of signal transduction	27543	4266												0.00753236	26	1	1	1	0.0384615	GO:1903206	GO:BP	negative regulation of hydrogen peroxide-induced cell death	27543	26288	0.000347155	1720	163	26	0.159509	0.0151163	GO:0009890	GO:BP	negative regulation of biosynthetic process	27543	4210	7.02843e-06	209	182	11	0.0604396	0.0526316
0.0361865	1505	17	5	0.294118	0.00332226	GO:0016477	GO:BP	cell migration	27543	5816												0.00753236	6825	5	5	1	0.000732601	GO:0060255	GO:BP	regulation of macromolecule metabolic process	27543	17032	0.000363678	5996	164	60	0.365854	0.0100067	GO:0048519	GO:BP	negative regulation of biological process	27543	14841	7.02843e-06	80	43	5	0.116279	0.0625
0.0361865	194	11	2	0.181818	0.0103093	GO:0010952	GO:BP	positive regulation of peptidase activity	27543	5071												0.00753236	347	4	2	0.5	0.00576369	GO:0048872	GO:BP	homeostasis of number of cells	27543	15161	0.000366341	389	180	12	0.0666667	0.0308483	GO:0006417	GO:BP	regulation of translation	27543	2406	7.02843e-06	1427	200	30	0.15	0.0210231
0.0361865	2127	25	7	0.28	0.00329102	GO:0006928	GO:BP	movement of cell or subcellular component	27543	2866												0.00753236	26	1	1	1	0.0384615	GO:1901032	GO:BP	negative regulation of response to reactive oxygen species	27543	24357	0.000366341	1836	163	27	0.165644	0.0147059	GO:0051254	GO:BP	positive regulation of RNA metabolic process	27543	15709	7.05326e-06	1039	200	25	0.125	0.0240616
0.0362034	3	25	1	0.04	0.333333	GO:1902722	GO:BP	positive regulation of prolactin secretion	27543	25861												0.00769068	3339	5	4	0.8	0.00119796	GO:0010605	GO:BP	negative regulation of macromolecule metabolic process	27543	4751	0.000368729	96	142	6	0.0422535	0.0625	GO:1901222	GO:BP	regulation of NIK/NF-kappaB signaling	27543	24541	7.17119e-06	2479	200	42	0.21	0.0169423
0.0362034	376	6	2	0.333333	0.00531915	GO:0010038	GO:BP	response to metal ion	27543	4312												0.0079479	28	1	1	1	0.0357143	GO:0001914	GO:BP	regulation of T cell mediated cytotoxicity	27543	647	0.000472292	385	157	11	0.0700637	0.0285714	GO:1902903	GO:BP	regulation of supramolecular fiber organization	27543	26026	7.23496e-06	1280	153	24	0.156863	0.01875
0.0362034	165	13	2	0.153846	0.0121212	GO:1903034	GO:BP	regulation of response to wounding	27543	26147												0.00807846	367	4	2	0.5	0.00544959	GO:0097305	GO:BP	response to alcohol	27543	21763	0.000472292	1085	143	18	0.125874	0.0165899	GO:0031175	GO:BP	neuron projection development	27543	8213	8.02676e-06	739	206	21	0.101942	0.0284168
0.0362034	3	25	1	0.04	0.333333	GO:0010750	GO:BP	positive regulation of nitric oxide mediated signal transduction	27543	4887												0.00814156	31	1	1	1	0.0322581	GO:1902883	GO:BP	negative regulation of response to oxidative stress	27543	26006	0.000487404	3898	169	45	0.266272	0.0115444	GO:0043412	GO:BP	macromolecule modification	27543	12301	8.35342e-06	2278	144	32	0.222222	0.0140474
0.0362488	85	1	1	1	0.0117647	GO:0001738	GO:BP	morphogenesis of a polarized epithelium	27543	525												0.00814156	30	1	1	1	0.0333333	GO:0071276	GO:BP	cellular response to cadmium ion	27543	19307	0.00049759	803	157	16	0.101911	0.0199253	GO:0030029	GO:BP	actin filament-based process	27543	7675	8.35342e-06	1284	188	27	0.143617	0.021028
0.0362488	1296	31	6	0.193548	0.00462963	GO:1901565	GO:BP	organonitrogen compound catabolic process	27543	24854												0.00814156	6	5	1	0.2	0.166667	GO:0071896	GO:BP	protein localization to adherens junction	27543	19794	0.00049759	135	161	7	0.0434783	0.0518519	GO:0034968	GO:BP	histone lysine methylation	27543	10056	8.38685e-06	306	157	12	0.0764331	0.0392157
0.0362488	14	6	1	0.166667	0.0714286	GO:0040015	GO:BP	negative regulation of multicellular organism growth	27543	11462												0.00814156	3457	5	4	0.8	0.00115707	GO:0070887	GO:BP	cellular response to chemical stimulus	27543	19115	0.000508416	474	180	13	0.0722222	0.0274262	GO:2000112	GO:BP	regulation of cellular macromolecule biosynthetic process	27543	29336	8.63413e-06	1697	200	33	0.165	0.0194461
0.0362488	11	8	1	0.125	0.0909091	GO:1900747	GO:BP	negative regulation of vascular endothelial growth factor signaling pathway	27543	24078												0.00814156	31	1	1	1	0.0322581	GO:0044788	GO:BP	modulation by host of viral process	27543	12992	0.000528242	718	157	15	0.0955414	0.0208914	GO:0030036	GO:BP	actin cytoskeleton organization	27543	7682	8.63413e-06	1697	200	33	0.165	0.0194461
0.0362488	327	25	3	0.12	0.00917431	GO:0070372	GO:BP	regulation of ERK1 and ERK2 cascade	27543	18824												0.00814156	31	1	1	1	0.0322581	GO:0051085	GO:BP	chaperone cofactor-dependent protein refolding	27543	15563	0.000663472	192	164	8	0.0487805	0.0416667	GO:0050821	GO:BP	protein stabilization	27543	15346	9.49451e-06	2049	137	29	0.211679	0.0141532
0.0362488	171	13	2	0.153846	0.0116959	GO:0010594	GO:BP	regulation of endothelial cell migration	27543	4741												0.00814156	10	3	1	0.333333	0.1	GO:0051409	GO:BP	response to nitrosative stress	27543	15825	0.000674628	1911	154	26	0.168831	0.0136054	GO:0010557	GO:BP	positive regulation of macromolecule biosynthetic process	27543	4708	9.49451e-06	716	197	20	0.101523	0.027933
0.0362488	87	1	1	1	0.0114943	GO:0120192	GO:BP	tight junction assembly	27543	22869												0.0083232	8	4	1	0.25	0.125	GO:0060509	GO:BP	type I pneumocyte differentiation	27543	17274	0.000676364	2030	154	27	0.175325	0.0133005	GO:0031328	GO:BP	positive regulation of cellular biosynthetic process	27543	8260	9.6088e-06	872	163	20	0.122699	0.0229358
0.0362488	77	1	1	1	0.012987	GO:0036465	GO:BP	synaptic vesicle recycling	27543	11077												0.00862766	34	1	1	1	0.0294118	GO:0099558	GO:BP	maintenance of synapse structure	27543	22352	0.000679259	1078	135	17	0.125926	0.0157699	GO:0051241	GO:BP	negative regulation of multicellular organismal process	27543	15699	1.1085e-05	1892	200	35	0.175	0.0184989
0.0362488	81	1	1	1	0.0123457	GO:0048041	GO:BP	focal adhesion assembly	27543	14507												0.00862766	35	1	1	1	0.0285714	GO:0006623	GO:BP	protein targeting to vacuole	27543	2595	0.000700976	1796	164	26	0.158537	0.0144766	GO:0010941	GO:BP	regulation of cell death	27543	5062	1.1165e-05	1775	185	32	0.172973	0.0180282
0.0362488	498	16	3	0.1875	0.0060241	GO:0052547	GO:BP	regulation of peptidase activity	27543	16659												0.00862766	35	1	1	1	0.0285714	GO:0051084	GO:BP	'de novo' post-translational protein folding	27543	15562	0.000723315	1043	169	19	0.112426	0.0182167	GO:0031401	GO:BP	positive regulation of protein modification process	27543	8299	1.1165e-05	1149	200	26	0.13	0.0226284
0.0362488	6	15	1	0.0666667	0.166667	GO:0002865	GO:BP	negative regulation of acute inflammatory response to antigenic stimulus	27543	1499												0.00862766	35	1	1	1	0.0285714	GO:1903205	GO:BP	regulation of hydrogen peroxide-induced cell death	27543	26287	0.000724169	4533	172	50	0.290698	0.0110302	GO:0048731	GO:BP	system development	27543	15031	1.11811e-05	3339	204	51	0.25	0.015274
0.0362488	1697	17	5	0.294118	0.00294638	GO:0048870	GO:BP	cell motility	27543	15159												0.00862766	3558	5	4	0.8	0.00112423	GO:0009892	GO:BP	negative regulation of metabolic process	27543	4212	0.000724169	30	156	4	0.025641	0.133333	GO:0000462	GO:BP	maturation of SSU-rRNA from tricistronic rRNA transcript (SSU-rRNA, 5.8S rRNA, LSU-rRNA)	27543	206	1.13536e-05	1180	135	21	0.155556	0.0177966
0.0362488	1697	17	5	0.294118	0.00294638	GO:0051674	GO:BP	localization of cell	27543	16030												0.00862766	35	1	1	1	0.0285714	GO:0010667	GO:BP	negative regulation of cardiac muscle cell apoptotic process	27543	4811	0.00077312	412	157	11	0.0700637	0.026699	GO:0032970	GO:BP	regulation of actin filament-based process	27543	9159	1.16004e-05	1231	200	27	0.135	0.0219334
0.0362488	516	16	3	0.1875	0.00581395	GO:1902532	GO:BP	negative regulation of intracellular signal transduction	27543	25712												0.00872116	36	1	1	1	0.0277778	GO:0048026	GO:BP	positive regulation of mRNA splicing, via spliceosome	27543	14502	0.000788351	1597	164	24	0.146341	0.0150282	GO:0042981	GO:BP	regulation of apoptotic process	27543	12064	1.16223e-05	1077	200	25	0.125	0.0232126
0.0362488	1180	15	4	0.266667	0.00338983	GO:0060548	GO:BP	negative regulation of cell death	27543	17313												0.00872116	36	1	1	1	0.0277778	GO:0006458	GO:BP	'de novo' protein folding	27543	2438	0.000788351	164	145	7	0.0482759	0.0426829	GO:0043484	GO:BP	regulation of RNA splicing	27543	12359	1.18629e-05	1764	187	32	0.171123	0.0181406
0.0362488	6	15	1	0.0666667	0.166667	GO:2000110	GO:BP	negative regulation of macrophage apoptotic process	27543	29334												0.00876231	7320	5	5	1	0.00068306	GO:0019222	GO:BP	regulation of metabolic process	27543	6474	0.00082617	1613	163	24	0.147239	0.0148791	GO:0010558	GO:BP	negative regulation of macromolecule biosynthetic process	27543	4709	1.18629e-05	2794	183	42	0.229508	0.0150322
0.0362488	1895	29	7	0.241379	0.00369393	GO:0010647	GO:BP	positive regulation of cell communication	27543	4792												0.00880356	37	1	1	1	0.027027	GO:0044743	GO:BP	protein transmembrane import into intracellular organelle	27543	12966	0.000827409	210	157	8	0.0509554	0.0380952	GO:0032271	GO:BP	regulation of protein polymerization	27543	8643	1.20696e-05	1973	202	36	0.178218	0.0182463
0.0362488	1901	29	7	0.241379	0.00368227	GO:0023056	GO:BP	positive regulation of signaling	27543	7652												0.00880356	1936	8	4	0.5	0.00206612	GO:0016310	GO:BP	phosphorylation	27543	5776	0.000841669	150	161	7	0.0434783	0.0466667	GO:0018022	GO:BP	peptidyl-lysine methylation	27543	5933	1.20844e-05	732	197	20	0.101523	0.0273224
0.0362488	195	12	2	0.166667	0.0102564	GO:0035264	GO:BP	multicellular organism growth	27543	10262												0.00883838	1466	5	3	0.6	0.00204638	GO:1901701	GO:BP	cellular response to oxygen-containing compound	27543	24967	0.000841669	1895	186	29	0.155914	0.0153034	GO:0010647	GO:BP	positive regulation of cell communication	27543	4792	1.3181e-05	5623	206	73	0.354369	0.0129824
0.0362488	15	6	1	0.166667	0.0666667	GO:2001028	GO:BP	positive regulation of endothelial cell chemotaxis	27543	30228												0.00883838	38	1	1	1	0.0263158	GO:0010664	GO:BP	negative regulation of striated muscle cell apoptotic process	27543	4808	0.000879669	1901	186	29	0.155914	0.0152551	GO:0023056	GO:BP	positive regulation of signaling	27543	7652	1.33069e-05	910	206	23	0.11165	0.0252747
0.0363973	91	1	1	1	0.010989	GO:0007044	GO:BP	cell-substrate junction assembly	27543	2961												0.00883838	1474	5	3	0.6	0.00203528	GO:0071495	GO:BP	cellular response to endogenous stimulus	27543	19516	0.000916374	2080	154	27	0.175325	0.0129808	GO:0009891	GO:BP	positive regulation of biosynthetic process	27543	4211	1.43366e-05	757	193	20	0.103627	0.0264201
0.036785	6	16	1	0.0625	0.166667	GO:1904683	GO:BP	regulation of metalloendopeptidase activity	27543	27629												0.00883838	39	1	1	1	0.025641	GO:0036474	GO:BP	cell death in response to hydrogen peroxide	27543	11082	0.000928925	279	157	9	0.0573248	0.0322581	GO:0051258	GO:BP	protein polymerization	27543	15713	1.59097e-05	79	101	6	0.0594059	0.0759494
0.036785	6	16	1	0.0625	0.166667	GO:1905049	GO:BP	negative regulation of metallopeptidase activity	27543	27971												0.00883838	13	3	1	0.333333	0.0769231	GO:0043508	GO:BP	negative regulation of JUN kinase activity	27543	12376	0.000936509	425	157	11	0.0700637	0.0258824	GO:0043254	GO:BP	regulation of protein-containing complex assembly	27543	12207	1.59114e-05	5	101	3	0.029703	0.6
0.036785	6	16	1	0.0625	0.166667	GO:0051045	GO:BP	negative regulation of membrane protein ectodomain proteolysis	27543	15536												0.00892112	8	5	1	0.2	0.125	GO:0051620	GO:BP	norepinephrine uptake	27543	15982	0.000936509	118	142	6	0.0422535	0.0508475	GO:0038061	GO:BP	NIK/NF-kappaB signaling	27543	11164	1.59114e-05	5	101	3	0.029703	0.6
0.036785	1347	31	6	0.193548	0.00445434	GO:0009057	GO:BP	macromolecule catabolic process	27543	3660												0.00892112	40	1	1	1	0.025	GO:0001913	GO:BP	T cell mediated cytotoxicity	27543	646	0.000951005	1241	147	19	0.129252	0.0153102	GO:0048666	GO:BP	neuron development	27543	14967	1.66294e-05	327	26	6	0.230769	0.0183486
0.036785	2794	16	6	0.375	0.00214746	GO:0071310	GO:BP	cellular response to organic substance	27543	19341												0.00903409	3750	5	4	0.8	0.00106667	GO:0010033	GO:BP	response to organic substance	27543	4307	0.000978567	6825	164	64	0.390244	0.00937729	GO:0060255	GO:BP	regulation of macromolecule metabolic process	27543	17032	1.66294e-05	664	202	19	0.0940594	0.0286145
0.036785	98	1	1	1	0.0102041	GO:0051492	GO:BP	regulation of stress fiber assembly	27543	15885												0.00903409	342	5	2	0.4	0.00584795	GO:0001933	GO:BP	negative regulation of protein phosphorylation	27543	663	0.000978567	1629	164	24	0.146341	0.014733	GO:0043067	GO:BP	regulation of programmed cell death	27543	12124	1.69947e-05	67	197	7	0.035533	0.104478
0.036785	93	1	1	1	0.0107527	GO:0120193	GO:BP	tight junction organization	27543	22870												0.00903409	42	1	1	1	0.0238095	GO:1901031	GO:BP	regulation of response to reactive oxygen species	27543	24356	0.000978567	1587	147	22	0.14966	0.0138626	GO:0048699	GO:BP	generation of neurons	27543	14999	1.7069e-05	1537	207	31	0.149758	0.0201692
0.036785	97	1	1	1	0.0103093	GO:0150115	GO:BP	cell-substrate junction organization	27543	23288												0.00903409	41	1	1	1	0.0243902	GO:0032570	GO:BP	response to progesterone	27543	8834	0.00105218	1119	164	19	0.115854	0.0169794	GO:0051248	GO:BP	negative regulation of protein metabolic process	27543	15703	1.7413e-05	857	206	22	0.106796	0.0256709
0.0369187	4	25	1	0.04	0.25	GO:0033594	GO:BP	response to hydroxyisoflavone	27543	9543												0.00903409	42	1	1	1	0.0238095	GO:0061462	GO:BP	protein localization to lysosome	27543	18186	0.00105581	1537	142	21	0.147887	0.013663	GO:0009967	GO:BP	positive regulation of signal transduction	27543	4267	1.92942e-05	2777	188	42	0.223404	0.0151242
0.0369187	1437	13	4	0.307692	0.00278358	GO:0032270	GO:BP	positive regulation of cellular protein metabolic process	27543	8642												0.0093636	22	2	1	0.5	0.0454545	GO:0070233	GO:BP	negative regulation of T cell apoptotic process	27543	18734	0.00105581	1973	164	27	0.164634	0.0136847	GO:0006915	GO:BP	apoptotic process	27543	2855	1.94932e-05	133	101	7	0.0693069	0.0526316
0.037378	34	3	1	0.333333	0.0294118	GO:0099560	GO:BP	synaptic membrane adhesion	27543	22354												0.00978349	47	1	1	1	0.0212766	GO:0072666	GO:BP	establishment of protein localization to vacuole	27543	20377	0.00105581	308	182	10	0.0549451	0.0324675	GO:0031647	GO:BP	regulation of protein stability	27543	8411	1.99957e-05	6512	189	75	0.396825	0.0115172
0.0374286	7	15	1	0.0666667	0.142857	GO:0051771	GO:BP	negative regulation of nitric-oxide synthase biosynthetic process	27543	16084												0.00978349	47	1	1	1	0.0212766	GO:0050685	GO:BP	positive regulation of mRNA processing	27543	15268	0.00107782	514	183	13	0.0710383	0.0252918	GO:0016570	GO:BP	histone modification	27543	5846	1.9997e-05	13	154	4	0.025974	0.307692
0.0374286	349	25	3	0.12	0.00859599	GO:0070371	GO:BP	ERK1 and ERK2 cascade	27543	18823												0.00978349	363	5	2	0.4	0.00550964	GO:0071900	GO:BP	regulation of protein serine/threonine kinase activity	27543	19798	0.00107782	449	180	12	0.0666667	0.0267261	GO:0034248	GO:BP	regulation of cellular amide metabolic process	27543	9795	1.9997e-05	179	26	5	0.192308	0.027933
0.0374286	327	27	3	0.111111	0.00917431	GO:0015980	GO:BP	energy derivation by oxidation of organic compounds	27543	5622												0.00991224	12	4	1	0.25	0.0833333	GO:0034616	GO:BP	response to laminar fluid shear stress	27543	9983	0.00108529	2208	164	29	0.176829	0.0131341	GO:0008219	GO:BP	cell death	27543	3560	2.03275e-05	2812	180	41	0.227778	0.0145804
0.0374286	765	12	3	0.25	0.00392157	GO:0048589	GO:BP	developmental growth	27543	14901												0.00991565	196	9	2	0.222222	0.0102041	GO:0046578	GO:BP	regulation of Ras protein signal transduction	27543	14211	0.00118379	1557	174	24	0.137931	0.0154143	GO:0022613	GO:BP	ribonucleoprotein complex biogenesis	27543	7605	2.09787e-05	1030	135	19	0.140741	0.0184466
0.0374286	9	12	1	0.0833333	0.111111	GO:0071314	GO:BP	cellular response to cocaine	27543	19345												0.00997807	49	1	1	1	0.0204082	GO:0097106	GO:BP	postsynaptic density organization	27543	21659	0.00119054	186	191	8	0.0418848	0.0430108	GO:0002262	GO:BP	myeloid cell homeostasis	27543	917	2.09787e-05	1822	110	23	0.209091	0.0126235
0.0374286	9	12	1	0.0833333	0.111111	GO:0042940	GO:BP	D-amino acid transport	27543	12047												0.0101085	50	1	1	1	0.02	GO:0002711	GO:BP	positive regulation of T cell mediated immunity	27543	1352	0.00119054	5045	172	53	0.30814	0.0105055	GO:0007275	GO:BP	multicellular organism development	27543	3166	2.09787e-05	3003	200	46	0.23	0.015318
0.0374286	13	8	1	0.125	0.0769231	GO:1902548	GO:BP	negative regulation of cellular response to vascular endothelial growth factor stimulus	27543	25724												0.0104377	52	1	1	1	0.0192308	GO:1905710	GO:BP	positive regulation of membrane permeability	27543	28585	0.00119054	365	157	10	0.0636943	0.0273973	GO:0032956	GO:BP	regulation of actin cytoskeleton organization	27543	9146	2.09787e-05	5820	206	74	0.359223	0.0127148
0.0374286	18	6	1	0.166667	0.0555556	GO:0035729	GO:BP	cellular response to hepatocyte growth factor stimulus	27543	10587												0.0104886	53	1	1	1	0.0188679	GO:0033120	GO:BP	positive regulation of RNA splicing	27543	9251	0.00127077	1677	163	24	0.147239	0.0143113	GO:0031327	GO:BP	negative regulation of cellular biosynthetic process	27543	8259	2.16773e-05	2797	188	42	0.223404	0.0150161
0.0374564	109	1	1	1	0.00917431	GO:0110020	GO:BP	regulation of actomyosin structure organization	27543	22646												0.0104886	387	5	2	0.4	0.00516796	GO:0042326	GO:BP	negative regulation of phosphorylation	27543	11669	0.00131405	1437	143	20	0.13986	0.0139179	GO:0032270	GO:BP	positive regulation of cellular protein metabolic process	27543	8642	2.18796e-05	936	208	23	0.110577	0.0245726
0.0378168	20	6	1	0.166667	0.05	GO:0035728	GO:BP	response to hepatocyte growth factor	27543	10586												0.0105381	54	1	1	1	0.0185185	GO:1903202	GO:BP	negative regulation of oxidative stress-induced cell death	27543	26284	0.00132562	1514	147	21	0.142857	0.0138705	GO:0030182	GO:BP	neuron differentiation	27543	7730	2.34719e-05	350	156	12	0.0769231	0.0342857
0.0378168	254	11	2	0.181818	0.00787402	GO:2000116	GO:BP	regulation of cysteine-type endopeptidase activity	27543	29340												0.0105381	54	1	1	1	0.0185185	GO:0099084	GO:BP	postsynaptic specialization organization	27543	22250	0.00141436	145	186	7	0.0376344	0.0482759	GO:0072331	GO:BP	signal transduction by p53 class mediator	27543	20194	2.82603e-05	1834	73	18	0.246575	0.00981461
0.0378168	96	28	2	0.0714286	0.0208333	GO:1901222	GO:BP	regulation of NIK/NF-kappaB signaling	27543	24541												0.0106079	57	1	1	1	0.0175439	GO:0001912	GO:BP	positive regulation of leukocyte mediated cytotoxicity	27543	645	0.00146693	1057	164	18	0.109756	0.0170293	GO:0032269	GO:BP	negative regulation of cellular protein metabolic process	27543	8641	2.82603e-05	1053	135	19	0.140741	0.0180437
0.0378168	22	6	1	0.166667	0.0454545	GO:0090026	GO:BP	positive regulation of monocyte chemotaxis	27543	21054												0.0106079	14	4	1	0.25	0.0714286	GO:0048385	GO:BP	regulation of retinoic acid receptor signaling pathway	27543	14756	0.00147709	169	161	7	0.0434783	0.0414201	GO:0016571	GO:BP	histone methylation	27543	5847	2.82603e-05	58	157	6	0.0382166	0.103448
0.0378168	110	25	2	0.08	0.0181818	GO:0006970	GO:BP	response to osmotic stress	27543	2900												0.0106079	55	1	1	1	0.0181818	GO:0046686	GO:BP	response to cadmium ion	27543	14296	0.00151476	1688	154	23	0.149351	0.0136256	GO:1903508	GO:BP	positive regulation of nucleic acid-templated transcription	27543	26562	2.8872e-05	1140	188	24	0.12766	0.0210526
0.0378168	114	1	1	1	0.00877193	GO:0030038	GO:BP	contractile actin filament bundle assembly	27543	7684												0.0106079	57	1	1	1	0.0175439	GO:0034605	GO:BP	cellular response to heat	27543	9975	0.00151476	1688	154	23	0.149351	0.0136256	GO:0045893	GO:BP	positive regulation of transcription, DNA-templated	27543	13603	3.13515e-05	391	171	13	0.0760234	0.0332481
0.0378168	5	25	1	0.04	0.2	GO:0080184	GO:BP	response to phenylpropanoid	27543	20916												0.0106079	14	4	1	0.25	0.0714286	GO:1903671	GO:BP	negative regulation of sprouting angiogenesis	27543	26722	0.00154265	2031	164	27	0.164634	0.0132939	GO:0012501	GO:BP	programmed cell death	27543	5116	3.26543e-05	1078	200	24	0.12	0.0222635
0.0378168	10	12	1	0.0833333	0.1	GO:0000101	GO:BP	sulfur amino acid transport	27543	57												0.0106079	57	1	1	1	0.0175439	GO:0010665	GO:BP	regulation of cardiac muscle cell apoptotic process	27543	4809	0.00157689	1694	154	23	0.149351	0.0135773	GO:1902680	GO:BP	positive regulation of RNA biosynthetic process	27543	25830	3.26543e-05	370	153	12	0.0784314	0.0324324
0.0378168	121	1	1	1	0.00826446	GO:0071346	GO:BP	cellular response to interferon-gamma	27543	19375												0.0106079	56	1	1	1	0.0178571	GO:0034331	GO:BP	cell junction maintenance	27543	9846	0.00159709	260	186	9	0.0483871	0.0346154	GO:0051348	GO:BP	negative regulation of transferase activity	27543	15788	3.7043e-05	7543	197	85	0.431472	0.0112687
0.0378168	1519	13	4	0.307692	0.00263331	GO:0051247	GO:BP	positive regulation of protein metabolic process	27543	15702												0.0108762	4088	5	4	0.8	0.000978474	GO:0019219	GO:BP	regulation of nucleobase-containing compound metabolic process	27543	6471	0.00159709	3971	161	42	0.26087	0.0105767	GO:0034654	GO:BP	nucleobase-containing compound biosynthetic process	27543	10006	3.75806e-05	8778	200	96	0.48	0.0109364
0.0378168	738	13	3	0.230769	0.00406504	GO:0001568	GO:BP	blood vessel development	27543	464												0.0109486	60	1	1	1	0.0166667	GO:0010662	GO:BP	regulation of striated muscle cell apoptotic process	27543	4806	0.00159709	279	135	8	0.0592593	0.0286738	GO:0001818	GO:BP	negative regulation of cytokine production	27543	587	3.84048e-05	7546	200	86	0.43	0.0113968
0.0378168	1892	17	5	0.294118	0.00264271	GO:0040011	GO:BP	locomotion	27543	11458												0.0109486	12	5	1	0.2	0.0833333	GO:0034333	GO:BP	adherens junction assembly	27543	9848	0.00159709	1	2	1	0.5	1	GO:0072749	GO:BP	cellular response to cytochalasin B	27543	20455	3.91649e-05	528	197	16	0.0812183	0.030303
0.0378168	5	25	1	0.04	0.2	GO:0038134	GO:BP	ERBB2-EGFR signaling pathway	27543	11206												0.010978	1717	5	3	0.6	0.00174723	GO:0034613	GO:BP	cellular protein localization	27543	9981	0.00159709	1	2	1	0.5	1	GO:1901328	GO:BP	response to cytochalasin B	27543	24635	4.02583e-05	430	186	14	0.0752688	0.0325581
0.0378168	116	1	1	1	0.00862069	GO:0010927	GO:BP	cellular component assembly involved in morphogenesis	27543	5048												0.0109854	1725	5	3	0.6	0.00173913	GO:0070727	GO:BP	cellular macromolecule localization	27543	19028	0.0018309	149	191	7	0.0366492	0.0469799	GO:0034101	GO:BP	erythrocyte homeostasis	27543	9669	4.32362e-05	79	197	7	0.035533	0.0886076
0.0378168	116	1	1	1	0.00862069	GO:1902414	GO:BP	protein localization to cell junction	27543	25630												0.0109854	61	1	1	1	0.0163934	GO:0010656	GO:BP	negative regulation of muscle cell apoptotic process	27543	4800	0.00191198	121	164	6	0.0365854	0.0495868	GO:0042177	GO:BP	negative regulation of protein catabolic process	27543	11577	4.37275e-05	372	43	7	0.162791	0.0188172
0.0378168	113	1	1	1	0.00884956	GO:0032231	GO:BP	regulation of actin filament bundle assembly	27543	8605												0.0110272	62	1	1	1	0.016129	GO:0010659	GO:BP	cardiac muscle cell apoptotic process	27543	4803	0.0019143	3457	191	43	0.225131	0.0124385	GO:0070887	GO:BP	cellular response to chemical stimulus	27543	19115	4.45152e-05	4088	183	52	0.284153	0.0127202
0.0378168	220	13	2	0.153846	0.00909091	GO:0043542	GO:BP	endothelial cell migration	27543	12392												0.0112753	13	5	1	0.2	0.0769231	GO:0071257	GO:BP	cellular response to electrical stimulus	27543	19289	0.00192197	3	152	2	0.0131579	0.666667	GO:1904582	GO:BP	positive regulation of intracellular mRNA localization	27543	27537	4.6805e-05	4	16	2	0.125	0.5
0.0378168	21	6	1	0.166667	0.047619	GO:2001026	GO:BP	regulation of endothelial cell chemotaxis	27543	30226												0.0112753	64	1	1	1	0.015625	GO:0072665	GO:BP	protein localization to vacuole	27543	20376	0.00200191	1142	157	18	0.11465	0.0157618	GO:0033043	GO:BP	regulation of organelle organization	27543	9205	4.6805e-05	5701	200	70	0.35	0.0122785
0.0378168	10	13	1	0.0769231	0.1	GO:0060020	GO:BP	Bergmann glial cell differentiation	27543	16837												0.0112753	65	1	1	1	0.0153846	GO:0010658	GO:BP	striated muscle cell apoptotic process	27543	4802	0.00203324	597	148	12	0.0810811	0.0201005	GO:0006325	GO:BP	chromatin organization	27543	2333	4.6805e-05	7473	200	85	0.425	0.0113743
0.0378168	114	1	1	1	0.00877193	GO:0043149	GO:BP	stress fiber assembly	27543	12169												0.0112753	65	1	1	1	0.0153846	GO:0071806	GO:BP	protein transmembrane transport	27543	19736	0.00205516	204	143	7	0.048951	0.0343137	GO:0031032	GO:BP	actomyosin structure organization	27543	8108	4.6805e-05	27	25	3	0.12	0.111111
0.0378168	179	16	2	0.125	0.0111732	GO:0043409	GO:BP	negative regulation of MAPK cascade	27543	12299												0.0113785	66	1	1	1	0.0151515	GO:0061077	GO:BP	chaperone-mediated protein folding	27543	17819	0.00208977	1822	147	23	0.156463	0.0126235	GO:0022008	GO:BP	neurogenesis	27543	7544	4.6805e-05	252	193	11	0.0569948	0.0436508
0.0378168	16	8	1	0.125	0.0625	GO:0051386	GO:BP	regulation of neurotrophin TRK receptor signaling pathway	27543	15814												0.0115603	444	5	2	0.4	0.0045045	GO:0045936	GO:BP	negative regulation of phosphate metabolic process	27543	13644	0.00216177	1284	154	19	0.123377	0.0147975	GO:0045944	GO:BP	positive regulation of transcription by RNA polymerase II	27543	13651	4.6805e-05	2426	200	39	0.195	0.0160758
0.0378168	126	1	1	1	0.00793651	GO:0001952	GO:BP	regulation of cell-matrix adhesion	27543	677												0.0115603	69	1	1	1	0.0144928	GO:0031343	GO:BP	positive regulation of cell killing	27543	8274	0.00216177	4039	161	42	0.26087	0.0103986	GO:0018130	GO:BP	heterocycle biosynthetic process	27543	6014	4.6805e-05	887	182	20	0.10989	0.0225479
0.0378168	11	12	1	0.0833333	0.0909091	GO:0070778	GO:BP	L-aspartate transmembrane transport	27543	19043												0.0115603	14	5	1	0.2	0.0714286	GO:0045176	GO:BP	apical protein localization	27543	13160	0.00219177	16	163	3	0.0184049	0.1875	GO:0061158	GO:BP	3'-UTR-mediated mRNA destabilization	27543	17897	4.6805e-05	155	197	9	0.0456853	0.0580645
0.0378168	1231	16	4	0.25	0.00324939	GO:0009968	GO:BP	negative regulation of signal transduction	27543	4268												0.0115603	444	5	2	0.4	0.0045045	GO:0010563	GO:BP	negative regulation of phosphorus metabolic process	27543	4714	0.00220503	195	152	7	0.0460526	0.0358974	GO:0035264	GO:BP	multicellular organism growth	27543	10262	4.6805e-05	1466	207	29	0.140097	0.0197817
0.0378168	1537	29	6	0.206897	0.00390371	GO:0009967	GO:BP	positive regulation of signal transduction	27543	4267												0.0115603	68	1	1	1	0.0147059	GO:0051851	GO:BP	modulation by host of symbiont process	27543	16135	0.00225661	4050	161	42	0.26087	0.0103704	GO:0019438	GO:BP	aromatic compound biosynthetic process	27543	6674	4.6805e-05	115	197	8	0.0406091	0.0695652
0.0378168	5	23	1	0.0434783	0.2	GO:0098914	GO:BP	membrane repolarization during atrial cardiac muscle cell action potential	27543	22160												0.0115603	236	9	2	0.222222	0.00847458	GO:0051056	GO:BP	regulation of small GTPase mediated signal transduction	27543	15547	0.00227587	8271	164	72	0.439024	0.00870511	GO:0006139	GO:BP	nucleobase-containing compound metabolic process	27543	2164	4.6805e-05	123	129	7	0.0542636	0.0569106
0.0378168	13	9	1	0.111111	0.0769231	GO:0006924	GO:BP	activation-induced cell death of T cells	27543	2862												0.0115603	17	4	1	0.25	0.0588235	GO:0043249	GO:BP	erythrocyte maturation	27543	12204	0.00232502	1519	143	20	0.13986	0.0131666	GO:0051247	GO:BP	positive regulation of protein metabolic process	27543	15702	4.6805e-05	698	153	16	0.104575	0.0229226
0.0382698	115	25	2	0.08	0.0173913	GO:0038127	GO:BP	ERBB signaling pathway	27543	11201												0.011756	24	3	1	0.333333	0.0416667	GO:1903747	GO:BP	regulation of establishment of protein localization to mitochondrion	27543	26785	0.00232502	314	164	9	0.054878	0.0286624	GO:0009895	GO:BP	negative regulation of catabolic process	27543	4215	4.81589e-05	1895	207	34	0.164251	0.017942
0.0389298	23	6	1	0.166667	0.0434783	GO:0097202	GO:BP	activation of cysteine-type endopeptidase activity	27543	21702												0.011756	36	2	1	0.5	0.0277778	GO:0070232	GO:BP	regulation of T cell apoptotic process	27543	18733	0.00259202	792	152	14	0.0921053	0.0176768	GO:0000165	GO:BP	MAPK cascade	27543	72	4.818e-05	1886	208	34	0.163462	0.0180276
0.0389298	228	13	2	0.153846	0.00877193	GO:0010632	GO:BP	regulation of epithelial cell migration	27543	4777												0.0119512	74	1	1	1	0.0135135	GO:0080171	GO:BP	lytic vacuole organization	27543	20905	0.00269803	1432	165	21	0.127273	0.0146648	GO:0019220	GO:BP	regulation of phosphate metabolic process	27543	6472	4.98692e-05	553	171	15	0.0877193	0.0271248
0.0391287	771	13	3	0.230769	0.00389105	GO:0001944	GO:BP	vasculature development	27543	671												0.0119512	74	1	1	1	0.0135135	GO:0007040	GO:BP	lysosome organization	27543	2957	0.00270844	1433	165	21	0.127273	0.0146546	GO:0051174	GO:BP	regulation of phosphorus metabolic process	27543	15643	5.01587e-05	317	156	11	0.0705128	0.0347003
0.0393252	3926	29	10	0.344828	0.00254712	GO:0048583	GO:BP	regulation of response to stimulus	27543	14895												0.0121921	19	4	1	0.25	0.0526316	GO:0071498	GO:BP	cellular response to fluid shear stress	27543	19519	0.00275164	903	186	17	0.0913978	0.0188261	GO:0032446	GO:BP	protein modification by small protein conjugation	27543	8760	5.04536e-05	1901	207	34	0.164251	0.0178853
0.0393906	391	25	3	0.12	0.00767263	GO:0042060	GO:BP	wound healing	27543	11511												0.0122454	1872	5	3	0.6	0.00160256	GO:0051049	GO:BP	regulation of transport	27543	15540	0.00275164	190	163	7	0.0429448	0.0368421	GO:0017148	GO:BP	negative regulation of translation	27543	5891	5.36273e-05	1595	63	15	0.238095	0.00940439
0.0393906	18	8	1	0.125	0.0555556	GO:0010801	GO:BP	negative regulation of peptidyl-threonine phosphorylation	27543	4938												0.0122454	78	1	1	1	0.0128205	GO:0050766	GO:BP	positive regulation of phagocytosis	27543	15303	0.0027724	2	2	1	0.5	0.5	GO:0051621	GO:BP	regulation of norepinephrine uptake	27543	15983	5.4706e-05	67	157	6	0.0382166	0.0895522
0.0393906	18	8	1	0.125	0.0555556	GO:0040037	GO:BP	negative regulation of fibroblast growth factor receptor signaling pathway	27543	11483												0.0122454	77	1	1	1	0.012987	GO:0008088	GO:BP	axo-dendritic transport	27543	3525	0.00283174	698	174	14	0.0804598	0.0200573	GO:0071407	GO:BP	cellular response to organic cyclic compound	27543	19436	5.4706e-05	321	156	11	0.0705128	0.0342679
0.040125	10	15	1	0.0666667	0.1	GO:2000109	GO:BP	regulation of macrophage apoptotic process	27543	29333												0.0122454	78	1	1	1	0.0128205	GO:0002709	GO:BP	regulation of T cell mediated immunity	27543	1350	0.00285469	2898	142	30	0.211268	0.010352	GO:0009966	GO:BP	regulation of signal transduction	27543	4266	5.4706e-05	5880	185	67	0.362162	0.0113946
0.040125	10	15	1	0.0666667	0.1	GO:0051775	GO:BP	response to redox state	27543	16085												0.0123334	79	1	1	1	0.0126582	GO:1903201	GO:BP	regulation of oxidative stress-induced cell death	27543	26283	0.00286918	664	100	10	0.1	0.0150602	GO:0010942	GO:BP	positive regulation of cell death	27543	5063	5.4706e-05	784	208	20	0.0961538	0.0255102
0.040125	149	1	1	1	0.00671141	GO:0034341	GO:BP	response to interferon-gamma	27543	9853												0.0123389	16	5	1	0.2	0.0625	GO:0090493	GO:BP	catecholamine uptake	27543	21458	0.00290682	49	152	4	0.0263158	0.0816327	GO:0071364	GO:BP	cellular response to epidermal growth factor stimulus	27543	19393	5.4706e-05	1591	153	25	0.163399	0.0157134
0.040125	121	25	2	0.08	0.0165289	GO:0042177	GO:BP	negative regulation of protein catabolic process	27543	11577												0.0123389	10	8	1	0.125	0.1	GO:0038203	GO:BP	TORC2 signaling	27543	11254	0.00291432	936	164	16	0.097561	0.017094	GO:0009894	GO:BP	regulation of catabolic process	27543	4214	5.4706e-05	1659	206	31	0.150485	0.018686
0.0413709	13	12	1	0.0833333	0.0769231	GO:0006750	GO:BP	glutathione biosynthetic process	27543	2714												0.0123799	480	5	2	0.4	0.00416667	GO:0050808	GO:BP	synapse organization	27543	15337	0.00300148	7353	169	67	0.39645	0.00911193	GO:0016043	GO:BP	cellular component organization	27543	5645	5.68384e-05	1170	206	25	0.121359	0.0213675
0.0413709	156	1	1	1	0.00641026	GO:0007043	GO:BP	cell-cell junction assembly	27543	2960												0.012517	1507	2	2	1	0.00132714	GO:0002682	GO:BP	regulation of immune system process	27543	1323	0.00321021	2127	157	26	0.165605	0.0122238	GO:0006928	GO:BP	movement of cell or subcellular component	27543	2866	5.92282e-05	114	146	7	0.0479452	0.0614035
0.0420117	126	25	2	0.08	0.015873	GO:0051897	GO:BP	positive regulation of protein kinase B signaling	27543	16170												0.012517	82	1	1	1	0.0121951	GO:0043954	GO:BP	cellular component maintenance	27543	12533	0.00327402	3597	161	38	0.236025	0.0105644	GO:0097659	GO:BP	nucleic acid-templated transcription	27543	21907	6.14052e-05	5876	200	71	0.355	0.012083
0.0420117	20	8	1	0.125	0.05	GO:0060602	GO:BP	branch elongation of an epithelium	27543	17361												0.0128421	85	1	1	1	0.0117647	GO:0090559	GO:BP	regulation of membrane permeability	27543	21500	0.00327402	4	152	2	0.0131579	0.5	GO:1904580	GO:BP	regulation of intracellular mRNA localization	27543	27535	6.23354e-05	1936	188	32	0.170213	0.0165289
0.0421579	28	6	1	0.166667	0.0357143	GO:0010447	GO:BP	response to acidic pH	27543	4630												0.0130154	44	2	1	0.5	0.0227273	GO:0070229	GO:BP	negative regulation of lymphocyte apoptotic process	27543	18730	0.00328024	1	5	1	0.2	1	GO:0061108	GO:BP	seminal vesicle epithelium development	27543	17850	6.23354e-05	241	26	5	0.192308	0.0207469
0.0421579	11	15	1	0.0666667	0.0909091	GO:0071888	GO:BP	macrophage apoptotic process	27543	19788												0.0130154	88	1	1	1	0.0113636	GO:0042698	GO:BP	ovulation cycle	27543	11890	0.00337597	90	161	5	0.0310559	0.0555556	GO:0031060	GO:BP	regulation of histone methylation	27543	8131	6.28347e-05	643	171	16	0.0935673	0.0248834
0.0421579	129	25	2	0.08	0.0155039	GO:0045931	GO:BP	positive regulation of mitotic cell cycle	27543	13639												0.0130154	87	1	1	1	0.0114943	GO:0001910	GO:BP	regulation of leukocyte mediated cytotoxicity	27543	643	0.00337597	78	186	5	0.0268817	0.0641026	GO:1901796	GO:BP	regulation of signal transduction by p53 class mediator	27543	25060	6.37701e-05	5770	200	70	0.35	0.0121317
0.0421579	166	1	1	1	0.0060241	GO:0051017	GO:BP	actin filament bundle assembly	27543	15520												0.0130154	88	1	1	1	0.0113636	GO:0014823	GO:BP	response to activity	27543	5251	0.00340804	3475	161	37	0.229814	0.0106475	GO:1903506	GO:BP	regulation of nucleic acid-templated transcription	27543	26560	6.6603e-05	314	197	12	0.0609137	0.0382166
0.0421579	15	11	1	0.0909091	0.0666667	GO:0042159	GO:BP	lipoprotein catabolic process	27543	11569												0.0130471	45	2	1	0.5	0.0222222	GO:0043029	GO:BP	T cell homeostasis	27543	12093	0.00349311	8407	164	72	0.439024	0.00856429	GO:0046483	GO:BP	heterocycle metabolic process	27543	14160	7.22207e-05	4774	200	61	0.305	0.0127775
0.0421579	27	6	1	0.166667	0.037037	GO:1901185	GO:BP	negative regulation of ERBB signaling pathway	27543	24504												0.0130471	91	1	1	1	0.010989	GO:0034620	GO:BP	cellular response to unfolded protein	27543	9984	0.00349311	3614	161	38	0.236025	0.0105147	GO:0032774	GO:BP	RNA biosynthetic process	27543	9017	7.22207e-05	4	21	2	0.0952381	0.5
0.0421579	1617	29	6	0.206897	0.00371058	GO:1902531	GO:BP	regulation of intracellular signal transduction	27543	25711												0.0130471	914	3	2	0.666667	0.00218818	GO:0033365	GO:BP	protein localization to organelle	27543	9400	0.00351418	3483	161	37	0.229814	0.010623	GO:2001141	GO:BP	regulation of RNA biosynthetic process	27543	30316	7.84079e-05	168	197	9	0.0456853	0.0535714
0.0421579	127	25	2	0.08	0.015748	GO:0033138	GO:BP	positive regulation of peptidyl-serine phosphorylation	27543	9266												0.0130471	923	3	2	0.666667	0.00216685	GO:0007017	GO:BP	microtubule-based process	27543	2938	0.00368506	2619	174	32	0.183908	0.0122184	GO:0065003	GO:BP	protein-containing complex assembly	27543	18609	7.8438e-05	460	26	6	0.230769	0.0130435
0.0422902	169	1	1	1	0.00591716	GO:0061572	GO:BP	actin filament bundle organization	27543	18264												0.0130471	2456	8	4	0.5	0.00162866	GO:0032268	GO:BP	regulation of cellular protein metabolic process	27543	8640	0.0037091	1589	143	20	0.13986	0.0125865	GO:0120036	GO:BP	plasma membrane bounded cell projection organization	27543	22777	8.25602e-05	64	101	5	0.049505	0.078125
0.0425579	29	6	1	0.166667	0.0344828	GO:0090025	GO:BP	regulation of monocyte chemotaxis	27543	21053												0.0130471	653	4	2	0.5	0.00306279	GO:0010035	GO:BP	response to inorganic substance	27543	4309	0.0037554	2	3	1	0.333333	0.5	GO:0006429	GO:BP	leucyl-tRNA aminoacylation	27543	2418	8.3917e-05	745	207	19	0.0917874	0.0255034
0.0425579	29	6	1	0.166667	0.0344828	GO:0035767	GO:BP	endothelial cell chemotaxis	27543	10617												0.0133058	1140	8	3	0.375	0.00263158	GO:0001932	GO:BP	regulation of protein phosphorylation	27543	662	0.00376052	12	51	2	0.0392157	0.166667	GO:0042118	GO:BP	endothelial cell activation	27543	11542	8.3917e-05	1771	208	32	0.153846	0.0180689
0.0425579	7	25	1	0.04	0.142857	GO:0070459	GO:BP	prolactin secretion	27543	18872												0.0134253	2014	5	3	0.6	0.00148957	GO:1901700	GO:BP	response to oxygen-containing compound	27543	24966	0.00388233	54	152	4	0.0263158	0.0740741	GO:0070849	GO:BP	response to epidermal growth factor	27543	19097	8.65169e-05	44	150	5	0.0333333	0.113636
0.0425579	22	8	1	0.125	0.0454545	GO:1900746	GO:BP	regulation of vascular endothelial growth factor signaling pathway	27543	24077												0.0134253	526	5	2	0.4	0.00380228	GO:0031400	GO:BP	negative regulation of protein modification process	27543	8298	0.00389006	851	186	16	0.0860215	0.0188014	GO:0016567	GO:BP	protein ubiquitination	27543	5844	8.98106e-05	527	144	13	0.0902778	0.0246679
0.0425579	29	6	1	0.166667	0.0344828	GO:1900273	GO:BP	positive regulation of long-term synaptic potentiation	27543	23611												0.0134253	951	3	2	0.666667	0.00210305	GO:0009725	GO:BP	response to hormone	27543	4073	0.00397238	1620	163	22	0.134969	0.0135802	GO:0045934	GO:BP	negative regulation of nucleobase-containing compound metabolic process	27543	13642	9.19381e-05	84	36	4	0.111111	0.047619
0.0425579	118	28	2	0.0714286	0.0169492	GO:0038061	GO:BP	NIK/NF-kappaB signaling	27543	11164												0.0134253	96	1	1	1	0.0104167	GO:0010660	GO:BP	regulation of muscle cell apoptotic process	27543	4804	0.00397493	124	123	5	0.0406504	0.0403226	GO:0009791	GO:BP	post-embryonic development	27543	4133	9.25254e-05	1102	183	22	0.120219	0.0199637
0.0425579	11	16	1	0.0625	0.0909091	GO:0036462	GO:BP	TRAIL-activated apoptotic signaling pathway	27543	11076												0.0134253	24	4	1	0.25	0.0416667	GO:0036003	GO:BP	positive regulation of transcription from RNA polymerase II promoter in response to stress	27543	10810	0.00397493	776	164	14	0.0853659	0.0180412	GO:0043086	GO:BP	negative regulation of catalytic activity	27543	12130	9.9787e-05	174	197	9	0.0456853	0.0517241
0.042663	12	15	1	0.0666667	0.0833333	GO:0002674	GO:BP	negative regulation of acute inflammatory response	27543	1315												0.0135335	2026	5	3	0.6	0.00148075	GO:0071705	GO:BP	nitrogen compound transport	27543	19684	0.00397493	786	143	13	0.0909091	0.0165394	GO:0000904	GO:BP	cell morphogenesis involved in differentiation	27543	309	0.000100127	172	150	8	0.0533333	0.0465116
0.042663	15	12	1	0.0833333	0.0666667	GO:0019184	GO:BP	nonribosomal peptide biosynthetic process	27543	6467												0.0137081	100	1	1	1	0.01	GO:0036473	GO:BP	cell death in response to oxidative stress	27543	11081	0.00397493	244	183	8	0.0437158	0.0327869	GO:0071560	GO:BP	cellular response to transforming growth factor beta stimulus	27543	19567	0.000100851	2466	175	35	0.2	0.014193
0.042663	15	12	1	0.0833333	0.0666667	GO:0070207	GO:BP	protein homotrimerization	27543	18717												0.0137081	20	5	1	0.2	0.05	GO:0098974	GO:BP	postsynaptic actin cytoskeleton organization	27543	22198	0.00397493	7258	173	67	0.387283	0.00923119	GO:0016070	GO:BP	RNA metabolic process	27543	5667	0.000104914	461	193	14	0.0725389	0.0303688
0.042663	3003	27	8	0.296296	0.002664	GO:0065009	GO:BP	regulation of molecular function	27543	18614												0.0137112	2049	5	3	0.6	0.00146413	GO:0045935	GO:BP	positive regulation of nucleobase-containing compound metabolic process	27543	13643	0.00409898	49	172	4	0.0232558	0.0816327	GO:0048701	GO:BP	embryonic cranial skeleton morphogenesis	27543	15001	0.000109859	308	144	10	0.0694444	0.0324675
0.0435166	4029	25	9	0.36	0.0022338	GO:0065008	GO:BP	regulation of biological quality	27543	18613												0.0137112	2046	5	3	0.6	0.00146628	GO:0009888	GO:BP	tissue development	27543	4208	0.00411312	6	114	2	0.0175439	0.333333	GO:0061038	GO:BP	uterus morphogenesis	27543	17781	0.000111007	175	150	8	0.0533333	0.0457143
0.0435166	31	6	1	0.166667	0.0322581	GO:0032801	GO:BP	receptor catabolic process	27543	9035												0.0137806	102	1	1	1	0.00980392	GO:0010657	GO:BP	muscle cell apoptotic process	27543	4801	0.00412729	3997	174	43	0.247126	0.0107581	GO:0022607	GO:BP	cellular component assembly	27543	7599	0.000111007	175	150	8	0.0533333	0.0457143
0.044064	16	12	1	0.0833333	0.0625	GO:0098712	GO:BP	L-glutamate import across plasma membrane	27543	22041												0.0139835	104	1	1	1	0.00961538	GO:0002456	GO:BP	T cell mediated immunity	27543	1102	0.00412729	4203	161	42	0.26087	0.00999286	GO:1901362	GO:BP	organic cyclic compound biosynthetic process	27543	24667	0.000114579	444	149	12	0.0805369	0.027027
0.044064	1371	16	4	0.25	0.00291758	GO:0010648	GO:BP	negative regulation of cell communication	27543	4793												0.0141712	53	2	1	0.5	0.0188679	GO:0070231	GO:BP	T cell apoptotic process	27543	18732	0.00412729	52	163	4	0.0245399	0.0769231	GO:0019083	GO:BP	viral transcription	27543	6440	0.000114579	444	149	12	0.0805369	0.027027
0.044064	1375	16	4	0.25	0.00290909	GO:0023057	GO:BP	negative regulation of signaling	27543	7653												0.0141797	109	1	1	1	0.00917431	GO:0099175	GO:BP	regulation of postsynapse organization	27543	22299	0.00414563	1042	186	18	0.0967742	0.0172745	GO:0070647	GO:BP	protein modification by small protein conjugation or removal	27543	18983	0.000116012	367	180	12	0.0666667	0.0326975
0.044064	24	8	1	0.125	0.0416667	GO:1902547	GO:BP	regulation of cellular response to vascular endothelial growth factor stimulus	27543	25723												0.0141797	22	5	1	0.2	0.0454545	GO:0043968	GO:BP	histone H2A acetylation	27543	12540	0.00414563	52	164	4	0.0243902	0.0769231	GO:2000059	GO:BP	negative regulation of ubiquitin-dependent protein catabolic process	27543	29284	0.000118155	20	168	4	0.0238095	0.2
0.0448367	9	22	1	0.0454545	0.111111	GO:0042276	GO:BP	error-prone translesion synthesis	27543	11648												0.0141797	110	1	1	1	0.00909091	GO:0050764	GO:BP	regulation of phagocytosis	27543	15301	0.00414563	1284	165	19	0.115152	0.0147975	GO:0042325	GO:BP	regulation of phosphorylation	27543	11668	0.000121257	113	63	5	0.0793651	0.0442478
0.0448367	8	25	1	0.04	0.125	GO:1900020	GO:BP	positive regulation of protein kinase C activity	27543	23372												0.0141797	107	1	1	1	0.00934579	GO:0051702	GO:BP	biological process involved in interaction with symbiont	27543	16052	0.00414563	22	30	2	0.0666667	0.0909091	GO:0006450	GO:BP	regulation of translational fidelity	27543	2434	0.000123208	1617	200	29	0.145	0.0179344
0.0448367	8	25	1	0.04	0.125	GO:1900019	GO:BP	regulation of protein kinase C activity	27543	23371												0.0141797	36	3	1	0.333333	0.0277778	GO:0046329	GO:BP	negative regulation of JNK cascade	27543	14028	0.00418585	214	161	7	0.0434783	0.0327103	GO:0008213	GO:BP	protein alkylation	27543	3554	0.000126732	1031	185	21	0.113514	0.0203686
0.0448367	440	25	3	0.12	0.00681818	GO:0006979	GO:BP	response to oxidative stress	27543	2908												0.0141797	22	5	1	0.2	0.0454545	GO:0099188	GO:BP	postsynaptic cytoskeleton organization	27543	22308	0.00418585	211	163	7	0.0429448	0.0331754	GO:2000113	GO:BP	negative regulation of cellular macromolecule biosynthetic process	27543	29337	0.000136496	1641	188	28	0.148936	0.0170628
0.0448367	22	9	1	0.111111	0.0454545	GO:0070233	GO:BP	negative regulation of T cell apoptotic process	27543	18734												0.0141797	110	1	1	1	0.00909091	GO:0007041	GO:BP	lysosomal transport	27543	2958	0.00418585	32	108	3	0.0277778	0.09375	GO:0030511	GO:BP	positive regulation of transforming growth factor beta receptor signaling pathway	27543	7882	0.000136496	1734	208	31	0.149038	0.0178777
0.0456002	2840	18	6	0.333333	0.00211268	GO:0051641	GO:BP	cellular localization	27543	16000												0.0141797	108	1	1	1	0.00925926	GO:0031341	GO:BP	regulation of cell killing	27543	8272	0.00418585	249	183	8	0.0437158	0.0321285	GO:0071559	GO:BP	response to transforming growth factor beta	27543	19566	0.000141717	1738	208	31	0.149038	0.0178366
0.0456002	204	1	1	1	0.00490196	GO:0031032	GO:BP	actomyosin structure organization	27543	8108												0.0142118	28	4	1	0.25	0.0357143	GO:0048384	GO:BP	retinoic acid receptor signaling pathway	27543	14755	0.00418585	214	161	7	0.0434783	0.0327103	GO:0006479	GO:BP	protein methylation	27543	2456	0.000146113	1998	200	33	0.165	0.0165165
0.0457053	9	23	1	0.0434783	0.111111	GO:0099624	GO:BP	atrial cardiac muscle cell membrane repolarization	27543	22385												0.0142118	2264	9	4	0.444444	0.00176678	GO:0048584	GO:BP	positive regulation of response to stimulus	27543	14896	0.00418585	32	108	3	0.0277778	0.09375	GO:1903846	GO:BP	positive regulation of cellular response to transforming growth factor beta stimulus	27543	26866	0.000147194	283	200	11	0.055	0.0388693
0.0457053	207	1	1	1	0.00483092	GO:0055001	GO:BP	muscle cell development	27543	16729												0.0142118	111	1	1	1	0.00900901	GO:0035967	GO:BP	cellular response to topologically incorrect protein	27543	10784	0.00418585	450	157	10	0.0636943	0.0222222	GO:0007015	GO:BP	actin filament organization	27543	2936	0.0001502	1185	151	20	0.13245	0.0168776
0.0460066	14	15	1	0.0666667	0.0714286	GO:0006983	GO:BP	ER overload response	27543	2911												0.0142118	2127	5	3	0.6	0.00141044	GO:0006928	GO:BP	movement of cell or subcellular component	27543	2866	0.00418585	8487	164	72	0.439024	0.00848356	GO:0006725	GO:BP	cellular aromatic compound metabolic process	27543	2692	0.000154611	4797	200	60	0.3	0.0125078
0.0461646	13	17	1	0.0588235	0.0769231	GO:0042989	GO:BP	sequestering of actin monomers	27543	12071												0.0142118	2849	4	3	0.75	0.001053	GO:0002376	GO:BP	immune system process	27543	1029	0.00418916	451	157	10	0.0636943	0.0221729	GO:0022407	GO:BP	regulation of cell-cell adhesion	27543	7582	0.000155384	1514	110	19	0.172727	0.0125495
0.0461646	13	17	1	0.0588235	0.0769231	GO:0051152	GO:BP	positive regulation of smooth muscle cell differentiation	27543	15621												0.0143017	114	1	1	1	0.00877193	GO:0048024	GO:BP	regulation of mRNA splicing, via spliceosome	27543	14500	0.00430911	200	123	6	0.0487805	0.03	GO:0022408	GO:BP	negative regulation of cell-cell adhesion	27543	7583	0.000156041	1589	87	17	0.195402	0.0106986
0.0461646	9	25	1	0.04	0.111111	GO:1902965	GO:BP	regulation of protein localization to early endosome	27543	26081												0.0143602	115	1	1	1	0.00869565	GO:0002824	GO:BP	positive regulation of adaptive immune response based on somatic recombination of immune receptors built from immunoglobulin superfamily domains	27543	1458	0.00432746	213	163	7	0.0429448	0.0328638	GO:0034249	GO:BP	negative regulation of cellular amide metabolic process	27543	9796	0.000156591	1174	206	24	0.116505	0.0204429
0.0461646	9	25	1	0.04	0.111111	GO:0038128	GO:BP	ERBB2 signaling pathway	27543	11202												0.0143602	116	1	1	1	0.00862069	GO:0006986	GO:BP	response to unfolded protein	27543	2913	0.00433565	1627	143	20	0.13986	0.0122926	GO:0030030	GO:BP	cell projection organization	27543	7676	0.000156899	545	171	14	0.0818713	0.0256881
0.0461646	14	16	1	0.0625	0.0714286	GO:1902043	GO:BP	positive regulation of extrinsic apoptotic signaling pathway via death domain receptors	27543	25300												0.0143602	29	4	1	0.25	0.0344828	GO:0060487	GO:BP	lung epithelial cell differentiation	27543	17252	0.00433565	4	2	1	0.5	0.25	GO:0150111	GO:BP	regulation of transepithelial transport	27543	23287	0.000157805	184	200	9	0.045	0.048913
0.0461646	213	1	1	1	0.00469484	GO:1901888	GO:BP	regulation of cell junction assembly	27543	25152												0.0145982	119	1	1	1	0.00840336	GO:0021549	GO:BP	cerebellum development	27543	7090	0.00440814	460	185	11	0.0594595	0.023913	GO:0006091	GO:BP	generation of precursor metabolites and energy	27543	2122	0.000160278	6896	200	78	0.39	0.0113109
0.0461646	9	25	1	0.04	0.111111	GO:1902966	GO:BP	positive regulation of protein localization to early endosome	27543	26082												0.0145982	24	5	1	0.2	0.0416667	GO:0150105	GO:BP	protein localization to cell-cell junction	27543	23283	0.00440814	2479	171	30	0.175439	0.0121017	GO:0007399	GO:BP	nervous system development	27543	3276	0.000161389	451	153	12	0.0784314	0.0266075
0.0461646	1422	3	2	0.666667	0.00140647	GO:0007155	GO:BP	cell adhesion	27543	3055												0.0145982	30	4	1	0.25	0.0333333	GO:0060479	GO:BP	lung cell differentiation	27543	17244	0.00447958	513	140	10	0.0714286	0.0194932	GO:0043410	GO:BP	positive regulation of MAPK cascade	27543	12300	0.000162166	387	149	11	0.0738255	0.0284238
0.0461646	653	6	2	0.333333	0.00306279	GO:0010035	GO:BP	response to inorganic substance	27543	4309												0.0145982	120	1	1	1	0.00833333	GO:0002708	GO:BP	positive regulation of lymphocyte mediated immunity	27543	1349	0.00491523	65	140	4	0.0285714	0.0615385	GO:0032623	GO:BP	interleukin-2 production	27543	8868	0.000162166	22	168	4	0.0238095	0.181818
0.0461646	215	1	1	1	0.00465116	GO:0045216	GO:BP	cell-cell junction organization	27543	13186												0.0146564	121	1	1	1	0.00826446	GO:0002821	GO:BP	positive regulation of adaptive immune response	27543	1455	0.00491523	65	140	4	0.0285714	0.0615385	GO:0032663	GO:BP	regulation of interleukin-2 production	27543	8908	0.000163101	168	79	6	0.0759494	0.0357143
0.0461646	17	13	1	0.0769231	0.0588235	GO:0090520	GO:BP	sphingolipid mediated signaling pathway	27543	21481												0.0147141	122	1	1	1	0.00819672	GO:0051261	GO:BP	protein depolymerization	27543	15716	0.00491523	765	152	13	0.0855263	0.0169935	GO:0048589	GO:BP	developmental growth	27543	14901	0.000165584	13	10	2	0.2	0.153846
0.0461646	14	16	1	0.0625	0.0714286	GO:1905048	GO:BP	regulation of metallopeptidase activity	27543	27970												0.0147499	41	3	1	0.333333	0.0243902	GO:0030521	GO:BP	androgen receptor signaling pathway	27543	7890	0.00491523	3453	143	33	0.230769	0.00955691	GO:0010646	GO:BP	regulation of cell communication	27543	4791	0.000168256	909	181	19	0.104972	0.0209021
0.0461646	215	1	1	1	0.00465116	GO:0099504	GO:BP	synaptic vesicle cycle	27543	22316												0.0153605	1284	8	3	0.375	0.00233645	GO:0042325	GO:BP	regulation of phosphorylation	27543	11668	0.00493769	28	135	3	0.0222222	0.107143	GO:0032703	GO:BP	negative regulation of interleukin-2 production	27543	8948	0.000170961	77	101	5	0.049505	0.0649351
0.0461646	36	6	1	0.166667	0.0277778	GO:1904646	GO:BP	cellular response to amyloid-beta	27543	27594												0.0153605	130	1	1	1	0.00769231	GO:0022037	GO:BP	metencephalon development	27543	7573	0.00493769	2811	174	33	0.189655	0.0117396	GO:0043933	GO:BP	protein-containing complex organization	27543	12512	0.000175697	295	197	11	0.0558376	0.0372881
0.0461646	223	1	1	1	0.0044843	GO:0010810	GO:BP	regulation of cell-substrate adhesion	27543	4944												0.0153605	130	1	1	1	0.00769231	GO:0001909	GO:BP	leukocyte mediated cytotoxicity	27543	642	0.00500485	511	51	6	0.117647	0.0117417	GO:0048608	GO:BP	reproductive structure development	27543	14910	0.000182494	1119	149	19	0.127517	0.0169794
0.0463361	226	1	1	1	0.00442478	GO:0007160	GO:BP	cell-matrix adhesion	27543	3060												0.0153605	1102	3	2	0.666667	0.00181488	GO:0033993	GO:BP	response to lipid	27543	9631	0.00500485	6186	174	59	0.33908	0.00953767	GO:0048856	GO:BP	anatomical structure development	27543	15146	0.000191461	508	139	12	0.0863309	0.023622
0.0463836	19	12	1	0.0833333	0.0526316	GO:0070206	GO:BP	protein trimerization	27543	18716												0.0153605	131	1	1	1	0.00763359	GO:0019079	GO:BP	viral genome replication	27543	6436	0.0050486	2	5	1	0.2	0.5	GO:0042628	GO:BP	mating plug formation	27543	11843	0.00019913	1627	87	17	0.195402	0.0104487
0.0464964	296	13	2	0.153846	0.00675676	GO:0010631	GO:BP	epithelial cell migration	27543	4776												0.0153605	1113	3	2	0.666667	0.00179695	GO:0048609	GO:BP	multicellular organismal reproductive process	27543	14911	0.0050486	1	10	1	0.1	1	GO:0000461	GO:BP	endonucleolytic cleavage to generate mature 3'-end of SSU-rRNA from (SSU-rRNA, 5.8S rRNA, LSU-rRNA)	27543	205	0.000199183	13	96	3	0.03125	0.230769
0.0470157	18	13	1	0.0769231	0.0555556	GO:0033631	GO:BP	cell-cell adhesion mediated by integrin	27543	9573												0.0153649	33	4	1	0.25	0.030303	GO:0034405	GO:BP	response to fluid shear stress	27543	9898	0.0050486	10	1	1	1	0.1	GO:0070327	GO:BP	thyroid hormone transport	27543	18798	0.000203859	2026	175	30	0.171429	0.0148075
0.0470157	299	13	2	0.153846	0.00668896	GO:0090132	GO:BP	epithelium migration	27543	21151												0.0155743	46	3	1	0.333333	0.0217391	GO:0070303	GO:BP	negative regulation of stress-activated protein kinase signaling cascade	27543	18783	0.0050486	3463	143	33	0.230769	0.00952931	GO:0023051	GO:BP	regulation of signaling	27543	7647	0.000203859	1780	208	31	0.149038	0.0174157
0.0479965	16	15	1	0.0666667	0.0625	GO:0002862	GO:BP	negative regulation of inflammatory response to antigenic stimulus	27543	1496												0.0155743	2278	5	3	0.6	0.00131694	GO:0050790	GO:BP	regulation of catalytic activity	27543	15322	0.0050486	209	123	6	0.0487805	0.0287081	GO:0050866	GO:BP	negative regulation of cell activation	27543	15385	0.000203859	1260	41	10	0.243902	0.00793651
0.0479965	240	1	1	1	0.00416667	GO:0099003	GO:BP	vesicle-mediated transport in synapse	27543	22212												0.0155743	68	2	1	0.5	0.0147059	GO:2000107	GO:BP	negative regulation of leukocyte apoptotic process	27543	29331	0.00512605	516	51	6	0.117647	0.0116279	GO:0061458	GO:BP	reproductive system development	27543	18185	0.000204817	3783	183	47	0.256831	0.012424
0.0480526	1126	11	3	0.272727	0.0026643	GO:0043085	GO:BP	positive regulation of catalytic activity	27543	12129												0.0155743	46	3	1	0.333333	0.0217391	GO:0032873	GO:BP	negative regulation of stress-activated MAPK cascade	27543	9075	0.00517622	788	189	15	0.0793651	0.0190355	GO:0043009	GO:BP	chordate embryonic development	27543	12088	0.000204817	234	125	8	0.064	0.034188
0.0480526	305	13	2	0.153846	0.00655738	GO:0090130	GO:BP	tissue migration	27543	21149												0.0155743	138	1	1	1	0.00724638	GO:0035966	GO:BP	response to topologically incorrect protein	27543	10783	0.00519185	3596	161	37	0.229814	0.0102892	GO:0006351	GO:BP	transcription, DNA-templated	27543	2349	0.000204817	246	197	10	0.0507614	0.0406504
0.0482198	10	25	1	0.04	0.1	GO:1905208	GO:BP	negative regulation of cardiocyte differentiation	27543	28111												0.0155743	27	5	1	0.2	0.037037	GO:0015874	GO:BP	norepinephrine transport	27543	5535	0.00530746	7815	164	67	0.408537	0.00857326	GO:0090304	GO:BP	nucleic acid metabolic process	27543	21315	0.000205191	1836	137	24	0.175182	0.0130719
0.0482198	10	25	1	0.04	0.1	GO:0070257	GO:BP	positive regulation of mucus secretion	27543	18756												0.0155743	69	2	1	0.5	0.0144928	GO:0070228	GO:BP	regulation of lymphocyte apoptotic process	27543	18729	0.00539274	6788	157	58	0.369427	0.00854449	GO:0032502	GO:BP	developmental process	27543	8804	0.000219539	2046	27	10	0.37037	0.00488759
0.0482198	31	8	1	0.125	0.0322581	GO:0048011	GO:BP	neurotrophin TRK receptor signaling pathway	27543	14490												0.0155743	1130	3	2	0.666667	0.00176991	GO:0032504	GO:BP	multicellular organism reproduction	27543	8805	0.00548451	3474	161	36	0.223602	0.0103627	GO:0006355	GO:BP	regulation of transcription, DNA-templated	27543	2353	0.000224273	49	26	3	0.115385	0.0612245
0.0482198	10	25	1	0.04	0.1	GO:1903800	GO:BP	positive regulation of production of miRNAs involved in gene silencing by miRNA	27543	26829												0.015627	336	9	2	0.222222	0.00595238	GO:0007265	GO:BP	Ras protein signal transduction	27543	3156	0.00549739	2794	191	35	0.183246	0.0125268	GO:0071310	GO:BP	cellular response to organic substance	27543	19341	0.000230256	151	197	8	0.0406091	0.0529801
0.0482198	31	8	1	0.125	0.0322581	GO:0040036	GO:BP	regulation of fibroblast growth factor receptor signaling pathway	27543	11482												0.0156742	140	1	1	1	0.00714286	GO:1903313	GO:BP	positive regulation of mRNA metabolic process	27543	26380	0.00555788	2777	108	23	0.212963	0.00828232	GO:0006796	GO:BP	phosphate-containing compound metabolic process	27543	2752	0.000236338	10	16	2	0.125	0.2
0.0482198	31	8	1	0.125	0.0322581	GO:0003401	GO:BP	axis elongation	27543	1970												0.0157006	642	5	2	0.4	0.00311526	GO:0045859	GO:BP	regulation of protein kinase activity	27543	13573	0.00555788	138	191	6	0.0314136	0.0434783	GO:0030218	GO:BP	erythrocyte differentiation	27543	7757	0.000238756	994	156	18	0.115385	0.0181087
0.0482224	42	6	1	0.166667	0.0238095	GO:1904645	GO:BP	response to amyloid-beta	27543	27593												0.0157006	142	1	1	1	0.00704225	GO:0032355	GO:BP	response to estradiol	27543	8705	0.0055901	301	123	7	0.0569106	0.0232558	GO:0007162	GO:BP	negative regulation of cell adhesion	27543	3062	0.000240028	7353	206	83	0.402913	0.0112879
0.0482224	370	11	2	0.181818	0.00540541	GO:0045862	GO:BP	positive regulation of proteolysis	27543	13576												0.0157006	29	5	1	0.2	0.0344828	GO:1904030	GO:BP	negative regulation of cyclin-dependent protein kinase activity	27543	27028	0.00564838	623	143	11	0.0769231	0.0176565	GO:0048667	GO:BP	cell morphogenesis involved in neuron differentiation	27543	14968	0.000251057	480	204	14	0.0686275	0.0291667
0.0482224	252	1	1	1	0.00396825	GO:0009612	GO:BP	response to mechanical stimulus	27543	3984												0.0157006	2777	8	4	0.5	0.0014404	GO:0006796	GO:BP	phosphate-containing compound metabolic process	27543	2752	0.00567834	47	18	2	0.111111	0.0425532	GO:0002227	GO:BP	innate immune response in mucosa	27543	883	0.000256991	1574	204	28	0.137255	0.0177891
0.0484086	17	15	1	0.0666667	0.0588235	GO:0002864	GO:BP	regulation of acute inflammatory response to antigenic stimulus	27543	1498												0.0157006	6072	9	6	0.666667	0.000988142	GO:0048522	GO:BP	positive regulation of cellular process	27543	14844	0.00572777	51	191	4	0.0209424	0.0784314	GO:0045646	GO:BP	regulation of erythrocyte differentiation	27543	13378	0.000257843	738	171	16	0.0935673	0.0216802
0.0491622	20	13	1	0.0769231	0.05	GO:0006670	GO:BP	sphingosine metabolic process	27543	2639												0.0157006	144	1	1	1	0.00694444	GO:0007034	GO:BP	vacuolar transport	27543	2952	0.00572777	6	2	1	0.5	0.166667	GO:0071896	GO:BP	protein localization to adherens junction	27543	19794	0.000257945	1725	197	29	0.147208	0.0168116
0.049178	163	25	2	0.08	0.0122699	GO:0033135	GO:BP	regulation of peptidyl-serine phosphorylation	27543	9264												0.0157006	29	5	1	0.2	0.0344828	GO:0070633	GO:BP	transepithelial transport	27543	18974	0.00582598	6	152	2	0.0131579	0.333333	GO:0031086	GO:BP	nuclear-transcribed mRNA catabolic process, deadenylation-independent decay	27543	8144	0.000260166	1587	110	19	0.172727	0.0119723
0.049178	33	8	1	0.125	0.030303	GO:0010719	GO:BP	negative regulation of epithelial to mesenchymal transition	27543	4859												0.0157006	144	1	1	1	0.00694444	GO:0002705	GO:BP	positive regulation of leukocyte mediated immunity	27543	1346	0.00582598	1086	171	17	0.0994152	0.0156538	GO:0000902	GO:BP	cell morphogenesis	27543	307	0.000260166	79	186	6	0.0322581	0.0759494
0.049178	487	25	3	0.12	0.00616016	GO:0009410	GO:BP	response to xenobiotic stimulus	27543	3915												0.0157982	2797	8	4	0.5	0.0014301	GO:0006793	GO:BP	phosphorus metabolic process	27543	2749	0.00582598	111	157	5	0.0318471	0.045045	GO:0001776	GO:BP	leukocyte homeostasis	27543	553	0.000260166	560	200	15	0.075	0.0267857
0.049178	33	8	1	0.125	0.030303	GO:0034260	GO:BP	negative regulation of GTPase activity	27543	9804												0.016258	151	1	1	1	0.00662252	GO:0050684	GO:BP	regulation of mRNA processing	27543	15267	0.00594093	2797	108	23	0.212963	0.0082231	GO:0006793	GO:BP	phosphorus metabolic process	27543	2749	0.000265144	7	25	2	0.08	0.285714
0.0498124	1063	12	3	0.25	0.0028222	GO:0040007	GO:BP	growth	27543	11454												0.016281	76	2	1	0.5	0.0131579	GO:0002260	GO:BP	lymphocyte homeostasis	27543	915	0.0059425	9	100	2	0.02	0.222222	GO:0045898	GO:BP	regulation of RNA polymerase II transcription preinitiation complex assembly	27543	13608	0.000267305	38	36	3	0.0833333	0.0789474
0.00415492	1	1	1	1	1	GO:0099143	GO:CC	presynaptic actin cytoskeleton	27317	3756												0.0163184	51	3	1	0.333333	0.0196078	GO:1901998	GO:BP	toxin transport	27543	25256	0.0059425	804	189	15	0.0793651	0.0186567	GO:0009792	GO:BP	embryo development ending in birth or egg hatching	27543	4134	0.000269394	93	159	6	0.0377358	0.0645161
0.00415492	1	1	1	1	1	GO:0120220	GO:CC	basal body patch	27317	3908												0.016499	155	1	1	1	0.00645161	GO:0010970	GO:BP	transport along microtubule	27543	5087	0.00596598	1892	157	23	0.146497	0.0121564	GO:0040011	GO:BP	locomotion	27543	11458	0.000270487	1057	163	19	0.116564	0.0179754
0.00451464	89	27	3	0.111111	0.0337079	GO:0005746	GO:CC	mitochondrial respirasome	27317	392												0.0173257	41	4	1	0.25	0.0243902	GO:0048821	GO:BP	erythrocyte development	27543	15112	0.00607241	178	152	6	0.0394737	0.0337079	GO:0051384	GO:BP	response to glucocorticoid	27543	15812	0.000277836	433	199	13	0.0653266	0.0300231
0.00451464	97	27	3	0.111111	0.0309278	GO:0070469	GO:CC	respirasome	27317	2821												0.0173257	164	1	1	1	0.00609756	GO:0043484	GO:BP	regulation of RNA splicing	27543	12359	0.00625677	66	152	4	0.0263158	0.0606061	GO:0045661	GO:BP	regulation of myoblast differentiation	27543	13393	0.000283822	1189	159	20	0.125786	0.0168209
0.00451464	1	3	1	0.333333	1	GO:0098965	GO:CC	extracellular matrix of synaptic cleft	27317	3691												0.0173661	165	1	1	1	0.00606061	GO:0045471	GO:BP	response to ethanol	27543	13266	0.00629306	306	163	8	0.0490798	0.0261438	GO:1903311	GO:BP	regulation of mRNA metabolic process	27543	26378	0.000283822	1717	179	27	0.150838	0.0157251
0.00451464	89	27	3	0.111111	0.0337079	GO:0098803	GO:CC	respiratory chain complex	27317	3629												0.0175766	42	4	1	0.25	0.0238095	GO:1903670	GO:BP	regulation of sprouting angiogenesis	27543	26721	0.00649694	1936	108	18	0.166667	0.00929752	GO:0016310	GO:BP	phosphorylation	27543	5776	0.000298064	82	53	4	0.0754717	0.0487805
0.00784819	49	20	2	0.1	0.0408163	GO:0005747	GO:CC	mitochondrial respiratory chain complex I	27317	393												0.0178275	57	3	1	0.333333	0.0175439	GO:0043407	GO:BP	negative regulation of MAP kinase activity	27543	12297	0.00654698	40	108	3	0.0277778	0.075	GO:0021955	GO:BP	central nervous system neuron axonogenesis	27543	7491	0.00031147	97	157	6	0.0382166	0.0618557
0.00784819	49	20	2	0.1	0.0408163	GO:0045271	GO:CC	respiratory chain complex I	27317	2475												0.017893	2466	5	3	0.6	0.00121655	GO:0071702	GO:BP	organic substance transport	27543	19681	0.00659495	1489	163	20	0.122699	0.0134318	GO:0051253	GO:BP	negative regulation of RNA metabolic process	27543	15708	0.00031147	844	153	16	0.104575	0.0189573
0.00784819	183	25	3	0.12	0.0163934	GO:0031256	GO:CC	leading edge membrane	27317	1263												0.0179393	173	1	1	1	0.00578035	GO:1902904	GO:BP	negative regulation of supramolecular fiber organization	27543	26027	0.00659495	116	156	5	0.0320513	0.0431034	GO:0061844	GO:BP	antimicrobial humoral immune response mediated by antimicrobial peptide	27543	18394	0.000320142	2080	167	29	0.173653	0.0139423
0.00784819	16	1	1	1	0.0625	GO:0099571	GO:CC	postsynaptic cytoskeleton	27317	3786												0.0181234	1432	8	3	0.375	0.00209497	GO:0019220	GO:BP	regulation of phosphate metabolic process	27543	6472	0.00673973	3	5	1	0.2	0.333333	GO:0061107	GO:BP	seminal vesicle development	27543	17849	0.000321879	209	197	9	0.0456853	0.0430622
0.00784819	49	20	2	0.1	0.0408163	GO:0030964	GO:CC	NADH dehydrogenase complex	27317	1183												0.0181234	177	1	1	1	0.00564972	GO:0006606	GO:BP	protein import into nucleus	27543	2578	0.00673973	3	5	1	0.2	0.333333	GO:0061110	GO:BP	dense core granule biogenesis	27543	17852	0.000321879	190	81	6	0.0740741	0.0315789
0.00784819	406	25	4	0.16	0.00985222	GO:0045121	GO:CC	membrane raft	27317	2433												0.0181234	2493	5	3	0.6	0.00120337	GO:0008104	GO:BP	protein localization	27543	3529	0.00675366	748	143	12	0.0839161	0.0160428	GO:0043549	GO:BP	regulation of kinase activity	27543	12396	0.000325035	706	144	14	0.0972222	0.01983
0.00784819	149	27	3	0.111111	0.0201342	GO:0098800	GO:CC	inner mitochondrial membrane protein complex	27317	3627												0.0181234	1433	8	3	0.375	0.00209351	GO:0051174	GO:BP	regulation of phosphorus metabolic process	27543	15643	0.00680519	20	48	2	0.0416667	0.1	GO:0072520	GO:BP	seminiferous tubule development	27543	20312	0.000332104	928	156	17	0.108974	0.018319
0.00784819	11	1	1	1	0.0909091	GO:0098871	GO:CC	postsynaptic actin cytoskeleton	27317	3660												0.0181234	178	1	1	1	0.00561798	GO:0002822	GO:BP	regulation of adaptive immune response based on somatic recombination of immune receptors built from immunoglobulin superfamily domains	27543	1456	0.00691697	389	164	9	0.054878	0.0231362	GO:2001233	GO:BP	regulation of apoptotic signaling pathway	27543	30397	0.000356103	799	200	18	0.09	0.0225282
0.00784819	17	1	1	1	0.0588235	GO:0043034	GO:CC	costamere	27317	2094												0.018201	182	1	1	1	0.00549451	GO:0051170	GO:BP	import into nucleus	27543	15639	0.0070476	887	157	14	0.089172	0.0157835	GO:0098609	GO:BP	cell-cell adhesion	27543	22001	0.000361029	376	26	5	0.192308	0.0132979
0.00784819	407	25	4	0.16	0.00982801	GO:0098857	GO:CC	membrane microdomain	27317	3654												0.018201	182	1	1	1	0.00549451	GO:0002706	GO:BP	regulation of lymphocyte mediated immunity	27543	1347	0.00705987	8	2	1	0.5	0.125	GO:0051620	GO:BP	norepinephrine uptake	27543	15982	0.000361029	951	185	19	0.102703	0.019979
0.00784819	9	1	1	1	0.111111	GO:0099569	GO:CC	presynaptic cytoskeleton	27317	3785												0.018201	45	4	1	0.25	0.0222222	GO:0060428	GO:BP	lung epithelium development	27543	17194	0.0072647	9	114	2	0.0175439	0.222222	GO:0048703	GO:BP	embryonic viscerocranium morphogenesis	27543	15003	0.000366046	736	105	12	0.114286	0.0163043
0.00784819	7	1	1	1	0.142857	GO:0097433	GO:CC	dense body	27317	3346												0.018201	181	1	1	1	0.00552486	GO:0007033	GO:BP	vacuole organization	27543	2951	0.00748709	7	152	2	0.0131579	0.285714	GO:1902172	GO:BP	regulation of keratinocyte apoptotic process	27543	25413	0.000367581	774	151	15	0.0993377	0.0193798
0.00787104	6	3	1	0.333333	0.166667	GO:0099535	GO:CC	synapse-associated extracellular matrix	27317	3782												0.018201	182	1	1	1	0.00549451	GO:0030902	GO:BP	hindbrain development	27543	8046	0.00748709	33	140	3	0.0214286	0.0909091	GO:0031116	GO:BP	positive regulation of microtubule polymerization	27543	8163	0.000390262	215	197	9	0.0456853	0.0418605
0.0103873	1	25	1	0.04	1	GO:0097489	GO:CC	multivesicular body, internal vesicle lumen	27317	3377												0.0182361	183	1	1	1	0.00546448	GO:0030705	GO:BP	cytoskeleton-dependent intracellular transport	27543	7948	0.00748709	7	152	2	0.0131579	0.285714	GO:0097283	GO:BP	keratinocyte apoptotic process	27543	21743	0.000396392	771	171	16	0.0935673	0.0207523
0.0110798	28	1	1	1	0.0357143	GO:0044305	GO:CC	calyx of Held	27317	2310												0.0183223	37	5	1	0.2	0.027027	GO:1905168	GO:BP	positive regulation of double-strand break repair via homologous recombination	27543	28075	0.00748709	19	54	2	0.037037	0.105263	GO:0030220	GO:BP	platelet formation	27543	7759	0.000396392	17	96	3	0.03125	0.176471
0.0113287	2	15	1	0.0666667	0.5	GO:0036502	GO:CC	Derlin-1-VIMP complex	27317	1963												0.0183738	93	2	1	0.5	0.0107527	GO:0070227	GO:BP	lymphocyte apoptotic process	27543	18728	0.00748709	538	54	6	0.111111	0.0111524	GO:0001501	GO:BP	skeletal system development	27543	423	0.000396392	77	21	3	0.142857	0.038961
0.0116583	369	16	3	0.1875	0.00813008	GO:0062023	GO:CC	collagen-containing extracellular matrix	27317	2675												0.0187519	50	4	1	0.25	0.02	GO:1904407	GO:BP	positive regulation of nitric oxide metabolic process	27543	27381	0.00748709	8713	164	72	0.439024	0.00826351	GO:1901360	GO:BP	organic cyclic compound metabolic process	27543	24665	0.000396861	227	144	8	0.0555556	0.0352423
0.0116583	2757	18	7	0.388889	0.00253899	GO:0005576	GO:CC	extracellular region	27317	240												0.0187519	196	1	1	1	0.00510204	GO:0071248	GO:BP	cellular response to metal ion	27543	19283	0.00763615	693	157	12	0.0764331	0.017316	GO:0071363	GO:BP	cellular response to growth factor stimulus	27543	19392	0.000401838	1085	110	15	0.136364	0.0138249
0.0122986	37	1	1	1	0.027027	GO:0031941	GO:CC	filamentous actin	27317	1434												0.0187519	3474	4	3	0.75	0.000863558	GO:0006355	GO:BP	regulation of transcription, DNA-templated	27543	2353	0.0076416	331	157	8	0.0509554	0.0241692	GO:1903037	GO:BP	regulation of leukocyte cell-cell adhesion	27543	26150	0.000414141	588	200	15	0.075	0.0255102
0.016951	1499	25	6	0.24	0.00400267	GO:0045202	GO:CC	synapse	27317	2443												0.0187519	5623	5	4	0.8	0.000711364	GO:0019538	GO:BP	protein metabolic process	27543	6769	0.00768755	66	164	4	0.0243902	0.0606061	GO:1903051	GO:BP	negative regulation of proteolysis involved in cellular protein catabolic process	27543	26164	0.000418787	970	200	20	0.1	0.0206186
0.0202973	3	22	1	0.0454545	0.333333	GO:0016035	GO:CC	zeta DNA polymerase complex	27317	854												0.0187519	200	1	1	1	0.005	GO:0007568	GO:BP	aging	27543	3431	0.00789353	59	18	2	0.111111	0.0338983	GO:0002385	GO:BP	mucosal immune response	27543	1035	0.000418787	583	202	15	0.0742574	0.025729
0.0206898	122	1	1	1	0.00819672	GO:0043230	GO:CC	extracellular organelle	27317	2127												0.0187519	193	1	1	1	0.00518135	GO:0002819	GO:BP	regulation of adaptive immune response	27543	1453	0.00798003	13	83	2	0.0240964	0.153846	GO:1903025	GO:BP	regulation of RNA polymerase II regulatory region sequence-specific DNA binding	27543	26140	0.000425855	545	191	14	0.0732984	0.0256881
0.0206898	110	1	1	1	0.00909091	GO:0045335	GO:CC	phagocytic vesicle	27317	2492												0.0187519	750	5	2	0.4	0.00266667	GO:0034330	GO:BP	cell junction organization	27543	9845	0.00806399	393	134	8	0.0597015	0.0203562	GO:0051098	GO:BP	regulation of binding	27543	15575	0.000434278	576	59	8	0.135593	0.0138889
0.0206898	119	20	2	0.1	0.0168067	GO:1990204	GO:CC	oxidoreductase complex	27317	4205												0.0187519	748	5	2	0.4	0.0026738	GO:0043549	GO:BP	regulation of kinase activity	27543	12396	0.00806399	8	140	2	0.0142857	0.25	GO:0032071	GO:BP	regulation of endodeoxyribonuclease activity	27543	8512	0.000439293	4220	200	53	0.265	0.0125592
0.0206898	102	1	1	1	0.00980392	GO:0070062	GO:CC	extracellular exosome	27317	2739												0.0187519	48	4	1	0.25	0.0208333	GO:0043618	GO:BP	regulation of transcription from RNA polymerase II promoter in response to stress	27543	12446	0.00806399	101	191	5	0.026178	0.049505	GO:0032479	GO:BP	regulation of type I interferon production	27543	8782	0.000440327	1086	180	20	0.111111	0.0184162
0.0206898	8	15	1	0.0666667	0.125	GO:0036513	GO:CC	Derlin-1 retrotranslocation complex	27317	1964												0.0187519	196	1	1	1	0.00510204	GO:0007519	GO:BP	skeletal muscle tissue development	27543	3383	0.00806399	101	191	5	0.026178	0.049505	GO:0032606	GO:BP	type I interferon production	27543	8851	0.000440979	575	182	14	0.0769231	0.0243478
0.0206898	5	22	1	0.0454545	0.2	GO:0043625	GO:CC	delta DNA polymerase complex	27317	2180												0.0187519	48	4	1	0.25	0.0208333	GO:0045429	GO:BP	positive regulation of nitric oxide biosynthetic process	27543	13239	0.00806399	20	54	2	0.037037	0.1	GO:0055012	GO:BP	ventricular cardiac muscle cell differentiation	27543	16740	0.000442046	8766	197	90	0.456853	0.0102669
0.0206898	122	1	1	1	0.00819672	GO:0065010	GO:CC	extracellular membrane-bounded organelle	27317	2715												0.0187519	196	1	1	1	0.00510204	GO:0099111	GO:BP	microtubule-based transport	27543	22259	0.0082604	75	148	4	0.027027	0.0533333	GO:0051568	GO:BP	histone H3-K4 methylation	27543	15936	0.000443938	1489	200	26	0.13	0.0174614
0.0206898	199	12	2	0.166667	0.0100503	GO:0044306	GO:CC	neuron projection terminus	27317	2311												0.0187519	3475	4	3	0.75	0.000863309	GO:1903506	GO:BP	regulation of nucleic acid-templated transcription	27543	26560	0.00831652	158	123	5	0.0406504	0.0316456	GO:0051250	GO:BP	negative regulation of lymphocyte activation	27543	15705	0.000451487	735	15	5	0.333333	0.00680272
0.0206898	528	31	4	0.129032	0.00757576	GO:0005764	GO:CC	lysosome	27317	408												0.0187519	757	5	2	0.4	0.00264201	GO:0071417	GO:BP	cellular response to organonitrogen compound	27543	19446	0.0083181	68	164	4	0.0243902	0.0588235	GO:2001244	GO:BP	positive regulation of intrinsic apoptotic signaling pathway	27543	30408	0.000451934	18	96	3	0.03125	0.166667
0.0206898	90	25	2	0.08	0.0222222	GO:0032587	GO:CC	ruffle membrane	27317	1544												0.0187519	49	4	1	0.25	0.0204082	GO:0032715	GO:BP	negative regulation of interleukin-6 production	27543	8960	0.00842239	62	18	2	0.111111	0.0322581	GO:0002251	GO:BP	organ or tissue specific immune response	27543	906	0.000459833	1241	87	14	0.16092	0.0112812
0.0206898	292	27	3	0.111111	0.010274	GO:0098798	GO:CC	mitochondrial protein-containing complex	27317	3625												0.0187519	198	1	1	1	0.00505051	GO:0000082	GO:BP	G1/S transition of mitotic cell cycle	27543	41	0.00858766	21	1	1	1	0.047619	GO:0006144	GO:BP	purine nucleobase metabolic process	27543	2169	0.000460557	892	151	16	0.10596	0.0179372
0.0206898	753	23	4	0.173913	0.00531208	GO:0098794	GO:CC	postsynapse	27317	3622												0.0188145	3483	4	3	0.75	0.000861326	GO:2001141	GO:BP	regulation of RNA biosynthetic process	27543	30316	0.00862567	195	152	6	0.0394737	0.0307692	GO:0031960	GO:BP	response to corticosteroid	27543	8471	0.000460557	1911	167	27	0.161677	0.0141287
0.0206898	4	25	1	0.04	0.25	GO:0097487	GO:CC	multivesicular body, internal vesicle	27317	3375												0.0191017	69	3	1	0.333333	0.0144928	GO:0043506	GO:BP	regulation of JUN kinase activity	27543	12374	0.00864778	21	54	2	0.037037	0.0952381	GO:0036344	GO:BP	platelet morphogenesis	27543	11029	0.000460557	594	58	8	0.137931	0.013468
0.0206898	1974	16	5	0.3125	0.00253293	GO:0005615	GO:CC	extracellular space	27317	277												0.0191017	208	1	1	1	0.00480769	GO:0001906	GO:BP	cell killing	27543	640	0.00864778	583	164	11	0.0670732	0.0188679	GO:0043065	GO:BP	positive regulation of apoptotic process	27543	12122	0.000466348	112	149	6	0.0402685	0.0535714
0.0206898	122	1	1	1	0.00819672	GO:0005884	GO:CC	actin filament	27317	512												0.0191017	776	5	2	0.4	0.00257732	GO:0043086	GO:BP	negative regulation of catalytic activity	27543	12130	0.00867657	779	143	12	0.0839161	0.0154044	GO:0001934	GO:BP	positive regulation of protein phosphorylation	27543	664	0.000475495	405	62	7	0.112903	0.017284
0.0206898	528	31	4	0.129032	0.00757576	GO:0000323	GO:CC	lytic vacuole	27317	66												0.0191017	207	1	1	1	0.00483092	GO:0060538	GO:BP	skeletal muscle organ development	27543	17303	0.00880084	1123	174	17	0.0977011	0.015138	GO:0014070	GO:BP	response to organic cyclic compound	27543	5183	0.000477029	1440	106	17	0.160377	0.0118056
0.0206898	114	1	1	1	0.00877193	GO:1903561	GO:CC	extracellular vesicle	27317	4067												0.0191017	52	4	1	0.25	0.0192308	GO:0043620	GO:BP	regulation of DNA-templated transcription in response to stress	27543	12448	0.0088202	1	22	1	0.0454545	1	GO:0034463	GO:BP	90S preribosome assembly	27543	9934	0.000487275	2030	167	28	0.167665	0.0137931
0.0206898	499	16	3	0.1875	0.00601202	GO:0030312	GO:CC	external encapsulating structure	27317	1093												0.0191239	1519	8	3	0.375	0.00197498	GO:0051247	GO:BP	positive regulation of protein metabolic process	27543	15702	0.00892783	1298	165	18	0.109091	0.0138675	GO:0018193	GO:BP	peptidyl-amino acid modification	27543	6073	0.000492569	336	199	11	0.0552764	0.0327381
0.0206898	359	25	3	0.12	0.00835655	GO:0031253	GO:CC	cell projection membrane	27317	1260												0.0191239	105	2	1	0.5	0.00952381	GO:2000106	GO:BP	regulation of leukocyte apoptotic process	27543	29330	0.00892783	431	156	9	0.0576923	0.0208817	GO:0030099	GO:BP	myeloid cell differentiation	27543	7702	0.000494603	4136	200	52	0.26	0.0125725
0.0206898	497	16	3	0.1875	0.00603622	GO:0031012	GO:CC	extracellular matrix	27317	1197												0.0191501	10393	5	5	1	0.000481093	GO:0050896	GO:BP	response to stimulus	27543	15410	0.00892783	354	152	8	0.0526316	0.0225989	GO:0048545	GO:BP	response to steroid hormone	27543	14865	0.000497593	5415	183	59	0.322404	0.0108957
0.0206898	105	1	1	1	0.00952381	GO:0098685	GO:CC	Schaffer collateral - CA1 synapse	27317	3606												0.0193085	213	1	1	1	0.00469484	GO:0042594	GO:BP	response to starvation	27543	11834	0.00898008	1474	183	21	0.114754	0.0142469	GO:0071495	GO:BP	cellular response to endogenous stimulus	27543	19516	0.000506875	440	58	7	0.12069	0.0159091
0.0206898	3148	29	9	0.310345	0.00285896	GO:0031090	GO:CC	organelle membrane	27317	1215												0.0197335	799	5	2	0.4	0.00250313	GO:0060341	GO:BP	regulation of cellular localization	27543	17116	0.00898008	8	152	2	0.0131579	0.25	GO:0008298	GO:BP	intracellular mRNA localization	27543	3575	0.000506875	188	182	8	0.043956	0.0425532
0.0214323	497	6	2	0.333333	0.00402414	GO:0045177	GO:CC	apical part of cell	27317	2439												0.0197653	110	2	1	0.5	0.00909091	GO:0006970	GO:BP	response to osmotic stress	27543	2900	0.00898008	335	161	8	0.0496894	0.0238806	GO:0043414	GO:BP	macromolecule methylation	27543	12303	0.000508915	433	59	7	0.118644	0.0161663
0.023804	629	31	4	0.129032	0.0063593	GO:0005773	GO:CC	vacuole	27317	416												0.0197653	111	2	1	0.5	0.00900901	GO:0001776	GO:BP	leukocyte homeostasis	27543	553	0.00898008	676	143	11	0.0769231	0.0162722	GO:0048812	GO:BP	neuron projection morphogenesis	27543	15103	0.000508915	174	197	8	0.0406091	0.045977
0.024976	1194	27	5	0.185185	0.0041876	GO:0098796	GO:CC	membrane protein complex	27317	3623												0.0197653	3597	4	3	0.75	0.000834028	GO:0097659	GO:BP	nucleic acid-templated transcription	27543	21907	0.00905167	12	100	2	0.02	0.166667	GO:0034145	GO:BP	positive regulation of toll-like receptor 4 signaling pathway	27543	9713	0.000508915	34	154	4	0.025974	0.117647
0.0250863	160	1	1	1	0.00625	GO:0043296	GO:CC	apical junction complex	27317	2149												0.0197653	3596	4	3	0.75	0.00083426	GO:0006351	GO:BP	transcription, DNA-templated	27543	2349	0.00909564	1217	191	19	0.0994764	0.0156122	GO:0010628	GO:BP	positive regulation of gene expression	27543	4773	0.000513317	7	38	2	0.0526316	0.285714
0.0275456	179	1	1	1	0.00558659	GO:0043679	GO:CC	axon terminus	27317	2205												0.0199423	3614	4	3	0.75	0.000830105	GO:0032774	GO:BP	RNA biosynthetic process	27543	9017	0.00920602	83	140	4	0.0285714	0.0481928	GO:0046785	GO:BP	microtubule polymerization	27543	14360	0.000513317	253	136	8	0.0588235	0.0316206
0.0284046	188	1	1	1	0.00531915	GO:0005925	GO:CC	focal adhesion	27317	549												0.0199936	6629	9	6	0.666667	0.000905114	GO:0048518	GO:BP	positive regulation of biological process	27543	14840	0.00928629	12	2	1	0.5	0.0833333	GO:0034333	GO:BP	adherens junction assembly	27543	9848	0.00051927	400	200	12	0.06	0.03
0.0288515	209	1	1	1	0.00478469	GO:0043209	GO:CC	myelin sheath	27317	2117												0.0200198	227	1	1	1	0.00440529	GO:0044843	GO:BP	cell cycle G1/S phase transition	27543	13028	0.00943596	1140	143	15	0.104895	0.0131579	GO:0001932	GO:BP	regulation of protein phosphorylation	27543	662	0.00052545	606	200	15	0.075	0.0247525
0.0288515	198	1	1	1	0.00505051	GO:0030055	GO:CC	cell-substrate junction	27317	1026												0.0200198	433	9	2	0.222222	0.00461894	GO:0007264	GO:BP	small GTPase mediated signal transduction	27543	3155	0.00955865	594	164	11	0.0670732	0.0185185	GO:0043068	GO:BP	positive regulation of programmed cell death	27543	12125	0.00052545	606	200	15	0.075	0.0247525
0.0288515	769	15	3	0.2	0.00390117	GO:0099513	GO:CC	polymeric cytoskeletal fiber	27317	3778												0.0202496	3177	8	4	0.5	0.00125905	GO:0051173	GO:BP	positive regulation of nitrogen compound metabolic process	27543	15642	0.00956352	190	161	6	0.0372671	0.0315789	GO:0031056	GO:BP	regulation of histone modification	27543	8127	0.000533033	167	63	5	0.0793651	0.0299401
0.0288515	203	1	1	1	0.00492611	GO:0030139	GO:CC	endocytic vesicle	27317	1077												0.0202496	824	5	2	0.4	0.00242718	GO:1901699	GO:BP	cellular response to nitrogen compound	27543	24965	0.00958743	721	157	12	0.0764331	0.0166436	GO:0070848	GO:BP	response to growth factor	27543	19096	0.00054086	1474	159	22	0.138365	0.0149254
0.0288515	14	15	1	0.0666667	0.0714286	GO:0034362	GO:CC	low-density lipoprotein particle	27317	1701												0.0202496	1574	8	3	0.375	0.00190597	GO:0031399	GO:BP	regulation of protein modification process	27543	8297	0.00960894	15	83	2	0.0240964	0.133333	GO:0010452	GO:BP	histone H3-K36 methylation	27543	4635	0.000542766	15	127	3	0.023622	0.2
0.0288515	18	12	1	0.0833333	0.0555556	GO:0030673	GO:CC	axolemma	27317	1130												0.0202714	233	1	1	1	0.00429185	GO:0032984	GO:BP	protein-containing complex disassembly	27543	9170	0.00960894	41	128	3	0.0234375	0.0731707	GO:0048536	GO:BP	spleen development	27543	14856	0.000545491	340	200	11	0.055	0.0323529
0.0288515	451	25	3	0.12	0.00665188	GO:0031252	GO:CC	cell leading edge	27317	1259												0.0204044	59	4	1	0.25	0.0169492	GO:0042311	GO:BP	vasodilation	27543	11659	0.00976261	76	157	4	0.0254777	0.0526316	GO:0002260	GO:BP	lymphocyte homeostasis	27543	915	0.000549089	1033	106	14	0.132075	0.0135528
0.0307724	499	8	2	0.25	0.00400802	GO:0015629	GO:CC	actin cytoskeleton	27317	836												0.0204954	5880	5	4	0.8	0.000680272	GO:0042221	GO:BP	response to chemical	27543	11621	0.00976261	35	152	3	0.0197368	0.0857143	GO:0030224	GO:BP	monocyte differentiation	27543	7763	0.000555538	605	156	13	0.0833333	0.0214876
0.0307724	237	1	1	1	0.00421941	GO:0030016	GO:CC	myofibril	27317	1021												0.0205158	238	1	1	1	0.00420168	GO:0046777	GO:BP	protein autophosphorylation	27543	14353	0.00976261	28	191	3	0.0157068	0.107143	GO:0032607	GO:BP	interferon-alpha production	27543	8852	0.000568981	1037	106	14	0.132075	0.0135005
0.0315774	247	1	1	1	0.00404858	GO:0043292	GO:CC	contractile fiber	27317	2146												0.0209174	49	5	1	0.2	0.0204082	GO:0051602	GO:BP	response to electrical stimulus	27543	15965	0.00976261	28	191	3	0.0157068	0.107143	GO:0032647	GO:BP	regulation of interferon-alpha production	27543	8892	0.000577239	83	129	5	0.0387597	0.060241
0.0319438	1007	23	4	0.173913	0.00397219	GO:0099512	GO:CC	supramolecular fiber	27317	3777												0.0209174	49	5	1	0.2	0.0204082	GO:0034332	GO:BP	adherens junction organization	27543	9847	0.00976261	13	2	1	0.5	0.0769231	GO:0071257	GO:BP	cellular response to electrical stimulus	27543	19289	0.00058305	763	200	17	0.085	0.0222805
0.0321257	1015	23	4	0.173913	0.00394089	GO:0099081	GO:CC	supramolecular polymer	27317	3747												0.020958	1608	8	3	0.375	0.00186567	GO:0048585	GO:BP	negative regulation of response to stimulus	27543	14897	0.00977604	38	140	3	0.0214286	0.0789474	GO:0031112	GO:BP	positive regulation of microtubule polymerization or depolymerization	27543	8159	0.000593047	228	200	9	0.045	0.0394737
0.0321257	22	12	1	0.0833333	0.0454545	GO:0097449	GO:CC	astrocyte projection	27317	3355												0.0211187	248	1	1	1	0.00403226	GO:0002703	GO:BP	regulation of leukocyte mediated immunity	27543	1344	0.00986803	8	164	2	0.0121951	0.25	GO:1902255	GO:BP	positive regulation of intrinsic apoptotic signaling pathway by p53 class mediator	27543	25493	0.000594327	1180	171	20	0.116959	0.0169492
0.0326195	34	8	1	0.125	0.0294118	GO:1990752	GO:CC	microtubule end	27317	4412												0.0212454	251	1	1	1	0.00398406	GO:0050807	GO:BP	regulation of synapse organization	27543	15336	0.0100287	2046	58	12	0.206897	0.0058651	GO:0009888	GO:BP	tissue development	27543	4208	0.000594327	15	19	2	0.105263	0.133333
0.0335307	461	27	3	0.111111	0.00650759	GO:0005743	GO:CC	mitochondrial inner membrane	27317	389												0.0212454	516	8	2	0.25	0.00387597	GO:1902532	GO:BP	negative regulation of intracellular signal transduction	27543	25712	0.0100313	74	163	4	0.0245399	0.0540541	GO:0019080	GO:BP	viral gene expression	27543	6437	0.000597917	750	204	17	0.0833333	0.0226667
0.0337639	2117	25	6	0.24	0.0028342	GO:0030054	GO:CC	cell junction	27317	1025												0.0214042	1556	3	2	0.666667	0.00128535	GO:0015031	GO:BP	protein transport	27543	5347	0.0100792	691	143	11	0.0769231	0.015919	GO:0120039	GO:BP	plasma membrane bounded cell projection morphogenesis	27543	22778	0.000598883	34	163	4	0.0245399	0.117647
0.0360781	2180	18	5	0.277778	0.00229358	GO:0031982	GO:CC	vesicle	27317	1451												0.0214305	2840	5	3	0.6	0.00105634	GO:0051641	GO:BP	cellular localization	27543	16000	0.0101898	9	148	2	0.0135135	0.222222	GO:0097692	GO:BP	histone H3-K4 monomethylation	27543	21912	0.000609076	1031	180	19	0.105556	0.0184287
0.0363526	181	25	2	0.08	0.0110497	GO:0001726	GO:CC	ruffle	27317	184												0.0214305	3783	4	3	0.75	0.000793021	GO:0051252	GO:BP	regulation of RNA metabolic process	27543	15707	0.0102096	3926	129	32	0.248062	0.00815079	GO:0048583	GO:BP	regulation of response to stimulus	27543	14895	0.000609076	1620	200	27	0.135	0.0166667
0.0363526	25	13	1	0.0769231	0.04	GO:0070971	GO:CC	endoplasmic reticulum exit site	27317	2914												0.0214305	868	5	2	0.4	0.00230415	GO:0051338	GO:BP	regulation of transferase activity	27543	15778	0.0102096	80	152	4	0.0263158	0.05	GO:0071385	GO:BP	cellular response to glucocorticoid stimulus	27543	19414	0.000656556	821	170	16	0.0941176	0.0194884
0.0419924	379	1	1	1	0.00263852	GO:0150034	GO:CC	distal axon	27317	3996												0.0214305	257	1	1	1	0.00389105	GO:0002699	GO:BP	positive regulation of immune effector process	27543	1340	0.0102096	14	2	1	0.5	0.0714286	GO:0045176	GO:BP	apical protein localization	27543	13160	0.000656556	9	34	2	0.0588235	0.222222
0.0423404	521	27	3	0.111111	0.00575816	GO:0019866	GO:CC	organelle inner membrane	27317	980												0.0214503	258	1	1	1	0.00387597	GO:0050803	GO:BP	regulation of synapse structure or activity	27543	15332	0.0103592	2781	172	31	0.180233	0.0111471	GO:0009653	GO:BP	anatomical structure morphogenesis	27543	4021	0.000681082	1016	200	20	0.1	0.019685
0.0423404	217	23	2	0.0869565	0.00921659	GO:0043197	GO:CC	dendritic spine	27317	2112												0.0218153	88	3	1	0.333333	0.0113636	GO:0031397	GO:BP	negative regulation of protein ubiquitination	27543	8295	0.010392	327	171	8	0.0467836	0.0244648	GO:0015980	GO:BP	energy derivation by oxidation of organic compounds	27543	5622	0.000698633	252	144	8	0.0555556	0.031746
0.0432679	222	23	2	0.0869565	0.00900901	GO:0044309	GO:CC	neuron spine	27317	2314												0.0220543	134	2	1	0.5	0.00746269	GO:0071887	GO:BP	leukocyte apoptotic process	27543	19787	0.010392	1165	157	16	0.101911	0.0137339	GO:0001775	GO:BP	cell activation	27543	552	0.000709074	238	197	9	0.0456853	0.0378151
0.0436656	19	22	1	0.0454545	0.0526316	GO:0042575	GO:CC	DNA polymerase complex	27317	2034												0.0220543	2881	5	3	0.6	0.00104131	GO:0032879	GO:BP	regulation of localization	27543	9081	0.0104301	696	143	11	0.0769231	0.0158046	GO:0048858	GO:BP	cell projection morphogenesis	27543	15148	0.000709074	83	25	3	0.12	0.0361446
0.0437678	29	15	1	0.0666667	0.0344828	GO:0034361	GO:CC	very-low-density lipoprotein particle	27317	1700												0.0223497	272	1	1	1	0.00367647	GO:0046034	GO:BP	ATP metabolic process	27543	13734	0.0104626	712	140	11	0.0785714	0.0154494	GO:0043408	GO:BP	regulation of MAPK cascade	27543	12298	0.000719782	1317	38	9	0.236842	0.00683371
0.0437678	29	15	1	0.0666667	0.0344828	GO:0034385	GO:CC	triglyceride-rich plasma lipoprotein particle	27317	1706												0.0225016	2898	9	4	0.444444	0.00138026	GO:0009966	GO:BP	regulation of signal transduction	27543	4266	0.0104626	606	164	11	0.0670732	0.0181518	GO:0097190	GO:BP	apoptotic signaling pathway	27543	21694	0.000722948	776	144	14	0.0972222	0.0180412
0.0437678	36	12	1	0.0833333	0.0277778	GO:0097386	GO:CC	glial cell projection	27317	3325												0.0231118	71	4	1	0.25	0.0140845	GO:0045428	GO:BP	regulation of nitric oxide biosynthetic process	27543	13238	0.0106581	277	157	7	0.044586	0.0252708	GO:0110053	GO:BP	regulation of actin filament organization	27543	22673	0.00073398	1828	200	29	0.145	0.0158643
0.0459008	21	22	1	0.0454545	0.047619	GO:0043601	GO:CC	nuclear replisome	27317	2178												0.0231798	291	1	1	1	0.00343643	GO:0019058	GO:BP	viral life cycle	27543	6418	0.0106581	6	5	1	0.2	0.166667	GO:0010757	GO:BP	negative regulation of plasminogen activation	27543	4894	0.000742555	25	13	2	0.153846	0.08
0.0474959	22	22	1	0.0454545	0.0454545	GO:0030894	GO:CC	replisome	27317	1162												0.0231798	292	1	1	1	0.00342466	GO:0044403	GO:BP	biological process involved in symbiotic interaction	27543	12771	0.0106581	12	114	2	0.0175439	0.166667	GO:0034088	GO:BP	maintenance of mitotic sister chromatid cohesion	27543	9659	0.000745503	1437	179	23	0.128492	0.0160056
0.0479118	20	25	1	0.04	0.05	GO:0031983	GO:CC	vesicle lumen	27317	1452												0.0231798	3386	8	4	0.5	0.00118133	GO:0031325	GO:BP	positive regulation of cellular metabolic process	27543	8257	0.0108519	98	127	4	0.0314961	0.0408163	GO:2001237	GO:BP	negative regulation of extrinsic apoptotic signaling pathway	27543	30401	0.000747569	533	183	13	0.0710383	0.0243902
0.0479118	480	12	2	0.166667	0.00416667	GO:0098978	GO:CC	glutamatergic synapse	27317	3694												0.0231798	2970	5	3	0.6	0.0010101	GO:0033036	GO:BP	macromolecule localization	27543	9203	0.0109131	10	140	2	0.0142857	0.2	GO:0032070	GO:BP	regulation of deoxyribonuclease activity	27543	8511	0.000747569	33	10	2	0.2	0.0606061
0.00166313	37	27	3	0.111111	0.0810811	GO:0015453	GO:MF	oxidoreduction-driven active transmembrane transporter activity	25412	3223												0.0231798	925	5	2	0.4	0.00216216	GO:0032880	GO:BP	regulation of protein localization	27543	9082	0.0109313	12	116	2	0.0172414	0.166667	GO:0071635	GO:BP	negative regulation of transforming growth factor beta production	27543	19623	0.000749902	1299	159	20	0.125786	0.0153965
0.00378682	61	27	3	0.111111	0.0491803	GO:0009055	GO:MF	electron transfer activity	25412	2652												0.0231798	97	3	1	0.333333	0.0103093	GO:0072655	GO:BP	establishment of protein localization to mitochondrion	27543	20367	0.0111887	16	2	1	0.5	0.0625	GO:0090493	GO:BP	catecholamine uptake	27543	21458	0.000757467	2493	179	33	0.184358	0.0132371
0.00460083	18	20	2	0.1	0.111111	GO:0008137	GO:MF	NADH dehydrogenase (ubiquinone) activity	25412	1994												0.0231798	285	1	1	1	0.00350877	GO:0071241	GO:BP	cellular response to inorganic substance	27543	19276	0.0111887	230	191	7	0.0366492	0.0304348	GO:0045637	GO:BP	regulation of myeloid cell differentiation	27543	13369	0.000761755	1834	200	29	0.145	0.0158124
0.00460083	19	20	2	0.1	0.105263	GO:0050136	GO:MF	NADH dehydrogenase (quinone) activity	25412	8536												0.0231798	3953	4	3	0.75	0.000758917	GO:0010556	GO:BP	regulation of macromolecule biosynthetic process	27543	4707	0.0112269	77	164	4	0.0243902	0.0519481	GO:1903363	GO:BP	negative regulation of cellular protein catabolic process	27543	26429	0.000761755	748	38	7	0.184211	0.00935829
0.00460083	21	20	2	0.1	0.0952381	GO:0003955	GO:MF	NAD(P)H dehydrogenase (quinone) activity	25412	629												0.0231798	1671	3	2	0.666667	0.00119689	GO:0045184	GO:BP	establishment of protein localization	27543	13161	0.0113939	138	157	5	0.0318471	0.0362319	GO:0050671	GO:BP	positive regulation of lymphocyte proliferation	27543	15257	0.000780387	296	200	10	0.05	0.0337838
0.00460083	22	20	2	0.1	0.0909091	GO:0003954	GO:MF	NADH dehydrogenase activity	25412	628												0.0231798	32	9	1	0.111111	0.03125	GO:0035025	GO:BP	positive regulation of Rho protein signal transduction	27543	10084	0.0114058	423	52	5	0.0961538	0.0118203	GO:0031346	GO:BP	positive regulation of cell projection organization	27543	8277	0.000783885	361	53	6	0.113208	0.0166205
0.00576218	5	1	1	1	0.2	GO:0098973	GO:MF	structural constituent of postsynaptic actin cytoskeleton	25412	10414												0.0232955	99	3	1	0.333333	0.010101	GO:2001243	GO:BP	negative regulation of intrinsic apoptotic signaling pathway	27543	30407	0.0114058	1377	161	18	0.111801	0.0130719	GO:1903507	GO:BP	negative regulation of nucleic acid-templated transcription	27543	26561	0.000786656	653	151	13	0.0860927	0.0199081
0.0093488	36	20	2	0.1	0.0555556	GO:0016655	GO:MF	oxidoreductase activity, acting on NAD(P)H, quinone or similar compound as acceptor	25412	3635												0.0232955	99	3	1	0.333333	0.010101	GO:1903321	GO:BP	negative regulation of protein modification by small protein conjugation or removal	27543	26388	0.0114076	1260	58	9	0.155172	0.00714286	GO:0060429	GO:BP	epithelium development	27543	17195	0.000793224	50	120	4	0.0333333	0.08
0.00986798	145	27	3	0.111111	0.0206897	GO:0015399	GO:MF	primary active transmembrane transporter activity	25412	3174												0.0232955	3971	4	3	0.75	0.000755477	GO:0034654	GO:BP	nucleobase-containing compound biosynthetic process	27543	10006	0.0114076	1378	161	18	0.111801	0.0130624	GO:1902679	GO:BP	negative regulation of RNA biosynthetic process	27543	25829	0.000795079	1217	157	19	0.121019	0.0156122
0.00986798	12	1	1	1	0.0833333	GO:0005522	GO:MF	profilin binding	25412	1886												0.0234049	299	1	1	1	0.00334448	GO:0006605	GO:BP	protein targeting	27543	2577	0.0114885	118	108	4	0.037037	0.0338983	GO:0090100	GO:BP	positive regulation of transmembrane receptor protein serine/threonine kinase signaling pathway	27543	21120	0.000823159	260	144	8	0.0555556	0.0307692
0.01275	384	27	4	0.148148	0.0104167	GO:0022804	GO:MF	active transmembrane transporter activity	25412	4651												0.0234049	75	4	1	0.25	0.0133333	GO:0080164	GO:BP	regulation of nitric oxide metabolic process	27543	20898	0.0114885	821	143	12	0.0839161	0.0146163	GO:0032989	GO:BP	cellular component morphogenesis	27543	9175	0.000834312	299	200	10	0.05	0.0334448
0.0147896	22	1	1	1	0.0454545	GO:0099186	GO:MF	structural constituent of postsynapse	25412	10436												0.0234899	3003	5	3	0.6	0.000999001	GO:0065009	GO:BP	regulation of molecular function	27543	18614	0.0114885	67	191	4	0.0209424	0.0597015	GO:0032481	GO:BP	positive regulation of type I interferon production	27543	8784	0.000879774	2970	179	37	0.206704	0.0124579
0.018143	1	32	1	0.03125	1	GO:0050459	GO:MF	ethanolamine-phosphate phospho-lyase activity	25412	8846												0.0237782	308	1	1	1	0.00324675	GO:0031647	GO:BP	regulation of protein stability	27543	8411	0.0116174	214	152	6	0.0394737	0.0280374	GO:0071383	GO:BP	cellular response to steroid hormone stimulus	27543	19412	0.000879774	198	191	8	0.0418848	0.040404
0.018143	71	20	2	0.1	0.028169	GO:0016651	GO:MF	oxidoreductase activity, acting on NAD(P)H	25412	3632												0.0237782	4029	4	3	0.75	0.000744602	GO:0065008	GO:BP	regulation of biological quality	27543	18613	0.011638	939	143	13	0.0909091	0.0138445	GO:0010562	GO:BP	positive regulation of phosphorus metabolic process	27543	4713	0.000879774	363	54	6	0.111111	0.0165289
0.018143	3	12	1	0.0833333	0.333333	GO:0033229	GO:MF	cysteine transmembrane transporter activity	25412	5469												0.0237782	103	3	1	0.333333	0.00970874	GO:0070585	GO:BP	protein localization to mitochondrion	27543	18941	0.011638	1021	148	14	0.0945946	0.013712	GO:0051276	GO:BP	chromosome organization	27543	15725	0.000879774	22	104	3	0.0288462	0.136364
0.018143	30	1	1	1	0.0333333	GO:0098918	GO:MF	structural constituent of synapse	25412	10411												0.0237782	306	1	1	1	0.00326797	GO:1903311	GO:BP	regulation of mRNA metabolic process	27543	26378	0.011638	939	143	13	0.0909091	0.0138445	GO:0045937	GO:BP	positive regulation of phosphate metabolic process	27543	13645	0.000913485	59	106	4	0.0377358	0.0677966
0.018498	3	13	1	0.0769231	0.333333	GO:0106235	GO:MF	ceramide-1-phosphate phosphatase activity	25412	11561												0.0237932	4039	4	3	0.75	0.000742758	GO:0018130	GO:BP	heterocycle biosynthetic process	27543	6014	0.0116665	1080	156	15	0.0961538	0.0138889	GO:0002520	GO:BP	immune system development	27543	1165	0.000913485	939	54	9	0.166667	0.00958466
0.0214982	4	12	1	0.0833333	0.25	GO:0005314	GO:MF	high-affinity glutamate transmembrane transporter activity	25412	1773												0.0239146	4050	4	3	0.75	0.000740741	GO:0019438	GO:BP	aromatic compound biosynthetic process	27543	6674	0.0116826	208	157	6	0.0382166	0.0288462	GO:0001906	GO:BP	cell killing	27543	640	0.000913485	939	54	9	0.166667	0.00958466
0.0254529	5	12	1	0.0833333	0.2	GO:0015501	GO:MF	glutamate:sodium symporter activity	25412	3263												0.0241198	315	1	1	1	0.0031746	GO:0034504	GO:BP	protein localization to nucleus	27543	9959	0.0116826	140	157	5	0.0318471	0.0357143	GO:0032946	GO:BP	positive regulation of mononuclear cell proliferation	27543	9137	0.000913485	961	200	19	0.095	0.0197711
0.0262808	3	25	1	0.04	0.333333	GO:0048408	GO:MF	epidermal growth factor binding	25412	8392												0.024153	515	9	2	0.222222	0.0038835	GO:0001701	GO:BP	in utero embryonic development	27543	504	0.0116997	13	114	2	0.0175439	0.153846	GO:0034086	GO:BP	maintenance of sister chromatid cohesion	27543	9657	0.000913485	431	200	12	0.06	0.0278422
0.0262808	2265	17	6	0.352941	0.00264901	GO:0019899	GO:MF	enzyme binding	25412	4612												0.024153	106	3	1	0.333333	0.00943396	GO:0071901	GO:BP	negative regulation of protein serine/threonine kinase activity	27543	19799	0.0116997	27	54	2	0.037037	0.0740741	GO:0030318	GO:BP	melanocyte differentiation	27543	7800	0.000952431	1048	200	20	0.1	0.019084
0.0262808	71	1	1	1	0.0140845	GO:0005200	GO:MF	structural constituent of cytoskeleton	25412	1696												0.0245693	65	5	1	0.2	0.0153846	GO:2000781	GO:BP	positive regulation of double-strand break repair	27543	29983	0.0116997	85	152	4	0.0263158	0.0470588	GO:0071384	GO:BP	cellular response to corticosteroid stimulus	27543	19413	0.000954019	305	200	10	0.05	0.0327869
0.0262808	3	25	1	0.04	0.333333	GO:0005006	GO:MF	epidermal growth factor receptor activity	25412	1537												0.0247351	82	4	1	0.25	0.0121951	GO:0006809	GO:BP	nitric oxide biosynthetic process	27543	2765	0.0116997	2494	161	27	0.167702	0.010826	GO:0006357	GO:BP	regulation of transcription by RNA polymerase II	27543	2355	0.000967818	4	105	2	0.0190476	0.5
0.028198	7	12	1	0.0833333	0.142857	GO:0000099	GO:MF	sulfur amino acid transmembrane transporter activity	25412	23												0.0248938	67	5	1	0.2	0.0149254	GO:0140238	GO:BP	presynaptic endocytosis	27543	23029	0.0116997	1136	164	16	0.097561	0.0140845	GO:0044092	GO:BP	negative regulation of molecular function	27543	12633	0.000979094	1677	200	27	0.135	0.0161002
0.0285079	4	23	1	0.0434783	0.25	GO:0016286	GO:MF	small conductance calcium-activated potassium channel activity	25412	3477												0.0248938	38	9	1	0.111111	0.0263158	GO:0001835	GO:BP	blastocyst hatching	27543	604	0.0117656	82	18	2	0.111111	0.0243902	GO:0019731	GO:BP	antibacterial humoral response	27543	6939	0.00098844	36	180	4	0.0222222	0.111111
0.0285079	7	13	1	0.0769231	0.142857	GO:0042392	GO:MF	sphingosine-1-phosphate phosphatase activity	25412	6638												0.0248938	38	9	1	0.111111	0.0263158	GO:0035188	GO:BP	hatching	27543	10209	0.0118089	36	1	1	1	0.0277778	GO:0009112	GO:BP	nucleobase metabolic process	27543	3713	0.00098908	13166	190	117	0.615789	0.00888653
0.0286479	3	32	1	0.03125	0.333333	GO:0016838	GO:MF	carbon-oxygen lyase activity, acting on phosphates	25412	3800												0.0248938	85	4	1	0.25	0.0117647	GO:0061515	GO:BP	myeloid cell development	27543	18211	0.011853	93	140	4	0.0285714	0.0430108	GO:0032273	GO:BP	positive regulation of protein polymerization	27543	8645	0.00100169	223	129	7	0.0542636	0.0313901
0.0359153	1071	27	5	0.185185	0.00466853	GO:0022857	GO:MF	transmembrane transporter activity	25412	4681												0.0248938	339	1	1	1	0.00294985	GO:0051169	GO:BP	nuclear transport	27543	15638	0.0118599	716	143	11	0.0769231	0.0153631	GO:0120035	GO:BP	regulation of plasma membrane bounded cell projection organization	27543	22776	0.00100335	158	182	7	0.0384615	0.0443038
0.0386298	180	16	2	0.125	0.0111111	GO:0002020	GO:MF	protease binding	25412	366												0.0248938	336	1	1	1	0.00297619	GO:0001822	GO:BP	kidney development	27543	591	0.0118693	370	157	8	0.0509554	0.0216216	GO:0007159	GO:BP	leukocyte cell-cell adhesion	27543	3059	0.00102019	97	25	3	0.12	0.0309278
0.0386298	12	12	1	0.0833333	0.0833333	GO:0005313	GO:MF	L-glutamate transmembrane transporter activity	25412	1772												0.0248938	339	1	1	1	0.00294985	GO:0006913	GO:BP	nucleocytoplasmic transport	27543	2853	0.0118693	76	172	4	0.0232558	0.0526316	GO:1904888	GO:BP	cranial skeletal system development	27543	27817	0.00103467	1142	200	21	0.105	0.0183888
0.0402133	15	12	1	0.0833333	0.0666667	GO:0015172	GO:MF	acidic amino acid transmembrane transporter activity	25412	2993												0.0248938	4136	4	3	0.75	0.000725338	GO:0031326	GO:BP	regulation of cellular biosynthetic process	27543	8258	0.0121283	736	119	10	0.0840336	0.013587	GO:0008285	GO:BP	negative regulation of cell population proliferation	27543	3569	0.00103709	193	150	7	0.0466667	0.0362694
0.0402133	1162	27	5	0.185185	0.00430293	GO:0005215	GO:MF	transporter activity	25412	1710												0.0248938	68	5	1	0.2	0.0147059	GO:0010569	GO:BP	regulation of double-strand break repair via homologous recombination	27543	4720	0.0121518	60	100	3	0.03	0.05	GO:2000142	GO:BP	regulation of DNA-templated transcription, initiation	27543	29366	0.00103853	3953	200	49	0.245	0.0123956
0.0402133	13	13	1	0.0769231	0.0769231	GO:0008195	GO:MF	phosphatidate phosphatase activity	25412	2033												0.0248938	38	9	1	0.111111	0.0263158	GO:0071684	GO:BP	organism emergence from protective structure	27543	19666	0.0121518	107	123	4	0.0325203	0.0373832	GO:1902106	GO:BP	negative regulation of leukocyte differentiation	27543	25356	0.00105136	17	147	3	0.0204082	0.176471
0.0402133	12	13	1	0.0769231	0.0833333	GO:0042577	GO:MF	lipid phosphatase activity	25412	6653												0.0248938	67	5	1	0.2	0.0149254	GO:0048488	GO:BP	synaptic vesicle endocytosis	27543	14818	0.0121518	29	52	2	0.0384615	0.0689655	GO:0031365	GO:BP	N-terminal protein amino acid modification	27543	8283	0.00105326	373	200	11	0.055	0.0294906
0.0402133	57	3	1	0.333333	0.0175439	GO:0050840	GO:MF	extracellular matrix binding	25412	9069												0.0248938	112	3	1	0.333333	0.00892857	GO:0030518	GO:BP	intracellular steroid hormone receptor signaling pathway	27543	7888	0.012172	1	38	1	0.0263158	1	GO:1900022	GO:BP	regulation of D-erythro-sphingosine kinase activity	27543	23373	0.00105326	61	207	5	0.0241546	0.0819672
0.0402133	15	12	1	0.0833333	0.0666667	GO:0005283	GO:MF	amino acid:sodium symporter activity	25412	1753												0.0248938	38	9	1	0.111111	0.0263158	GO:0051482	GO:BP	positive regulation of cytosolic calcium ion concentration involved in phospholipase C-activating G protein-coupled signaling pathway	27543	15877	0.0125302	76	80	3	0.0375	0.0394737	GO:0006414	GO:BP	translational elongation	27543	2404	0.00105391	12	34	2	0.0588235	0.166667
0.0433062	109	31	2	0.0645161	0.0183486	GO:0004197	GO:MF	cysteine-type endopeptidase activity	25412	849												0.0251272	346	1	1	1	0.00289017	GO:0007517	GO:BP	muscle organ development	27543	3381	0.0126445	412	143	8	0.0559441	0.0194175	GO:0045860	GO:BP	positive regulation of protein kinase activity	27543	13574	0.00107632	813	200	17	0.085	0.0209102
0.0462224	19	12	1	0.0833333	0.0526316	GO:0005416	GO:MF	amino acid:cation symporter activity	25412	1834												0.0251272	4203	4	3	0.75	0.000713776	GO:1901362	GO:BP	organic cyclic compound biosynthetic process	27543	24667	0.0126758	20	2	1	0.5	0.05	GO:0098974	GO:BP	postsynaptic actin cytoskeleton organization	27543	22198	0.00108886	61	7	2	0.285714	0.0327869
0.0462224	146	25	2	0.08	0.0136986	GO:0005178	GO:MF	integrin binding	25412	1677												0.0251272	347	1	1	1	0.00288184	GO:0072001	GO:BP	renal system development	27543	19872	0.0126758	2	20	1	0.05	0.5	GO:0001543	GO:BP	ovarian follicle rupture	27543	442	0.00109975	46	54	3	0.0555556	0.0652174
0.0462224	14	16	1	0.0625	0.0714286	GO:0008191	GO:MF	metalloendopeptidase inhibitor activity	25412	2029												0.0251272	1828	3	2	0.666667	0.00109409	GO:0022414	GO:BP	reproductive process	27543	7589	0.012783	109	123	4	0.0325203	0.0366972	GO:1903707	GO:BP	negative regulation of hemopoiesis	27543	26756	0.00109997	984	199	19	0.0954774	0.0193089
0.0470751	80	3	1	0.333333	0.0125	GO:0005518	GO:MF	collagen binding	25412	1882												0.0251272	6512	5	4	0.8	0.000614251	GO:1901564	GO:BP	organonitrogen compound metabolic process	27543	24853	0.012794	726	143	11	0.0769231	0.0151515	GO:0032990	GO:BP	cell part morphogenesis	27543	9176	0.00109997	449	197	12	0.0609137	0.0267261
0.0478146	10	25	1	0.04	0.1	GO:0030235	GO:MF	nitric-oxide synthase regulator activity	25412	4768												0.0251272	348	1	1	1	0.00287356	GO:0048511	GO:BP	rhythmic process	27543	14833	0.0128283	29	54	2	0.037037	0.0689655	GO:1904752	GO:BP	regulation of vascular associated smooth muscle cell migration	27543	27694	0.00110112	126	53	4	0.0754717	0.031746
0.0485621	10	26	1	0.0384615	0.1	GO:0003680	GO:MF	minor groove of adenine-thymine-rich DNA binding	25412	404												0.0251291	1834	3	2	0.666667	0.00109051	GO:0000003	GO:BP	reproduction	27543	3	0.0129338	3856	156	36	0.230769	0.0093361	GO:0048513	GO:BP	animal organ development	27543	14835	0.00110815	516	172	12	0.0697674	0.0232558
																						0.0251291	4220	4	3	0.75	0.0007109	GO:0009889	GO:BP	regulation of biosynthetic process	27543	4209	0.013023	49	127	3	0.023622	0.0612245	GO:1903426	GO:BP	regulation of reactive oxygen species biosynthetic process	27543	26486	0.00112247	229	173	8	0.0462428	0.0349345
																						0.0253341	89	4	1	0.25	0.011236	GO:0046209	GO:BP	nitric oxide metabolic process	27543	13909	0.0130254	16	100	2	0.02	0.125	GO:0005980	GO:BP	glycogen catabolic process	27543	2014	0.00112379	198	149	7	0.0469799	0.0353535
																						0.0255067	1617	9	3	0.333333	0.00185529	GO:1902531	GO:BP	regulation of intracellular signal transduction	27543	25711	0.0130715	14	3	1	0.333333	0.0714286	GO:0106074	GO:BP	aminoacyl-tRNA metabolism involved in translational fidelity	27543	22529	0.00112379	53	127	4	0.0314961	0.0754717
																						0.0255728	73	5	1	0.2	0.0136986	GO:0045911	GO:BP	positive regulation of DNA recombination	27543	13619	0.0131442	151	152	5	0.0328947	0.0331126	GO:0050684	GO:BP	regulation of mRNA processing	27543	15267	0.00113104	1182	181	20	0.110497	0.0169205
																						0.0255728	3592	8	4	0.5	0.00111359	GO:0010604	GO:BP	positive regulation of macromolecule metabolic process	27543	4750	0.0132009	15	108	2	0.0185185	0.133333	GO:0045793	GO:BP	positive regulation of cell size	27543	13515	0.00113361	342	149	9	0.0604027	0.0263158
																						0.0255728	91	4	1	0.25	0.010989	GO:2001057	GO:BP	reactive nitrogen species metabolic process	27543	30253	0.0132879	1	43	1	0.0232558	1	GO:1903709	GO:BP	uterine gland development	27543	26758	0.00113797	138	149	6	0.0402685	0.0434783
																						0.0255728	1037	5	2	0.4	0.00192864	GO:0051726	GO:BP	regulation of cell cycle	27543	16066	0.0133275	53	119	3	0.0252101	0.0566038	GO:0061647	GO:BP	histone H3-K9 modification	27543	18305	0.00113797	59	43	3	0.0697674	0.0508475
																						0.0255728	361	1	1	1	0.00277008	GO:0006909	GO:BP	phagocytosis	27543	2849	0.0133275	732	143	11	0.0769231	0.0150273	GO:0031344	GO:BP	regulation of cell projection organization	27543	8275	0.00114053	1	3	1	0.333333	1
																						0.0258534	368	1	1	1	0.00271739	GO:0016032	GO:BP	viral process	27543	5639	0.01333	464	129	8	0.0620155	0.0172414	GO:0007409	GO:BP	axonogenesis	27543	3284	0.00114906	255	200	9	0.045	0.0352941
																						0.0259291	370	1	1	1	0.0027027	GO:0045862	GO:BP	positive regulation of proteolysis	27543	13576	0.0133516	188	123	5	0.0406504	0.0265957	GO:0002695	GO:BP	negative regulation of leukocyte activation	27543	1336	0.00115335	72	180	5	0.0277778	0.0694444
																						0.0261442	374	1	1	1	0.0026738	GO:0002697	GO:BP	regulation of immune effector process	27543	1338	0.0133613	22	2	1	0.5	0.0454545	GO:0043968	GO:BP	histone H2A acetylation	27543	12540	0.00115698	408	186	11	0.0591398	0.0269608
																						0.0261539	376	1	1	1	0.00265957	GO:0010038	GO:BP	response to metal ion	27543	4312	0.0133613	22	2	1	0.5	0.0454545	GO:0099188	GO:BP	postsynaptic cytoskeleton organization	27543	22308	0.00115816	37	186	4	0.0215054	0.108108
																						0.0261539	1057	5	2	0.4	0.00189215	GO:0032269	GO:BP	negative regulation of cellular protein metabolic process	27543	8641	0.0133613	1	44	1	0.0227273	1	GO:0036098	GO:BP	male germ-line stem cell population maintenance	27543	10869	0.00120219	111	62	4	0.0645161	0.036036
																						0.0262236	76	5	1	0.2	0.0131579	GO:0043967	GO:BP	histone H4 acetylation	27543	12539	0.0133893	63	101	3	0.029703	0.047619	GO:0045104	GO:BP	intermediate filament cytoskeleton organization	27543	13122	0.00120219	1080	125	15	0.12	0.0138889
																						0.026416	1375	4	2	0.5	0.00145455	GO:0045892	GO:BP	negative regulation of transcription, DNA-templated	27543	13602	0.0133893	1697	157	20	0.127389	0.0117855	GO:0048870	GO:BP	cell motility	27543	15159	0.00122822	18	25	2	0.08	0.111111
																						0.026416	128	3	1	0.333333	0.0078125	GO:0043401	GO:BP	steroid hormone mediated signaling pathway	27543	12292	0.0133893	11	152	2	0.0131579	0.181818	GO:0045647	GO:BP	negative regulation of erythrocyte differentiation	27543	13379	0.00122822	18	25	2	0.08	0.111111
																						0.026416	1378	4	2	0.5	0.00145138	GO:1902679	GO:BP	negative regulation of RNA biosynthetic process	27543	25829	0.0133893	988	157	14	0.089172	0.01417	GO:0044087	GO:BP	regulation of cellular component biogenesis	27543	12628	0.00122822	29	91	3	0.032967	0.103448
																						0.026416	1377	4	2	0.5	0.00145243	GO:1903507	GO:BP	negative regulation of nucleic acid-templated transcription	27543	26561	0.0133893	750	140	11	0.0785714	0.0146667	GO:0001817	GO:BP	regulation of cytokine production	27543	586	0.00124157	373	139	9	0.0647482	0.0241287
																						0.026416	77	5	1	0.2	0.012987	GO:0036465	GO:BP	synaptic vesicle recycling	27543	11077	0.0133893	1697	157	20	0.127389	0.0117855	GO:0051674	GO:BP	localization of cell	27543	16030	0.00124218	389	197	11	0.0558376	0.0282776
																						0.026416	385	1	1	1	0.0025974	GO:1902903	GO:BP	regulation of supramolecular fiber organization	27543	26026	0.0133996	114	121	4	0.0330579	0.0350877	GO:0048024	GO:BP	regulation of mRNA splicing, via spliceosome	27543	14500	0.00126348	1434	200	24	0.12	0.0167364
																						0.0266692	391	1	1	1	0.00255754	GO:0001655	GO:BP	urogenital system development	27543	480	0.0134491	91	152	4	0.0263158	0.043956	GO:1904035	GO:BP	regulation of epithelial cell apoptotic process	27543	27033	0.00129356	128	104	5	0.0480769	0.0390625
																						0.0268855	1086	5	2	0.4	0.00184162	GO:0000902	GO:BP	cell morphogenesis	27543	307	0.0134491	272	86	5	0.0581395	0.0183824	GO:0046034	GO:BP	ATP metabolic process	27543	13734	0.00131081	527	59	7	0.118644	0.0132827
																						0.0272	81	5	1	0.2	0.0123457	GO:0000079	GO:BP	regulation of cyclin-dependent protein serine/threonine kinase activity	27543	39	0.0134924	154	90	4	0.0444444	0.025974	GO:0019730	GO:BP	antimicrobial humoral response	27543	6938	0.00131081	868	106	12	0.113208	0.0138249
																						0.0272	3707	8	4	0.5	0.00107904	GO:0036211	GO:BP	protein modification process	27543	10936	0.0134924	274	51	4	0.0784314	0.0145985	GO:0008406	GO:BP	gonad development	27543	3609	0.00131081	1533	188	24	0.12766	0.0156556
																						0.0272	3707	8	4	0.5	0.00107904	GO:0006464	GO:BP	cellular protein modification process	27543	2443	0.0134924	54	119	3	0.0252101	0.0555556	GO:0018023	GO:BP	peptidyl-lysine trimethylation	27543	5934	0.00131411	93	144	5	0.0347222	0.0537634
																						0.0272254	404	1	1	1	0.00247525	GO:0002449	GO:BP	lymphocyte mediated immunity	27543	1095	0.0135373	149	157	5	0.0318471	0.033557	GO:0030833	GO:BP	regulation of actin filament polymerization	27543	8006	0.00132552	1720	200	27	0.135	0.0156977
																						0.0273405	407	1	1	1	0.002457	GO:0002460	GO:BP	adaptive immune response based on somatic recombination of immune receptors built from immunoglobulin superfamily domains	27543	1106	0.0136422	853	143	12	0.0839161	0.014068	GO:0042327	GO:BP	positive regulation of phosphorylation	27543	11670	0.00132859	569	185	13	0.0702703	0.0228471
																						0.0273405	6788	5	4	0.8	0.000589275	GO:0032502	GO:BP	developmental process	27543	8804	0.013672	64	101	3	0.029703	0.046875	GO:0045103	GO:BP	intermediate filament-based process	27543	13121	0.00132859	757	159	14	0.0880503	0.0184941
																						0.0274818	83	5	1	0.2	0.0120482	GO:0051937	GO:BP	catecholamine transport	27543	16199	0.0137046	756	140	11	0.0785714	0.0145503	GO:0001816	GO:BP	cytokine production	27543	585	0.00133275	19	25	2	0.08	0.105263
																						0.0274818	412	1	1	1	0.00242718	GO:0044772	GO:BP	mitotic cell cycle phase transition	27543	12980	0.0137046	1	48	1	0.0208333	1	GO:0097393	GO:BP	telomeric repeat-containing RNA transcription	27543	21821	0.001364	354	183	10	0.0546448	0.0282486
																						0.0274818	52	8	1	0.125	0.0192308	GO:0046580	GO:BP	negative regulation of Ras protein signal transduction	27543	14213	0.0137046	1	48	1	0.0208333	1	GO:1901582	GO:BP	positive regulation of telomeric RNA transcription from RNA pol II promoter	27543	24870	0.00137092	214	144	7	0.0486111	0.0327103
																						0.0274818	104	4	1	0.25	0.00961538	GO:0071347	GO:BP	cellular response to interleukin-1	27543	19376	0.0137046	24	2	1	0.5	0.0416667	GO:0150105	GO:BP	protein localization to cell-cell junction	27543	23283	0.00138332	29	96	3	0.03125	0.103448
																						0.0276691	84	5	1	0.2	0.0119048	GO:1904029	GO:BP	regulation of cyclin-dependent protein kinase activity	27543	27027	0.0137046	971	161	14	0.0869565	0.0144181	GO:0000122	GO:BP	negative regulation of transcription by RNA polymerase II	27543	64	0.00138332	72	7	2	0.285714	0.0277778
																						0.0276713	1119	5	2	0.4	0.00178731	GO:0051248	GO:BP	negative regulation of protein metabolic process	27543	15703	0.0137046	1	48	1	0.0208333	1	GO:0035128	GO:BP	post-embryonic forelimb morphogenesis	27543	10157	0.0013857	1519	179	23	0.128492	0.0151415
																						0.0277732	423	1	1	1	0.00236407	GO:0030900	GO:BP	forebrain development	27543	8044	0.0137046	1	48	1	0.0208333	1	GO:0097394	GO:BP	telomeric repeat-containing RNA transcription by RNA polymerase II	27543	21822	0.00141479	73	7	2	0.285714	0.0273973
																						0.0277732	422	1	1	1	0.00236967	GO:0022411	GO:BP	cellular component disassembly	27543	7586	0.0137046	1	48	1	0.0208333	1	GO:1901580	GO:BP	regulation of telomeric RNA transcription from RNA pol II promoter	27543	24868	0.00141766	1	4	1	0.25	1
																						0.0277732	85	5	1	0.2	0.0117647	GO:0001738	GO:BP	morphogenesis of a polarized epithelium	27543	525	0.0137046	1	48	1	0.0208333	1	GO:1901581	GO:BP	negative regulation of telomeric RNA transcription from RNA pol II promoter	27543	24869	0.00141766	1	4	1	0.25	1
																						0.0280207	144	3	1	0.333333	0.00694444	GO:0097722	GO:BP	sperm motility	27543	21935	0.0137046	17	100	2	0.02	0.117647	GO:0044247	GO:BP	cellular polysaccharide catabolic process	27543	12690	0.00141844	1105	153	17	0.111111	0.0153846
																						0.0280207	144	3	1	0.333333	0.00694444	GO:0030317	GO:BP	flagellated sperm motility	27543	7799	0.0137046	17	100	2	0.02	0.117647	GO:0009251	GO:BP	glucan catabolic process	27543	3848	0.00141901	1218	208	22	0.105769	0.0180624
																						0.0280207	144	3	1	0.333333	0.00694444	GO:1904950	GO:BP	negative regulation of establishment of protein localization	27543	27874	0.0137163	377	161	8	0.0496894	0.0212202	GO:0032259	GO:BP	methylation	27543	8633	0.00142181	28	101	3	0.029703	0.107143
																						0.0280214	1136	5	2	0.4	0.00176056	GO:0044092	GO:BP	negative regulation of molecular function	27543	12633	0.0137367	2	25	1	0.04	0.5	GO:1903056	GO:BP	regulation of melanosome organization	27543	26169	0.00143036	41	180	4	0.0222222	0.097561
																						0.0281302	109	4	1	0.25	0.00917431	GO:0016525	GO:BP	negative regulation of angiogenesis	27543	5824	0.0137367	131	108	4	0.037037	0.0305344	GO:0035303	GO:BP	regulation of dephosphorylation	27543	10291	0.00145961	24	21	2	0.0952381	0.0833333
																						0.0284037	147	3	1	0.333333	0.00680272	GO:0046328	GO:BP	regulation of JNK cascade	27543	14027	0.0137367	2	25	1	0.04	0.5	GO:0097324	GO:BP	melanocyte migration	27543	21777	0.00147787	149	93	5	0.0537634	0.033557
																						0.0285115	111	4	1	0.25	0.00900901	GO:2000181	GO:BP	negative regulation of blood vessel morphogenesis	27543	29405	0.0137367	279	51	4	0.0784314	0.0143369	GO:0045137	GO:BP	development of primary sexual characteristics	27543	13141	0.0014834	850	144	14	0.0972222	0.0164706
																						0.0287009	112	4	1	0.25	0.00892857	GO:1901343	GO:BP	negative regulation of vasculature development	27543	24649	0.0137367	2	25	1	0.04	0.5	GO:1902748	GO:BP	positive regulation of lens fiber cell differentiation	27543	25883	0.00149188	54	53	3	0.0566038	0.0555556
																						0.0288493	1489	4	2	0.5	0.00134318	GO:0051253	GO:BP	negative regulation of RNA metabolic process	27543	15708	0.0137367	2	25	1	0.04	0.5	GO:0061373	GO:BP	mammillary axonal complex development	27543	18101	0.0015038	4	142	2	0.0140845	0.5
																						0.0289977	453	1	1	1	0.00220751	GO:0006914	GO:BP	autophagy	27543	2854	0.0137367	29	59	2	0.0338983	0.0689655	GO:0021952	GO:BP	central nervous system projection neuron axonogenesis	27543	7488	0.00150875	37	14	2	0.142857	0.0540541
																						0.0289977	453	1	1	1	0.00220751	GO:0061919	GO:BP	process utilizing autophagic mechanism	27543	18439	0.0137367	528	143	9	0.0629371	0.0170455	GO:0010975	GO:BP	regulation of neuron projection development	27543	5092	0.00151835	165	191	7	0.0366492	0.0424242
																						0.0296343	464	1	1	1	0.00215517	GO:0060537	GO:BP	muscle tissue development	27543	17302	0.0137367	2	25	1	0.04	0.5	GO:0021767	GO:BP	mammillary body development	27543	7304	0.00153537	56	134	4	0.0298507	0.0714286
																						0.0298561	59	8	1	0.125	0.0169492	GO:0051058	GO:BP	negative regulation of small GTPase mediated signal transduction	27543	15549	0.0137367	83	171	4	0.0233918	0.0481928	GO:0021675	GO:BP	nerve development	27543	7215	0.00154534	81	36	3	0.0833333	0.037037
																						0.029886	1189	5	2	0.4	0.00168209	GO:0010243	GO:BP	response to organonitrogen compound	27543	4496	0.0137367	575	157	10	0.0636943	0.0173913	GO:0051249	GO:BP	regulation of lymphocyte activation	27543	15704	0.00155179	3707	189	44	0.232804	0.0118694
																						0.0298969	158	3	1	0.333333	0.00632911	GO:0060294	GO:BP	cilium movement involved in cell motility	27543	17070	0.0137367	400	152	8	0.0526316	0.02	GO:1903706	GO:BP	regulation of hemopoiesis	27543	26755	0.00155179	269	200	9	0.045	0.0334572
																						0.0303465	97	5	1	0.2	0.0103093	GO:0032091	GO:BP	negative regulation of protein binding	27543	8530	0.0137367	19	91	2	0.021978	0.105263	GO:0150146	GO:BP	cell junction disassembly	27543	23306	0.00155179	78	7	2	0.285714	0.025641
																						0.0303465	3898	8	4	0.5	0.00102617	GO:0043412	GO:BP	macromolecule modification	27543	12301	0.0137367	2398	146	24	0.164384	0.0100083	GO:0051128	GO:BP	regulation of cellular component organization	27543	15598	0.00155179	3707	189	44	0.232804	0.0118694
																						0.0303465	97	5	1	0.2	0.0103093	GO:0015844	GO:BP	monoamine transport	27543	5508	0.0137367	41	161	3	0.0186335	0.0731707	GO:0071392	GO:BP	cellular response to estradiol stimulus	27543	19421	0.00155544	128	110	5	0.0454545	0.0390625
																						0.0304383	3908	8	4	0.5	0.00102354	GO:0009893	GO:BP	positive regulation of metabolic process	27543	4213	0.0137367	1280	6	3	0.5	0.00234375	GO:0009628	GO:BP	response to abiotic stimulus	27543	3996	0.00162191	45	66	3	0.0454545	0.0666667
																						0.0305479	487	1	1	1	0.00205339	GO:0009410	GO:BP	response to xenobiotic stimulus	27543	3915	0.0139523	94	152	4	0.0263158	0.0425532	GO:0045445	GO:BP	myoblast differentiation	27543	13244	0.00163366	726	170	14	0.0823529	0.0192837
																						0.0310174	167	3	1	0.333333	0.00598802	GO:0001539	GO:BP	cilium or flagellum-dependent cell motility	27543	439	0.0141137	1	52	1	0.0192308	1	GO:0061921	GO:BP	peptidyl-lysine propionylation	27543	18440	0.00164491	228	63	5	0.0793651	0.0219298
																						0.0310174	4774	4	3	0.75	0.000628404	GO:0044271	GO:BP	cellular nitrogen compound biosynthetic process	27543	12706	0.0141137	2560	161	27	0.167702	0.0105469	GO:0006366	GO:BP	transcription by RNA polymerase II	27543	2362	0.00164491	150	150	6	0.04	0.04
																						0.0310174	125	4	1	0.25	0.008	GO:0002040	GO:BP	sprouting angiogenesis	27543	758	0.0141137	1	52	1	0.0192308	1	GO:0140067	GO:BP	peptidyl-lysine butyrylation	27543	22975	0.00164924	223	144	7	0.0486111	0.0313901
																						0.0310174	167	3	1	0.333333	0.00598802	GO:0060285	GO:BP	cilium-dependent cell motility	27543	17062	0.0141137	1	52	1	0.0192308	1	GO:0036268	GO:BP	swimming	27543	10974	0.00164924	755	184	15	0.0815217	0.0198675
																						0.0312653	504	1	1	1	0.00198413	GO:0044770	GO:BP	cell cycle phase transition	27543	12978	0.014291	33	54	2	0.037037	0.0606061	GO:1904738	GO:BP	vascular associated smooth muscle cell migration	27543	27680	0.00166327	1	5	1	0.2	1
																						0.0312792	170	3	1	0.333333	0.00588235	GO:0007254	GO:BP	JNK cascade	27543	3147	0.0143012	17	106	2	0.0188679	0.117647	GO:0034162	GO:BP	toll-like receptor 9 signaling pathway	27543	9730	0.00166327	29	19	2	0.105263	0.0689655
																						0.0312792	4797	4	3	0.75	0.000625391	GO:0009059	GO:BP	macromolecule biosynthetic process	27543	3662	0.0143886	54	1	1	1	0.0185185	GO:0042572	GO:BP	retinol metabolic process	27543	11828	0.00166327	1	5	1	0.2	1
																						0.0312792	3453	9	4	0.444444	0.00115841	GO:0010646	GO:BP	regulation of cell communication	27543	4791	0.0143886	27	2	1	0.5	0.037037	GO:0015874	GO:BP	norepinephrine transport	27543	5535	0.00166327	1	5	1	0.2	1
																						0.0315242	3463	9	4	0.444444	0.00115507	GO:0023051	GO:BP	regulation of signaling	27543	7647	0.0143886	148	164	5	0.0304878	0.0337838	GO:2001235	GO:BP	positive regulation of apoptotic signaling pathway	27543	30399	0.00166348	1126	153	17	0.111111	0.0150977
																						0.0315375	514	1	1	1	0.00194553	GO:0002443	GO:BP	leukocyte mediated immunity	27543	1089	0.0143886	1016	156	14	0.0897436	0.0137795	GO:0048534	GO:BP	hematopoietic or lymphoid organ development	27543	14854	0.00167194	13	43	2	0.0465116	0.153846
																						0.0315769	173	3	1	0.333333	0.00578035	GO:2001242	GO:BP	regulation of intrinsic apoptotic signaling pathway	27543	30406	0.0143886	1	54	1	0.0185185	1	GO:0003185	GO:BP	sinoatrial valve morphogenesis	27543	1756	0.00167194	119	5	2	0.4	0.0168067
																						0.0319416	1613	4	2	0.5	0.00123993	GO:0010558	GO:BP	negative regulation of macromolecule biosynthetic process	27543	4709	0.0143886	89	163	4	0.0245399	0.0449438	GO:0061157	GO:BP	mRNA destabilization	27543	17896	0.00170026	409	106	8	0.0754717	0.0195599
																						0.0319416	132	4	1	0.25	0.00757576	GO:0070555	GO:BP	response to interleukin-1	27543	18925	0.0143886	63	108	3	0.0277778	0.047619	GO:0035306	GO:BP	positive regulation of dephosphorylation	27543	10294	0.00170026	182	125	6	0.048	0.032967
																						0.0319416	1260	5	2	0.4	0.0015873	GO:0060429	GO:BP	epithelium development	27543	17195	0.0143886	2264	164	25	0.152439	0.0110424	GO:0048584	GO:BP	positive regulation of response to stimulus	27543	14896	0.0017287	385	85	7	0.0823529	0.0181818
																						0.0319533	12487	5	5	1	0.000400416	GO:0050794	GO:BP	regulation of cellular process	27543	15325	0.0143955	642	143	10	0.0699301	0.0155763	GO:0045859	GO:BP	regulation of protein kinase activity	27543	13573	0.00173061	232	63	5	0.0793651	0.0215517
																						0.0319533	1620	4	2	0.5	0.00123457	GO:0045934	GO:BP	negative regulation of nucleobase-containing compound metabolic process	27543	13642	0.0145001	11	5	1	0.2	0.0909091	GO:0048505	GO:BP	regulation of timing of cell differentiation	27543	14827	0.00176167	22	26	2	0.0769231	0.0909091
																						0.0321332	534	1	1	1	0.00187266	GO:0031667	GO:BP	response to nutrient levels	27543	8430	0.0145001	11	5	1	0.2	0.0909091	GO:0007320	GO:BP	insemination	27543	3211	0.00176318	273	159	8	0.0503145	0.029304
																						0.0321332	179	3	1	0.333333	0.00558659	GO:0009755	GO:BP	hormone-mediated signaling pathway	27543	4103	0.0146208	228	157	6	0.0382166	0.0263158	GO:0050670	GO:BP	regulation of lymphocyte proliferation	27543	15256	0.0017645	642	37	6	0.162162	0.00934579
																						0.0321332	179	3	1	0.333333	0.00558659	GO:0043409	GO:BP	negative regulation of MAPK cascade	27543	12299	0.0147772	156	157	5	0.0318471	0.0320513	GO:0070665	GO:BP	positive regulation of leukocyte proliferation	27543	18998	0.00181199	182	180	7	0.0388889	0.0384615
																						0.0321552	108	5	1	0.2	0.00925926	GO:2000779	GO:BP	regulation of double-strand break repair	27543	29981	0.0150752	1	58	1	0.0172414	1	GO:1901834	GO:BP	regulation of deadenylation-independent decapping of nuclear-transcribed mRNA	27543	25098	0.00185585	282	197	9	0.0456853	0.0319149
																						0.0321552	12531	5	5	1	0.00039901	GO:0006807	GO:BP	nitrogen compound metabolic process	27543	2763	0.0150752	1	58	1	0.0172414	1	GO:1901835	GO:BP	positive regulation of deadenylation-independent decapping of nuclear-transcribed mRNA	27543	25099	0.00185585	521	85	8	0.0941176	0.0153551
																						0.0326255	110	5	1	0.2	0.00909091	GO:0045739	GO:BP	positive regulation of DNA repair	27543	13465	0.0150752	29	2	1	0.5	0.0344828	GO:0070633	GO:BP	transepithelial transport	27543	18974	0.00185585	18	180	3	0.0166667	0.166667
																						0.0326859	549	1	1	1	0.00182149	GO:0002250	GO:BP	adaptive immune response	27543	905	0.0150752	29	2	1	0.5	0.0344828	GO:1904030	GO:BP	negative regulation of cyclin-dependent protein kinase activity	27543	27028	0.00187721	341	10	3	0.3	0.00879765
																						0.0326859	138	4	1	0.25	0.00724638	GO:0030218	GO:BP	erythrocyte differentiation	27543	7757	0.0150752	1	58	1	0.0172414	1	GO:1904246	GO:BP	negative regulation of polynucleotide adenylyltransferase activity	27543	27226	0.00189905	89	7	2	0.285714	0.0224719
																						0.0329951	1299	5	2	0.4	0.00153965	GO:1901698	GO:BP	response to nitrogen compound	27543	24964	0.0151011	39	48	2	0.0416667	0.0512821	GO:0051567	GO:BP	histone H3-K9 methylation	27543	15935	0.00191609	1	6	1	0.166667	1
																						0.0329951	112	5	1	0.2	0.00892857	GO:1903076	GO:BP	regulation of protein localization to plasma membrane	27543	26189	0.0151011	91	163	4	0.0245399	0.043956	GO:1900182	GO:BP	positive regulation of protein localization to nucleus	27543	23526	0.00191609	2	3	1	0.333333	0.5
																						0.0333537	1677	4	2	0.5	0.00119261	GO:0031327	GO:BP	negative regulation of cellular biosynthetic process	27543	8259	0.0153451	149	100	4	0.04	0.0268456	GO:0016052	GO:BP	carbohydrate catabolic process	27543	5652	0.00191609	1	6	1	0.166667	1
																						0.0334206	190	3	1	0.333333	0.00526316	GO:0043405	GO:BP	regulation of MAP kinase activity	27543	12295	0.0153613	299	164	7	0.0426829	0.0234114	GO:0097193	GO:BP	intrinsic apoptotic signaling pathway	27543	21697	0.00192152	549	150	11	0.0733333	0.0200364
																						0.0335215	569	1	1	1	0.00175747	GO:0009991	GO:BP	response to extracellular stimulus	27543	4277	0.0154192	12	5	1	0.2	0.0833333	GO:0021683	GO:BP	cerebellar granular layer morphogenesis	27543	7223	0.00192152	216	38	4	0.105263	0.0185185
																						0.0336297	12692	5	5	1	0.000393949	GO:0043170	GO:BP	macromolecule metabolic process	27543	12184	0.0155492	232	157	6	0.0382166	0.0258621	GO:0032944	GO:BP	regulation of mononuclear cell proliferation	27543	9135	0.00192152	130	5	2	0.4	0.0153846
																						0.0337266	116	5	1	0.2	0.00862069	GO:1902414	GO:BP	protein localization to cell junction	27543	25630	0.0155516	92	163	4	0.0245399	0.0434783	GO:0050779	GO:BP	RNA destabilization	27543	15316	0.00192152	90	7	2	0.285714	0.0222222
																						0.0337266	3787	5	3	0.6	0.000792184	GO:0006996	GO:BP	organelle organization	27543	2920	0.0158133	1	62	1	0.016129	1	GO:1900259	GO:BP	regulation of RNA-directed 5'-3' RNA polymerase activity	27543	23597	0.00193243	29	21	2	0.0952381	0.0689655
																						0.034431	149	4	1	0.25	0.00671141	GO:0034101	GO:BP	erythrocyte homeostasis	27543	9669	0.0158133	1	62	1	0.016129	1	GO:1900260	GO:BP	negative regulation of RNA-directed 5'-3' RNA polymerase activity	27543	23598	0.00195635	60	54	3	0.0555556	0.05
																						0.034431	590	1	1	1	0.00169492	GO:0060627	GO:BP	regulation of vesicle-mediated transport	27543	17385	0.0162931	13	5	1	0.2	0.0769231	GO:0014067	GO:BP	negative regulation of phosphatidylinositol 3-kinase signaling	27543	5181	0.00196507	956	200	18	0.09	0.0188285
																						0.034431	1720	4	2	0.5	0.00116279	GO:0009890	GO:BP	negative regulation of biosynthetic process	27543	4210	0.0162931	317	157	7	0.044586	0.022082	GO:0046651	GO:BP	lymphocyte proliferation	27543	14266	0.00199886	788	106	11	0.103774	0.0139594
																						0.0345855	200	3	1	0.333333	0.005	GO:0032872	GO:BP	regulation of stress-activated MAPK cascade	27543	9074	0.0162931	124	123	4	0.0325203	0.0322581	GO:0050868	GO:BP	negative regulation of T cell activation	27543	15387	0.00201358	54	153	4	0.0261438	0.0740741
																						0.0347484	1732	4	2	0.5	0.00115473	GO:0042592	GO:BP	homeostatic process	27543	11832	0.0162931	388	164	8	0.0487805	0.0206186	GO:0045861	GO:BP	negative regulation of proteolysis	27543	13575	0.00203316	314	180	9	0.05	0.0286624
																						0.034956	203	3	1	0.333333	0.00492611	GO:0070302	GO:BP	regulation of stress-activated protein kinase signaling cascade	27543	18782	0.0162931	166	152	5	0.0328947	0.0301205	GO:0048017	GO:BP	inositol lipid-mediated signaling	27543	14496	0.00204924	220	153	7	0.0457516	0.0318182
																						0.0359074	209	3	1	0.333333	0.00478469	GO:0003341	GO:BP	cilium movement	27543	1910	0.0162931	13	5	1	0.2	0.0769231	GO:0048711	GO:BP	positive regulation of astrocyte differentiation	27543	15011	0.00205983	171	197	7	0.035533	0.0409357
																						0.0359171	70	9	1	0.111111	0.0142857	GO:0046579	GO:BP	positive regulation of Ras protein signal transduction	27543	14212	0.0162931	1063	152	14	0.0921053	0.0131703	GO:0040007	GO:BP	growth	27543	11454	0.00208065	90	170	5	0.0294118	0.0555556
																						0.0361619	159	4	1	0.25	0.00628931	GO:0032675	GO:BP	regulation of interleukin-6 production	27543	8920	0.0162931	13	5	1	0.2	0.0769231	GO:0090331	GO:BP	negative regulation of platelet aggregation	27543	21342	0.00212086	133	63	4	0.0634921	0.0300752
																						0.0361619	159	4	1	0.25	0.00628931	GO:0032635	GO:BP	interleukin-6 production	27543	8880	0.0164412	94	163	4	0.0245399	0.0425532	GO:0061014	GO:BP	positive regulation of mRNA catabolic process	27543	17763	0.00212831	7	96	2	0.0208333	0.285714
																						0.036293	128	5	1	0.2	0.0078125	GO:0000018	GO:BP	regulation of DNA recombination	27543	7	0.0165478	37	54	2	0.037037	0.0540541	GO:0050931	GO:BP	pigment cell differentiation	27543	15444	0.00215036	317	180	9	0.05	0.0283912
																						0.0363862	214	3	1	0.333333	0.0046729	GO:0071383	GO:BP	cellular response to steroid hormone stimulus	27543	19412	0.0166426	182	140	5	0.0357143	0.0274725	GO:1902905	GO:BP	positive regulation of supramolecular fiber organization	27543	26028	0.00215036	547	153	11	0.0718954	0.0201097
																						0.0364237	639	1	1	1	0.00156495	GO:0050778	GO:BP	positive regulation of immune response	27543	15315	0.0169299	62	119	3	0.0252101	0.0483871	GO:0032922	GO:BP	circadian regulation of gene expression	27543	9119	0.00218787	251	180	8	0.0444444	0.0318725
																						0.0372468	220	3	1	0.333333	0.00454545	GO:1903828	GO:BP	negative regulation of protein localization	27543	26851	0.0170286	122	127	4	0.0314961	0.0327869	GO:1903844	GO:BP	regulation of cellular response to transforming growth factor beta stimulus	27543	26864	0.00218787	418	200	11	0.055	0.0263158
																						0.037283	166	4	1	0.25	0.0060241	GO:0097746	GO:BP	blood vessel diameter maintenance	27543	21947	0.0170502	238	157	6	0.0382166	0.0252101	GO:1903039	GO:BP	positive regulation of leukocyte cell-cell adhesion	27543	26152	0.00219089	98	7	2	0.285714	0.0204082
																						0.037283	166	4	1	0.25	0.0060241	GO:0035296	GO:BP	regulation of tube diameter	27543	10288	0.0170787	14	5	1	0.2	0.0714286	GO:0010755	GO:BP	regulation of plasminogen activation	27543	4892	0.00219089	252	62	5	0.0806452	0.0198413
																						0.037355	222	3	1	0.333333	0.0045045	GO:0031396	GO:BP	regulation of protein ubiquitination	27543	8294	0.0170787	708	157	11	0.0700637	0.0155367	GO:0051129	GO:BP	negative regulation of cellular component organization	27543	15599	0.00219089	98	7	2	0.285714	0.0204082
																						0.037355	167	4	1	0.25	0.00598802	GO:0035150	GO:BP	regulation of tube size	27543	10177	0.0170787	124	60	3	0.05	0.0241935	GO:0006119	GO:BP	oxidative phosphorylation	27543	2147	0.00220442	33	104	3	0.0288462	0.0909091
																						0.0377544	1836	4	2	0.5	0.00108932	GO:0051254	GO:BP	positive regulation of RNA metabolic process	27543	15709	0.0170787	109	143	4	0.027972	0.0366972	GO:0110020	GO:BP	regulation of actomyosin structure organization	27543	22646	0.00221907	18	37	2	0.0540541	0.111111
																						0.0379499	13120	5	5	1	0.000381098	GO:0044238	GO:BP	primary metabolic process	27543	12685	0.0170787	14	5	1	0.2	0.0714286	GO:0040034	GO:BP	regulation of development, heterochronic	27543	11480	0.0022923	23	153	3	0.0196078	0.130435
																						0.0382326	172	4	1	0.25	0.00581395	GO:0040029	GO:BP	regulation of gene expression, epigenetic	27543	11475	0.0170787	7	10	1	0.1	0.142857	GO:0000447	GO:BP	endonucleolytic cleavage in ITS1 to separate SSU-rRNA from 5.8S rRNA and LSU-rRNA from tricistronic rRNA transcript (SSU-rRNA, 5.8S rRNA, LSU-rRNA)	27543	191	0.0022983	165	148	6	0.0405405	0.0363636
																						0.0382432	138	5	1	0.2	0.00724638	GO:1904375	GO:BP	regulation of protein localization to cell periphery	27543	27350	0.0170787	38	54	2	0.037037	0.0526316	GO:0010613	GO:BP	positive regulation of cardiac muscle hypertrophy	27543	4759	0.0022983	202	78	5	0.0641026	0.0247525
																						0.0383781	7815	5	4	0.8	0.000511836	GO:0090304	GO:BP	nucleic acid metabolic process	27543	21315	0.0170787	321	157	7	0.044586	0.0218069	GO:0032943	GO:BP	mononuclear cell proliferation	27543	9134	0.00232012	144	170	6	0.0352941	0.0416667
																						0.0383781	689	1	1	1	0.00145138	GO:0061061	GO:BP	muscle structure development	27543	17803	0.0172243	784	185	13	0.0702703	0.0165816	GO:0031329	GO:BP	regulation of cellular catabolic process	27543	8261	0.00232072	5	147	2	0.0136054	0.4
																						0.0383781	13166	5	5	1	0.000379766	GO:0044237	GO:BP	cellular metabolic process	27543	12684	0.0172587	62	121	3	0.0247934	0.0483871	GO:0000381	GO:BP	regulation of alternative mRNA splicing, via spliceosome	27543	160	0.00232298	534	185	12	0.0648649	0.0224719
																						0.0388216	235	3	1	0.333333	0.00425532	GO:0051403	GO:BP	stress-activated MAPK cascade	27543	15824	0.0172587	482	165	9	0.0545455	0.0186722	GO:0033674	GO:BP	positive regulation of kinase activity	27543	9602	0.00235854	747	153	13	0.0849673	0.0174029
																						0.0388884	79	9	1	0.111111	0.0126582	GO:0051057	GO:BP	positive regulation of small GTPase mediated signal transduction	27543	15548	0.0172587	103	152	4	0.0263158	0.038835	GO:0045638	GO:BP	negative regulation of myeloid cell differentiation	27543	13370	0.00235854	423	200	11	0.055	0.0260047
																						0.0388884	236	3	1	0.333333	0.00423729	GO:2001234	GO:BP	negative regulation of apoptotic signaling pathway	27543	30398	0.0173208	48	157	3	0.0191083	0.0625	GO:1990090	GO:BP	cellular response to nerve growth factor stimulus	27543	28840	0.002384	2	4	1	0.25	0.5
																						0.0389777	706	1	1	1	0.00141643	GO:1903047	GO:BP	mitotic cell cycle process	27543	26160	0.0173927	21	100	2	0.02	0.0952381	GO:0000272	GO:BP	polysaccharide catabolic process	27543	117	0.002384	2	4	1	0.25	0.5
																						0.0390073	788	9	2	0.222222	0.00253807	GO:0043009	GO:BP	chordate embryonic development	27543	12088	0.0174795	1045	191	16	0.0837696	0.015311	GO:0071345	GO:BP	cellular response to cytokine stimulus	27543	19374	0.00241788	34	105	3	0.0285714	0.0882353
																						0.0390073	708	1	1	1	0.00141243	GO:0051129	GO:BP	negative regulation of cellular component organization	27543	15599	0.017612	20	106	2	0.0188679	0.1	GO:0002643	GO:BP	regulation of tolerance induction	27543	1284	0.00241788	73	120	4	0.0333333	0.0547945
																						0.0391608	5415	4	3	0.75	0.000554017	GO:0010468	GO:BP	regulation of gene expression	27543	4649	0.017612	39	54	2	0.037037	0.0512821	GO:0014742	GO:BP	positive regulation of muscle hypertrophy	27543	5226	0.0025058	1136	144	16	0.111111	0.0140845
																						0.0392727	181	4	1	0.25	0.00552486	GO:0097306	GO:BP	cellular response to alcohol	27543	21764	0.0176279	37	2	1	0.5	0.027027	GO:1905168	GO:BP	positive regulation of double-strand break repair via homologous recombination	27543	28075	0.00251094	14679	190	125	0.657895	0.00851557
																						0.0397518	245	3	1	0.333333	0.00408163	GO:0031098	GO:BP	stress-activated protein kinase signaling cascade	27543	8146	0.0176279	74	1	1	1	0.0135135	GO:0001523	GO:BP	retinoid metabolic process	27543	436	0.00256306	824	159	14	0.0880503	0.0169903
																						0.0397518	147	5	1	0.2	0.00680272	GO:2001022	GO:BP	positive regulation of response to DNA damage stimulus	27543	30222	0.0176279	1149	143	14	0.0979021	0.0121845	GO:0051130	GO:BP	positive regulation of cellular component organization	27543	15600	0.00256306	110	81	4	0.0493827	0.0363636
																						0.0397974	13329	5	5	1	0.000375122	GO:0050789	GO:BP	regulation of biological process	27543	15321	0.0177113	60	127	3	0.023622	0.05	GO:1903409	GO:BP	reactive oxygen species biosynthetic process	27543	26474	0.00256306	90	180	5	0.0277778	0.0555556
																						0.0398802	804	9	2	0.222222	0.00248756	GO:0009792	GO:BP	embryo development ending in birth or egg hatching	27543	4134	0.0180837	55	39	2	0.0512821	0.0363636	GO:0070527	GO:BP	platelet aggregation	27543	18913	0.00259	108	34	3	0.0882353	0.0277778
																						0.0398802	186	4	1	0.25	0.00537634	GO:0002262	GO:BP	myeloid cell homeostasis	27543	917	0.0183623	168	157	5	0.0318471	0.0297619	GO:0008064	GO:BP	regulation of actin polymerization or depolymerization	27543	3518	0.00259	19	197	3	0.0152284	0.157895
																						0.0398802	735	1	1	1	0.00136054	GO:0002252	GO:BP	immune effector process	27543	907	0.0183944	61	127	3	0.023622	0.0491803	GO:0010656	GO:BP	negative regulation of muscle cell apoptotic process	27543	4800	0.00261998	111	81	4	0.0493827	0.036036
																						0.0398914	83	9	1	0.111111	0.0120482	GO:0035023	GO:BP	regulation of Rho protein signal transduction	27543	10082	0.0183944	2	39	1	0.025641	0.5	GO:0061944	GO:BP	negative regulation of protein K48-linked ubiquitination	27543	18455	0.00261998	3	3	1	0.333333	0.333333
																						0.0399385	187	4	1	0.25	0.00534759	GO:1901655	GO:BP	cellular response to ketone	27543	24931	0.0183944	570	169	10	0.0591716	0.0175439	GO:0051347	GO:BP	positive regulation of transferase activity	27543	15787	0.00261998	3	3	1	0.333333	0.333333
																						0.0402574	1518	5	2	0.4	0.00131752	GO:0055085	GO:BP	transmembrane transport	27543	16788	0.0186115	22	100	2	0.02	0.0909091	GO:0034143	GO:BP	regulation of toll-like receptor 4 signaling pathway	27543	9711	0.00261998	25	149	3	0.0201342	0.12
																						0.0404909	755	1	1	1	0.0013245	GO:0097435	GO:BP	supramolecular fiber organization	27543	21838	0.0186173	50	157	3	0.0191083	0.06	GO:1990089	GO:BP	response to nerve growth factor	27543	28839	0.0026248	20	37	2	0.0540541	0.1
																						0.0404909	254	3	1	0.333333	0.00393701	GO:1903320	GO:BP	regulation of protein modification by small protein conjugation or removal	27543	26387	0.0186173	21	106	2	0.0188679	0.0952381	GO:0002281	GO:BP	macrophage activation involved in immune response	27543	936	0.00262509	71	127	4	0.0314961	0.056338
																						0.0404984	153	5	1	0.2	0.00653595	GO:0000724	GO:BP	double-strand break repair via homologous recombination	27543	259	0.0186173	170	157	5	0.0318471	0.0294118	GO:0030832	GO:BP	regulation of actin filament length	27543	8005	0.00262509	100	37	3	0.0810811	0.03
																						0.0406055	192	4	1	0.25	0.00520833	GO:0071229	GO:BP	cellular response to acid chemical	27543	19264	0.0186173	1375	161	17	0.10559	0.0123636	GO:0045892	GO:BP	negative regulation of transcription, DNA-templated	27543	13602	0.00269364	606	60	7	0.116667	0.0115512
																						0.0406859	763	1	1	1	0.00131062	GO:0007420	GO:BP	brain development	27543	3294	0.0186173	16	5	1	0.2	0.0625	GO:0021681	GO:BP	cerebellar granular layer development	27543	7221	0.00278834	468	156	10	0.0641026	0.0213675
																						0.0407888	155	5	1	0.2	0.00645161	GO:0000725	GO:BP	recombinational repair	27543	260	0.0186173	107	152	4	0.0263158	0.0373832	GO:0031123	GO:BP	RNA 3'-end processing	27543	8170	0.00291032	200	129	6	0.0465116	0.03
																						0.040922	156	5	1	0.2	0.00641026	GO:0007043	GO:BP	cell-cell junction assembly	27543	2960	0.0186173	56	140	3	0.0214286	0.0535714	GO:0031113	GO:BP	regulation of microtubule polymerization	27543	8160	0.00291032	40	96	3	0.03125	0.075
																						0.040922	195	4	1	0.25	0.00512821	GO:0035264	GO:BP	multicellular organism growth	27543	10262	0.0186173	3	27	1	0.037037	0.333333	GO:1904694	GO:BP	negative regulation of vascular associated smooth muscle contraction	27543	27640	0.00291032	40	96	3	0.03125	0.075
																						0.04211	161	5	1	0.2	0.00621118	GO:0006282	GO:BP	regulation of DNA repair	27543	2298	0.0186173	103	157	4	0.0254777	0.038835	GO:0042102	GO:BP	positive regulation of T cell proliferation	27543	11535	0.00291215	37	104	3	0.0288462	0.0810811
																						0.0421523	798	1	1	1	0.00125313	GO:0030162	GO:BP	regulation of proteolysis	27543	7719	0.0186173	6297	174	56	0.321839	0.00889312	GO:0051179	GO:BP	localization	27543	15648	0.00292718	5	170	2	0.0117647	0.4
																						0.0427244	164	5	1	0.2	0.00609756	GO:0051100	GO:BP	negative regulation of binding	27543	15577	0.0186173	213	125	5	0.04	0.0234742	GO:0043393	GO:BP	regulation of protein binding	27543	12288	0.00292718	5	170	2	0.0117647	0.4
																						0.0427838	813	1	1	1	0.00123001	GO:0060322	GO:BP	head development	27543	17097	0.0186173	237	163	6	0.0368098	0.0253165	GO:0007623	GO:BP	circadian rhythm	27543	3483	0.00292718	62	62	3	0.0483871	0.0483871
																						0.0433364	5701	4	3	0.75	0.000526223	GO:0044249	GO:BP	cellular biosynthetic process	27543	12692	0.0186173	747	174	12	0.0689655	0.0160643	GO:0071396	GO:BP	cellular response to lipid	27543	19425	0.00294057	331	182	9	0.0494505	0.0271903
																						0.0435409	210	4	1	0.25	0.0047619	GO:0048469	GO:BP	cell maturation	27543	14806	0.0186173	617	157	10	0.0636943	0.0162075	GO:0006935	GO:BP	chemotaxis	27543	2873	0.00295054	691	170	13	0.0764706	0.0188133
																						0.0443322	852	1	1	1	0.00117371	GO:0006886	GO:BP	intracellular protein transport	27543	2829	0.0186173	170	157	5	0.0318471	0.0294118	GO:0030041	GO:BP	actin filament polymerization	27543	7685	0.00295973	78	120	4	0.0333333	0.0512821
																						0.0443322	850	1	1	1	0.00117647	GO:0000278	GO:BP	mitotic cell cycle	27543	118	0.0186173	80	1	1	1	0.0125	GO:0016101	GO:BP	diterpenoid metabolic process	27543	5690	0.00295973	333	144	8	0.0555556	0.024024
																						0.0443322	8271	5	4	0.8	0.000483617	GO:0006139	GO:BP	nucleobase-containing compound metabolic process	27543	2164	0.0188022	619	157	10	0.0636943	0.0161551	GO:0042330	GO:BP	taxis	27543	11671	0.00298081	511	34	5	0.147059	0.00978474
																						0.0443322	5770	4	3	0.75	0.000519931	GO:1901576	GO:BP	organic substance biosynthetic process	27543	24864	0.018938	653	174	11	0.0632184	0.0168453	GO:0010035	GO:BP	response to inorganic substance	27543	4309	0.00298584	268	179	8	0.0446927	0.0298507
																						0.0443322	430	2	1	0.5	0.00232558	GO:0002683	GO:BP	negative regulation of immune system process	27543	1324	0.018938	15	152	2	0.0131579	0.133333	GO:1900153	GO:BP	positive regulation of nuclear-transcribed mRNA catabolic process, deadenylation-dependent decay	27543	23501	0.00299603	82	10	2	0.2	0.0243902
																						0.0450039	868	1	1	1	0.00115207	GO:0061024	GO:BP	membrane organization	27543	17767	0.0189393	516	129	8	0.0620155	0.0155039	GO:0061564	GO:BP	axon development	27543	18256	0.00302105	291	208	9	0.0432692	0.0309278
																						0.0450077	98	9	1	0.111111	0.0102041	GO:0007200	GO:BP	phospholipase C-activating G protein-coupled receptor signaling pathway	27543	3098	0.019084	333	157	7	0.044586	0.021021	GO:0050863	GO:BP	regulation of T cell activation	27543	15382	0.00302642	303	200	9	0.045	0.029703
																						0.0452651	222	4	1	0.25	0.0045045	GO:0003018	GO:BP	vascular process in circulatory system	27543	1594	0.019084	515	189	10	0.0529101	0.0194175	GO:0001701	GO:BP	in utero embryonic development	27543	504	0.00302642	202	181	7	0.038674	0.0346535
																						0.0452651	1653	5	2	0.4	0.00120992	GO:0016192	GO:BP	vesicle-mediated transport	27543	5742	0.019084	726	157	11	0.0700637	0.0151515	GO:0050865	GO:BP	regulation of cell activation	27543	15384	0.00302642	1162	144	16	0.111111	0.0137694
																						0.0454722	179	5	1	0.2	0.00558659	GO:0016573	GO:BP	histone acetylation	27543	5849	0.019084	17	5	1	0.2	0.0588235	GO:0010544	GO:BP	negative regulation of platelet activation	27543	4701	0.00306308	19	43	2	0.0465116	0.105263
																						0.0455856	299	3	1	0.333333	0.00334448	GO:0097193	GO:BP	intrinsic apoptotic signaling pathway	27543	21697	0.0191248	53	151	3	0.0198675	0.0566038	GO:0060324	GO:BP	face development	27543	17099	0.0030708	516	34	5	0.147059	0.00968992
																						0.0455921	225	4	1	0.25	0.00444444	GO:0071356	GO:BP	cellular response to tumor necrosis factor	27543	19385	0.0192382	2	43	1	0.0232558	0.5	GO:1903699	GO:BP	tarsal gland development	27543	26748	0.00307229	486	153	10	0.0653595	0.0205761
																						0.0459807	5876	4	3	0.75	0.000510551	GO:0009058	GO:BP	biosynthetic process	27543	3661	0.0192683	165	164	5	0.0304878	0.030303	GO:2000058	GO:BP	regulation of ubiquitin-dependent protein catabolic process	27543	29283	0.00307229	204	180	7	0.0388889	0.0343137
																						0.0460245	228	4	1	0.25	0.00438596	GO:0030324	GO:BP	lung development	27543	7806	0.0192683	23	100	2	0.02	0.0869565	GO:0101023	GO:BP	vascular endothelial cell proliferation	27543	22477	0.00307229	514	200	12	0.06	0.0233463
																						0.0460601	8407	5	4	0.8	0.000475794	GO:0046483	GO:BP	heterocycle metabolic process	27543	14160	0.0192683	23	100	2	0.02	0.0869565	GO:1905562	GO:BP	regulation of vascular endothelial cell proliferation	27543	28447	0.00307229	696	170	13	0.0764706	0.0186782
																						0.0464535	231	4	1	0.25	0.004329	GO:0030323	GO:BP	respiratory tube development	27543	7805	0.0193241	124	134	4	0.0298507	0.0322581	GO:0051101	GO:BP	regulation of DNA binding	27543	15578	0.00309843	123	7	2	0.285714	0.0162602
																						0.0467784	1697	5	2	0.4	0.00117855	GO:0051674	GO:BP	localization of cell	27543	16030	0.0193241	124	134	4	0.0298507	0.0322581	GO:0006352	GO:BP	DNA-templated transcription, initiation	27543	2350	0.0031113	27	149	3	0.0201342	0.111111
																						0.0467784	1697	5	2	0.4	0.00117855	GO:0048870	GO:BP	cell motility	27543	15159	0.0193241	2	44	1	0.0227273	0.5	GO:1990636	GO:BP	reproductive senescence	27543	29057	0.0031113	138	191	6	0.0314136	0.0434783
																						0.046819	928	1	1	1	0.00107759	GO:0050776	GO:BP	regulation of immune response	27543	15313	0.0193241	173	157	5	0.0318471	0.0289017	GO:0051494	GO:BP	negative regulation of cytoskeleton organization	27543	15887	0.0031113	305	200	9	0.045	0.0295082
																						0.046819	188	5	1	0.2	0.00531915	GO:0006475	GO:BP	internal protein amino acid acetylation	27543	2452	0.0193241	526	186	10	0.0537634	0.0190114	GO:0031400	GO:BP	negative regulation of protein modification process	27543	8298	0.0031113	165	104	5	0.0480769	0.030303
																						0.046819	188	5	1	0.2	0.00531915	GO:0018393	GO:BP	internal peptidyl-lysine acetylation	27543	6243	0.0193241	1422	157	17	0.10828	0.011955	GO:0007155	GO:BP	cell adhesion	27543	3055	0.00311279	265	183	8	0.0437158	0.0301887
																						0.0470934	8487	5	4	0.8	0.000471309	GO:0006725	GO:BP	cellular aromatic compound metabolic process	27543	2692	0.0193241	173	157	5	0.0318471	0.0289017	GO:1902904	GO:BP	negative regulation of supramolecular fiber organization	27543	26027	0.00311869	205	180	7	0.0388889	0.0341463
																						0.0471864	8778	9	6	0.666667	0.000683527	GO:0051716	GO:BP	cellular response to stimulus	27543	16064	0.0193241	14	167	2	0.011976	0.142857	GO:0021554	GO:BP	optic nerve development	27543	7095	0.00314704	113	85	4	0.0470588	0.0353982
																						0.0473854	4533	5	3	0.6	0.000661813	GO:0048731	GO:BP	system development	27543	15031	0.0193241	129	18	2	0.111111	0.0155039	GO:0050830	GO:BP	defense response to Gram-positive bacterium	27543	15352	0.00316533	115	150	5	0.0333333	0.0434783
																						0.0475193	14043	5	5	1	0.000356049	GO:0065007	GO:BP	biological regulation	27543	18612	0.0194627	89	1	1	1	0.011236	GO:0006721	GO:BP	terpenoid metabolic process	27543	2689	0.00316533	208	178	7	0.0393258	0.0336538
																						0.0475762	241	4	1	0.25	0.00414938	GO:0001101	GO:BP	response to acid chemical	27543	359	0.0195698	110	152	4	0.0263158	0.0363636	GO:0006970	GO:BP	response to osmotic stress	27543	2900	0.00323864	2	6	1	0.166667	0.5
																						0.0486265	247	4	1	0.25	0.00404858	GO:0034612	GO:BP	response to tumor necrosis factor	27543	9980	0.0195698	57	143	3	0.020979	0.0526316	GO:0051489	GO:BP	regulation of filopodium assembly	27543	15882	0.00324053	248	197	8	0.0406091	0.0322581
																						0.0486265	198	5	1	0.2	0.00505051	GO:1905475	GO:BP	regulation of protein localization to membrane	27543	28365	0.0195698	18	5	1	0.2	0.0555556	GO:0034111	GO:BP	negative regulation of homotypic cell-cell adhesion	27543	9679	0.00324834	45	19	2	0.105263	0.0444444
																						0.0487922	981	1	1	1	0.00101937	GO:0030163	GO:BP	protein catabolic process	27543	7720	0.0195698	9	10	1	0.1	0.111111	GO:0031125	GO:BP	rRNA 3'-end processing	27543	8172	0.00326428	207	180	7	0.0388889	0.0338164
																						0.0489073	200	5	1	0.2	0.005	GO:0018394	GO:BP	peptidyl-lysine acetylation	27543	6244	0.0197654	252	157	6	0.0382166	0.0238095	GO:0070663	GO:BP	regulation of leukocyte proliferation	27543	18996	0.00327697	178	150	6	0.04	0.0337079
																						0.0489073	4607	5	3	0.6	0.000651183	GO:0006810	GO:BP	transport	27543	2766	0.0198761	45	183	3	0.0163934	0.0666667	GO:0062208	GO:BP	positive regulation of pattern recognition receptor signaling pathway	27543	18586	0.00329662	4239	139	37	0.266187	0.00872847
																						0.0491229	994	1	1	1	0.00100604	GO:0002684	GO:BP	positive regulation of immune system process	27543	1325	0.0202859	2	47	1	0.0212766	0.5	GO:0018008	GO:BP	N-terminal peptidyl-glycine N-myristoylation	27543	5922	0.00334599	309	200	9	0.045	0.0291262
																						0.0491229	1767	5	2	0.4	0.00113186	GO:0007049	GO:BP	cell cycle	27543	2963	0.0203842	2	48	1	0.0208333	0.5	GO:0099404	GO:BP	mitotic sister chromatid cohesion, telomeric	27543	22313	0.00342447	1767	147	21	0.142857	0.0118846
																						0.0492949	127	8	1	0.125	0.00787402	GO:0033138	GO:BP	positive regulation of peptidyl-serine phosphorylation	27543	9266	0.0203842	2	48	1	0.0208333	0.5	GO:1904907	GO:BP	regulation of maintenance of mitotic sister chromatid cohesion, telomeric	27543	27836	0.00345264	6	156	2	0.0128205	0.333333
																						0.0495898	128	8	1	0.125	0.0078125	GO:0031929	GO:BP	TOR signaling	27543	8449	0.0203842	2	48	1	0.0208333	0.5	GO:1904908	GO:BP	negative regulation of maintenance of mitotic sister chromatid cohesion, telomeric	27543	27837	0.00352822	298	34	4	0.117647	0.0134228
																						0.0496132	256	4	1	0.25	0.00390625	GO:0060541	GO:BP	respiratory system development	27543	17306	0.0203842	70	119	3	0.0252101	0.0428571	GO:0006306	GO:BP	DNA methylation	27543	2321	0.00355398	128	78	4	0.0512821	0.03125
																						0.0498807	14240	5	5	1	0.000351124	GO:0071704	GO:BP	organic substance metabolic process	27543	19683	0.0203842	53	157	3	0.0191083	0.0566038	GO:0045010	GO:BP	actin nucleation	27543	13068	0.00355859	92	10	2	0.2	0.0217391
																						0.00582055	2	1	1	1	0.5	GO:1990836	GO:CC	lysosomal matrix	27317	4432	0.0203842	2	48	1	0.0208333	0.5	GO:0035127	GO:BP	post-embryonic limb morphogenesis	27543	10156	0.00356647	65	14	2	0.142857	0.0307692
																						0.00582055	2	1	1	1	0.5	GO:0031906	GO:CC	late endosome lumen	27317	1423	0.0203842	2	48	1	0.0208333	0.5	GO:0035120	GO:BP	post-embryonic appendage morphogenesis	27543	10149	0.00360487	2494	183	31	0.169399	0.0124298
																						0.0101372	179	5	2	0.4	0.0111732	GO:0043679	GO:CC	axon terminus	27317	2205	0.0203842	19	5	1	0.2	0.0526316	GO:0010766	GO:BP	negative regulation of sodium ion transport	27543	4903	0.00360514	56	180	4	0.0222222	0.0714286
																						0.0101372	13	1	1	1	0.0769231	GO:0098690	GO:CC	glycinergic synapse	27317	3610	0.0203842	2	48	1	0.0208333	0.5	GO:0099403	GO:BP	maintenance of mitotic sister chromatid cohesion, telomeric	27543	22312	0.00361489	5	197	2	0.0101523	0.4
																						0.0101372	14	1	1	1	0.0714286	GO:1990124	GO:CC	messenger ribonucleoprotein complex	27317	4172	0.0203842	70	119	3	0.0252101	0.0428571	GO:0006305	GO:BP	DNA alkylation	27543	2320	0.00361489	9	104	2	0.0192308	0.222222
																						0.0101372	11	1	1	1	0.0909091	GO:0031904	GO:CC	endosome lumen	27317	1421	0.0206751	49	2	1	0.5	0.0204082	GO:0034332	GO:BP	adherens junction organization	27543	9847	0.00361489	3898	189	44	0.232804	0.0112878
																						0.0101372	209	5	2	0.4	0.00956938	GO:0043209	GO:CC	myelin sheath	27317	2117	0.0206751	49	2	1	0.5	0.0204082	GO:0051602	GO:BP	response to electrical stimulus	27543	15965	0.00361489	5	197	2	0.0101523	0.4
																						0.0101372	199	5	2	0.4	0.0100503	GO:0044306	GO:CC	neuron projection terminus	27317	2311	0.0206751	66	127	3	0.023622	0.0454545	GO:0030239	GO:BP	myofibril assembly	27543	7767	0.00362358	190	144	6	0.0416667	0.0315789
																						0.0101372	11	1	1	1	0.0909091	GO:0098684	GO:CC	photoreceptor ribbon synapse	27317	3605	0.0207982	1775	183	22	0.120219	0.0123944	GO:0009719	GO:BP	response to endogenous stimulus	27543	4067	0.00362358	126	34	3	0.0882353	0.0238095
																						0.010186	21	1	1	1	0.047619	GO:0043202	GO:CC	lysosomal lumen	27317	2114	0.020953	100	172	4	0.0232558	0.04	GO:0048704	GO:BP	embryonic skeletal system morphogenesis	27543	15004	0.00364334	11	85	2	0.0235294	0.181818
																						0.010186	20	1	1	1	0.05	GO:0097470	GO:CC	ribbon synapse	27317	3370	0.020965	1	100	1	0.01	1	GO:0032072	GO:BP	regulation of restriction endodeoxyribonuclease activity	27543	8513	0.00369586	37	25	2	0.08	0.0540541
																						0.010186	21	1	1	1	0.047619	GO:0099523	GO:CC	presynaptic cytosol	27317	3780	0.020965	1	100	1	0.01	1	GO:0045819	GO:BP	positive regulation of glycogen catabolic process	27543	13535	0.00373947	45	96	3	0.03125	0.0666667
																						0.0103938	25	1	1	1	0.04	GO:0005775	GO:CC	vacuolar lumen	27317	418	0.020965	52	163	3	0.0184049	0.0576923	GO:0042307	GO:BP	positive regulation of protein import into nucleus	27543	11655	0.00374164	55	186	4	0.0215054	0.0727273
																						0.0103938	24	1	1	1	0.0416667	GO:0000974	GO:CC	Prp19 complex	27317	151	0.0209837	246	164	6	0.0365854	0.0243902	GO:0031330	GO:BP	negative regulation of cellular catabolic process	27543	8262	0.00377367	353	179	9	0.0502793	0.0254958
																						0.010477	27	1	1	1	0.037037	GO:0099524	GO:CC	postsynaptic cytosol	27317	3781	0.021226	2	51	1	0.0196078	0.5	GO:1905223	GO:BP	epicardium morphogenesis	27543	28126	0.00377367	233	165	7	0.0424242	0.0300429
																						0.0119782	7	5	1	0.2	0.142857	GO:0097433	GO:CC	dense body	27317	3346	0.021226	67	127	3	0.023622	0.0447761	GO:0055002	GO:BP	striated muscle cell development	27543	16730	0.0037902	316	200	9	0.045	0.028481
																						0.0119782	34	1	1	1	0.0294118	GO:0101031	GO:CC	chaperone complex	27317	3800	0.0213745	141	123	4	0.0325203	0.0283688	GO:1903038	GO:BP	negative regulation of leukocyte cell-cell adhesion	27543	26151	0.00379164	68	14	2	0.142857	0.0294118
																						0.0126112	39	1	1	1	0.025641	GO:0099522	GO:CC	cytosolic region	27317	3779	0.0214137	124	140	4	0.0285714	0.0322581	GO:0031109	GO:BP	microtubule polymerization or depolymerization	27543	8156	0.00379164	121	150	5	0.0333333	0.0413223
																						0.0140433	11	5	1	0.2	0.0909091	GO:0098871	GO:CC	postsynaptic actin cytoskeleton	27317	3660	0.0214596	4	26	1	0.0384615	0.25	GO:2000255	GO:BP	negative regulation of male germ cell proliferation	27543	29477	0.00382012	3	5	1	0.2	0.333333
																						0.0140433	407	5	2	0.4	0.004914	GO:0098857	GO:CC	membrane microdomain	27317	3654	0.0214596	4	26	1	0.0384615	0.25	GO:1905937	GO:BP	negative regulation of germ cell proliferation	27543	28787	0.00382012	3	5	1	0.2	0.333333
																						0.0140433	437	5	2	0.4	0.00457666	GO:0099572	GO:CC	postsynaptic specialization	27317	3787	0.0214596	2	52	1	0.0192308	0.5	GO:0140066	GO:BP	peptidyl-lysine crotonylation	27543	22974	0.00382012	3	5	1	0.2	0.333333
																						0.0140433	400	5	2	0.4	0.005	GO:0014069	GO:CC	postsynaptic density	27317	823	0.0215086	169	51	3	0.0588235	0.0177515	GO:0008584	GO:BP	male gonad development	27543	3618	0.00382012	7	142	2	0.0140845	0.285714
																						0.0140433	790	3	2	0.666667	0.00253165	GO:0048471	GO:CC	perinuclear region of cytoplasm	27317	2538	0.0215086	1	106	1	0.00943396	1	GO:0071656	GO:BP	negative regulation of granulocyte colony-stimulating factor production	27543	19644	0.00382012	3	5	1	0.2	0.333333
																						0.0140433	66	1	1	1	0.0151515	GO:0043198	GO:CC	dendritic shaft	27317	2113	0.0215086	149	58	3	0.0517241	0.0201342	GO:0030856	GO:BP	regulation of epithelial cell differentiation	27543	8027	0.00385697	708	110	10	0.0909091	0.0141243
																						0.0140433	379	5	2	0.4	0.00527704	GO:0150034	GO:CC	distal axon	27317	3996	0.0215086	468	180	9	0.05	0.0192308	GO:1903131	GO:BP	mononuclear cell differentiation	27543	26236	0.00385861	257	197	8	0.0406091	0.0311284
																						0.0140433	407	5	2	0.4	0.004914	GO:0032279	GO:CC	asymmetric synapse	27317	1507	0.0215086	1	106	1	0.00943396	1	GO:0032712	GO:BP	negative regulation of interleukin-3 production	27543	8957	0.00389703	46	96	3	0.03125	0.0652174
																						0.0140433	433	5	2	0.4	0.00461894	GO:0098984	GO:CC	neuron to neuron synapse	27317	3700	0.0215086	24	106	2	0.0188679	0.0833333	GO:0002837	GO:BP	regulation of immune response to tumor cell	27543	1471	0.00391553	215	21	3	0.142857	0.0139535
																						0.0140433	406	5	2	0.4	0.00492611	GO:0045121	GO:CC	membrane raft	27317	2433	0.0215086	1	106	1	0.00943396	1	GO:1901257	GO:BP	negative regulation of macrophage colony-stimulating factor production	27543	24567	0.00391941	786	197	15	0.0761421	0.019084
																						0.0142503	71	1	1	1	0.0140845	GO:0001917	GO:CC	photoreceptor inner segment	27317	191	0.0215086	173	164	5	0.0304878	0.0289017	GO:2001242	GO:BP	regulation of intrinsic apoptotic signaling pathway	27543	30406	0.00391941	1688	200	25	0.125	0.0148104
																						0.0147811	480	5	2	0.4	0.00416667	GO:0098978	GO:CC	glutamatergic synapse	27317	3694	0.0215086	1	106	1	0.00943396	1	GO:2000521	GO:BP	negative regulation of immunological synapse formation	27543	29734	0.00391941	1688	200	25	0.125	0.0148104
																						0.0147811	79	1	1	1	0.0126582	GO:0043195	GO:CC	terminal bouton	27317	2110	0.0215086	1	106	1	0.00943396	1	GO:2001189	GO:BP	negative regulation of T cell activation via T cell receptor contact with antigen bound to MHC molecule on antigen presenting cell	27543	30357	0.00398021	30	150	3	0.02	0.1
																						0.0147811	16	5	1	0.2	0.0625	GO:0099571	GO:CC	postsynaptic cytoskeleton	27317	3786	0.0215086	1	106	1	0.00943396	1	GO:0002519	GO:BP	natural killer cell tolerance induction	27543	1164	0.00398021	30	150	3	0.02	0.1
																						0.0155016	11	8	1	0.125	0.0909091	GO:0031932	GO:CC	TORC2 complex	27317	1431	0.0215856	170	51	3	0.0588235	0.0176471	GO:0046546	GO:BP	development of primary male sexual characteristics	27543	14205	0.00398021	484	39	5	0.128205	0.0103306
																						0.0164916	102	1	1	1	0.00980392	GO:0042470	GO:CC	melanosome	27317	2025	0.0216204	2	54	1	0.0185185	0.5	GO:0003172	GO:BP	sinoatrial valve development	27543	1743	0.00399122	196	199	7	0.0351759	0.0357143
																						0.0164916	102	1	1	1	0.00980392	GO:0070062	GO:CC	extracellular exosome	27317	2739	0.0216204	179	159	5	0.0314465	0.027933	GO:0009060	GO:BP	aerobic respiration	27543	3663	0.00402988	676	59	7	0.118644	0.010355
																						0.0164916	102	1	1	1	0.00980392	GO:0048770	GO:CC	pigment granule	27317	2548	0.0216204	18	6	1	0.166667	0.0555556	GO:0009642	GO:BP	response to light intensity	27543	4010	0.00403745	143	197	6	0.0304569	0.041958
																						0.0165178	105	1	1	1	0.00952381	GO:0005776	GO:CC	autophagosome	27317	419	0.0216204	107	1	1	1	0.00934579	GO:0034308	GO:BP	primary alcohol metabolic process	27543	9835	0.00407071	1694	200	25	0.125	0.014758
																						0.0170139	114	1	1	1	0.00877193	GO:1903561	GO:CC	extracellular vesicle	27317	4067	0.0216204	2	54	1	0.0185185	0.5	GO:0007521	GO:BP	muscle cell fate determination	27543	3385	0.00407071	47	96	3	0.03125	0.0638298
																						0.0170139	14	8	1	0.125	0.0714286	GO:0038201	GO:CC	TOR complex	27317	1978	0.0216204	348	51	4	0.0784314	0.0114943	GO:0007548	GO:BP	sex differentiation	27543	3411	0.00411934	27	37	2	0.0540541	0.0740741
																						0.0173197	122	1	1	1	0.00819672	GO:0043230	GO:CC	extracellular organelle	27317	2127	0.0216204	1	108	1	0.00925926	1	GO:1901389	GO:BP	negative regulation of transforming growth factor beta activation	27543	24691	0.00413682	526	149	10	0.0671141	0.0190114
																						0.0173197	122	1	1	1	0.00819672	GO:0065010	GO:CC	extracellular membrane-bounded organelle	27317	2715	0.0216568	51	171	3	0.0175439	0.0588235	GO:0021545	GO:BP	cranial nerve development	27543	7086	0.00414904	178	105	5	0.047619	0.0280899
																						0.0175648	26	5	1	0.2	0.0384615	GO:0043189	GO:CC	H4/H2A histone acetyltransferase complex	27317	2107	0.0219095	22	5	1	0.2	0.0454545	GO:0007620	GO:BP	copulation	27543	3480	0.00414904	144	197	6	0.0304569	0.0416667
																						0.0175648	26	5	1	0.2	0.0384615	GO:0035267	GO:CC	NuA4 histone acetyltransferase complex	27317	1836	0.0220339	48	54	2	0.037037	0.0416667	GO:0060043	GO:BP	regulation of cardiac muscle cell proliferation	27543	16860	0.00418058	212	186	7	0.0376344	0.0330189
																						0.0177028	619	5	2	0.4	0.00323102	GO:0098793	GO:CC	presynapse	27317	3621	0.0220389	111	1	1	1	0.00900901	GO:0006720	GO:BP	isoprenoid metabolic process	27543	2688	0.00418058	73	14	2	0.142857	0.0273973
																						0.0180726	28	5	1	0.2	0.0357143	GO:0044305	GO:CC	calyx of Held	27317	2310	0.0220389	205	140	5	0.0357143	0.0243902	GO:0051495	GO:BP	positive regulation of cytoskeleton organization	27543	15888	0.00418058	17	1	1	1	0.0588235
																						0.0182047	2321	5	3	0.6	0.00129255	GO:0005856	GO:CC	cytoskeleton	27317	491	0.0220591	241	171	6	0.0350877	0.0248963	GO:0045333	GO:BP	cellular respiration	27543	13225	0.00419239	32	144	3	0.0208333	0.09375
																						0.0182047	147	1	1	1	0.00680272	GO:0099634	GO:CC	postsynaptic specialization membrane	27317	3793	0.0220591	350	157	7	0.044586	0.02	GO:0070661	GO:BP	leukocyte proliferation	27543	18994	0.00422022	916	208	17	0.0817308	0.018559
																						0.0188872	669	5	2	0.4	0.00298954	GO:0000785	GO:CC	chromatin	27317	106	0.0220849	58	152	3	0.0197368	0.0517241	GO:0000288	GO:BP	nuclear-transcribed mRNA catabolic process, deadenylation-dependent decay	27543	124	0.00425155	289	179	8	0.0446927	0.0276817
																						0.020145	34	5	1	0.2	0.0294118	GO:0002102	GO:CC	podosome	27317	201	0.0220849	723	58	6	0.103448	0.00829876	GO:0030855	GO:BP	epithelial cell differentiation	27543	8026	0.00425155	1507	200	23	0.115	0.0152621
																						0.0213074	769	5	2	0.4	0.00260078	GO:0099513	GO:CC	polymeric cytoskeletal fiber	27317	3778	0.0220849	2	56	1	0.0178571	0.5	GO:0045659	GO:BP	negative regulation of neutrophil differentiation	27543	13391	0.00425155	73	63	3	0.047619	0.0410959
																						0.0213074	205	1	1	1	0.00487805	GO:0005882	GO:CC	intermediate filament	27317	510	0.0221634	70	126	3	0.0238095	0.0428571	GO:0099601	GO:BP	regulation of neurotransmitter receptor activity	27543	22373	0.00425155	10	105	2	0.0190476	0.2
																						0.0213074	753	5	2	0.4	0.00265604	GO:0098794	GO:CC	postsynapse	27317	3622	0.0223177	1	114	1	0.00877193	1	GO:0061780	GO:BP	mitotic cohesin loading	27543	18370	0.0042786	36	129	3	0.0232558	0.0833333
																						0.0213074	1335	3	2	0.666667	0.00149813	GO:0015630	GO:CC	microtubule cytoskeleton	27317	837	0.0223177	190	152	5	0.0328947	0.0263158	GO:0045619	GO:BP	regulation of lymphocyte differentiation	27543	13351	0.00432365	11	96	2	0.0208333	0.181818
																						0.0213074	10135	5	5	1	0.00049334	GO:0005634	GO:CC	nucleus	27317	294	0.0223177	111	161	4	0.0248447	0.036036	GO:0031058	GO:BP	positive regulation of histone modification	27543	8129	0.00433479	50	93	3	0.0322581	0.06
																						0.0213074	202	1	1	1	0.0049505	GO:0043204	GO:CC	perikaryon	27317	2116	0.0223177	25	106	2	0.0188679	0.08	GO:0034138	GO:BP	toll-like receptor 3 signaling pathway	27543	9706	0.00433479	474	197	11	0.0558376	0.0232068
																						0.0213074	40	5	1	0.2	0.025	GO:1902562	GO:CC	H4 histone acetyltransferase complex	27317	4027	0.0223177	1	114	1	0.00877193	1	GO:0035261	GO:BP	external genitalia morphogenesis	27543	10259	0.0043401	6	3	1	0.333333	0.166667
																						0.0215015	781	5	2	0.4	0.00256082	GO:0030424	GO:CC	axon	27317	1098	0.0223986	21	127	2	0.015748	0.0952381	GO:1903427	GO:BP	negative regulation of reactive oxygen species biosynthetic process	27543	26487	0.00435417	39	120	3	0.025	0.0769231
																						0.021536	217	1	1	1	0.00460829	GO:0043197	GO:CC	dendritic spine	27317	2112	0.0223986	49	54	2	0.037037	0.0408163	GO:0048066	GO:BP	developmental pigmentation	27543	14521	0.00435417	418	156	9	0.0576923	0.0215311
																						0.021536	222	1	1	1	0.0045045	GO:0044309	GO:CC	neuron spine	27317	2314	0.0224585	757	157	11	0.0700637	0.014531	GO:0030155	GO:BP	regulation of cell adhesion	27543	7717	0.00436807	200	144	6	0.0416667	0.03
																						0.021536	219	1	1	1	0.00456621	GO:0005681	GO:CC	spliceosomal complex	27317	334	0.0224585	2	58	1	0.0172414	0.5	GO:1904245	GO:BP	regulation of polynucleotide adenylyltransferase activity	27543	27225	0.0043774	17	62	2	0.0322581	0.117647
																						0.0228051	239	1	1	1	0.0041841	GO:0008021	GO:CC	synaptic vesicle	27317	596	0.0226756	17	159	2	0.0125786	0.117647	GO:0042776	GO:BP	proton motive force-driven mitochondrial ATP synthesis	27543	11947	0.0043774	9	120	2	0.0166667	0.222222
																						0.0231003	247	1	1	1	0.00404858	GO:0045111	GO:CC	intermediate filament cytoskeleton	27317	2431	0.0227425	2109	157	22	0.140127	0.0104315	GO:0008283	GO:BP	cell population proliferation	27543	3567	0.00447381	45	105	3	0.0285714	0.0666667
																						0.0231003	254	1	1	1	0.00393701	GO:0098852	GO:CC	lytic vacuole membrane	27317	3650	0.0227954	83	108	3	0.0277778	0.0361446	GO:0010921	GO:BP	regulation of phosphatase activity	27543	5042	0.00450618	223	180	7	0.0388889	0.0313901
																						0.0231003	254	1	1	1	0.00393701	GO:0005765	GO:CC	lysosomal membrane	27317	409	0.0228625	22	123	2	0.0162602	0.0909091	GO:0043371	GO:BP	negative regulation of CD4-positive, alpha-beta T cell differentiation	27543	12270	0.00450618	1613	200	24	0.12	0.0148791
																						0.0231031	258	1	1	1	0.00387597	GO:0070382	GO:CC	exocytic vesicle	27317	2793	0.0228991	1	120	1	0.00833333	1	GO:1905528	GO:BP	positive regulation of Golgi lumen acidification	27543	28416	0.00453611	113	170	5	0.0294118	0.0442478
																						0.0244287	277	1	1	1	0.00361011	GO:0005770	GO:CC	late endosome	27317	414	0.0228991	4	30	1	0.0333333	0.25	GO:0045903	GO:BP	positive regulation of translational fidelity	27543	13613	0.00453645	1347	157	18	0.11465	0.013363
																						0.027134	315	1	1	1	0.0031746	GO:0005774	GO:CC	vacuolar membrane	27317	417	0.0228991	56	161	3	0.0186335	0.0535714	GO:0031062	GO:BP	positive regulation of histone methylation	27543	8133	0.00457439	365	180	9	0.05	0.0246575
																						0.027134	317	1	1	1	0.00315457	GO:0045211	GO:CC	postsynaptic membrane	27317	2445	0.0228991	3	40	1	0.025	0.333333	GO:0055005	GO:BP	ventricular cardiac myofibril assembly	27543	16733	0.00463762	1236	200	20	0.1	0.0161812
																						0.0273645	6373	5	4	0.8	0.000627648	GO:0043232	GO:CC	intracellular non-membrane-bounded organelle	27317	2129	0.0228991	872	157	12	0.0764331	0.0137615	GO:0046649	GO:BP	lymphocyte activation	27543	14265	0.00468545	6	194	2	0.0103093	0.333333
																						0.0273645	6374	5	4	0.8	0.000627549	GO:0043228	GO:CC	non-membrane-bounded organelle	27317	2125	0.0228991	1	120	1	0.00833333	1	GO:0035037	GO:BP	sperm entry	27543	10090	0.00468545	4	5	1	0.2	0.25
																						0.0282268	1007	5	2	0.4	0.0019861	GO:0099512	GO:CC	supramolecular fiber	27317	3777	0.0229199	18	152	2	0.0131579	0.111111	GO:0045655	GO:BP	regulation of monocyte differentiation	27543	13387	0.00468545	4	5	1	0.2	0.25
																						0.0282622	1015	5	2	0.4	0.00197044	GO:0099081	GO:CC	supramolecular polymer	27317	3747	0.0230237	76	119	3	0.0252101	0.0394737	GO:0043967	GO:BP	histone H4 acetylation	27543	12539	0.00468545	164	7	2	0.285714	0.0121951
																						0.0309366	388	1	1	1	0.00257732	GO:0030133	GO:CC	transport vesicle	27317	1072	0.0230843	23	119	2	0.0168067	0.0869565	GO:0080182	GO:BP	histone H3-K4 trimethylation	27543	20914	0.00468545	8	142	2	0.0140845	0.25
																						0.0316309	82	5	1	0.2	0.0121951	GO:0097517	GO:CC	contractile actin filament bundle	27317	3387	0.0231722	84	108	3	0.0277778	0.0357143	GO:1904029	GO:BP	regulation of cyclin-dependent protein kinase activity	27543	27027	0.00468545	4	5	1	0.2	0.25
																						0.0316309	82	5	1	0.2	0.0121951	GO:0001725	GO:CC	stress fiber	27317	183	0.0232706	37	74	2	0.027027	0.0540541	GO:0043628	GO:BP	ncRNA 3'-end processing	27543	12451	0.00468545	2	10	1	0.1	0.5
																						0.032887	448	1	1	1	0.00223214	GO:0097060	GO:CC	synaptic membrane	27317	3243	0.0233287	232	127	5	0.0393701	0.0215517	GO:0097191	GO:BP	extrinsic apoptotic signaling pathway	27543	21695	0.00483784	33	149	3	0.0201342	0.0909091
																						0.032887	87	5	1	0.2	0.0114943	GO:0000123	GO:CC	histone acetyltransferase complex	27317	10	0.0233287	26	106	2	0.0188679	0.0769231	GO:0002418	GO:BP	immune response to tumor cell	27543	1065	0.0048853	7	168	2	0.0119048	0.285714
																						0.032887	91	5	1	0.2	0.010989	GO:0042641	GO:CC	actomyosin	27317	2057	0.0233287	105	174	4	0.0229885	0.0380952	GO:0051591	GO:BP	response to cAMP	27543	15954	0.0048853	723	93	9	0.0967742	0.0124481
																						0.032887	444	1	1	1	0.00225225	GO:0005874	GO:CC	microtubule	27317	504	0.0233716	25	5	1	0.2	0.04	GO:0010955	GO:BP	negative regulation of protein processing	27543	5073	0.00491748	2560	183	31	0.169399	0.0121094
																						0.032887	91	5	1	0.2	0.010989	GO:0032432	GO:CC	actin filament bundle	27317	1526	0.0233716	25	5	1	0.2	0.04	GO:1903318	GO:BP	negative regulation of protein maturation	27543	26385	0.00493321	102	193	5	0.0259067	0.0490196
																						0.0345352	98	5	1	0.2	0.0102041	GO:1902493	GO:CC	acetyltransferase complex	27317	4011	0.0233716	5	25	1	0.04	0.2	GO:0045636	GO:BP	positive regulation of melanocyte differentiation	27543	13368	0.00493556	240	21	3	0.142857	0.0125
																						0.0345352	98	5	1	0.2	0.0102041	GO:0031248	GO:CC	protein acetyltransferase complex	27317	1256	0.0233716	25	5	1	0.2	0.04	GO:0031639	GO:BP	plasminogen activation	27543	8403	0.00493556	47	105	3	0.0285714	0.0638298
																						0.0361559	528	1	1	1	0.00189394	GO:0000323	GO:CC	lytic vacuole	27317	66	0.0234021	3942	157	35	0.22293	0.00887874	GO:0006950	GO:BP	response to stress	27543	2884	0.00493562	181	164	6	0.0365854	0.0331492
																						0.0361559	528	1	1	1	0.00189394	GO:0005764	GO:CC	lysosome	27317	408	0.0234021	229	129	5	0.0387597	0.0218341	GO:0007163	GO:BP	establishment or maintenance of cell polarity	27543	3063	0.00495577	7	170	2	0.0117647	0.285714
																						0.0361559	105	5	1	0.2	0.00952381	GO:0098685	GO:CC	Schaffer collateral - CA1 synapse	27317	3606	0.0234571	42	3	1	0.333333	0.0238095	GO:0006418	GO:BP	tRNA aminoacylation for protein translation	27543	2407	0.00501208	1063	200	18	0.09	0.0169332
																						0.037782	782	8	2	0.25	0.00255754	GO:0140535	GO:CC	intracellular protein-containing complex	27317	3964	0.023567	121	152	4	0.0263158	0.0330579	GO:1904019	GO:BP	epithelial cell apoptotic process	27543	27017	0.00505353	1732	156	21	0.134615	0.0121247
																						0.0379691	115	5	1	0.2	0.00869565	GO:0030863	GO:CC	cortical cytoskeleton	27317	1148	0.0237567	1	128	1	0.0078125	1	GO:0060345	GO:BP	spleen trabecula formation	27543	17119	0.00505389	10	118	2	0.0169492	0.2
																						0.0379691	4082	8	4	0.5	0.000979912	GO:0005829	GO:CC	cytosol	27317	469	0.0237567	21	134	2	0.0149254	0.0952381	GO:0046782	GO:BP	regulation of viral transcription	27543	14357	0.00505389	10	118	2	0.0169492	0.2
																						0.0379691	1323	5	2	0.4	0.00151172	GO:0005694	GO:CC	chromosome	27317	347	0.0239814	52	54	2	0.037037	0.0384615	GO:0002209	GO:BP	behavioral defense response	27543	870	0.00505389	2	11	1	0.0909091	0.5
																						0.0385241	1341	5	2	0.4	0.00149142	GO:0099080	GO:CC	supramolecular complex	27317	3746	0.0240271	65	2	1	0.5	0.0153846	GO:2000781	GO:BP	positive regulation of double-strand break repair	27543	29983	0.00516369	546	204	12	0.0588235	0.021978
																						0.0386727	122	5	1	0.2	0.00819672	GO:0005884	GO:CC	actin filament	27317	512	0.0241925	1236	172	16	0.0930233	0.012945	GO:0009790	GO:BP	embryo development	27543	4132	0.00534636	350	58	5	0.0862069	0.0142857
																						0.0397949	629	1	1	1	0.00158983	GO:0005773	GO:CC	vacuole	27317	416	0.0242478	270	158	6	0.0379747	0.0222222	GO:0043543	GO:BP	protein acylation	27543	12393	0.00536403	178	7	2	0.285714	0.011236
																						0.0410568	656	1	1	1	0.00152439	GO:0099503	GO:CC	secretory vesicle	27317	3776	0.0242514	49	191	3	0.0157068	0.0612245	GO:0043124	GO:BP	negative regulation of I-kappaB kinase/NF-kappaB signaling	27543	12156	0.0053973	367	148	8	0.0540541	0.0217984
																						0.0429056	140	5	1	0.2	0.00714286	GO:0000786	GO:CC	nucleosome	27317	107	0.0242514	25	114	2	0.0175439	0.08	GO:0060065	GO:BP	uterus development	27543	16881	0.0053973	222	91	5	0.0549451	0.0225225
																						0.043793	146	5	1	0.2	0.00684932	GO:0070160	GO:CC	tight junction	27317	2760	0.024285	24	119	2	0.0168067	0.0833333	GO:0018027	GO:BP	peptidyl-lysine dimethylation	27543	5936	0.00543367	24	1	1	1	0.0416667
																						0.043793	720	1	1	1	0.00138889	GO:0043025	GO:CC	neuronal cell body	27317	2092	0.0243007	348	163	7	0.0429448	0.0201149	GO:0048511	GO:BP	rhythmic process	27543	14833	0.00543367	177	66	4	0.0606061	0.0225989
																						0.0441395	1499	5	2	0.4	0.00133422	GO:0045202	GO:CC	synapse	27317	2443	0.0243523	236	127	5	0.0393701	0.0211864	GO:2001234	GO:BP	negative regulation of apoptotic signaling pathway	27543	30398	0.00543367	6	4	1	0.25	0.166667
																						0.0454585	781	1	1	1	0.00128041	GO:0097447	GO:CC	dendritic tree	27317	3353	0.0244055	1033	152	13	0.0855263	0.0125847	GO:0051093	GO:BP	negative regulation of developmental process	27543	15570	0.00546072	28	43	2	0.0465116	0.0714286
																						0.0454585	779	1	1	1	0.0012837	GO:0030425	GO:CC	dendrite	27317	1099	0.0244055	67	2	1	0.5	0.0149254	GO:0140238	GO:BP	presynaptic endocytosis	27543	23029	0.00556275	96	54	3	0.0555556	0.03125
																						0.0454585	157	5	1	0.2	0.00636943	GO:0005912	GO:CC	adherens junction	27317	537	0.0244055	67	2	1	0.5	0.0149254	GO:0048488	GO:BP	synaptic vesicle endocytosis	27543	14818	0.0055934	50	104	3	0.0288462	0.06
																						0.0455698	160	5	1	0.2	0.00625	GO:0043296	GO:CC	apical junction complex	27317	2149	0.0244055	349	54	4	0.0740741	0.0114613	GO:0003002	GO:BP	regionalization	27543	1578	0.00560109	76	155	4	0.0258065	0.0526316
																						0.0457935	807	1	1	1	0.00123916	GO:0044297	GO:CC	cell body	27317	2302	0.024497	45	3	1	0.333333	0.0222222	GO:0043039	GO:BP	tRNA aminoacylation	27543	12098	0.00560984	25	1	1	1	0.04
																						0.0457935	1578	5	2	0.4	0.00126743	GO:0043005	GO:CC	neuron projection	27317	2090	0.0246513	68	2	1	0.5	0.0147059	GO:0010569	GO:BP	regulation of double-strand break repair via homologous recombination	27543	4720	0.00560984	34	36	2	0.0555556	0.0588235
																						1.47721e-05	6	3	2	0.666667	0.333333	GO:0055131	GO:MF	C3HC4-type RING finger domain binding	25412	9566	0.0247101	78	121	3	0.0247934	0.0384615	GO:0000380	GO:BP	alternative mRNA splicing, via spliceosome	27543	159	0.00562288	184	7	2	0.285714	0.0108696
																						5.9062e-05	9	5	2	0.4	0.222222	GO:0030957	GO:MF	Tat protein binding	25412	5016	0.024772	29	100	2	0.02	0.0689655	GO:0034123	GO:BP	positive regulation of toll-like receptor signaling pathway	27543	9691	0.00562288	66	79	3	0.0379747	0.0454545
																						0.000834252	90	3	2	0.666667	0.0222222	GO:0051082	GO:MF	unfolded protein binding	25412	9100	0.0248672	46	3	1	0.333333	0.0217391	GO:0043038	GO:BP	amino acid activation	27543	12097	0.00564668	8	160	2	0.0125	0.25
																						0.000834252	1	1	1	1	1	GO:1904593	GO:MF	prostaglandin binding	25412	12101	0.0248672	18	163	2	0.0122699	0.111111	GO:0070935	GO:BP	3'-UTR-mediated mRNA stabilization	27543	19146	0.00565329	1556	175	21	0.12	0.0134961
																						0.000834252	1	1	1	1	1	GO:1990833	GO:MF	clathrin-uncoating ATPase activity	25412	12275	0.0249115	32	91	2	0.021978	0.0625	GO:0045663	GO:BP	positive regulation of myoblast differentiation	27543	13395	0.00565449	185	7	2	0.285714	0.0108108
																						0.00099928	111	3	2	0.666667	0.018018	GO:0051087	GO:MF	chaperone binding	25412	9101	0.0249254	1434	163	17	0.104294	0.011855	GO:0010629	GO:BP	negative regulation of gene expression	27543	4774	0.00566311	988	85	10	0.117647	0.0101215
																						0.00112621	2	1	1	1	0.5	GO:0031686	GO:MF	A1 adenosine receptor binding	25412	5100	0.0249254	19	155	2	0.0129032	0.105263	GO:0071236	GO:BP	cellular response to antibiotic	27543	19271	0.00566865	12	105	2	0.0190476	0.166667
																						0.00112621	136	3	2	0.666667	0.0147059	GO:0031072	GO:MF	heat shock protein binding	25412	5031	0.0249254	61	156	3	0.0192308	0.0491803	GO:0002548	GO:BP	monocyte chemotaxis	27543	1192	0.00567289	27	197	3	0.0152284	0.111111
																						0.00185389	4	1	1	1	0.25	GO:0140545	GO:MF	protein disaggregase activity	25412	11869	0.0249254	88	108	3	0.0277778	0.0340909	GO:0021954	GO:BP	central nervous system neuron development	27543	7490	0.00576692	304	181	8	0.0441989	0.0263158
																						0.00250275	6	1	1	1	0.166667	GO:0031685	GO:MF	adenosine receptor binding	25412	5099	0.0249279	1	140	1	0.00714286	1	GO:1902546	GO:BP	positive regulation of DNA N-glycosylase activity	27543	25722	0.00585322	42	30	2	0.0666667	0.047619
																						0.0039749	313	3	2	0.666667	0.00638978	GO:0001664	GO:MF	G protein-coupled receptor binding	25412	309	0.0249279	14	10	1	0.1	0.0714286	GO:0000479	GO:BP	endonucleolytic cleavage of tricistronic rRNA transcript (SSU-rRNA, 5.8S rRNA, LSU-rRNA)	27543	223	0.00595992	383	180	9	0.05	0.0234987
																						0.0039749	311	3	2	0.666667	0.00643087	GO:0031625	GO:MF	ubiquitin protein ligase binding	25412	5091	0.0249279	14	10	1	0.1	0.0714286	GO:0000478	GO:BP	endonucleolytic cleavage involved in rRNA processing	27543	222	0.00595992	51	105	3	0.0285714	0.0588235
																						0.00405276	329	3	2	0.666667	0.00607903	GO:0044389	GO:MF	ubiquitin-like protein ligase binding	25412	7062	0.0249279	1	140	1	0.00714286	1	GO:0061481	GO:BP	response to TNF agonist	27543	18197	0.00595992	389	54	5	0.0925926	0.0128535
																						0.00694991	24	1	1	1	0.0416667	GO:0051787	GO:MF	misfolded protein binding	25412	9222	0.0250277	3	47	1	0.0212766	0.333333	GO:0018201	GO:BP	peptidyl-glycine modification	27543	6081	0.00596331	590	193	12	0.0621762	0.020339
																						0.00694991	5	5	1	0.2	0.2	GO:0098973	GO:MF	structural constituent of postsynaptic actin cytoskeleton	25412	10414	0.025305	185	52	3	0.0576923	0.0162162	GO:0007179	GO:BP	transforming growth factor beta receptor signaling pathway	27543	3078	0.00599844	192	7	2	0.285714	0.0104167
																						0.007039	27	1	1	1	0.037037	GO:1901567	GO:MF	fatty acid derivative binding	25412	12003	0.0253458	3	48	1	0.0208333	0.333333	GO:0034183	GO:BP	negative regulation of maintenance of mitotic sister chromatid cohesion	27543	9751	0.006012	225	54	4	0.0740741	0.0177778
																						0.00903772	39	1	1	1	0.025641	GO:0044183	GO:MF	protein folding chaperone	25412	7051	0.0253458	3	48	1	0.0208333	0.333333	GO:0034092	GO:BP	negative regulation of maintenance of sister chromatid cohesion	27543	9663	0.00605624	166	188	6	0.0319149	0.0361446
																						0.00903772	39	1	1	1	0.025641	GO:0043531	GO:MF	ADP binding	25412	6822	0.0253458	144	1	1	1	0.00694444	GO:0034754	GO:BP	cellular hormone metabolic process	27543	10030	0.00610048	7	4	1	0.25	0.142857
																						0.00967322	5	9	1	0.111111	0.2	GO:0070915	GO:MF	lysophosphatidic acid receptor activity	25412	9951	0.0253458	180	106	4	0.0377358	0.0222222	GO:0032640	GO:BP	tumor necrosis factor production	27543	8885	0.00610048	7	4	1	0.25	0.142857
																						0.00967322	1486	5	3	0.6	0.00201884	GO:0005524	GO:MF	ATP binding	25412	1888	0.0253458	28	106	2	0.0188679	0.0714286	GO:0002834	GO:BP	regulation of response to tumor cell	27543	1468	0.00610048	7	4	1	0.25	0.142857
																						0.00986995	1556	5	3	0.6	0.00192802	GO:0032559	GO:MF	adenyl ribonucleotide binding	25412	5405	0.0253458	180	106	4	0.0377358	0.0222222	GO:0032680	GO:BP	regulation of tumor necrosis factor production	27543	8925	0.00611967	393	142	8	0.056338	0.0203562
																						0.00986995	372	5	2	0.4	0.00537634	GO:0061629	GO:MF	RNA polymerase II-specific DNA-binding transcription factor binding	25412	9622	0.0253971	29	5	1	0.2	0.0344828	GO:0060384	GO:BP	innervation	27543	17157	0.00617663	8	170	2	0.0117647	0.25
																						0.00986995	1570	5	3	0.6	0.00191083	GO:0030554	GO:MF	adenyl nucleotide binding	25412	4877	0.0253971	29	5	1	0.2	0.0344828	GO:0090330	GO:BP	regulation of platelet aggregation	27543	21341	0.00617663	8	170	2	0.0117647	0.25
																						0.0111234	64	1	1	1	0.015625	GO:0001786	GO:MF	phosphatidylserine binding	25412	326	0.0255543	73	2	1	0.5	0.0136986	GO:0045911	GO:BP	positive regulation of DNA recombination	27543	13619	0.00617663	9	150	2	0.0133333	0.222222
																						0.0117457	1934	5	3	0.6	0.00155119	GO:0017076	GO:MF	purine nucleotide binding	25412	3955	0.0255953	30	100	2	0.02	0.0666667	GO:0051123	GO:BP	RNA polymerase II preinitiation complex assembly	27543	15593	0.00618523	386	180	9	0.05	0.0233161
																						0.0117457	25	3	1	0.333333	0.04	GO:0001671	GO:MF	ATPase activator activity	25412	311	0.0255953	61	159	3	0.0188679	0.0491803	GO:0006754	GO:BP	ATP biosynthetic process	27543	2717	0.00627389	87	63	3	0.047619	0.0344828
																						0.0117457	26	3	1	0.333333	0.0384615	GO:0050750	GO:MF	low-density lipoprotein particle receptor binding	25412	9053	0.0258712	215	143	5	0.034965	0.0232558	GO:0010976	GO:BP	positive regulation of neuron projection development	27543	5093	0.00627967	387	180	9	0.05	0.0232558
																						0.0117457	2265	8	4	0.5	0.001766	GO:0019899	GO:MF	enzyme binding	25412	4612	0.0260825	6	25	1	0.04	0.166667	GO:0021540	GO:BP	corpus callosum morphogenesis	27543	7081	0.00634996	164	129	5	0.0387597	0.0304878
																						0.0117457	814	3	2	0.666667	0.002457	GO:0019904	GO:MF	protein domain specific binding	25412	4617	0.0262779	408	108	6	0.0555556	0.0147059	GO:0016311	GO:BP	dephosphorylation	27543	5777	0.00642798	88	63	3	0.047619	0.0340909
																						0.0117457	33	3	1	0.333333	0.030303	GO:0140677	GO:MF	molecular function activator activity	25412	11920	0.0262779	183	106	4	0.0377358	0.0218579	GO:0071706	GO:BP	tumor necrosis factor superfamily cytokine production	27543	19685	0.00642798	10	138	2	0.0144928	0.2
																						0.0117457	1938	5	3	0.6	0.00154799	GO:0032553	GO:MF	ribonucleotide binding	25412	5399	0.0262779	1	152	1	0.00657895	1	GO:1901545	GO:BP	response to raffinose	27543	24835	0.00642798	86	144	4	0.0277778	0.0465116
																						0.0117457	1919	5	3	0.6	0.00156331	GO:0032555	GO:MF	purine ribonucleotide binding	25412	5401	0.0262779	183	106	4	0.0377358	0.0218579	GO:1903555	GO:BP	regulation of tumor necrosis factor superfamily cytokine production	27543	26608	0.00642798	284	153	7	0.0457516	0.0246479
																						0.0117457	498	5	2	0.4	0.00401606	GO:0140297	GO:MF	DNA-binding transcription factor binding	25412	11784	0.0262779	3	51	1	0.0196078	0.333333	GO:1905075	GO:BP	positive regulation of tight junction disassembly	27543	27990	0.00642798	6	5	1	0.2	0.166667
																						0.0117457	1839	5	3	0.6	0.00163132	GO:0035639	GO:MF	purine ribonucleoside triphosphate binding	25412	6335	0.0262779	1	152	1	0.00657895	1	GO:0097403	GO:BP	cellular response to raffinose	27543	21831	0.00642798	6	5	1	0.2	0.166667
																						0.0117457	106	1	1	1	0.00943396	GO:0072341	GO:MF	modified amino acid binding	25412	10030	0.0262779	3	51	1	0.0196078	0.333333	GO:1905071	GO:BP	tight junction disassembly	27543	27986	0.00654208	160	199	6	0.0301508	0.0375
																						0.0117457	2439	8	4	0.5	0.00164002	GO:0043168	GO:MF	anion binding	25412	6765	0.0262779	3	51	1	0.0196078	0.333333	GO:1905073	GO:BP	regulation of tight junction disassembly	27543	27988	0.00660928	104	120	4	0.0333333	0.0384615
																						0.0117457	29	3	1	0.333333	0.0344828	GO:0070325	GO:MF	lipoprotein particle receptor binding	25412	9846	0.0262779	1317	108	12	0.111111	0.00911162	GO:0080134	GO:BP	regulation of response to stress	27543	20874	0.00661986	1053	43	7	0.162791	0.00664767
																						0.0117457	22	5	1	0.2	0.0454545	GO:0050998	GO:MF	nitric-oxide synthase binding	25412	9072	0.026327	27	114	2	0.0175439	0.0740741	GO:0007064	GO:BP	mitotic sister chromatid cohesion	27543	2976	0.00661986	718	184	13	0.0706522	0.0181058
																						0.0117457	22	5	1	0.2	0.0454545	GO:0099186	GO:MF	structural constituent of postsynapse	25412	10436	0.026327	1505	157	17	0.10828	0.0112957	GO:0016477	GO:BP	cell migration	27543	5816	0.00661986	633	183	12	0.0655738	0.0189573
																						0.0139359	2188	5	3	0.6	0.00137112	GO:0000166	GO:MF	nucleotide binding	25412	35	0.0263503	77	2	1	0.5	0.012987	GO:0036465	GO:BP	synaptic vesicle recycling	27543	11077	0.00676778	167	129	5	0.0387597	0.0299401
																						0.0139359	16	9	1	0.111111	0.0625	GO:0045125	GO:MF	bioactive lipid receptor activity	25412	7130	0.0264378	1764	157	19	0.121019	0.010771	GO:0042127	GO:BP	regulation of cell population proliferation	27543	11549	0.00676999	32	1	1	1	0.03125
																						0.0139359	2188	5	3	0.6	0.00137112	GO:1901265	GO:MF	nucleoside phosphate binding	25412	11989	0.0264378	3	52	1	0.0192308	0.333333	GO:0001966	GO:BP	thigmotaxis	27543	689	0.00681085	228	193	7	0.0362694	0.0307018
																						0.0139359	612	5	2	0.4	0.00326797	GO:0008134	GO:MF	transcription factor binding	25412	1992	0.0264378	6	26	1	0.0384615	0.166667	GO:2000254	GO:BP	regulation of male germ cell proliferation	27543	29476	0.00681085	220	200	7	0.035	0.0318182
																						0.0141544	51	3	1	0.333333	0.0196078	GO:0030544	GO:MF	Hsp70 protein binding	25412	4867	0.0264378	6	26	1	0.0384615	0.166667	GO:1905936	GO:BP	regulation of germ cell proliferation	27543	28786	0.00681085	502	200	11	0.055	0.0219124
																						0.0141544	30	5	1	0.2	0.0333333	GO:0098918	GO:MF	structural constituent of synapse	25412	10411	0.0264378	3	52	1	0.0192308	0.333333	GO:1905636	GO:BP	positive regulation of RNA polymerase II regulatory region sequence-specific DNA binding	27543	28514	0.00681913	74	171	4	0.0233918	0.0540541
																						0.0141629	20	8	1	0.125	0.05	GO:0070300	GO:MF	phosphatidic acid binding	25412	9843	0.0264378	3	52	1	0.0192308	0.333333	GO:0006990	GO:BP	positive regulation of transcription from RNA polymerase II promoter involved in unfolded protein response	27543	2917	0.00686575	67	21	2	0.0952381	0.0298507
																						0.0141629	2278	5	3	0.6	0.00131694	GO:0097367	GO:MF	carbohydrate derivative binding	25412	10311	0.0264378	678	157	10	0.0636943	0.0147493	GO:0002694	GO:BP	regulation of leukocyte activation	27543	1335	0.00686575	67	21	2	0.0952381	0.0298507
																						0.0186179	28	8	1	0.125	0.0357143	GO:0043325	GO:MF	phosphatidylinositol-3,4-bisphosphate binding	25412	6792	0.0264801	1157	123	12	0.097561	0.0103717	GO:0035295	GO:BP	tube development	27543	10287	0.00688469	678	149	11	0.0738255	0.0162242
																						0.0186179	465	8	2	0.25	0.00430108	GO:0005543	GO:MF	phospholipid binding	25412	1903	0.026627	2849	157	27	0.171975	0.00947701	GO:0002376	GO:BP	immune system process	27543	1029	0.0068925	11	3	1	0.333333	0.0909091
																						0.0186179	2561	5	3	0.6	0.00117142	GO:0036094	GO:MF	small molecule binding	25412	6382	0.026627	92	108	3	0.0277778	0.0326087	GO:0035304	GO:BP	regulation of protein dephosphorylation	27543	10292	0.0068925	11	3	1	0.333333	0.0909091
																						0.0195512	30	8	1	0.125	0.0333333	GO:0080025	GO:MF	phosphatidylinositol-3,5-bisphosphate binding	25412	10075	0.0267627	80	39	2	0.0512821	0.025	GO:0034109	GO:BP	homotypic cell-cell adhesion	27543	9677	0.00692761	12	120	2	0.0166667	0.166667
																						0.0195789	49	5	1	0.2	0.0204082	GO:0019894	GO:MF	kinesin binding	25412	4610	0.0270743	3	54	1	0.0185185	0.333333	GO:2000111	GO:BP	positive regulation of macrophage apoptotic process	27543	29335	0.00692761	106	120	4	0.0333333	0.0377358
																						0.023415	10481	5	5	1	0.000477054	GO:0005515	GO:MF	protein binding	25412	1879	0.0270743	81	2	1	0.5	0.0123457	GO:0000079	GO:BP	regulation of cyclin-dependent protein serine/threonine kinase activity	27543	39	0.00692761	12	120	2	0.0166667	0.166667
																						0.023415	5914	5	4	0.8	0.000676361	GO:0043167	GO:MF	ion binding	25412	6764	0.0270743	3	54	1	0.0185185	0.333333	GO:0003138	GO:BP	primary heart field specification	27543	1709	0.00700105	49	118	3	0.0254237	0.0612245
																						0.0236853	313	1	1	1	0.00319489	GO:0030674	GO:MF	protein-macromolecule adaptor activity	25412	4927	0.0270743	79	127	3	0.023622	0.0379747	GO:0014855	GO:BP	striated muscle cell proliferation	27543	5281	0.00705535	1	34	1	0.0294118	1
																						0.0236853	1679	3	2	0.666667	0.00119119	GO:0005102	GO:MF	signaling receptor binding	25412	1606	0.0270743	2881	163	28	0.171779	0.00971885	GO:0032879	GO:BP	regulation of localization	27543	9081	0.00708321	17	85	2	0.0235294	0.117647
																						0.02445	42	8	1	0.125	0.0238095	GO:0005547	GO:MF	phosphatidylinositol-3,4,5-trisphosphate binding	25412	1907	0.0270743	3	54	1	0.0185185	0.333333	GO:2001013	GO:BP	epithelial cell proliferation involved in renal tubule morphogenesis	27543	30213	0.00708321	260	171	7	0.0409357	0.0269231
																						0.0245443	350	1	1	1	0.00285714	GO:0016887	GO:MF	ATP hydrolysis activity	25412	3848	0.0270774	200	157	5	0.0318471	0.025	GO:0008154	GO:BP	actin polymerization or depolymerization	27543	3533	0.0071892	8	188	2	0.0106383	0.25
																						0.0245443	71	5	1	0.2	0.0140845	GO:0005200	GO:MF	structural constituent of cytoskeleton	25412	1696	0.02709	284	157	6	0.0382166	0.0211268	GO:0022409	GO:BP	positive regulation of cell-cell adhesion	27543	7584	0.0072006	7	5	1	0.2	0.142857
																						0.0245443	351	1	1	1	0.002849	GO:0042277	GO:MF	peptide binding	25412	6607	0.0271286	130	152	4	0.0263158	0.0307692	GO:0014065	GO:BP	phosphatidylinositol 3-kinase signaling	27543	5179	0.0072006	7	5	1	0.2	0.142857
																						0.0284466	416	1	1	1	0.00240385	GO:0060090	GO:MF	molecular adaptor activity	25412	9571	0.0271286	59	171	3	0.0175439	0.0508475	GO:0046677	GO:BP	response to antibiotic	27543	14287	0.0072006	7	5	1	0.2	0.142857
																						0.0288624	429	1	1	1	0.002331	GO:0033218	GO:MF	amide binding	25412	5462	0.0271286	1	163	1	0.00613497	1	GO:0071765	GO:BP	nuclear inner membrane organization	27543	19712	0.0072961	41	144	3	0.0208333	0.0731707
																						0.0345743	6837	5	4	0.8	0.000585052	GO:1901363	GO:MF	heterocyclic compound binding	25412	11992	0.0271639	107	185	4	0.0216216	0.0373832	GO:0032760	GO:BP	positive regulation of tumor necrosis factor production	27543	9005	0.0072961	220	149	6	0.0402685	0.0272727
																						0.0348474	751	8	2	0.25	0.00266312	GO:0019901	GO:MF	protein kinase binding	25412	4614	0.0271646	30	106	2	0.0188679	0.0666667	GO:0002507	GO:BP	tolerance induction	27543	1152	0.00729803	102	127	4	0.0314961	0.0392157
																						0.0348474	6918	5	4	0.8	0.000578202	GO:0097159	GO:MF	organic cyclic compound binding	25412	10278	0.0272515	33	5	1	0.2	0.030303	GO:0048710	GO:BP	regulation of astrocyte differentiation	27543	15010	0.00731652	470	153	9	0.0588235	0.0191489
																						0.0348474	545	1	1	1	0.00183486	GO:0140657	GO:MF	ATP-dependent activity	25412	11908	0.0272515	35	91	2	0.021978	0.0571429	GO:0051491	GO:BP	positive regulation of filopodium assembly	27543	15884	0.00731652	295	196	8	0.0408163	0.0271186
																						0.0406197	83	8	1	0.125	0.0120482	GO:0005546	GO:MF	phosphatidylinositol-4,5-bisphosphate binding	25412	1906	0.0272576	26	123	2	0.0162602	0.0769231	GO:0046639	GO:BP	negative regulation of alpha-beta T cell differentiation	27543	14255	0.00731652	971	106	11	0.103774	0.0113285
																						0.0406197	828	8	2	0.25	0.00241546	GO:0008289	GO:MF	lipid binding	25412	2080	0.0273174	200	158	5	0.0316456	0.025	GO:0018394	GO:BP	peptidyl-lysine acetylation	27543	6244	0.00732706	12	3	1	0.333333	0.0833333
																						0.0406244	672	1	1	1	0.0014881	GO:0017111	GO:MF	nucleoside-triphosphatase activity	25412	3978	0.0273174	119	167	4	0.0239521	0.0336134	GO:0021549	GO:BP	cerebellum development	27543	7090	0.00732706	6	6	1	0.166667	0.166667
																						0.0406248	841	8	2	0.25	0.00237812	GO:0019900	GO:MF	kinase binding	25412	4613	0.0273174	32	100	2	0.02	0.0625	GO:0043537	GO:BP	negative regulation of blood vessel endothelial cell migration	27543	12390	0.00734117	425	78	6	0.0769231	0.0141176
																						0.0415983	725	1	1	1	0.00137931	GO:0016462	GO:MF	pyrophosphatase activity	25412	3543	0.0273174	83	2	1	0.5	0.0120482	GO:0051937	GO:BP	catecholamine transport	27543	16199	0.00734117	264	170	7	0.0411765	0.0265152
																						0.0415983	728	1	1	1	0.00137363	GO:0016818	GO:MF	hydrolase activity, acting on acid anhydrides, in phosphorus-containing anhydrides	25412	3781	0.0273492	27	119	2	0.0168067	0.0740741	GO:0051571	GO:BP	positive regulation of histone H3-K4 methylation	27543	15939	0.00740164	9	170	2	0.0117647	0.222222
																						0.0415983	728	1	1	1	0.00137363	GO:0016817	GO:MF	hydrolase activity, acting on acid anhydrides	25412	3780	0.0274499	28	6	1	0.166667	0.0357143	GO:0006120	GO:BP	mitochondrial electron transport, NADH to ubiquinone	27543	2148	0.00741909	853	54	7	0.12963	0.00820633
																						0.0479904	108	8	1	0.125	0.00925926	GO:1902936	GO:MF	phosphatidylinositol bisphosphate binding	25412	12046	0.0276975	85	2	1	0.5	0.0117647	GO:0001738	GO:BP	morphogenesis of a polarized epithelium	27543	525	0.00745726	59	101	3	0.029703	0.0508475
																						0.0463185	157	3	2	0.666667	0.0127389	KEGG:04141	KEGG	Protein processing in endoplasmic reticulum	8583	262	0.0276975	5	34	1	0.0294118	0.2	GO:0031581	GO:BP	hemidesmosome assembly	27543	8380	0.00745726	59	101	3	0.029703	0.0508475
																																	0.0276975	201	51	3	0.0588235	0.0149254	GO:0046661	GO:BP	male sex differentiation	27543	14273	0.00746836	108	14	2	0.142857	0.0185185
																																	0.0278616	60	171	3	0.0175439	0.05	GO:0042220	GO:BP	response to cocaine	27543	11620	0.00754461	1024	200	17	0.085	0.0166016
																																	0.0279054	2	86	1	0.0116279	0.5	GO:0035606	GO:BP	peptidyl-cysteine S-trans-nitrosylation	27543	10497	0.00754461	179	185	6	0.0324324	0.0335196
																																	0.0279054	4	43	1	0.0232558	0.25	GO:0097676	GO:BP	histone H3-K36 dimethylation	27543	21908	0.00754461	215	104	5	0.0480769	0.0232558
																																	0.0281818	109	185	4	0.0216216	0.0366972	GO:1903557	GO:BP	positive regulation of tumor necrosis factor superfamily cytokine production	27543	26610	0.00757412	504	144	9	0.0625	0.0178571
																																	0.0281818	7	25	1	0.04	0.142857	GO:0045634	GO:BP	regulation of melanocyte differentiation	27543	13366	0.00757412	13	118	2	0.0169492	0.153846
																																	0.0281818	7	25	1	0.04	0.142857	GO:0050942	GO:BP	positive regulation of pigment cell differentiation	27543	15455	0.00757412	1	38	1	0.0263158	1
																																	0.0281818	1	174	1	0.00574713	1	GO:1904401	GO:BP	cellular response to Thyroid stimulating hormone	27543	27375	0.00757412	69	22	2	0.0909091	0.0289855
																																	0.0281818	35	5	1	0.2	0.0285714	GO:0045879	GO:BP	negative regulation of smoothened signaling pathway	27543	13589	0.00757412	1	38	1	0.0263158	1
																																	0.0282974	8	22	1	0.0454545	0.125	GO:0048318	GO:BP	axial mesoderm development	27543	14691	0.00757412	1113	54	8	0.148148	0.00718778
																																	0.0283592	418	180	8	0.0444444	0.0191388	GO:0030098	GO:BP	lymphocyte differentiation	27543	7701	0.00757412	1	38	1	0.0263158	1
																																	0.0283592	61	54	2	0.037037	0.0327869	GO:0060038	GO:BP	cardiac muscle cell proliferation	27543	16855	0.00757412	20	76	2	0.0263158	0.1
																																	0.0283592	61	54	2	0.037037	0.0327869	GO:0030219	GO:BP	megakaryocyte differentiation	27543	7758	0.00757427	689	106	9	0.0849057	0.0130624
																																	0.0284998	2	89	1	0.011236	0.5	GO:0061723	GO:BP	glycophagy	27543	18337	0.00761274	110	14	2	0.142857	0.0181818
																																	0.0285081	178	1	1	1	0.00561798	GO:0120254	GO:BP	olefinic compound metabolic process	27543	22899	0.0076835	428	204	10	0.0490196	0.0233645
																																	0.0286787	160	127	4	0.0314961	0.025	GO:2001236	GO:BP	regulation of extrinsic apoptotic signaling pathway	27543	30400	0.0077097	13	3	1	0.333333	0.0769231
																																	0.0286787	902	180	13	0.0722222	0.0144124	GO:0010608	GO:BP	post-transcriptional regulation of gene expression	27543	4754	0.0078215	181	34	3	0.0882353	0.0165746
																																	0.0286787	1	180	1	0.00555556	1	GO:0099577	GO:BP	regulation of translation at presynapse, modulating synaptic transmission	27543	22364	0.0078356	197	170	6	0.0352941	0.0304569
																																	0.0286787	1	180	1	0.00555556	1	GO:0140244	GO:BP	regulation of translation at presynapse	27543	23034	0.00786593	36	43	2	0.0465116	0.0555556
																																	0.0289621	88	119	3	0.0252101	0.0340909	GO:0044728	GO:BP	DNA methylation or demethylation	27543	12956	0.00786593	4	10	1	0.1	0.25
																																	0.0291551	37	91	2	0.021978	0.0540541	GO:0045671	GO:BP	negative regulation of osteoclast differentiation	27543	13403	0.00801172	31	201	3	0.0149254	0.0967742
																																	0.0291551	67	157	3	0.0191083	0.0447761	GO:0050918	GO:BP	positive chemotaxis	27543	15431	0.00809361	598	200	12	0.06	0.0200669
																																	0.0291883	57	185	3	0.0162162	0.0526316	GO:0043470	GO:BP	regulation of carbohydrate catabolic process	27543	12346	0.0081063	464	128	8	0.0625	0.0172414
																																	0.0293787	1347	164	16	0.097561	0.0118782	GO:0009057	GO:BP	macromolecule catabolic process	27543	3660	0.00811872	412	144	8	0.0555556	0.0194175
																																	0.0295021	74	143	3	0.020979	0.0405405	GO:0046847	GO:BP	filopodium assembly	27543	14401	0.00815256	230	200	7	0.035	0.0304348
																																	0.0295021	4	47	1	0.0212766	0.25	GO:0018377	GO:BP	protein myristoylation	27543	6234	0.00816407	14	3	1	0.333333	0.0714286
																																	0.0295021	147	140	4	0.0285714	0.0272109	GO:2001022	GO:BP	positive regulation of response to DNA damage stimulus	27543	30222	0.00816407	1130	54	8	0.148148	0.00707965
																																	0.0295021	34	100	2	0.02	0.0588235	GO:0010464	GO:BP	regulation of mesenchymal cell proliferation	27543	4646	0.00816407	6	7	1	0.142857	0.166667
																																	0.0295021	4	47	1	0.0212766	0.25	GO:0006499	GO:BP	N-terminal protein myristoylation	27543	2474	0.00816407	14	3	1	0.333333	0.0714286
																																	0.0295021	61	174	3	0.0172414	0.0491803	GO:0071320	GO:BP	cellular response to cAMP	27543	19351	0.00818519	239	7	2	0.285714	0.0083682
																																	0.0295046	1155	191	16	0.0837696	0.0138528	GO:0034097	GO:BP	response to cytokine	27543	9668	0.00818834	65	96	3	0.03125	0.0461538
																																	0.0296428	2	95	1	0.0105263	0.5	GO:2000584	GO:BP	negative regulation of platelet-derived growth factor receptor-alpha signaling pathway	27543	29797	0.00821322	64	25	2	0.08	0.03125
																																	0.0296428	2	95	1	0.0105263	0.5	GO:2000790	GO:BP	regulation of mesenchymal cell proliferation involved in lung development	27543	29992	0.00821322	42	38	2	0.0526316	0.047619
																																	0.0296428	2	95	1	0.0105263	0.5	GO:2000791	GO:BP	negative regulation of mesenchymal cell proliferation involved in lung development	27543	29993	0.00821352	923	131	12	0.0916031	0.0130011
																																	0.0297465	387	157	7	0.044586	0.0180879	GO:0032535	GO:BP	regulation of cellular component size	27543	8826	0.00823247	1	43	1	0.0232558	1
																																	0.0297739	1	191	1	0.0052356	1	GO:0046725	GO:BP	negative regulation by virus of viral protein levels in host cell	27543	14326	0.00823247	1	43	1	0.0232558	1
																																	0.0298154	4	48	1	0.0208333	0.25	GO:0045875	GO:BP	negative regulation of sister chromatid cohesion	27543	13587	0.00823247	1	43	1	0.0232558	1
																																	0.029974	97	2	1	0.5	0.0103093	GO:0032091	GO:BP	negative regulation of protein binding	27543	8530	0.00823247	1	43	1	0.0232558	1
																																	0.029974	1046	157	13	0.0828025	0.0124283	GO:0045321	GO:BP	leukocyte activation	27543	13217	0.00823247	254	54	4	0.0740741	0.015748
																																	0.029974	179	183	5	0.0273224	0.027933	GO:0050777	GO:BP	negative regulation of immune response	27543	15314	0.00823247	1	43	1	0.0232558	1
																																	0.029974	12487	165	91	0.551515	0.00728758	GO:0050794	GO:BP	regulation of cellular process	27543	15325	0.00823247	128	180	5	0.0277778	0.0390625
																																	0.029974	97	2	1	0.5	0.0103093	GO:0015844	GO:BP	monoamine transport	27543	5508	0.00823247	374	197	9	0.0456853	0.0240642
																																	0.0300464	5	39	1	0.025641	0.2	GO:0061945	GO:BP	regulation of protein K48-linked ubiquitination	27543	18456	0.00825199	242	7	2	0.285714	0.00826446
																																	0.0300957	109	191	4	0.0209424	0.0366972	GO:0045639	GO:BP	positive regulation of myeloid cell differentiation	27543	13371	0.00833358	136	170	5	0.0294118	0.0367647
																																	0.0301245	69	156	3	0.0192308	0.0434783	GO:0031640	GO:BP	killing of cells of another organism	27543	8404	0.0083698	4	11	1	0.0909091	0.25
																																	0.0301245	62	56	2	0.0357143	0.0322581	GO:0030888	GO:BP	regulation of B cell proliferation	27543	8041	0.0083698	11	4	1	0.25	0.0909091
																																	0.0303872	8	25	1	0.04	0.125	GO:0048023	GO:BP	positive regulation of melanin biosynthetic process	27543	14499	0.00839404	171	200	6	0.03	0.0350877
																																	0.0303872	8	25	1	0.04	0.125	GO:1900378	GO:BP	positive regulation of secondary metabolite biosynthetic process	27543	23716	0.00839404	131	177	5	0.0282486	0.0381679
																																	0.0303872	5	40	1	0.025	0.2	GO:0070375	GO:BP	ERK5 cascade	27543	18827	0.00839837	946	182	15	0.0824176	0.0158562
																																	0.0303872	213	155	5	0.0322581	0.0234742	GO:0071824	GO:BP	protein-DNA complex subunit organization	27543	19744	0.00848066	412	180	9	0.05	0.0218447
																																	0.0303872	2	100	1	0.01	0.5	GO:0017055	GO:BP	negative regulation of RNA polymerase II transcription preinitiation complex assembly	27543	5881	0.00850745	292	6	2	0.333333	0.00684932
																																	0.0303872	2	100	1	0.01	0.5	GO:2000426	GO:BP	negative regulation of apoptotic cell clearance	27543	29645	0.00850745	117	118	4	0.0338983	0.034188
																																	0.0303872	40	5	1	0.2	0.025	GO:0034110	GO:BP	regulation of homotypic cell-cell adhesion	27543	9678	0.00853224	300	200	8	0.04	0.0266667
																																	0.0303872	8	25	1	0.04	0.125	GO:0021957	GO:BP	corticospinal tract morphogenesis	27543	7493	0.00853224	2454	208	32	0.153846	0.0130399
																																	0.0303872	8	25	1	0.04	0.125	GO:0048087	GO:BP	positive regulation of developmental pigmentation	27543	14541	0.00861049	119	54	3	0.0555556	0.0252101
																																	0.0309279	4	51	1	0.0196078	0.25	GO:0150147	GO:BP	cell-cell junction disassembly	27543	23307	0.00864782	67	96	3	0.03125	0.0447761
																																	0.0309839	308	152	6	0.0394737	0.0194805	GO:1902105	GO:BP	regulation of leukocyte differentiation	27543	25355	0.00864782	67	96	3	0.03125	0.0447761
																																	0.0309958	29	123	2	0.0162602	0.0689655	GO:2000515	GO:BP	negative regulation of CD4-positive, alpha-beta T cell activation	27543	29728	0.00866919	33	197	3	0.0152284	0.0909091
																																	0.0309958	33	108	2	0.0185185	0.0606061	GO:0031342	GO:BP	negative regulation of cell killing	27543	8273	0.00869996	67	25	2	0.08	0.0298507
																																	0.0310594	128	165	4	0.0242424	0.03125	GO:0051028	GO:BP	mRNA transport	27543	15523	0.00874233	595	204	12	0.0588235	0.0201681
																																	0.0310812	20	180	2	0.0111111	0.1	GO:0099171	GO:BP	presynaptic modulation of chemical synaptic transmission	27543	22295	0.00875548	750	207	14	0.0676329	0.0186667
																																	0.0311848	4	52	1	0.0192308	0.25	GO:0018076	GO:BP	N-terminal peptidyl-lysine acetylation	27543	5978	0.00875548	236	199	7	0.0351759	0.029661
																																	0.0311848	204	54	3	0.0555556	0.0147059	GO:0051216	GO:BP	cartilage development	27543	15678	0.00880233	122	193	5	0.0259067	0.0409836
																																	0.0311848	4	52	1	0.0192308	0.25	GO:0097043	GO:BP	histone H3-K56 acetylation	27543	21615	0.00881713	9	194	2	0.0103093	0.222222
																																	0.0311848	4	52	1	0.0192308	0.25	GO:0043969	GO:BP	histone H2B acetylation	27543	12541	0.00890717	16	3	1	0.333333	0.0625
																																	0.0312117	92	39	2	0.0512821	0.0217391	GO:0030168	GO:BP	platelet activation	27543	7724	0.00890717	8	6	1	0.166667	0.125
																																	0.0313631	42	5	1	0.2	0.0238095	GO:0033363	GO:BP	secretory granule organization	27543	9398	0.00891393	68	96	3	0.03125	0.0441176
																																	0.0313631	21	10	1	0.1	0.047619	GO:0000466	GO:BP	maturation of 5.8S rRNA from tricistronic rRNA transcript (SSU-rRNA, 5.8S rRNA, LSU-rRNA)	27543	210	0.00892323	99	66	3	0.0454545	0.030303
																																	0.0313826	923	140	11	0.0785714	0.0119177	GO:0007017	GO:BP	microtubule-based process	27543	2938	0.00897125	22	78	2	0.025641	0.0909091
																																	0.031491	152	140	4	0.0285714	0.0263158	GO:0051092	GO:BP	positive regulation of NF-kappaB transcription factor activity	27543	15569	0.00897125	623	170	11	0.0647059	0.0176565
																																	0.031491	791	141	10	0.070922	0.0126422	GO:0006974	GO:BP	cellular response to DNA damage stimulus	27543	2904	0.00903181	7	7	1	0.142857	0.142857
																																	0.0317224	214	52	3	0.0576923	0.0140187	GO:0009952	GO:BP	anterior/posterior pattern specification	27543	4252	0.00903181	195	179	6	0.0335196	0.0307692
																																	0.0317969	70	52	2	0.0384615	0.0285714	GO:0001756	GO:BP	somitogenesis	27543	537	0.00903551	127	187	5	0.026738	0.0393701
																																	0.0317969	43	5	1	0.2	0.0232558	GO:0050974	GO:BP	detection of mechanical stimulus involved in sensory perception	27543	15487	0.009062	1026	153	14	0.0915033	0.0136452
																																	0.0317969	214	157	5	0.0318471	0.0233645	GO:0042098	GO:BP	T cell proliferation	27543	11533	0.009062	237	200	7	0.035	0.0295359
																																	0.0317969	43	5	1	0.2	0.0232558	GO:0021696	GO:BP	cerebellar cortex morphogenesis	27543	7236	0.009062	52	127	3	0.023622	0.0576923
																																	0.031903	108	2	1	0.5	0.00925926	GO:2000779	GO:BP	regulation of double-strand break repair	27543	29981	0.009062	250	140	6	0.0428571	0.024
																																	0.031903	4	54	1	0.0185185	0.25	GO:0060025	GO:BP	regulation of synaptic activity	27543	16842	0.0090991	206	170	6	0.0352941	0.0291262
																																	0.0322091	68	54	2	0.037037	0.0294118	GO:0001937	GO:BP	negative regulation of endothelial cell proliferation	27543	667	0.0090991	5	10	1	0.1	0.2
																																	0.0323087	970	191	14	0.0732984	0.014433	GO:0030097	GO:BP	hemopoiesis	27543	7700	0.0090991	5	10	1	0.1	0.2
																																	0.0323366	110	2	1	0.5	0.00909091	GO:0045739	GO:BP	positive regulation of DNA repair	27543	13465	0.0090991	5	10	1	0.1	0.2
																																	0.0323366	44	5	1	0.2	0.0227273	GO:0010543	GO:BP	regulation of platelet activation	27543	4700	0.0090991	407	150	8	0.0533333	0.019656
																																	0.0326653	216	157	5	0.0318471	0.0231481	GO:0050870	GO:BP	positive regulation of T cell activation	27543	15389	0.00915356	47	37	2	0.0540541	0.0425532
																																	0.0326653	527	180	9	0.05	0.0170778	GO:0042110	GO:BP	T cell activation	27543	11538	0.00916309	756	207	14	0.0676329	0.0185185
																																	0.0327561	9	25	1	0.04	0.111111	GO:0050932	GO:BP	regulation of pigment cell differentiation	27543	15445	0.00920165	64	104	3	0.0288462	0.046875
																																	0.0327561	112	2	1	0.5	0.00892857	GO:1903076	GO:BP	regulation of protein localization to plasma membrane	27543	26189	0.00920165	64	104	3	0.0288462	0.046875
																																	0.0327561	9	25	1	0.04	0.111111	GO:1902746	GO:BP	regulation of lens fiber cell differentiation	27543	25881	0.00924038	51	131	3	0.0229008	0.0588235
																																	0.0327561	45	5	1	0.2	0.0222222	GO:0030195	GO:BP	negative regulation of blood coagulation	27543	7737	0.00924252	176	200	6	0.03	0.0340909
																																	0.0327561	4	56	1	0.0178571	0.25	GO:0045658	GO:BP	regulation of neutrophil differentiation	27543	13390	0.00935081	128	14	2	0.142857	0.015625
																																	0.0328598	2	113	1	0.00884956	0.5	GO:1905437	GO:BP	positive regulation of histone H3-K4 trimethylation	27543	28327	0.00937304	13	4	1	0.25	0.0769231
																																	0.0328598	2	113	1	0.00884956	0.5	GO:1905435	GO:BP	regulation of histone H3-K4 trimethylation	27543	28325	0.00943303	85	21	2	0.0952381	0.0235294
																																	0.0328598	130	167	4	0.0239521	0.0307692	GO:0022037	GO:BP	metencephalon development	27543	7573	0.00943303	2811	19	7	0.368421	0.00249022
																																	0.0330733	2	114	1	0.00877193	0.5	GO:0034087	GO:BP	establishment of mitotic sister chromatid cohesion	27543	9658	0.00944359	120	120	4	0.0333333	0.0333333
																																	0.0331297	27	140	2	0.0142857	0.0740741	GO:0032069	GO:BP	regulation of nuclease activity	27543	8510	0.00948197	83	174	4	0.0229885	0.0481928
																																	0.0331496	430	183	8	0.0437158	0.0186047	GO:0002683	GO:BP	negative regulation of immune system process	27543	1324	0.00954213	614	149	10	0.0671141	0.0162866
																																	0.0332049	46	5	1	0.2	0.0217391	GO:1900047	GO:BP	negative regulation of hemostasis	27543	23395	0.0096072	175	39	3	0.0769231	0.0171429
																																	0.0332756	70	54	2	0.037037	0.0285714	GO:0010611	GO:BP	regulation of cardiac muscle hypertrophy	27543	4757	0.00961829	441	207	10	0.0483092	0.0226757
																																	0.0332756	77	3	1	0.333333	0.012987	GO:0032543	GO:BP	mitochondrial translation	27543	8832	0.00961829	9	207	2	0.00966184	0.222222
																																	0.0332756	115	190	4	0.0210526	0.0347826	GO:0051225	GO:BP	spindle assembly	27543	15686	0.00964218	914	173	14	0.0809249	0.0153173
																																	0.0332964	24	159	2	0.0125786	0.0833333	GO:0015986	GO:BP	proton motive force-driven ATP synthesis	27543	5628	0.00976624	26	70	2	0.0285714	0.0769231
																																	0.0332964	72	159	3	0.0188679	0.0416667	GO:0009206	GO:BP	purine ribonucleoside triphosphate biosynthetic process	27543	3804	0.00976785	21	87	2	0.0229885	0.0952381
																																	0.0332964	116	2	1	0.5	0.00862069	GO:1902414	GO:BP	protein localization to cell junction	27543	25630	0.00977362	11	5	1	0.2	0.0909091
																																	0.0332964	2652	157	25	0.159236	0.00942685	GO:0050793	GO:BP	regulation of developmental process	27543	15324	0.00979027	11	170	2	0.0117647	0.181818
																																	0.0332973	178	123	4	0.0325203	0.0224719	GO:0002822	GO:BP	regulation of adaptive immune response based on somatic recombination of immune receptors built from immunoglobulin superfamily domains	27543	1456	0.00979027	346	140	7	0.05	0.0202312
																																	0.0332973	38	100	2	0.02	0.0526316	GO:0044275	GO:BP	cellular carbohydrate catabolic process	27543	12709	0.00979027	3474	200	40	0.2	0.0115141
																																	0.0333761	9	26	1	0.0384615	0.111111	GO:0002176	GO:BP	male germ cell proliferation	27543	849	0.00979027	235	104	5	0.0480769	0.0212766
																																	0.0333872	798	164	11	0.0670732	0.0137845	GO:0030162	GO:BP	regulation of proteolysis	27543	7719	0.00980528	66	104	3	0.0288462	0.0454545
																																	0.0334504	47	5	1	0.2	0.0212766	GO:0050819	GO:BP	negative regulation of coagulation	27543	15344	0.00980539	3475	200	40	0.2	0.0115108
																																	0.0338086	237	1	1	1	0.00421941	GO:0042445	GO:BP	hormone metabolic process	27543	11762	0.00980925	187	37	3	0.0810811	0.0160428
																																	0.0338356	221	156	5	0.0320513	0.0226244	GO:0097529	GO:BP	myeloid leukocyte migration	27543	21870	0.00983619	14	4	1	0.25	0.0714286
																																	0.0338356	2	119	1	0.00840336	0.5	GO:1905642	GO:BP	negative regulation of DNA methylation	27543	28520	0.00983619	368	208	9	0.0432692	0.0244565
																																	0.0339527	2	120	1	0.00833333	0.5	GO:1905526	GO:BP	regulation of Golgi lumen acidification	27543	28414	0.00983619	14	4	1	0.25	0.0714286
																																	0.0339527	309	157	6	0.0382166	0.0194175	GO:0060326	GO:BP	cell chemotaxis	27543	17101	0.00984657	489	157	9	0.0573248	0.0184049
																																	0.0339527	73	159	3	0.0188679	0.0410959	GO:0009145	GO:BP	purine nucleoside triphosphate biosynthetic process	27543	3744	0.0099777	3	19	1	0.0526316	0.333333
																																	0.0339527	2	120	1	0.00833333	0.5	GO:0061795	GO:BP	Golgi lumen acidification	27543	18377	0.0099777	19	3	1	0.333333	0.0526316
																																	0.0339527	81	143	3	0.020979	0.037037	GO:0060998	GO:BP	regulation of dendritic spine development	27543	17748	0.00997949	180	200	6	0.03	0.0333333
																																	0.0339527	633	152	9	0.0592105	0.014218	GO:0032870	GO:BP	cellular response to hormone stimulus	27543	9072	0.00997949	29	64	2	0.03125	0.0689655
																																	0.0339527	34	114	2	0.0175439	0.0588235	GO:0060325	GO:BP	face morphogenesis	27543	17100	0.00997949	180	200	6	0.03	0.0333333
																																	0.0339527	182	190	5	0.0263158	0.0274725	GO:0007051	GO:BP	spindle organization	27543	2964	0.00997949	35	53	2	0.0377358	0.0571429
																																	0.0339527	1030	128	11	0.0859375	0.0106796	GO:0043066	GO:BP	negative regulation of apoptotic process	27543	12123	0.0100195	129	54	3	0.0555556	0.0232558
																																	0.0339726	2	121	1	0.00826446	0.5	GO:0048160	GO:BP	primary follicle stage	27543	14585	0.0100195	254	142	6	0.0422535	0.023622
																																	0.0340537	36	108	2	0.0185185	0.0555556	GO:0010922	GO:BP	positive regulation of phosphatase activity	27543	5043	0.0100631	3483	200	40	0.2	0.0114844
																																	0.0342242	387	90	5	0.0555556	0.0129199	GO:0006959	GO:BP	humoral immune response	27543	2892	0.0100859	35	201	3	0.0149254	0.0857143
																																	0.0343409	28	140	2	0.0142857	0.0714286	GO:0042104	GO:BP	positive regulation of activated T cell proliferation	27543	11537	0.0101577	140	106	4	0.0377358	0.0285714
																																	0.0348747	25	10	1	0.1	0.04	GO:0000469	GO:BP	cleavage involved in rRNA processing	27543	213	0.0103578	6	10	1	0.1	0.166667
																																	0.0349477	73	54	2	0.037037	0.0273973	GO:0014743	GO:BP	regulation of muscle hypertrophy	27543	5227	0.0103578	6	10	1	0.1	0.166667
																																	0.0353805	5	51	1	0.0196078	0.2	GO:1905007	GO:BP	positive regulation of epithelial to mesenchymal transition involved in endocardial cushion formation	27543	27930	0.0103578	12	5	1	0.2	0.0833333
																																	0.0353805	51	5	1	0.2	0.0196078	GO:0007617	GO:BP	mating behavior	27543	3477	0.0103956	10	197	2	0.0101523	0.2
																																	0.0353805	51	5	1	0.2	0.0196078	GO:0021587	GO:BP	cerebellum morphogenesis	27543	7128	0.0103956	1671	175	21	0.12	0.0125673
																																	0.0353805	21	191	2	0.0104712	0.0952381	GO:0060333	GO:BP	interferon-gamma-mediated signaling pathway	27543	17108	0.0103956	627	200	12	0.06	0.0191388
																																	0.0354857	128	2	1	0.5	0.0078125	GO:0000018	GO:BP	regulation of DNA recombination	27543	7	0.0103956	200	182	6	0.032967	0.03
																																	0.0354857	2	128	1	0.0078125	0.5	GO:0034395	GO:BP	regulation of transcription from RNA polymerase II promoter in response to iron	27543	9890	0.0103956	160	156	5	0.0320513	0.03125
																																	0.03568	224	157	5	0.0318471	0.0223214	GO:0030595	GO:BP	leukocyte chemotaxis	27543	7918	0.0103956	387	65	5	0.0769231	0.0129199
																																	0.03568	2854	140	24	0.171429	0.00840925	GO:0051239	GO:BP	regulation of multicellular organismal process	27543	15697	0.0103956	902	197	15	0.0761421	0.0166297
																																	0.03568	508	127	7	0.0551181	0.0137795	GO:0048732	GO:BP	gland development	27543	15032	0.0103956	185	197	6	0.0304569	0.0324324
																																	0.0357021	226	100	4	0.04	0.0176991	GO:0006006	GO:BP	glucose metabolic process	27543	2040	0.0103956	1	61	1	0.0163934	1
																																	0.0357335	13	20	1	0.05	0.0769231	GO:0001542	GO:BP	ovulation from ovarian follicle	27543	441	0.0103956	238	153	6	0.0392157	0.0252101
																																	0.0357335	10	26	1	0.0384615	0.1	GO:0036093	GO:BP	germ cell proliferation	27543	10866	0.0103956	67	106	3	0.0283019	0.0447761
																																	0.035748	393	164	7	0.0426829	0.0178117	GO:0042176	GO:BP	regulation of protein catabolic process	27543	11576	0.0103956	446	208	10	0.0480769	0.0224215
																																	0.035999	1317	174	16	0.091954	0.0121488	GO:0022618	GO:BP	ribonucleoprotein complex assembly	27543	7610	0.0103956	78	91	3	0.032967	0.0384615
																																	0.0361677	6	44	1	0.0227273	0.166667	GO:0030718	GO:BP	germ-line stem cell population maintenance	27543	7961	0.0103956	246	200	7	0.035	0.0284553
																																	0.0363399	41	100	2	0.02	0.0487805	GO:0070897	GO:BP	transcription preinitiation complex assembly	27543	19121	0.0105019	11	180	2	0.0111111	0.181818
																																	0.0363399	6	45	1	0.0222222	0.166667	GO:1904778	GO:BP	positive regulation of protein localization to cell cortex	27543	27717	0.0105019	506	73	6	0.0821918	0.0118577
																																	0.0363399	5	54	1	0.0185185	0.2	GO:1905563	GO:BP	negative regulation of vascular endothelial cell proliferation	27543	28448	0.0105321	279	177	7	0.039548	0.0250896
																																	0.0363399	5	54	1	0.0185185	0.2	GO:0097492	GO:BP	sympathetic neuron axon guidance	27543	21857	0.0105488	57	34	2	0.0588235	0.0350877
																																	0.0363399	140	163	4	0.0245399	0.0285714	GO:1903313	GO:BP	positive regulation of mRNA metabolic process	27543	26380	0.0106069	251	197	7	0.035533	0.0278884
																																	0.0363399	27	152	2	0.0131579	0.0740741	GO:1900151	GO:BP	regulation of nuclear-transcribed mRNA catabolic process, deadenylation-dependent decay	27543	23499	0.0106143	31	63	2	0.031746	0.0645161
																																	0.0363399	5	54	1	0.0185185	0.2	GO:0035984	GO:BP	cellular response to trichostatin A	27543	10797	0.0106143	31	63	2	0.031746	0.0645161
																																	0.0363399	101	119	3	0.0252101	0.029703	GO:0006304	GO:BP	DNA modification	27543	2319	0.0106143	1141	157	15	0.0955414	0.0131464
																																	0.0363399	5	54	1	0.0185185	0.2	GO:0035983	GO:BP	response to trichostatin A	27543	10796	0.0106143	36	201	3	0.0149254	0.0833333
																																	0.0363399	54	5	1	0.2	0.0185185	GO:0021575	GO:BP	hindbrain morphogenesis	27543	7116	0.0106143	23	85	2	0.0235294	0.0869565
																																	0.0363399	5	54	1	0.0185185	0.2	GO:0010694	GO:BP	positive regulation of alkaline phosphatase activity	27543	4837	0.0106143	31	63	2	0.031746	0.0645161
																																	0.0363399	10	27	1	0.037037	0.1	GO:0003056	GO:BP	regulation of vascular associated smooth muscle contraction	27543	1632	0.0106182	143	106	4	0.0377358	0.027972
																																	0.0363399	54	5	1	0.2	0.0185185	GO:0050982	GO:BP	detection of mechanical stimulus	27543	15495	0.0106858	4	16	1	0.0625	0.25
																																	0.0363399	2426	147	22	0.14966	0.00906843	GO:0048468	GO:BP	cell development	27543	14805	0.0106858	2	32	1	0.03125	0.5
																																	0.0363399	54	5	1	0.2	0.0185185	GO:0045687	GO:BP	positive regulation of glial cell differentiation	27543	13416	0.0106858	4	16	1	0.0625	0.25
																																	0.0363399	74	163	3	0.0184049	0.0405405	GO:0046824	GO:BP	positive regulation of nucleocytoplasmic transport	27543	14381	0.0106858	2	32	1	0.03125	0.5
																																	0.0363891	76	54	2	0.037037	0.0263158	GO:0055021	GO:BP	regulation of cardiac muscle tissue growth	27543	16749	0.0107084	73	27	2	0.0740741	0.0273973
																																	0.0363891	76	54	2	0.037037	0.0263158	GO:0051966	GO:BP	regulation of synaptic transmission, glutamatergic	27543	16227	0.0108137	5	13	1	0.0769231	0.2
																																	0.0364102	414	157	7	0.044586	0.0169082	GO:0051251	GO:BP	positive regulation of lymphocyte activation	27543	15706	0.0108137	5	13	1	0.0769231	0.2
																																	0.0364891	32	129	2	0.0155039	0.0625	GO:0008045	GO:BP	motor neuron axon guidance	27543	3507	0.0109104	277	180	7	0.0388889	0.0252708
																																	0.0365835	1323	174	16	0.091954	0.0120937	GO:0071826	GO:BP	ribonucleoprotein complex subunit organization	27543	19746	0.0109319	91	22	2	0.0909091	0.021978
																																	0.0366317	39	106	2	0.0188679	0.0512821	GO:0001773	GO:BP	myeloid dendritic cell activation	27543	550	0.010938	22	3	1	0.333333	0.0454545
																																	0.0367733	235	152	5	0.0328947	0.0212766	GO:0051403	GO:BP	stress-activated MAPK cascade	27543	15824	0.010938	516	50	5	0.1	0.00968992
																																	0.0368731	138	2	1	0.5	0.00724638	GO:1904375	GO:BP	regulation of protein localization to cell periphery	27543	27350	0.0110473	41	180	3	0.0166667	0.0731707
																																	0.0368742	422	55	4	0.0727273	0.00947867	GO:0003012	GO:BP	muscle system process	27543	1588	0.0110473	57	129	3	0.0232558	0.0526316
																																	0.0368742	96	127	3	0.023622	0.03125	GO:0010660	GO:BP	regulation of muscle cell apoptotic process	27543	4804	0.0110473	41	180	3	0.0166667	0.0731707
																																	0.0370572	2	140	1	0.00714286	0.5	GO:1905053	GO:BP	positive regulation of base-excision repair	27543	27975	0.0110473	278	180	7	0.0388889	0.0251799
																																	0.0370572	2	140	1	0.00714286	0.5	GO:2001272	GO:BP	positive regulation of cysteine-type endopeptidase activity involved in execution phase of apoptosis	27543	30436	0.0110473	1866	70	12	0.171429	0.00643087
																																	0.0370572	1053	128	11	0.0859375	0.0104463	GO:0043069	GO:BP	negative regulation of programmed cell death	27543	12126	0.0110473	12	171	2	0.0116959	0.166667
																																	0.0370572	2	140	1	0.00714286	0.5	GO:1902544	GO:BP	regulation of DNA N-glycosylase activity	27543	25720	0.0110473	67	30	2	0.0666667	0.0298507
																																	0.0370572	121	191	4	0.0209424	0.0330579	GO:0071346	GO:BP	cellular response to interferon-gamma	27543	19375	0.0110473	723	153	11	0.0718954	0.0152144
																																	0.0370572	39	107	2	0.0186916	0.0512821	GO:0031297	GO:BP	replication fork processing	27543	8250	0.0110473	38	53	2	0.0377358	0.0526316
																																	0.0370572	2	140	1	0.00714286	0.5	GO:1905051	GO:BP	regulation of base-excision repair	27543	27973	0.0111253	147	14	2	0.142857	0.0136054
																																	0.0375862	78	54	2	0.037037	0.025641	GO:0003208	GO:BP	cardiac ventricle morphogenesis	27543	1779	0.0111253	721	200	13	0.065	0.0180305
																																	0.0376343	421	86	5	0.0581395	0.0118765	GO:0072521	GO:BP	purine-containing compound metabolic process	27543	20313	0.0111253	244	105	5	0.047619	0.0204918
																																	0.0377115	2	143	1	0.00699301	0.5	GO:1904049	GO:BP	negative regulation of spontaneous neurotransmitter secretion	27543	27046	0.0111415	409	157	8	0.0509554	0.0195599
																																	0.0377582	1102	174	14	0.0804598	0.0127042	GO:0033993	GO:BP	response to lipid	27543	9631	0.0111851	178	144	5	0.0347222	0.0280899
																																	0.0377582	51	83	2	0.0240964	0.0392157	GO:2000677	GO:BP	regulation of transcription regulatory region DNA binding	27543	29881	0.0112838	482	54	5	0.0925926	0.0103734
																																	0.0377582	28	152	2	0.0131579	0.0714286	GO:0031440	GO:BP	regulation of mRNA 3'-end processing	27543	8311	0.0113284	190	197	6	0.0304569	0.0315789
																																	0.0377582	6	48	1	0.0208333	0.166667	GO:0010571	GO:BP	positive regulation of nuclear cell cycle DNA replication	27543	4722	0.0113307	457	207	10	0.0483092	0.0218818
																																	0.037775	99	125	3	0.024	0.030303	GO:0032092	GO:BP	positive regulation of protein binding	27543	8531	0.0113458	7	10	1	0.1	0.142857
																																	0.0378295	229	158	5	0.0316456	0.0218341	GO:0006473	GO:BP	protein acetylation	27543	2450	0.0113458	14	5	1	0.2	0.0714286
																																	0.0378295	78	159	3	0.0188679	0.0384615	GO:0009201	GO:BP	ribonucleoside triphosphate biosynthetic process	27543	3799	0.0113458	245	153	6	0.0392157	0.0244898
																																	0.0378295	5	58	1	0.0172414	0.2	GO:0031087	GO:BP	deadenylation-independent decapping of nuclear-transcribed mRNA	27543	8145	0.0113516	15	139	2	0.0143885	0.133333
																																	0.0378295	174	134	4	0.0298507	0.0229885	GO:0065004	GO:BP	protein-DNA complex assembly	27543	18610	0.0113611	179	144	5	0.0347222	0.027933
																																	0.0379686	313	116	5	0.0431034	0.0159744	GO:0051222	GO:BP	positive regulation of protein transport	27543	15683	0.011432	92	170	4	0.0235294	0.0434783
																																	0.0379686	136	172	4	0.0232558	0.0294118	GO:0048706	GO:BP	embryonic skeletal system development	27543	15006	0.0114348	50	150	3	0.02	0.06
																																	0.0379686	221	164	5	0.0304878	0.0226244	GO:1903050	GO:BP	regulation of proteolysis involved in cellular protein catabolic process	27543	26163	0.0114348	50	150	3	0.02	0.06
																																	0.0379686	34	126	2	0.015873	0.0588235	GO:0007020	GO:BP	microtubule nucleation	27543	2941	0.0114699	56	37	2	0.0540541	0.0357143
																																	0.0379686	231	54	3	0.0555556	0.012987	GO:0048762	GO:BP	mesenchymal cell differentiation	27543	15058	0.0115093	11	194	2	0.0103093	0.181818
																																	0.038098	1767	190	21	0.110526	0.0118846	GO:0007049	GO:BP	cell cycle	27543	2963	0.0115093	216	120	5	0.0416667	0.0231481
																																	0.0381766	5	59	1	0.0169492	0.2	GO:0021785	GO:BP	branchiomotor neuron axon guidance	27543	7322	0.0115093	159	163	5	0.0306748	0.0314465
																																	0.0382229	35	123	2	0.0162602	0.0571429	GO:0001782	GO:BP	B cell homeostasis	27543	559	0.0115093	12	6	1	0.166667	0.0833333
																																	0.0384552	36	120	2	0.0166667	0.0555556	GO:0035640	GO:BP	exploration behavior	27543	10520	0.0115093	159	163	5	0.0306748	0.0314465
																																	0.0384982	363	140	6	0.0428571	0.0165289	GO:0071900	GO:BP	regulation of protein serine/threonine kinase activity	27543	19798	0.0115093	33	63	2	0.031746	0.0606061
																																	0.0384982	285	128	5	0.0390625	0.0175439	GO:0071241	GO:BP	cellular response to inorganic substance	27543	19276	0.0115093	606	63	6	0.0952381	0.00990099
																																	0.0385211	89	141	3	0.0212766	0.0337079	GO:0061053	GO:BP	somite development	27543	17795	0.0116494	329	197	8	0.0406091	0.0243161
																																	0.0385211	446	185	8	0.0432432	0.0179372	GO:0031331	GO:BP	positive regulation of cellular catabolic process	27543	8263	0.0116744	258	197	7	0.035533	0.0271318
																																	0.0385211	3	100	1	0.01	0.333333	GO:0032425	GO:BP	positive regulation of mismatch repair	27543	8751	0.0117062	153	14	2	0.142857	0.0130719
																																	0.0385211	3	100	1	0.01	0.333333	GO:0002270	GO:BP	plasmacytoid dendritic cell activation	27543	925	0.0117062	1284	200	19	0.095	0.0147975
																																	0.0385339	290	126	5	0.0396825	0.0172414	GO:0032409	GO:BP	regulation of transporter activity	27543	8739	0.0117062	14	153	2	0.0130719	0.142857
																																	0.0386619	4	76	1	0.0131579	0.25	GO:0006603	GO:BP	phosphocreatine metabolic process	27543	2575	0.011776	249	105	5	0.047619	0.0200803
																																	0.0386619	4	76	1	0.0131579	0.25	GO:0006599	GO:BP	phosphagen metabolic process	27543	2571	0.0118776	25	3	1	0.333333	0.04
																																	0.0386619	2	152	1	0.00657895	0.5	GO:0003342	GO:BP	proepicardium development	27543	1911	0.0118776	25	3	1	0.333333	0.04
																																	0.0386619	4	76	1	0.0131579	0.25	GO:0042396	GO:BP	phosphagen biosynthetic process	27543	11720	0.0118776	25	3	1	0.333333	0.04
																																	0.0386619	4	76	1	0.0131579	0.25	GO:0046314	GO:BP	phosphocreatine biosynthetic process	27543	14014	0.0119329	182	144	5	0.0347222	0.0274725
																																	0.0386619	3	101	1	0.00990099	0.333333	GO:2000312	GO:BP	regulation of kainate selective glutamate receptor activity	27543	29534	0.0119329	155	14	2	0.142857	0.0129032
																																	0.0386619	2	152	1	0.00657895	0.5	GO:0003343	GO:BP	septum transversum development	27543	1912	0.0119342	254	63	4	0.0634921	0.015748
																																	0.0386619	23	191	2	0.0104712	0.0869565	GO:0032727	GO:BP	positive regulation of interferon-alpha production	27543	8972	0.0119342	2	38	1	0.0263158	0.5
																																	0.0386619	23	191	2	0.0104712	0.0869565	GO:0010742	GO:BP	macrophage derived foam cell differentiation	27543	4879	0.0119342	18	120	2	0.0166667	0.111111
																																	0.038766	6	51	1	0.0196078	0.166667	GO:0060017	GO:BP	parathyroid gland development	27543	16834	0.0119342	18	120	2	0.0166667	0.111111
																																	0.038766	6	51	1	0.0196078	0.166667	GO:1905005	GO:BP	regulation of epithelial to mesenchymal transition involved in endocardial cushion formation	27543	27928	0.0119342	4	19	1	0.0526316	0.25
																																	0.0387946	153	2	1	0.5	0.00653595	GO:0000724	GO:BP	double-strand break repair via homologous recombination	27543	259	0.0119342	1	76	1	0.0131579	1
																																	0.0388655	193	123	4	0.0325203	0.0207254	GO:0002819	GO:BP	regulation of adaptive immune response	27543	1453	0.0119342	4	19	1	0.0526316	0.25
																																	0.0388783	86	51	2	0.0392157	0.0232558	GO:0002088	GO:BP	lens development in camera-type eye	27543	792	0.0119511	803	204	14	0.0686275	0.0174346
																																	0.0391785	155	2	1	0.5	0.00645161	GO:0000725	GO:BP	recombinational repair	27543	260	0.0119511	64	120	3	0.025	0.046875
																																	0.0393057	156	2	1	0.5	0.00641026	GO:0007043	GO:BP	cell-cell junction assembly	27543	2960	0.0120348	798	34	5	0.147059	0.00626566
																																	0.0393057	91	140	3	0.0214286	0.032967	GO:0031110	GO:BP	regulation of microtubule polymerization or depolymerization	27543	8157	0.0120348	7	11	1	0.0909091	0.142857
																																	0.0393057	1641	143	16	0.111888	0.00975015	GO:0006468	GO:BP	protein phosphorylation	27543	2446	0.0121447	50	155	3	0.0193548	0.06
																																	0.0393057	2	156	1	0.00641026	0.5	GO:0060265	GO:BP	positive regulation of respiratory burst involved in inflammatory response	27543	17042	0.0121553	252	105	5	0.047619	0.0198413
																																	0.0393618	82	54	2	0.037037	0.0243902	GO:0060420	GO:BP	regulation of heart growth	27543	17187	0.0121553	13	6	1	0.166667	0.0769231
																																	0.0394381	2	157	1	0.00636943	0.5	GO:0032796	GO:BP	uropod organization	27543	9032	0.012194	1043	38	6	0.157895	0.00575264
																																	0.0394573	63	5	1	0.2	0.015873	GO:0019098	GO:BP	reproductive behavior	27543	6454	0.0123761	18	123	2	0.0162602	0.111111
																																	0.0395361	3	106	1	0.00943396	0.333333	GO:0032632	GO:BP	interleukin-3 production	27543	8877	0.0124009	458	144	8	0.0555556	0.0174672
																																	0.0395361	42	106	2	0.0188679	0.047619	GO:0032689	GO:BP	negative regulation of interferon-gamma production	27543	8934	0.012408	20	4	1	0.25	0.05
																																	0.0395361	3	106	1	0.00943396	0.333333	GO:0032672	GO:BP	regulation of interleukin-3 production	27543	8917	0.0124703	213	37	3	0.0810811	0.0140845
																																	0.0395361	3	106	1	0.00943396	0.333333	GO:0002856	GO:BP	negative regulation of natural killer cell mediated immune response to tumor cell	27543	1490	0.0124802	202	39	3	0.0769231	0.0148515
																																	0.0395361	3	106	1	0.00943396	0.333333	GO:2000520	GO:BP	regulation of immunological synapse formation	27543	29733	0.012513	156	104	4	0.0384615	0.025641
																																	0.0395361	3	106	1	0.00943396	0.333333	GO:0002859	GO:BP	negative regulation of natural killer cell mediated cytotoxicity directed against tumor cell target	27543	1493	0.012513	3	27	1	0.037037	0.333333
																																	0.0395361	3	106	1	0.00943396	0.333333	GO:2001188	GO:BP	regulation of T cell activation via T cell receptor contact with antigen bound to MHC molecule on antigen presenting cell	27543	30356	0.0125543	161	14	2	0.142857	0.0124224
																																	0.0395361	3	106	1	0.00943396	0.333333	GO:0002652	GO:BP	regulation of tolerance induction dependent upon immune response	27543	1293	0.0126913	51	155	3	0.0193548	0.0588235
																																	0.0396544	32	10	1	0.1	0.03125	GO:0000460	GO:BP	maturation of 5.8S rRNA	27543	204	0.0126913	102	22	2	0.0909091	0.0196078
																																	0.0396544	119	108	3	0.0277778	0.0252101	GO:0017015	GO:BP	regulation of transforming growth factor beta receptor signaling pathway	27543	5879	0.0127442	449	181	9	0.0497238	0.0200445
																																	0.0397053	79	163	3	0.0184049	0.0379747	GO:0042306	GO:BP	regulation of protein import into nucleus	27543	11654	0.0128946	12	7	1	0.142857	0.0833333
																																	0.0397057	107	3	1	0.333333	0.00934579	GO:0140053	GO:BP	mitochondrial gene expression	27543	22968	0.0128946	14	6	1	0.166667	0.0714286
																																	0.0397057	83	54	2	0.037037	0.0240964	GO:0071277	GO:BP	cellular response to calcium ion	27543	19308	0.0129268	37	61	2	0.0327869	0.0540541
																																	0.0397864	2	161	1	0.00621118	0.5	GO:1902466	GO:BP	positive regulation of histone H3-K27 trimethylation	27543	25671	0.0129452	1690	41	8	0.195122	0.00473373
																																	0.0397864	161	2	1	0.5	0.00621118	GO:0006282	GO:BP	regulation of DNA repair	27543	2298	0.0129516	49	163	3	0.0184049	0.0612245
																																	0.0397996	45	100	2	0.02	0.0444444	GO:0034142	GO:BP	toll-like receptor 4 signaling pathway	27543	9710	0.0129516	155	106	4	0.0377358	0.0258065
																																	0.0398058	6	54	1	0.0185185	0.166667	GO:2001016	GO:BP	positive regulation of skeletal muscle cell differentiation	27543	30216	0.0129781	83	96	3	0.03125	0.0361446
																																	0.0398058	65	5	1	0.2	0.0153846	GO:0021695	GO:BP	cerebellar cortex development	27543	7235	0.0129797	1421	59	9	0.152542	0.00633357
																																	0.0398058	13	25	1	0.04	0.0769231	GO:0120305	GO:BP	regulation of pigmentation	27543	22928	0.012983	42	191	3	0.0157068	0.0714286
																																	0.0398058	65	5	1	0.2	0.0153846	GO:0070613	GO:BP	regulation of protein processing	27543	18964	0.0130471	125	64	3	0.046875	0.024
																																	0.0398058	13	25	1	0.04	0.0769231	GO:0048070	GO:BP	regulation of developmental pigmentation	27543	14524	0.0130878	2	43	1	0.0232558	0.5
																																	0.0398058	65	5	1	0.2	0.0153846	GO:0030193	GO:BP	regulation of blood coagulation	27543	7735	0.0131607	765	194	13	0.0670103	0.0169935
																																	0.0398147	39	116	2	0.0172414	0.0512821	GO:0071634	GO:BP	regulation of transforming growth factor beta production	27543	19622	0.0131607	156	106	4	0.0377358	0.025641
																																	0.0398147	245	152	5	0.0328947	0.0204082	GO:0031098	GO:BP	stress-activated protein kinase signaling cascade	27543	8146	0.0131706	29	3	1	0.333333	0.0344828
																																	0.0398724	102	127	3	0.023622	0.0294118	GO:0010657	GO:BP	muscle cell apoptotic process	27543	4801	0.0131706	152	53	3	0.0566038	0.0197368
																																	0.0399614	976	141	11	0.0780142	0.0112705	GO:0006259	GO:BP	DNA metabolic process	27543	2277	0.0131706	925	161	13	0.0807453	0.0140541
																																	0.0400003	164	2	1	0.5	0.00609756	GO:0051100	GO:BP	negative regulation of binding	27543	15577	0.0131917	497	34	4	0.117647	0.00804829
																																	0.0400003	452	54	4	0.0740741	0.00884956	GO:0007389	GO:BP	pattern specification process	27543	3266	0.0132705	391	70	5	0.0714286	0.0127877
																																	0.0400003	7	47	1	0.0212766	0.142857	GO:0006498	GO:BP	N-terminal protein lipidation	27543	2473	0.0132705	4	22	1	0.0454545	0.25
																																	0.0400846	650	183	10	0.0546448	0.0153846	GO:0019941	GO:BP	modification-dependent protein catabolic process	27543	7026	0.0132705	293	93	5	0.0537634	0.0170648
																																	0.0400846	24	191	2	0.0104712	0.0833333	GO:0090077	GO:BP	foam cell differentiation	27543	21101	0.0132705	13	181	2	0.0110497	0.153846
																																	0.0400846	1778	3	2	0.666667	0.00112486	GO:0044281	GO:BP	small molecule metabolic process	27543	12712	0.0133663	98	170	4	0.0235294	0.0408163
																																	0.0400846	40	114	2	0.0175439	0.05	GO:0060323	GO:BP	head morphogenesis	27543	17098	0.0133663	98	170	4	0.0235294	0.0408163
																																	0.0402353	315	165	6	0.0363636	0.0190476	GO:0034504	GO:BP	protein localization to nucleus	27543	9959	0.0134736	3997	125	30	0.24	0.00750563
																																	0.0402364	252	52	3	0.0576923	0.0119048	GO:0090092	GO:BP	regulation of transmembrane receptor protein serine/threonine kinase signaling pathway	27543	21115	0.0134736	18	5	1	0.2	0.0555556
																																	0.0403369	67	5	1	0.2	0.0149254	GO:0061045	GO:BP	negative regulation of wound healing	27543	17787	0.0134736	18	5	1	0.2	0.0555556
																																	0.0403369	67	5	1	0.2	0.0149254	GO:1900046	GO:BP	regulation of hemostasis	27543	23394	0.0134736	18	5	1	0.2	0.0555556
																																	0.0403369	160	152	4	0.0263158	0.025	GO:0030183	GO:BP	B cell differentiation	27543	7731	0.0135279	14	170	2	0.0117647	0.142857
																																	0.0403369	2	167	1	0.00598802	0.5	GO:0021564	GO:BP	vagus nerve development	27543	7105	0.0135279	60	39	2	0.0512821	0.0333333
																																	0.0405625	80	164	3	0.0182927	0.0375	GO:0072332	GO:BP	intrinsic apoptotic signaling pathway by p53 class mediator	27543	20195	0.0135369	27	87	2	0.0229885	0.0740741
																																	0.0408152	68	5	1	0.2	0.0147059	GO:1903317	GO:BP	regulation of protein maturation	27543	26384	0.013542	7	13	1	0.0769231	0.142857
																																	0.0408152	68	5	1	0.2	0.0147059	GO:0050818	GO:BP	regulation of coagulation	27543	15343	0.013542	61	134	3	0.0223881	0.0491803
																																	0.040852	948	108	9	0.0833333	0.00949367	GO:0045597	GO:BP	positive regulation of cell differentiation	27543	13329	0.013542	346	153	7	0.0457516	0.0202312
																																	0.0409656	6	57	1	0.0175439	0.166667	GO:0034141	GO:BP	positive regulation of toll-like receptor 3 signaling pathway	27543	9709	0.0136584	57	144	3	0.0208333	0.0526316
																																	0.0409656	3	114	1	0.00877193	0.333333	GO:0061010	GO:BP	gall bladder development	27543	17760	0.0139251	450	184	9	0.048913	0.02
																																	0.0411433	4	86	1	0.0116279	0.25	GO:1905460	GO:BP	negative regulation of vascular associated smooth muscle cell apoptotic process	27543	28350	0.014129	533	156	9	0.0576923	0.0168856
																																	0.041292	184	134	4	0.0298507	0.0217391	GO:0031497	GO:BP	chromatin assembly	27543	8333	0.014129	49	170	3	0.0176471	0.0612245
																																	0.041292	14	25	1	0.04	0.0714286	GO:1900376	GO:BP	regulation of secondary metabolite biosynthetic process	27543	23714	0.0142049	16	6	1	0.166667	0.0625
																																	0.041292	151	163	4	0.0245399	0.0264901	GO:1900180	GO:BP	regulation of protein localization to nucleus	27543	23524	0.0142049	3	32	1	0.03125	0.333333
																																	0.041292	125	106	3	0.0283019	0.024	GO:0002224	GO:BP	toll-like receptor signaling pathway	27543	881	0.0142849	116	21	2	0.0952381	0.0172414
																																	0.041292	197	125	4	0.032	0.0203046	GO:0051099	GO:BP	positive regulation of binding	27543	15576	0.0143318	250	10	2	0.2	0.008
																																	0.041292	44	106	2	0.0188679	0.0454545	GO:0002347	GO:BP	response to tumor cell	27543	1002	0.0143495	111	22	2	0.0909091	0.018018
																																	0.041292	2	174	1	0.00574713	0.5	GO:1904588	GO:BP	cellular response to glycoprotein	27543	27543	0.0143644	28	87	2	0.0229885	0.0714286
																																	0.041292	2	174	1	0.00574713	0.5	GO:1904400	GO:BP	response to Thyroid stimulating hormone	27543	27374	0.014375	64	38	2	0.0526316	0.03125
																																	0.041292	247	54	3	0.0555556	0.0121457	GO:0090257	GO:BP	regulation of muscle system process	27543	21269	0.0145015	80	105	3	0.0285714	0.0375
																																	0.041292	14	25	1	0.04	0.0714286	GO:0043455	GO:BP	regulation of secondary metabolic process	27543	12331	0.0145305	9	11	1	0.0909091	0.111111
																																	0.041292	247	54	3	0.0555556	0.0121457	GO:0060348	GO:BP	bone development	27543	17122	0.0145305	639	156	10	0.0641026	0.0156495
																																	0.041292	41	114	2	0.0175439	0.0487805	GO:0035136	GO:BP	forelimb morphogenesis	27543	10165	0.0145469	49	50	2	0.04	0.0408163
																																	0.041292	14	25	1	0.04	0.0714286	GO:0048021	GO:BP	regulation of melanin biosynthetic process	27543	14497	0.014636	371	7	2	0.285714	0.00539084
																																	0.04137	13	27	1	0.037037	0.0769231	GO:0045906	GO:BP	negative regulation of vasoconstriction	27543	13616	0.014636	5	20	1	0.05	0.2
																																	0.0413757	47	100	2	0.02	0.0425532	GO:0010463	GO:BP	mesenchymal cell proliferation	27543	4645	0.014636	4	25	1	0.04	0.25
																																	0.0414311	33	143	2	0.013986	0.0606061	GO:0051497	GO:BP	negative regulation of stress fiber assembly	27543	15890	0.014636	554	180	10	0.0555556	0.0180505
																																	0.0414311	142	174	4	0.0229885	0.028169	GO:0046683	GO:BP	response to organophosphorus	27543	14293	0.014636	140	200	5	0.025	0.0357143
																																	0.0414855	951	127	10	0.0787402	0.0105152	GO:0009725	GO:BP	response to hormone	27543	4073	0.014636	149	188	5	0.0265957	0.033557
																																	0.0417433	163	152	4	0.0263158	0.0245399	GO:0048015	GO:BP	phosphatidylinositol-mediated signaling	27543	14494	0.0147031	50	170	3	0.0176471	0.06
																																	0.041789	7	51	1	0.0196078	0.142857	GO:0060978	GO:BP	angiogenesis involved in coronary vascular morphogenesis	27543	17729	0.01479	15	168	2	0.0119048	0.133333
																																	0.041789	329	116	5	0.0431034	0.0151976	GO:1904951	GO:BP	positive regulation of establishment of protein localization	27543	27875	0.01479	113	153	4	0.0261438	0.0353982
																																	0.041789	79	60	2	0.0333333	0.0253165	GO:0042773	GO:BP	ATP synthesis coupled electron transport	27543	11944	0.0148361	270	200	7	0.035	0.0259259
																																	0.041789	38	125	2	0.016	0.0526316	GO:0032435	GO:BP	negative regulation of proteasomal ubiquitin-dependent protein catabolic process	27543	8756	0.0148361	1045	180	15	0.0833333	0.0143541
																																	0.0418126	41	116	2	0.0172414	0.0487805	GO:0071604	GO:BP	transforming growth factor beta production	27543	19598	0.0148446	1298	189	18	0.0952381	0.0138675
																																	0.0418126	464	54	4	0.0740741	0.00862069	GO:0060537	GO:BP	muscle tissue development	27543	17302	0.0148732	3596	200	40	0.2	0.0111235
																																	0.0418126	179	2	1	0.5	0.00558659	GO:0016573	GO:BP	histone acetylation	27543	5849	0.014925	1	104	1	0.00961538	1
																																	0.0419172	6	60	1	0.0166667	0.166667	GO:0010729	GO:BP	positive regulation of hydrogen peroxide biosynthetic process	27543	4869	0.014925	3597	200	40	0.2	0.0111204
																																	0.0419642	659	183	10	0.0546448	0.0151745	GO:0043632	GO:BP	modification-dependent macromolecule catabolic process	27543	12455	0.014925	1	104	1	0.00961538	1
																																	0.0423324	39	123	2	0.0162602	0.0512821	GO:0046636	GO:BP	negative regulation of alpha-beta T cell activation	27543	14252	0.014925	26	4	1	0.25	0.0384615
																																	0.0423324	251	54	3	0.0555556	0.0119522	GO:0048738	GO:BP	cardiac muscle tissue development	27543	15038	0.014925	17	149	2	0.0134228	0.117647
																																	0.0423324	135	100	3	0.03	0.0222222	GO:0032147	GO:BP	activation of protein kinase activity	27543	8561	0.014925	1	104	1	0.00961538	1
																																	0.0425003	2	183	1	0.00546448	0.5	GO:1905035	GO:BP	negative regulation of antifungal innate immune response	27543	27957	0.014925	1	104	1	0.00961538	1
																																	0.0425874	366	1	1	1	0.00273224	GO:0006066	GO:BP	alcohol metabolic process	27543	2098	0.014925	166	170	5	0.0294118	0.0301205
																																	0.0425874	546	157	8	0.0509554	0.014652	GO:0090066	GO:BP	regulation of anatomical structure size	27543	21090	0.014925	21	120	2	0.0166667	0.0952381
																																	0.0427541	253	152	5	0.0328947	0.0197628	GO:0045444	GO:BP	fat cell differentiation	27543	13243	0.014925	26	4	1	0.25	0.0384615
																																	0.0427666	1533	169	17	0.100592	0.0110894	GO:0044093	GO:BP	positive regulation of molecular function	27543	12634	0.014925	26	4	1	0.25	0.0384615
																																	0.0430033	32	152	2	0.0131579	0.0625	GO:0045577	GO:BP	regulation of B cell differentiation	27543	13309	0.0149413	35	3	1	0.333333	0.0285714
																																	0.0432106	373	1	1	1	0.00268097	GO:0009914	GO:BP	hormone transport	27543	4230	0.0149413	1	105	1	0.00952381	1
																																	0.0432876	46	106	2	0.0188679	0.0434783	GO:0042088	GO:BP	T-helper 1 type immune response	27543	11530	0.0149413	21	5	1	0.2	0.047619
																																	0.0432876	188	2	1	0.5	0.00531915	GO:0018393	GO:BP	internal peptidyl-lysine acetylation	27543	6243	0.0149413	15	7	1	0.142857	0.0666667
																																	0.0432876	188	2	1	0.5	0.00531915	GO:0006475	GO:BP	internal protein amino acid acetylation	27543	2452	0.0149413	439	157	8	0.0509554	0.0182232
																																	0.0433739	7	54	1	0.0185185	0.142857	GO:2000987	GO:BP	positive regulation of behavioral fear response	27543	30187	0.0149413	1	105	1	0.00952381	1
																																	0.043561	155	163	4	0.0245399	0.0258065	GO:0043488	GO:BP	regulation of mRNA stability	27543	12363	0.0149413	21	5	1	0.2	0.047619
																																	0.0436063	3	127	1	0.00787402	0.333333	GO:1903845	GO:BP	negative regulation of cellular response to transforming growth factor beta stimulus	27543	26865	0.0149413	415	131	7	0.0534351	0.0168675
																																	0.0436063	640	190	10	0.0526316	0.015625	GO:0000226	GO:BP	microtubule cytoskeleton organization	27543	103	0.0149413	36	70	2	0.0285714	0.0555556
																																	0.0436063	3	127	1	0.00787402	0.333333	GO:1901740	GO:BP	negative regulation of myoblast fusion	27543	25004	0.0149824	94	27	2	0.0740741	0.0212766
																																	0.0436845	91	54	2	0.037037	0.021978	GO:0014910	GO:BP	regulation of smooth muscle cell migration	27543	5332	0.0150263	116	22	2	0.0909091	0.0172414
																																	0.0436845	41	120	2	0.0166667	0.0487805	GO:0030521	GO:BP	androgen receptor signaling pathway	27543	7890	0.0150263	440	157	8	0.0509554	0.0181818
																																	0.0436948	8	48	1	0.0208333	0.125	GO:0034182	GO:BP	regulation of maintenance of mitotic sister chromatid cohesion	27543	9750	0.0150263	1	106	1	0.00943396	1
																																	0.0436948	64	6	1	0.166667	0.015625	GO:0019646	GO:BP	aerobic electron transport chain	27543	6868	0.0150263	1375	41	7	0.170732	0.00509091
																																	0.0436948	46	107	2	0.0186916	0.0434783	GO:0045005	GO:BP	DNA-templated DNA replication maintenance of fidelity	27543	13064	0.0150596	422	200	9	0.045	0.021327
																																	0.0437023	3	128	1	0.0078125	0.333333	GO:1903988	GO:BP	iron ion export across plasma membrane	27543	26991	0.0150596	30	85	2	0.0235294	0.0666667
																																	0.0437074	502	172	8	0.0465116	0.0159363	GO:0048568	GO:BP	embryonic organ development	27543	14880	0.0150596	51	170	3	0.0176471	0.0588235
																																	0.0443716	84	165	3	0.0181818	0.0357143	GO:0006094	GO:BP	gluconeogenesis	27543	2123	0.0150684	1155	180	16	0.0888889	0.0138528
																																	0.0444273	7	56	1	0.0178571	0.142857	GO:0045656	GO:BP	negative regulation of monocyte differentiation	27543	13388	0.015076	1377	41	7	0.170732	0.00508351
																																	0.0446732	42	119	2	0.0168067	0.047619	GO:0051569	GO:BP	regulation of histone H3-K4 methylation	27543	15937	0.0151222	1378	41	7	0.170732	0.00507983
																																	0.0447393	50	100	2	0.02	0.04	GO:0060260	GO:BP	regulation of transcription initiation from RNA polymerase II promoter	27543	17037	0.0151756	4	27	1	0.037037	0.25
																																	0.0447393	157	163	4	0.0245399	0.0254777	GO:0050714	GO:BP	positive regulation of protein secretion	27543	15277	0.0152772	33	78	2	0.025641	0.0606061
																																	0.0447393	55	91	2	0.021978	0.0363636	GO:0002762	GO:BP	negative regulation of myeloid leukocyte differentiation	27543	1397	0.0152772	17	153	2	0.0130719	0.117647
																																	0.0447393	497	141	7	0.0496454	0.0140845	GO:0051052	GO:BP	regulation of DNA metabolic process	27543	15543	0.0154104	10	11	1	0.0909091	0.1
																																	0.0447393	198	2	1	0.5	0.00505051	GO:1905475	GO:BP	regulation of protein localization to membrane	27543	28365	0.0154712	390	7	2	0.285714	0.00512821
																																	0.0449847	4	100	1	0.01	0.25	GO:0032423	GO:BP	regulation of mismatch repair	27543	8749	0.015564	67	131	3	0.0229008	0.0447761
																																	0.0449847	4	100	1	0.01	0.25	GO:0035711	GO:BP	T-helper 1 cell activation	27543	10574	0.0156262	169	170	5	0.0294118	0.0295858
																																	0.0449847	4	100	1	0.01	0.25	GO:2001200	GO:BP	positive regulation of dendritic cell differentiation	27543	30368	0.0156295	28	4	1	0.25	0.0357143
																																	0.0450231	200	2	1	0.5	0.005	GO:0006469	GO:BP	negative regulation of protein kinase activity	27543	2447	0.0156295	3614	200	40	0.2	0.0110681
																																	0.04512	689	152	9	0.0592105	0.0130624	GO:0061061	GO:BP	muscle structure development	27543	17803	0.0156754	25	105	2	0.0190476	0.08
																																	0.0452135	98	143	3	0.020979	0.0306122	GO:0051492	GO:BP	regulation of stress fiber assembly	27543	15885	0.0157038	779	54	6	0.111111	0.00770218
																																	0.0452977	8	51	1	0.0196078	0.125	GO:0003223	GO:BP	ventricular compact myocardium morphogenesis	27543	1794	0.0157544	59	150	3	0.02	0.0508475
																																	0.0452977	9	45	1	0.0222222	0.111111	GO:1904776	GO:BP	regulation of protein localization to cell cortex	27543	27715	0.0157544	661	14	3	0.214286	0.00453858
																																	0.0452977	8	51	1	0.0196078	0.125	GO:0062043	GO:BP	positive regulation of cardiac epithelial to mesenchymal transition	27543	18522	0.0157544	59	150	3	0.02	0.0508475
																																	0.0452977	47	108	2	0.0185185	0.0425532	GO:0035307	GO:BP	positive regulation of protein dephosphorylation	27543	10295	0.0157544	212	136	5	0.0367647	0.0235849
																																	0.0452977	8	51	1	0.0196078	0.125	GO:0008354	GO:BP	germ cell migration	27543	3594	0.0157568	3	38	1	0.0263158	0.333333
																																	0.0452977	94	54	2	0.037037	0.0212766	GO:0043473	GO:BP	pigmentation	27543	12348	0.0157568	3	38	1	0.0263158	0.333333
																																	0.0452977	31	164	2	0.0121951	0.0645161	GO:1902253	GO:BP	regulation of intrinsic apoptotic signaling pathway by p53 class mediator	27543	25491	0.0157568	3	38	1	0.0263158	0.333333
																																	0.0452977	368	191	7	0.0366492	0.0190217	GO:0016032	GO:BP	viral process	27543	5639	0.0157568	3	38	1	0.0263158	0.333333
																																	0.0452977	94	54	2	0.037037	0.0212766	GO:0060021	GO:BP	roof of mouth development	27543	16838	0.0157996	397	7	2	0.285714	0.00503778
																																	0.0452977	94	54	2	0.037037	0.0212766	GO:0014033	GO:BP	neural crest cell differentiation	27543	5147	0.0158696	427	200	9	0.045	0.0210773
																																	0.0454043	1866	152	18	0.118421	0.0096463	GO:0033554	GO:BP	cellular response to stress	27543	9518	0.0158696	121	22	2	0.0909091	0.0165289
																																	0.045417	82	5	1	0.2	0.0121951	GO:0048708	GO:BP	astrocyte differentiation	27543	15008	0.0159511	3971	183	40	0.218579	0.010073
																																	0.045417	82	5	1	0.2	0.0121951	GO:0014015	GO:BP	positive regulation of gliogenesis	27543	5132	0.0159575	29	4	1	0.25	0.0344828
																																	0.0457711	89	159	3	0.0188679	0.0337079	GO:0009142	GO:BP	nucleoside triphosphate biosynthetic process	27543	3741	0.015961	400	7	2	0.285714	0.005
																																	0.0458842	83	5	1	0.2	0.0120482	GO:1903035	GO:BP	negative regulation of response to wounding	27543	26148	0.0159672	566	180	10	0.0555556	0.0176678
																																	0.0461951	209	2	1	0.5	0.00478469	GO:0099173	GO:BP	postsynapse organization	27543	22297	0.0159672	15	180	2	0.0111111	0.133333
																																	0.0461951	34	152	2	0.0131579	0.0588235	GO:0010837	GO:BP	regulation of keratinocyte proliferation	27543	4971	0.0159672	211	197	6	0.0304569	0.028436
																																	0.0461951	34	152	2	0.0131579	0.0588235	GO:0045616	GO:BP	regulation of keratinocyte differentiation	27543	13348	0.0159672	515	108	7	0.0648148	0.0135922
																																	0.0462475	7	60	1	0.0166667	0.142857	GO:0010726	GO:BP	positive regulation of hydrogen peroxide metabolic process	27543	4866	0.0159732	904	151	12	0.0794702	0.0132743
																																	0.0462593	86	60	2	0.0333333	0.0232558	GO:1900542	GO:BP	regulation of purine nucleotide metabolic process	27543	23873	0.0159732	336	27	3	0.111111	0.00892857
																																	0.0462637	33	157	2	0.0127389	0.0606061	GO:0051125	GO:BP	regulation of actin nucleation	27543	15595	0.0160528	19	142	2	0.0140845	0.105263
																																	0.0464273	4	106	1	0.00943396	0.25	GO:0002838	GO:BP	negative regulation of immune response to tumor cell	27543	1472	0.0161086	2	59	1	0.0169492	0.5
																																	0.0464273	4	106	1	0.00943396	0.25	GO:0071611	GO:BP	granulocyte colony-stimulating factor production	27543	19605	0.0161111	1	118	1	0.00847458	1
																																	0.0464273	4	106	1	0.00943396	0.25	GO:0002835	GO:BP	negative regulation of response to tumor cell	27543	1469	0.0162188	303	60	4	0.0666667	0.0132013
																																	0.0464273	4	106	1	0.00943396	0.25	GO:0071655	GO:BP	regulation of granulocyte colony-stimulating factor production	27543	19643	0.0162684	196	14	2	0.142857	0.0102041
																																	0.0464273	4	106	1	0.00943396	0.25	GO:0030886	GO:BP	negative regulation of myeloid dendritic cell activation	27543	8039	0.0162757	6	20	1	0.05	0.166667
																																	0.0464423	85	5	1	0.2	0.0117647	GO:0008589	GO:BP	regulation of smoothened signaling pathway	27543	3622	0.0162757	73	37	2	0.0540541	0.0273973
																																	0.0464423	49	106	2	0.0188679	0.0408163	GO:0032715	GO:BP	negative regulation of interleukin-6 production	27543	8960	0.0162757	73	37	2	0.0540541	0.0273973
																																	0.0465197	90	159	3	0.0188679	0.0333333	GO:0009205	GO:BP	purine ribonucleoside triphosphate metabolic process	27543	3803	0.0162757	54	50	2	0.04	0.037037
																																	0.0466276	87	165	3	0.0181818	0.0344828	GO:0019319	GO:BP	hexose biosynthetic process	27543	6560	0.0163573	63	43	2	0.0465116	0.031746
																																	0.0466276	11	39	1	0.025641	0.0909091	GO:1902915	GO:BP	negative regulation of protein polyubiquitination	27543	26036	0.0163788	109	25	2	0.08	0.0183486
																																	0.0466276	215	2	1	0.5	0.00465116	GO:0099504	GO:BP	synaptic vesicle cycle	27543	22316	0.0164405	26	105	2	0.0190476	0.0769231
																																	0.0466276	215	2	1	0.5	0.00465116	GO:0045216	GO:BP	cell-cell junction organization	27543	13186	0.0164722	213	197	6	0.0304569	0.028169
																																	0.0466276	8	54	1	0.0185185	0.125	GO:0002634	GO:BP	regulation of germinal center formation	27543	1278	0.0165992	72	38	2	0.0526316	0.0277778
																																	0.0466276	8	54	1	0.0185185	0.125	GO:1903367	GO:BP	positive regulation of fear response	27543	26433	0.0166874	26	106	2	0.0188679	0.0769231
																																	0.0466276	626	114	7	0.0614035	0.0111821	GO:0007507	GO:BP	heart development	27543	3374	0.0166874	23	120	2	0.0166667	0.0869565
																																	0.0466276	3	143	1	0.00699301	0.333333	GO:1904048	GO:BP	regulation of spontaneous neurotransmitter secretion	27543	27045	0.016694	311	180	7	0.0388889	0.022508
																																	0.0466276	12	36	1	0.0277778	0.0833333	GO:0002182	GO:BP	cytoplasmic translational elongation	27543	851	0.0167837	122	75	3	0.04	0.0245902
																																	0.0466276	87	60	2	0.0333333	0.0229885	GO:0006140	GO:BP	regulation of nucleotide metabolic process	27543	2165	0.0167837	1	125	1	0.008	1
																																	0.0466276	9	48	1	0.0208333	0.111111	GO:0034091	GO:BP	regulation of maintenance of sister chromatid cohesion	27543	9662	0.0167837	1	125	1	0.008	1
																																	0.0466276	8	54	1	0.0185185	0.125	GO:0033034	GO:BP	positive regulation of myeloid cell apoptotic process	27543	9202	0.0167837	1	125	1	0.008	1
																																	0.0466384	97	54	2	0.037037	0.0206186	GO:0043502	GO:BP	regulation of muscle adaptation	27543	12371	0.0167837	1	125	1	0.008	1
																																	0.047143	264	100	4	0.04	0.0151515	GO:0019318	GO:BP	hexose metabolic process	27543	6559	0.016874	42	3	1	0.333333	0.0238095
																																	0.047143	210	191	5	0.026178	0.0238095	GO:0043122	GO:BP	regulation of I-kappaB kinase/NF-kappaB signaling	27543	12154	0.0169589	18	156	2	0.0128205	0.111111
																																	0.047246	269	54	3	0.0555556	0.0111524	GO:0014706	GO:BP	striated muscle tissue development	27543	5191	0.0170032	1	127	1	0.00787402	1
																																	0.047449	145	100	3	0.03	0.0206897	GO:0010508	GO:BP	positive regulation of autophagy	27543	4674	0.017063	47	197	3	0.0152284	0.0638298
																																	0.047449	824	174	11	0.0632184	0.0133495	GO:1901699	GO:BP	cellular response to nitrogen compound	27543	24965	0.017063	347	27	3	0.111111	0.00864553
																																	0.0474899	102	52	2	0.0384615	0.0196078	GO:0035282	GO:BP	segmentation	27543	10274	0.017063	32	4	1	0.25	0.03125
																																	0.0477091	5	89	1	0.011236	0.2	GO:0030242	GO:BP	autophagy of peroxisome	27543	7770	0.0170951	421	7	2	0.285714	0.00475059
																																	0.0478123	42	127	2	0.015748	0.047619	GO:0010939	GO:BP	regulation of necrotic cell death	27543	5060	0.0171326	33	85	2	0.0235294	0.0606061
																																	0.0478447	223	2	1	0.5	0.0044843	GO:0033673	GO:BP	negative regulation of kinase activity	27543	9601	0.0171326	43	3	1	0.333333	0.0232558
																																	0.0479015	161	165	4	0.0242424	0.0248447	GO:0050658	GO:BP	RNA transport	27543	15250	0.0171326	43	3	1	0.333333	0.0232558
																																	0.0479015	18	25	1	0.04	0.0555556	GO:0032438	GO:BP	melanosome organization	27543	8758	0.0171326	546	131	8	0.0610687	0.014652
																																	0.0479015	18	25	1	0.04	0.0555556	GO:0022038	GO:BP	corpus callosum development	27543	7574	0.0172155	26	5	1	0.2	0.0384615
																																	0.0479015	89	60	2	0.0333333	0.0224719	GO:1903578	GO:BP	regulation of ATP metabolic process	27543	26630	0.0172155	26	5	1	0.2	0.0384615
																																	0.0479015	161	165	4	0.0242424	0.0248447	GO:0050657	GO:BP	nucleic acid transport	27543	15249	0.0172155	109	170	4	0.0235294	0.0366972
																																	0.0479729	11	41	1	0.0243902	0.0909091	GO:0061635	GO:BP	regulation of protein complex stability	27543	18297	0.017255	22	129	2	0.0155039	0.0909091
																																	0.0480231	514	140	7	0.05	0.0136187	GO:0010638	GO:BP	positive regulation of organelle organization	27543	4783	0.0173204	195	153	5	0.0326797	0.025641
																																	0.0480594	481	116	6	0.0517241	0.012474	GO:1903829	GO:BP	positive regulation of protein localization	27543	26852	0.0173757	22	6	1	0.166667	0.0454545
																																	0.048217	5	91	1	0.010989	0.2	GO:0120183	GO:BP	positive regulation of focal adhesion disassembly	27543	22860	0.0173757	99	188	4	0.0212766	0.040404
																																	0.048217	91	5	1	0.2	0.010989	GO:0031638	GO:BP	zymogen activation	27543	8402	0.0173757	2	66	1	0.0151515	0.5
																																	0.048217	8	57	1	0.0175439	0.125	GO:0034139	GO:BP	regulation of toll-like receptor 3 signaling pathway	27543	9707	0.0173757	173	54	3	0.0555556	0.017341
																																	0.048217	1113	51	6	0.117647	0.00539084	GO:0048609	GO:BP	multicellular organismal reproductive process	27543	14911	0.0173757	61	153	3	0.0196078	0.0491803
																																	0.048217	5	91	1	0.010989	0.2	GO:0120182	GO:BP	regulation of focal adhesion disassembly	27543	22859	0.0173934	52	180	3	0.0166667	0.0576923
																																	0.0483593	9	51	1	0.0196078	0.111111	GO:0062042	GO:BP	regulation of cardiac epithelial to mesenchymal transition	27543	18521	0.0174025	19	151	2	0.013245	0.105263
																																	0.0483593	9	51	1	0.0196078	0.111111	GO:0060982	GO:BP	coronary artery morphogenesis	27543	17733	0.0174331	7	19	1	0.0526316	0.142857
																																	0.0483593	54	100	2	0.02	0.037037	GO:0010596	GO:BP	negative regulation of endothelial cell migration	27543	4743	0.0174331	7	19	1	0.0526316	0.142857
																																	0.0483593	100	54	2	0.037037	0.02	GO:0033555	GO:BP	multicellular organismal response to stress	27543	9519	0.0175688	150	200	5	0.025	0.0333333
																																	0.0483624	229	2	1	0.5	0.00436681	GO:0098657	GO:BP	import into cell	27543	22010	0.017621	24	120	2	0.0166667	0.0833333
																																	0.0484124	92	5	1	0.2	0.0108696	GO:0045685	GO:BP	regulation of glial cell differentiation	27543	13414	0.0176355	64	147	3	0.0204082	0.046875
																																	0.0484832	38	143	2	0.013986	0.0526316	GO:0032232	GO:BP	negative regulation of actin filament bundle assembly	27543	8606	0.0176355	5	27	1	0.037037	0.2
																																	0.0484832	77	6	1	0.166667	0.012987	GO:0042775	GO:BP	mitochondrial ATP synthesis coupled electron transport	27543	11946	0.0176675	299	63	4	0.0634921	0.0133779
																																	0.0484832	116	127	3	0.023622	0.0258621	GO:0010927	GO:BP	cellular component assembly involved in morphogenesis	27543	5048	0.0177126	914	11	3	0.272727	0.00328228
																																	0.0487666	93	5	1	0.2	0.0107527	GO:0002028	GO:BP	regulation of sodium ion transport	27543	747	0.01785	285	200	7	0.035	0.0245614
																																	0.0489058	101	54	2	0.037037	0.019802	GO:0003300	GO:BP	cardiac muscle hypertrophy	27543	1869	0.0178627	215	200	6	0.03	0.027907
																																	0.0490369	3	156	1	0.00641026	0.333333	GO:0060266	GO:BP	negative regulation of respiratory burst involved in inflammatory response	27543	17043	0.0179523	2111	208	27	0.129808	0.0127901
																																	0.0490369	1608	140	15	0.107143	0.00932836	GO:0048585	GO:BP	negative regulation of response to stimulus	27543	14897	0.0180271	15	197	2	0.0101523	0.133333
																																	0.0494959	1077	135	11	0.0814815	0.0102136	GO:0051270	GO:BP	regulation of cellular component movement	27543	15719	0.0181756	20	7	1	0.142857	0.05
																																	0.0495098	5	95	1	0.0105263	0.2	GO:2000583	GO:BP	regulation of platelet-derived growth factor receptor-alpha signaling pathway	27543	29796	0.0181905	422	136	7	0.0514706	0.0165877
																																	0.0495098	19	25	1	0.04	0.0526316	GO:0048753	GO:BP	pigment granule organization	27543	15049	0.0182494	93	204	4	0.0196078	0.0430108
																																	0.0495098	5	95	1	0.0105263	0.2	GO:0060916	GO:BP	mesenchymal cell proliferation involved in lung development	27543	17668	0.0182494	109	27	2	0.0740741	0.0183486
																																	0.0495239	102	54	2	0.037037	0.0196078	GO:0014909	GO:BP	smooth muscle cell migration	27543	5331	0.0182613	148	20	2	0.1	0.0135135
																																	0.0496974	164	165	4	0.0242424	0.0243902	GO:0051236	GO:BP	establishment of RNA localization	27543	15694	0.0182679	570	54	5	0.0925926	0.00877193
																																	0.0498552	12	40	1	0.025	0.0833333	GO:0055015	GO:BP	ventricular cardiac muscle cell development	27543	16743	0.0182852	12531	171	95	0.555556	0.0075812
																																	0.0498842	38	146	2	0.0136986	0.0526316	GO:0034314	GO:BP	Arp2/3 complex-mediated actin nucleation	27543	9841	0.0183139	362	200	8	0.04	0.0220994
																																	0.049887	4646	171	40	0.233918	0.00860956	GO:0030154	GO:BP	cell differentiation	27543	7716	0.0184109	72	41	2	0.0487805	0.0277778
																																	0.049887	82	183	3	0.0163934	0.0365854	GO:0045824	GO:BP	negative regulation of innate immune response	27543	13540	0.0184881	150	127	4	0.0314961	0.0266667
																																	0.049887	122	123	3	0.0243902	0.0245902	GO:0002286	GO:BP	T cell activation involved in immune response	27543	941	0.0184881	882	139	11	0.0791367	0.0124717
																																	0.049887	9	54	1	0.0185185	0.111111	GO:0071374	GO:BP	cellular response to parathyroid hormone stimulus	27543	19403	0.0184944	38	78	2	0.025641	0.0526316
																																	0.049887	11	44	1	0.0227273	0.0909091	GO:0044848	GO:BP	biological phase	27543	13033	0.0185902	17	177	2	0.0112994	0.117647
																																	0.049887	521	140	7	0.05	0.0134357	GO:0044089	GO:BP	positive regulation of cellular component biogenesis	27543	12630	0.0186972	464	157	8	0.0509554	0.0172414
																																	0.049887	18	27	1	0.037037	0.0555556	GO:1904754	GO:BP	positive regulation of vascular associated smooth muscle cell migration	27543	27696	0.018723	96	200	4	0.02	0.0416667
																																	0.049887	9	54	1	0.0185185	0.111111	GO:0071864	GO:BP	positive regulation of cell proliferation in bone marrow	27543	19767	0.018723	226	193	6	0.0310881	0.0265487
																																	0.049887	240	2	1	0.5	0.00416667	GO:0099003	GO:BP	vesicle-mediated transport in synapse	27543	22212	0.018723	7	21	1	0.047619	0.142857
																																	0.049887	360	157	6	0.0382166	0.0166667	GO:0010639	GO:BP	negative regulation of organelle organization	27543	4784	0.018723	37	81	2	0.0246914	0.0540541
																																	0.049887	9	54	1	0.0185185	0.111111	GO:0010692	GO:BP	regulation of alkaline phosphatase activity	27543	4835	0.018723	88	34	2	0.0588235	0.0227273
																																	0.049887	18	27	1	0.037037	0.0555556	GO:0045986	GO:BP	negative regulation of smooth muscle contraction	27543	13692	0.018723	21	7	1	0.142857	0.047619
																																	0.049887	9	54	1	0.0185185	0.111111	GO:0060297	GO:BP	regulation of sarcomere organization	27543	17073	0.018723	25	120	2	0.0166667	0.08
																																	2.83098e-73	111	186	48	0.258065	0.432432	GO:0022626	GO:CC	cytosolic ribosome	27317	1014	0.018723	151	127	4	0.0314961	0.0264901
																																	9.73952e-61	200	186	49	0.263441	0.245	GO:0044391	GO:CC	ribosomal subunit	27317	2330	0.018723	163	188	5	0.0265957	0.0306748
																																	1.96095e-48	419	186	52	0.27957	0.124105	GO:0005840	GO:CC	ribosome	27317	479	0.018723	103	186	4	0.0215054	0.038835
																																	8.9799e-39	63	180	26	0.144444	0.412698	GO:0022625	GO:CC	cytosolic large ribosomal subunit	27317	1013	0.0187581	96	101	3	0.029703	0.03125
																																	3.36606e-34	46	186	22	0.11828	0.478261	GO:0022627	GO:CC	cytosolic small ribosomal subunit	27317	1015	0.0188129	37	4	1	0.25	0.027027
																																	1.24677e-31	125	180	27	0.15	0.216	GO:0015934	GO:CC	large ribosomal subunit	27317	838	0.0188716	701	200	12	0.06	0.0171184
																																	3.49969e-31	4082	191	99	0.518325	0.0242528	GO:0005829	GO:CC	cytosol	27317	469	0.0188798	138	22	2	0.0909091	0.0144928
																																	5.93612e-28	80	186	22	0.11828	0.275	GO:0015935	GO:CC	small ribosomal subunit	27317	839	0.0189612	57	53	2	0.0377358	0.0350877
																																	5.35417e-25	34	179	16	0.0893855	0.470588	GO:0042788	GO:CC	polysomal ribosome	27317	2084	0.0189692	30	5	1	0.2	0.0333333
																																	2.62434e-22	72	179	18	0.100559	0.25	GO:0005844	GO:CC	polysome	27317	480	0.0189692	6	25	1	0.04	0.166667
																																	4.96488e-20	2040	186	58	0.311828	0.0284314	GO:1990904	GO:CC	ribonucleoprotein complex	27317	4452	0.0189692	60	163	3	0.0184049	0.05
																																	6.60427e-18	6374	191	102	0.534031	0.0160025	GO:0043228	GO:CC	non-membrane-bounded organelle	27317	2125	0.0189692	3	50	1	0.02	0.333333
																																	6.60427e-18	6373	191	102	0.534031	0.016005	GO:0043232	GO:CC	intracellular non-membrane-bounded organelle	27317	2129	0.0190504	22	139	2	0.0143885	0.0909091
																																	1.92649e-17	6977	180	102	0.566667	0.0146195	GO:0032991	GO:CC	protein-containing complex	27317	1568	0.0190808	8	19	1	0.0526316	0.125
																																	1.19809e-15	11416	191	137	0.717277	0.0120007	GO:0005737	GO:CC	cytoplasm	27317	384	0.0190808	18	172	2	0.0116279	0.111111
																																	1.82614e-14	2117	186	51	0.274194	0.0240907	GO:0030054	GO:CC	cell junction	27317	1025	0.0190808	1	153	1	0.00653595	1
																																	3.59569e-13	1499	186	41	0.22043	0.0273516	GO:0045202	GO:CC	synapse	27317	2443	0.0190808	51	3	1	0.333333	0.0196078
																																	2.79769e-11	15751	191	156	0.816754	0.00990413	GO:0043229	GO:CC	intracellular organelle	27317	2126	0.0190808	2	76	1	0.0131579	0.5
																																	2.79769e-11	17357	191	165	0.863874	0.00950625	GO:0005622	GO:CC	intracellular anatomical structure	27317	283	0.0190808	114	170	4	0.0235294	0.0350877
																																	2.45525e-10	16079	191	156	0.816754	0.0097021	GO:0043226	GO:CC	organelle	27317	2123	0.0190808	1	153	1	0.00653595	1
																																	4.1513e-08	400	184	17	0.0923913	0.0425	GO:0014069	GO:CC	postsynaptic density	27317	823	0.0190808	1	153	1	0.00653595	1
																																	5.14002e-08	407	184	17	0.0923913	0.041769	GO:0032279	GO:CC	asymmetric synapse	27317	1507	0.0190808	1	153	1	0.00653595	1
																																	1.23595e-07	433	184	17	0.0923913	0.039261	GO:0098984	GO:CC	neuron to neuron synapse	27317	3700	0.0190808	1	153	1	0.00653595	1
																																	1.35695e-07	437	184	17	0.0923913	0.0389016	GO:0099572	GO:CC	postsynaptic specialization	27317	3787	0.0190808	51	3	1	0.333333	0.0196078
																																	2.2603e-07	3844	191	57	0.298429	0.0148283	GO:0005654	GO:CC	nucleoplasm	27317	311	0.0190808	1	153	1	0.00653595	1
																																	2.2864e-06	5823	187	71	0.379679	0.012193	GO:0031981	GO:CC	nuclear lumen	27317	1450	0.0190808	487	151	8	0.0529801	0.0164271
																																	3.09108e-06	106	14	4	0.285714	0.0377358	GO:0005791	GO:CC	rough endoplasmic reticulum	27317	434	0.0190808	1	153	1	0.00653595	1
																																	3.09108e-06	753	184	20	0.108696	0.0265604	GO:0098794	GO:CC	postsynapse	27317	3622	0.0190808	185	105	4	0.0380952	0.0216216
																																	3.13018e-06	6351	191	76	0.397906	0.0119666	GO:0031974	GO:CC	membrane-enclosed lumen	27317	1444	0.0190808	183	106	4	0.0377358	0.0218579
																																	3.13018e-06	6350	191	76	0.397906	0.0119685	GO:0070013	GO:CC	intracellular organelle lumen	27317	2716	0.0190808	8	19	1	0.0526316	0.125
																																	3.13018e-06	6351	191	76	0.397906	0.0119666	GO:0043233	GO:CC	organelle lumen	27317	2130	0.0190808	540	58	5	0.0862069	0.00925926
																																	8.74755e-06	456	163	14	0.0858896	0.0307018	GO:0016607	GO:CC	nuclear speck	27317	901	0.0190808	114	170	4	0.0235294	0.0350877
																																	1.06379e-05	6	7	2	0.285714	0.333333	GO:0098556	GO:CC	cytoplasmic side of rough endoplasmic reticulum membrane	27317	3551	0.0191298	13120	172	99	0.575581	0.00754573
																																	5.37972e-05	915	185	20	0.108108	0.0218579	GO:0016604	GO:CC	nuclear body	27317	898	0.0191987	31	5	1	0.2	0.0322581
																																	6.07897e-05	14	7	2	0.285714	0.142857	GO:0098554	GO:CC	cytoplasmic side of endoplasmic reticulum membrane	27317	3549	0.0191987	55	180	3	0.0166667	0.0545455
																																	8.76937e-05	240	190	10	0.0526316	0.0416667	GO:0036464	GO:CC	cytoplasmic ribonucleoprotein granule	27317	1959	0.0191987	31	5	1	0.2	0.0322581
																																	0.000154769	257	190	10	0.0526316	0.0389105	GO:0035770	GO:CC	ribonucleoprotein granule	27317	1874	0.0192275	4039	183	40	0.218579	0.00990344
																																	0.000232179	28	7	2	0.285714	0.0714286	GO:0030867	GO:CC	rough endoplasmic reticulum membrane	27317	1150	0.0192903	2	78	1	0.0128205	0.5
																																	0.000237597	10135	191	99	0.518325	0.00976813	GO:0005634	GO:CC	nucleus	27317	294	0.0192903	4	39	1	0.025641	0.25
																																	0.000548556	209	86	6	0.0697674	0.0287081	GO:0043209	GO:CC	myelin sheath	27317	2117	0.0194065	511	208	10	0.0480769	0.0195695
																																	0.00143935	334	157	9	0.0573248	0.0269461	GO:0005938	GO:CC	cell cortex	27317	560	0.0194065	271	37	3	0.0810811	0.0110701
																																	0.00143935	14421	191	126	0.659686	0.00873726	GO:0043231	GO:CC	intracellular membrane-bounded organelle	27317	2128	0.0194065	355	165	7	0.0424242	0.0197183
																																	0.00155735	146	51	4	0.0784314	0.0273973	GO:0070160	GO:CC	tight junction	27317	2760	0.0194065	16	197	2	0.0101523	0.125
																																	0.00216131	160	51	4	0.0784314	0.025	GO:0043296	GO:CC	apical junction complex	27317	2149	0.0194065	142	22	2	0.0909091	0.0140845
																																	0.00373801	28	29	2	0.0689655	0.0714286	GO:0044305	GO:CC	calyx of Held	27317	2310	0.0194065	26	120	2	0.0166667	0.0769231
																																	0.00406213	1341	190	21	0.110526	0.01566	GO:0099080	GO:CC	supramolecular complex	27317	3746	0.0194301	98	200	4	0.02	0.0408163
																																	0.00453568	7	2	1	0.5	0.142857	GO:0097433	GO:CC	dense body	27317	3346	0.0195064	1082	200	16	0.08	0.0147874
																																	0.00470632	115	157	5	0.0318471	0.0434783	GO:0030863	GO:CC	cortical cytoskeleton	27317	1148	0.0195452	1	159	1	0.00628931	1
																																	0.00632131	1	22	1	0.0454545	1	GO:0033291	GO:CC	eukaryotic 80S initiation complex	27317	1647	0.0195525	130	151	4	0.0264901	0.0307692
																																	0.00632131	792	7	3	0.428571	0.00378788	GO:0098552	GO:CC	side of membrane	27317	3547	0.0195525	435	170	8	0.0470588	0.0183908
																																	0.00632131	14886	191	126	0.659686	0.00846433	GO:0043227	GO:CC	membrane-bounded organelle	27317	2124	0.0195573	8	20	1	0.05	0.125
																																	0.00632131	11	2	1	0.5	0.0909091	GO:0098871	GO:CC	postsynaptic actin cytoskeleton	27317	3660	0.0195573	8	20	1	0.05	0.125
																																	0.00632131	1	22	1	0.0454545	1	GO:0070992	GO:CC	translation initiation complex	27317	2916	0.019664	23	7	1	0.142857	0.0434783
																																	0.00781199	194	7	2	0.285714	0.0103093	GO:0098562	GO:CC	cytoplasmic side of membrane	27317	3557	0.0196906	37	85	2	0.0235294	0.0540541
																																	0.00781199	12	111	2	0.018018	0.166667	GO:0071004	GO:CC	U2-type prespliceosome	27317	2921	0.0197093	54	3	1	0.333333	0.0185185
																																	0.00781199	12	111	2	0.018018	0.166667	GO:0071010	GO:CC	prespliceosome	27317	2927	0.0197093	2	81	1	0.0123457	0.5
																																	0.00787886	669	48	6	0.125	0.00896861	GO:0000785	GO:CC	chromatin	27317	106	0.0197093	54	3	1	0.333333	0.0185185
																																	0.00809787	1578	174	21	0.12069	0.013308	GO:0043005	GO:CC	neuron projection	27317	2090	0.0197093	6	27	1	0.037037	0.166667
																																	0.00825732	16	2	1	0.5	0.0625	GO:0099571	GO:CC	postsynaptic cytoskeleton	27317	3786	0.0197093	6	27	1	0.037037	0.166667
																																	0.00829245	41	34	2	0.0588235	0.0487805	GO:0031672	GO:CC	A band	27317	1408	0.0197427	16	200	2	0.01	0.125
																																	0.00844035	1563	165	20	0.121212	0.0127959	GO:1902494	GO:CC	catalytic complex	27317	4012	0.0197497	4050	183	40	0.218579	0.00987654
																																	0.0101454	671	51	6	0.117647	0.00894188	GO:0070161	GO:CC	anchoring junction	27317	2761	0.0198685	886	4	2	0.5	0.00225734
																																	0.0104128	1830	14	5	0.357143	0.00273224	GO:0005783	GO:CC	endoplasmic reticulum	27317	426	0.0198685	131	151	4	0.0264901	0.0305344
																																	0.0104128	87	158	4	0.0253165	0.045977	GO:0000123	GO:CC	histone acetyltransferase complex	27317	10	0.0198826	110	180	4	0.0222222	0.0363636
																																	0.0104128	188	34	3	0.0882353	0.0159574	GO:0005925	GO:CC	focal adhesion	27317	549	0.0198858	1	164	1	0.00609756	1
																																	0.0104128	9	5	1	0.2	0.111111	GO:0031232	GO:CC	extrinsic component of external side of plasma membrane	27317	1243	0.0199487	60	53	2	0.0377358	0.0333333
																																	0.0105517	85	163	4	0.0245399	0.0470588	GO:0010494	GO:CC	cytoplasmic stress granule	27317	814	0.0199487	91	35	2	0.0571429	0.021978
																																	0.0111482	525	116	8	0.0689655	0.0152381	GO:0005911	GO:CC	cell-cell junction	27317	536	0.0199487	29	110	2	0.0181818	0.0689655
																																	0.0111482	26	2	1	0.5	0.0384615	GO:0043189	GO:CC	H4/H2A histone acetyltransferase complex	27317	2107	0.0199947	480	7	2	0.285714	0.00416667
																																	0.0111482	26	2	1	0.5	0.0384615	GO:0035267	GO:CC	NuA4 histone acetyltransferase complex	27317	1836	0.0200311	65	156	3	0.0192308	0.0461538
																																	0.0111482	198	34	3	0.0882353	0.0151515	GO:0030055	GO:CC	cell-substrate junction	27317	1026	0.0201208	107	186	4	0.0215054	0.0373832
																																	0.0116123	853	165	13	0.0787879	0.0152403	GO:1990234	GO:CC	transferase complex	27317	4218	0.0201924	51	200	3	0.015	0.0588235
																																	0.0116123	135	51	3	0.0588235	0.0222222	GO:0005923	GO:CC	bicellular tight junction	27317	547	0.0202973	349	170	7	0.0411765	0.0200573
																																	0.0116123	1323	147	16	0.108844	0.0120937	GO:0005694	GO:CC	chromosome	27317	347	0.0202973	13	13	1	0.0769231	0.0769231
																																	0.0116123	44	157	3	0.0191083	0.0681818	GO:0001772	GO:CC	immunological synapse	27317	189	0.0203525	17	10	1	0.1	0.0588235
																																	0.0131107	2	34	1	0.0294118	0.5	GO:0031673	GO:CC	H zone	27317	1409	0.0203525	38	85	2	0.0235294	0.0526316
																																	0.0131107	98	158	4	0.0253165	0.0408163	GO:0031248	GO:CC	protein acetyltransferase complex	27317	1256	0.0203525	5	34	1	0.0294118	0.2
																																	0.0131107	98	158	4	0.0253165	0.0408163	GO:1902493	GO:CC	acetyltransferase complex	27317	4011	0.0203525	34	5	1	0.2	0.0294118
																																	0.0131107	499	157	9	0.0573248	0.0180361	GO:0015629	GO:CC	actin cytoskeleton	27317	836	0.0203531	1	170	1	0.00588235	1
																																	0.0131107	34	2	1	0.5	0.0294118	GO:0002102	GO:CC	podosome	27317	201	0.0203531	1	170	1	0.00588235	1
																																	0.0131107	18	114	2	0.0175439	0.111111	GO:0032039	GO:CC	integrator complex	27317	1461	0.0203531	1	170	1	0.00588235	1
																																	0.013856	22745	191	173	0.905759	0.00760607	GO:0110165	GO:CC	cellular anatomical entity	27317	3854	0.0203722	61	53	2	0.0377358	0.0327869
																																	0.0143769	2321	146	23	0.157534	0.00990952	GO:0005856	GO:CC	cytoskeleton	27317	491	0.0204421	229	139	5	0.0359712	0.0218341
																																	0.0144931	40	2	1	0.5	0.025	GO:1902562	GO:CC	H4 histone acetyltransferase complex	27317	4027	0.0204421	67	153	3	0.0196078	0.0447761
																																	0.0157532	19	122	2	0.0163934	0.105263	GO:0032045	GO:CC	guanyl-nucleotide exchange factor complex	27317	1464	0.0204687	489	7	2	0.285714	0.00408998
																																	0.0169848	2	48	1	0.0208333	0.5	GO:0099115	GO:CC	chromosome, subtelomeric region	27317	3752	0.0205496	17	194	2	0.0103093	0.117647
																																	0.0174798	20	5	1	0.2	0.05	GO:0031091	GO:CC	platelet alpha granule	27317	1216	0.0205496	133	151	4	0.0264901	0.0300752
																																	0.0202949	149	60	3	0.05	0.0201342	GO:0098800	GO:CC	inner mitochondrial membrane protein complex	27317	3627	0.0206116	626	200	11	0.055	0.0175719
																																	0.0202949	57	157	3	0.0191083	0.0526316	GO:0032420	GO:CC	stereocilium	27317	1523	0.0206487	29	6	1	0.166667	0.0344828
																																	0.0216432	335	126	6	0.047619	0.0179104	GO:0019898	GO:CC	extrinsic component of membrane	27317	983	0.0207039	35	5	1	0.2	0.0285714
																																	0.0231487	106	89	3	0.0337079	0.0283019	GO:1902554	GO:CC	serine/threonine protein kinase complex	27317	4023	0.0207039	35	5	1	0.2	0.0285714
																																	0.0246755	122	157	4	0.0254777	0.0327869	GO:0005884	GO:CC	actin filament	27317	512	0.0207039	7	25	1	0.04	0.142857
																																	0.0251086	781	157	11	0.0700637	0.0140845	GO:0030424	GO:CC	axon	27317	1098	0.0207039	25	7	1	0.142857	0.04
																																	0.025977	82	2	1	0.5	0.0121951	GO:0097517	GO:CC	contractile actin filament bundle	27317	3387	0.0208018	8	22	1	0.0454545	0.125
																																	0.025977	82	2	1	0.5	0.0121951	GO:0001725	GO:CC	stress fiber	27317	183	0.0208121	62	53	2	0.0377358	0.0322581
																																	0.025977	71	44	2	0.0454545	0.028169	GO:0000118	GO:CC	histone deacetylase complex	27317	8	0.0208266	23	144	2	0.0138889	0.0869565
																																	0.0269613	2	86	1	0.0116279	0.5	GO:0031906	GO:CC	late endosome lumen	27317	1423	0.0209874	17	197	2	0.0101523	0.117647
																																	0.0273965	21	159	2	0.0125786	0.0952381	GO:0005753	GO:CC	mitochondrial proton-transporting ATP synthase complex	27317	397	0.0209874	391	27	3	0.111111	0.00767263
																																	0.0273965	66	157	3	0.0191083	0.0454545	GO:0032421	GO:CC	stereocilium bundle	27317	1524	0.020999	109	186	4	0.0215054	0.0366972
																																	0.0273965	91	2	1	0.5	0.010989	GO:0042641	GO:CC	actomyosin	27317	2057	0.021081	304	106	5	0.0471698	0.0164474
																																	0.0273965	91	2	1	0.5	0.010989	GO:0032432	GO:CC	actin filament bundle	27317	1526	0.0212728	976	34	5	0.147059	0.00512295
																																	0.0293837	22	159	2	0.0125786	0.0909091	GO:0045259	GO:CC	proton-transporting ATP synthase complex	27317	2463	0.0213167	1	181	1	0.00552486	1
																																	0.0295796	122	89	3	0.0337079	0.0245902	GO:1902911	GO:CC	protein kinase complex	27317	4049	0.021343	26	7	1	0.142857	0.0384615
																																	0.0295796	2	102	1	0.00980392	0.5	GO:0120043	GO:CC	stereocilium shaft	27317	3861	0.021343	26	7	1	0.142857	0.0384615
																																	0.0295796	6	34	1	0.0294118	0.166667	GO:0045098	GO:CC	type III intermediate filament	27317	2426	0.0213442	135	151	4	0.0264901	0.0296296
																																	0.0299351	2	108	1	0.00925926	0.5	GO:1990917	GO:CC	ooplasm	27317	4460	0.0213657	170	120	4	0.0333333	0.0235294
																																	0.0299351	75	148	3	0.0202703	0.04	GO:0035097	GO:CC	histone methyltransferase complex	27317	1826	0.0216469	37	5	1	0.2	0.027027
																																	0.0299351	105	2	1	0.5	0.00952381	GO:0098685	GO:CC	Schaffer collateral - CA1 synapse	27317	3606	0.0216685	2619	19	6	0.315789	0.00229095
																																	0.0299351	2	108	1	0.00925926	0.5	GO:1990565	GO:CC	HSP90-CDC37 chaperone complex	27317	4333	0.02167	1	185	1	0.00540541	1
																																	0.0299351	769	190	12	0.0631579	0.0156047	GO:0099513	GO:CC	polymeric cytoskeletal fiber	27317	3778	0.0217212	945	4	2	0.5	0.0021164
																																	0.0299818	34	108	2	0.0185185	0.0588235	GO:0008180	GO:CC	COP9 signalosome	27317	605	0.0217865	17	11	1	0.0909091	0.0588235
																																	0.0303942	2	114	1	0.00877193	0.5	GO:0090694	GO:CC	Scc2-Scc4 cohesin loading complex	27317	3218	0.0217865	137	150	4	0.0266667	0.0291971
																																	0.0303942	2	114	1	0.00877193	0.5	GO:0032116	GO:CC	SMC loading complex	27317	1469	0.0217865	1	187	1	0.00534759	1
																																	0.0303942	2533	146	23	0.157534	0.00908014	GO:0042995	GO:CC	cell projection	27317	2089	0.0217865	1	187	1	0.00534759	1
																																	0.0308649	782	122	9	0.0737705	0.011509	GO:0140535	GO:CC	intracellular protein-containing complex	27317	3964	0.0217865	57	186	3	0.016129	0.0526316
																																	0.031844	215	54	3	0.0555556	0.0139535	GO:0030017	GO:CC	sarcomere	27317	1022	0.0217865	97	35	2	0.0571429	0.0206186
																																	0.032789	5	51	1	0.0196078	0.2	GO:0070021	GO:CC	transforming growth factor beta ligand-receptor complex	27317	2722	0.0218692	7	27	1	0.037037	0.142857
																																	0.032789	1335	141	14	0.0992908	0.0104869	GO:0015630	GO:CC	microtubule cytoskeleton	27317	837	0.0218692	7	27	1	0.037037	0.142857
																																	0.0336087	406	56	4	0.0714286	0.00985222	GO:0045121	GO:CC	membrane raft	27317	2433	0.0218692	3	63	1	0.015873	0.333333
																																	0.033609	407	56	4	0.0714286	0.00982801	GO:0098857	GO:CC	membrane microdomain	27317	3654	0.0218692	7	27	1	0.037037	0.142857
																																	0.0336474	2	134	1	0.00746269	0.5	GO:0031213	GO:CC	RSF complex	27317	1234	0.0218692	63	3	1	0.333333	0.015873
																																	0.0336888	3	91	1	0.010989	0.333333	GO:1990578	GO:CC	perinuclear endoplasmic reticulum membrane	27317	4339	0.0218692	3	63	1	0.015873	0.333333
																																	0.0336888	8	34	1	0.0294118	0.125	GO:0030056	GO:CC	hemidesmosome	27317	1027	0.0218773	307	150	6	0.04	0.019544
																																	0.0342997	140	2	1	0.5	0.00714286	GO:0000786	GO:CC	nucleosome	27317	107	0.0218773	514	7	2	0.285714	0.00389105
																																	0.034595	49	6	1	0.166667	0.0204082	GO:0030964	GO:CC	NADH dehydrogenase complex	27317	1183	0.0218997	303	200	7	0.035	0.0231023
																																	0.034595	4164	10	5	0.5	0.00120077	GO:0012505	GO:CC	endomembrane system	27317	816	0.0221223	163	127	4	0.0314961	0.0245399
																																	0.034595	1007	116	10	0.0862069	0.00993049	GO:0099512	GO:CC	supramolecular fiber	27317	3777	0.0221223	292	208	7	0.0336538	0.0239726
																																	0.034595	49	6	1	0.166667	0.0204082	GO:0005747	GO:CC	mitochondrial respiratory chain complex I	27317	393	0.0221223	6	32	1	0.03125	0.166667
																																	0.034595	49	6	1	0.166667	0.0204082	GO:0045271	GO:CC	respiratory chain complex I	27317	2475	0.0221463	232	199	6	0.0301508	0.0258621
																																	0.0350157	3	100	1	0.01	0.333333	GO:0035868	GO:CC	alphav-beta3 integrin-HMGB1 complex	27317	1889	0.0222016	65	53	2	0.0377358	0.0307692
																																	0.0358644	1015	116	10	0.0862069	0.00985222	GO:0099081	GO:CC	supramolecular polymer	27317	3747	0.0222653	274	76	4	0.0526316	0.0145985
																																	0.0361222	157	2	1	0.5	0.00636943	GO:0005912	GO:CC	adherens junction	27317	537	0.0222756	196	106	4	0.0377358	0.0204082
																																	0.0361365	237	54	3	0.0555556	0.0126582	GO:0030016	GO:CC	myofibril	27317	1021	0.0222782	48	72	2	0.0277778	0.0416667
																																	0.0372438	34	135	2	0.0148148	0.0588235	GO:1990752	GO:CC	microtubule end	27317	4412	0.0222892	15	13	1	0.0769231	0.0666667
																																	0.0372438	219	111	4	0.036036	0.0182648	GO:0005681	GO:CC	spliceosomal complex	27317	334	0.0222892	65	3	1	0.333333	0.0153846
																																	0.0372438	2	165	1	0.00606061	0.5	GO:1990723	GO:CC	cytoplasmic periphery of the nuclear pore complex	27317	4401	0.0222892	65	3	1	0.333333	0.0153846
																																	0.0372438	83	157	3	0.0191083	0.0361446	GO:0030864	GO:CC	cortical actin cytoskeleton	27317	1149	0.0222892	388	54	4	0.0740741	0.0103093
																																	0.0372438	267	91	4	0.043956	0.0149813	GO:0061695	GO:CC	transferase complex, transferring phosphorus-containing groups	27317	2634	0.0222892	39	5	1	0.2	0.025641
																																	0.0375125	4	86	1	0.0116279	0.25	GO:0097452	GO:CC	GAIT complex	27317	3358	0.022304	542	39	4	0.102564	0.00738007
																																	0.0377367	93	143	3	0.020979	0.0322581	GO:0031594	GO:CC	neuromuscular junction	27317	1383	0.0223888	1	196	1	0.00510204	1
																																	0.0377367	444	190	8	0.0421053	0.018018	GO:0005874	GO:CC	microtubule	27317	504	0.0223888	2069	157	21	0.133758	0.0101498
																																	0.0377367	247	54	3	0.0555556	0.0121457	GO:0043292	GO:CC	contractile fiber	27317	2146	0.0223888	40	87	2	0.0229885	0.05
																																	0.0377367	179	2	1	0.5	0.00558659	GO:0043679	GO:CC	axon terminus	27317	2205	0.0224192	232	200	6	0.03	0.0258621
																																	0.0377367	7	51	1	0.0196078	0.142857	GO:0048179	GO:CC	activin receptor complex	27317	2522	0.0224192	232	200	6	0.03	0.0258621
																																	0.0396446	245	157	5	0.0318471	0.0204082	GO:0098858	GO:CC	actin-based cell projection	27317	3655	0.0224286	204	53	3	0.0566038	0.0147059
																																	0.0409231	91	152	3	0.0197368	0.032967	GO:0000932	GO:CC	P-body	27317	141	0.0224346	1	197	1	0.00507614	1
																																	0.0410818	199	2	1	0.5	0.00502513	GO:0044306	GO:CC	neuron projection terminus	27317	2311	0.0224454	147	142	4	0.028169	0.0272109
																																	0.0418256	204	2	1	0.5	0.00490196	GO:0044815	GO:CC	DNA packaging complex	27317	2413	0.0224454	18	11	1	0.0909091	0.0555556
																																	0.0419506	206	2	1	0.5	0.00485437	GO:0030027	GO:CC	lamellipodium	27317	1024	0.0225247	100	108	3	0.0277778	0.03
																																	0.0433278	3	143	1	0.00699301	0.333333	GO:1990761	GO:CC	growth cone lamellipodium	27317	4414	0.0225491	8	25	1	0.04	0.125
																																	0.0433509	451	157	7	0.044586	0.0155211	GO:0031252	GO:CC	cell leading edge	27317	1259	0.0225491	255	14	2	0.142857	0.00784314
																																	0.0446914	89	60	2	0.0333333	0.0224719	GO:0098803	GO:CC	respiratory chain complex	27317	3629	0.0225491	50	4	1	0.25	0.02
																																	0.0446914	89	60	2	0.0333333	0.0224719	GO:0005746	GO:CC	mitochondrial respirasome	27317	392	0.0225491	2	100	1	0.01	0.5
																																	0.0476502	242	2	1	0.5	0.00413223	GO:0032993	GO:CC	protein-DNA complex	27317	1570	0.0225491	2	100	1	0.01	0.5
																																	0.0478014	5	98	1	0.0102041	0.2	GO:0000923	GO:CC	equatorial microtubule organizing center	27317	138	0.0225491	2	100	1	0.01	0.5
																																	0.048032	3	165	1	0.00606061	0.333333	GO:0044614	GO:CC	nuclear pore cytoplasmic filaments	27317	2387	0.0225491	50	4	1	0.25	0.02
																																	2.11595e-50	351	186	52	0.27957	0.148148	GO:0003735	GO:MF	structural constituent of ribosome	25412	451	0.0225491	103	105	3	0.0285714	0.0291262
																																	1.03384e-38	790	190	58	0.305263	0.0734177	GO:0005198	GO:MF	structural molecule activity	25412	1694	0.0229506	41	5	1	0.2	0.0243902
																																	1.93901e-11	70	184	12	0.0652174	0.171429	GO:0019843	GO:MF	rRNA binding	25412	4590	0.0229506	68	3	1	0.333333	0.0147059
																																	1.99124e-10	385	169	20	0.118343	0.0519481	GO:0003729	GO:MF	mRNA binding	25412	445	0.0229506	6	34	1	0.0294118	0.166667
																																	1.73786e-08	2340	188	47	0.25	0.0200855	GO:0003723	GO:MF	RNA binding	25412	440	0.0229506	5	41	1	0.0243902	0.2
																																	2.20733e-07	9	186	5	0.0268817	0.555556	GO:1990948	GO:MF	ubiquitin ligase inhibitor activity	25412	12296	0.0229506	24	149	2	0.0134228	0.0833333
																																	2.20733e-07	4721	191	70	0.366492	0.0148274	GO:0003676	GO:MF	nucleic acid binding	25412	401	0.0229506	1	204	1	0.00490196	1
																																	3.31728e-07	10	186	5	0.0268817	0.5	GO:0055105	GO:MF	ubiquitin-protein transferase inhibitor activity	25412	9564	0.0229506	5	41	1	0.0243902	0.2
																																	3.28003e-05	6837	191	83	0.434555	0.0121398	GO:1901363	GO:MF	heterocyclic compound binding	25412	11992	0.0229506	1	204	1	0.00490196	1
																																	3.28003e-05	23	186	5	0.0268817	0.217391	GO:0055106	GO:MF	ubiquitin-protein transferase regulator activity	25412	9565	0.0229741	18	200	2	0.01	0.111111
																																	4.72866e-05	6918	191	83	0.434555	0.0119977	GO:0097159	GO:MF	organic cyclic compound binding	25412	10278	0.0229741	259	14	2	0.142857	0.00772201
																																	9.13201e-05	2265	191	38	0.198953	0.016777	GO:0019899	GO:MF	enzyme binding	25412	4612	0.0230524	279	76	4	0.0526316	0.0143369
																																	0.000167692	19	148	4	0.027027	0.210526	GO:0042800	GO:MF	histone methyltransferase activity (H3-K4 specific)	25412	6677	0.0230573	83	43	2	0.0465116	0.0240964
																																	0.000196297	43	148	5	0.0337838	0.116279	GO:0018024	GO:MF	histone-lysine N-methyltransferase activity	25412	4018	0.0231353	4	52	1	0.0192308	0.25
																																	0.00025493	10481	191	109	0.570681	0.0103998	GO:0005515	GO:MF	protein binding	25412	1879	0.0231353	307	153	6	0.0392157	0.019544
																																	0.000270406	16232	191	150	0.78534	0.00924101	GO:0005488	GO:MF	binding	25412	1862	0.0231353	13	16	1	0.0625	0.0769231
																																	0.000346967	7	174	3	0.0172414	0.428571	GO:0070180	GO:MF	large ribosomal subunit rRNA binding	25412	9819	0.0231353	13	16	1	0.0625	0.0769231
																																	0.000609747	58	148	5	0.0337838	0.0862069	GO:0042054	GO:MF	histone methyltransferase activity	25412	6578	0.0231353	4	52	1	0.0192308	0.25
																																	0.000609747	58	148	5	0.0337838	0.0862069	GO:0016279	GO:MF	protein-lysine N-methyltransferase activity	25412	3474	0.0232503	2	105	1	0.00952381	0.5
																																	0.000609747	58	148	5	0.0337838	0.0862069	GO:0016278	GO:MF	lysine N-methyltransferase activity	25412	3473	0.0232503	125	170	4	0.0235294	0.032
																																	0.000680011	1522	169	25	0.147929	0.0164258	GO:0044877	GO:MF	protein-containing complex binding	25412	7118	0.0232503	2	105	1	0.00952381	0.5
																																	0.00172353	107	164	6	0.0365854	0.0560748	GO:0003730	GO:MF	mRNA 3'-UTR binding	25412	446	0.0232503	42	5	1	0.2	0.0238095
																																	0.00212536	814	116	13	0.112069	0.0159705	GO:0019904	GO:MF	protein domain specific binding	25412	4617	0.0232503	2	105	1	0.00952381	0.5
																																	0.0021944	260	140	8	0.0571429	0.0307692	GO:0008017	GO:MF	microtubule binding	25412	1928	0.0232503	2	105	1	0.00952381	0.5
																																	0.0021944	751	181	16	0.0883978	0.0213049	GO:0019901	GO:MF	protein kinase binding	25412	4614	0.0232503	679	70	6	0.0857143	0.00883652
																																	0.0023035	1206	165	20	0.121212	0.0165837	GO:0030234	GO:MF	enzyme regulator activity	25412	4767	0.0232503	2	105	1	0.00952381	0.5
																																	0.0023035	372	100	8	0.08	0.0215054	GO:0061629	GO:MF	RNA polymerase II-specific DNA-binding transcription factor binding	25412	9622	0.0233064	852	131	10	0.0763359	0.0117371
																																	0.00307687	127	161	6	0.0372671	0.0472441	GO:0042826	GO:MF	histone deacetylase binding	25412	6687	0.0234285	2	106	1	0.00943396	0.5
																																	0.00307687	1003	157	17	0.10828	0.0169492	GO:0008092	GO:MF	cytoskeletal protein binding	25412	1959	0.0234467	119	93	3	0.0322581	0.0252101
																																	0.00338848	91	148	5	0.0337838	0.0549451	GO:0008170	GO:MF	N-methyltransferase activity	25412	2013	0.023545	236	200	6	0.03	0.0254237
																																	0.00338848	468	134	10	0.0746269	0.0213675	GO:0003712	GO:MF	transcription coregulator activity	25412	430	0.0235813	247	136	5	0.0367647	0.0202429
																																	0.00338848	92	148	5	0.0337838	0.0543478	GO:0008276	GO:MF	protein methyltransferase activity	25412	2077	0.0236139	548	7	2	0.285714	0.00364964
																																	0.00338848	329	191	10	0.052356	0.0303951	GO:0044389	GO:MF	ubiquitin-like protein ligase binding	25412	7062	0.0236526	107	200	4	0.02	0.0373832
																																	0.00351258	370	140	9	0.0642857	0.0243243	GO:0015631	GO:MF	tubulin binding	25412	3353	0.0236915	121	177	4	0.0225989	0.0330579
																																	0.00367641	2	3	1	0.333333	0.5	GO:0004823	GO:MF	leucine-tRNA ligase activity	25412	1382	0.0236915	4	54	1	0.0185185	0.25
																																	0.0043909	5	140	2	0.0142857	0.4	GO:0097100	GO:MF	supercoiled DNA binding	25412	10271	0.0236915	4	54	1	0.0185185	0.25
																																	0.0043909	6	114	2	0.0175439	0.333333	GO:0070087	GO:MF	chromo shadow domain binding	25412	9810	0.0236915	27	8	1	0.125	0.037037
																																	0.00451507	8	1	1	1	0.125	GO:0070324	GO:MF	thyroid hormone binding	25412	9845	0.0236943	62	180	3	0.0166667	0.0483871
																																	0.00500639	841	181	16	0.0883978	0.019025	GO:0019900	GO:MF	kinase binding	25412	4613	0.0237133	63	58	2	0.0344828	0.031746
																																	0.00536122	5	2	1	0.5	0.2	GO:0098973	GO:MF	structural constituent of postsynaptic actin cytoskeleton	25412	10414	0.0238082	310	153	6	0.0392157	0.0193548
																																	0.00619828	10	83	2	0.0240964	0.2	GO:0046975	GO:MF	histone methyltransferase activity (H3-K36 specific)	25412	7354	0.0239564	20	11	1	0.0909091	0.05
																																	0.00716668	27	152	3	0.0197368	0.111111	GO:0035925	GO:MF	mRNA 3'-UTR AU-rich region binding	25412	6367	0.0239564	2	110	1	0.00909091	0.5
																																	0.00726839	311	190	9	0.0473684	0.0289389	GO:0031625	GO:MF	ubiquitin protein ligase binding	25412	5091	0.0239564	19	196	2	0.0102041	0.105263
																																	0.00726839	230	157	7	0.044586	0.0304348	GO:0008022	GO:MF	protein C-terminus binding	25412	1932	0.0239564	169	22	2	0.0909091	0.0118343
																																	0.00783659	84	51	3	0.0588235	0.0357143	GO:0046332	GO:MF	SMAD binding	25412	7236	0.0239564	207	104	4	0.0384615	0.0193237
																																	0.00816132	27	164	3	0.0182927	0.111111	GO:0048027	GO:MF	mRNA 5'-UTR binding	25412	8362	0.0239564	2	110	1	0.00909091	0.5
																																	0.00821228	9	2	1	0.5	0.111111	GO:0030957	GO:MF	Tat protein binding	25412	5016	0.0239564	22	10	1	0.1	0.0454545
																																	0.00899103	498	100	8	0.08	0.0160643	GO:0140297	GO:MF	DNA-binding transcription factor binding	25412	11784	0.0239564	10	22	1	0.0454545	0.1
																																	0.0141538	158	191	6	0.0314136	0.0379747	GO:0016922	GO:MF	nuclear receptor binding	25412	3879	0.0239564	2	110	1	0.00909091	0.5
																																	0.014775	238	129	6	0.0465116	0.0252101	GO:0019207	GO:MF	kinase regulator activity	25412	4521	0.0239932	17	13	1	0.0769231	0.0588235
																																	0.014775	5914	152	52	0.342105	0.0087927	GO:0043167	GO:MF	ion binding	25412	6764	0.0239932	559	200	10	0.05	0.0178891
																																	0.014775	36	156	3	0.0192308	0.0833333	GO:0031369	GO:MF	translation initiation factor binding	25412	5055	0.0241131	90	125	3	0.024	0.0333333
																																	0.0149593	13	112	2	0.0178571	0.153846	GO:0005545	GO:MF	1-phosphatidylinositol binding	25412	1905	0.0241431	22	170	2	0.0117647	0.0909091
																																	0.016369	3	14	1	0.0714286	0.333333	GO:1990932	GO:MF	5.8S rRNA binding	25412	12293	0.0241431	170	22	2	0.0909091	0.0117647
																																	0.016369	14	3	1	0.333333	0.0714286	GO:0002161	GO:MF	aminoacyl-tRNA editing activity	25412	387	0.0241462	86	131	3	0.0229008	0.0348837
																																	0.0164853	606	54	6	0.111111	0.00990099	GO:0003682	GO:MF	chromatin binding	25412	406	0.0242025	71	159	3	0.0188679	0.0422535
																																	0.0164853	22	2	1	0.5	0.0454545	GO:0099186	GO:MF	structural constituent of postsynapse	25412	10436	0.024234	312	153	6	0.0392157	0.0192308
																																	0.0164853	22	2	1	0.5	0.0454545	GO:0050998	GO:MF	nitric-oxide synthase binding	25412	9072	0.0243994	76	149	3	0.0201342	0.0394737
																																	0.0166451	612	161	11	0.068323	0.0179739	GO:0008134	GO:MF	transcription factor binding	25412	1992	0.0245189	142	153	4	0.0261438	0.028169
																																	0.0166451	1	52	1	0.0192308	1	GO:0120301	GO:MF	histone lactyltransferase activity	25412	11728	0.0245436	122	93	3	0.0322581	0.0245902
																																	0.0166451	1	52	1	0.0192308	1	GO:0120300	GO:MF	peptide lactyltransferase activity	25412	11727	0.0245489	12	19	1	0.0526316	0.0833333
																																	0.0166451	1	52	1	0.0192308	1	GO:0106226	GO:MF	peptide 2-hydroxyisobutyryltransferase activity	25412	11557	0.0245489	6	38	1	0.0263158	0.166667
																																	0.0166451	1	52	1	0.0192308	1	GO:0140068	GO:MF	histone crotonyltransferase activity	25412	11745	0.0245489	76	3	1	0.333333	0.0131579
																																	0.0166451	1	52	1	0.0192308	1	GO:0140069	GO:MF	histone butyryltransferase activity	25412	11746	0.0247397	65	58	2	0.0344828	0.0307692
																																	0.0166451	1951	129	20	0.155039	0.0102512	GO:0098772	GO:MF	molecular function regulator activity	25412	10399	0.0247398	58	197	3	0.0152284	0.0517241
																																	0.0166451	1	52	1	0.0192308	1	GO:0061920	GO:MF	protein propionyltransferase activity	25412	9703	0.0247721	157	139	4	0.028777	0.0254777
																																	0.0166451	71	190	4	0.0210526	0.056338	GO:0005200	GO:MF	structural constituent of cytoskeleton	25412	1696	0.0249847	418	151	7	0.0463576	0.0167464
																																	0.0169314	154	148	5	0.0337838	0.0324675	GO:0008757	GO:MF	S-adenosylmethionine-dependent methyltransferase activity	25412	2380	0.025086	571	39	4	0.102564	0.00700525
																																	0.0174059	1	56	1	0.0178571	1	GO:0030487	GO:MF	inositol-4,5-bisphosphate 5-phosphatase activity	25412	4855	0.025086	3	78	1	0.0128205	0.333333
																																	0.0183723	30	2	1	0.5	0.0333333	GO:0098918	GO:MF	structural constituent of synapse	25412	10411	0.0251222	653	200	11	0.055	0.0168453
																																	0.0187792	4091	165	41	0.248485	0.010022	GO:0046872	GO:MF	metal ion binding	25412	7318	0.0251439	47	5	1	0.2	0.0212766
																																	0.0191152	12	161	2	0.0124224	0.166667	GO:1990226	GO:MF	histone methyltransferase binding	25412	12171	0.0253121	32	120	2	0.0166667	0.0625
																																	0.0192458	12	163	2	0.0122699	0.166667	GO:0097157	GO:MF	pre-mRNA intronic binding	25412	10276	0.0253121	32	120	2	0.0166667	0.0625
																																	0.0192458	125	116	4	0.0344828	0.032	GO:0017124	GO:MF	SH3 domain binding	25412	3984	0.0253692	88	131	3	0.0229008	0.0340909
																																	0.0206032	449	55	5	0.0909091	0.0111359	GO:0003779	GO:MF	actin binding	25412	470	0.0253865	7	34	1	0.0294118	0.142857
																																	0.0219893	3	26	1	0.0384615	0.333333	GO:0004667	GO:MF	prostaglandin-D synthase activity	25412	1248	0.0255182	412	54	4	0.0740741	0.00970874
																																	0.0230158	37	60	2	0.0333333	0.0540541	GO:0015453	GO:MF	oxidoreduction-driven active transmembrane transporter activity	25412	3223	0.0255242	184	120	4	0.0333333	0.0217391
																																	0.0230158	412	186	9	0.0483871	0.0218447	GO:0004857	GO:MF	enzyme inhibitor activity	25412	1414	0.0255242	184	120	4	0.0333333	0.0217391
																																	0.0230158	545	167	10	0.0598802	0.0183486	GO:0140657	GO:MF	ATP-dependent activity	25412	11908	0.0255242	24	10	1	0.1	0.0416667
																																	0.0230158	69	110	3	0.0272727	0.0434783	GO:0000049	GO:MF	tRNA binding	25412	19	0.025668	317	153	6	0.0392157	0.0189274
																																	0.0230158	88	1	1	1	0.0113636	GO:0042562	GO:MF	hormone binding	25412	6651	0.025687	308	38	3	0.0789474	0.00974026
																																	0.0230158	1	86	1	0.0116279	1	GO:0035605	GO:MF	peptidyl-cysteine S-nitrosylase activity	25412	6330	0.0257172	173	200	5	0.025	0.0289017
																																	0.0231887	84	188	4	0.0212766	0.047619	GO:0003725	GO:MF	double-stranded RNA binding	25412	442	0.0257697	9	27	1	0.037037	0.111111
																																	0.0238153	2	47	1	0.0212766	0.5	GO:0004379	GO:MF	glycylpeptide N-tetradecanoyltransferase activity	25412	999	0.0257819	23	170	2	0.0117647	0.0869565
																																	0.0238153	49	161	3	0.0186335	0.0612245	GO:0030331	GO:MF	nuclear estrogen receptor binding	25412	4802	0.0259024	204	170	5	0.0294118	0.0245098
																																	0.0238683	13	186	2	0.0107527	0.153846	GO:0097371	GO:MF	MDM2/MDM4 family protein binding	25412	10312	0.0259133	49	5	1	0.2	0.0204082
																																	0.0238683	1	100	1	0.01	1	GO:0000402	GO:MF	crossed form four-way junction DNA binding	25412	93	0.0259133	587	7	2	0.285714	0.00340716
																																	0.0238683	49	2	1	0.5	0.0204082	GO:0019894	GO:MF	kinesin binding	25412	4610	0.0259133	318	37	3	0.0810811	0.00943396
																																	0.0238683	1	100	1	0.01	1	GO:0000401	GO:MF	open form four-way junction DNA binding	25412	92	0.0259459	6	41	1	0.0243902	0.166667
																																	0.0238683	4191	165	41	0.248485	0.00978287	GO:0043169	GO:MF	cation binding	25412	6766	0.0259459	6	41	1	0.0243902	0.166667
																																	0.0242196	2	52	1	0.0192308	0.5	GO:0140065	GO:MF	peptide butyryltransferase activity	25412	11744	0.0259459	6	41	1	0.0243902	0.166667
																																	0.0242196	2	52	1	0.0192308	0.5	GO:0140064	GO:MF	peptide crotonyltransferase activity	25412	11743	0.0259681	233	17	2	0.117647	0.00858369
																																	0.0247639	23	108	2	0.0185185	0.0869565	GO:0070182	GO:MF	DNA polymerase binding	25412	9821	0.0260297	285	14	2	0.142857	0.00701754
																																	0.0247639	18	6	1	0.166667	0.0555556	GO:0008137	GO:MF	NADH dehydrogenase (ubiquinone) activity	25412	1994	0.0260297	1236	200	17	0.085	0.013754
																																	0.0251606	60	140	3	0.0214286	0.05	GO:0003684	GO:MF	damaged DNA binding	25412	408	0.0262063	83	3	1	0.333333	0.0120482
																																	0.0251606	16	159	2	0.0125786	0.125	GO:0046933	GO:MF	proton-transporting ATP synthase activity, rotational mechanism	25412	7338	0.0262187	205	170	5	0.0294118	0.0243902
																																	0.0251606	19	6	1	0.166667	0.0526316	GO:0050136	GO:MF	NADH dehydrogenase (quinone) activity	25412	8536	0.0262954	444	180	8	0.0444444	0.018018
																																	0.0252081	218	39	3	0.0769231	0.0137615	GO:0005539	GO:MF	glycosaminoglycan binding	25412	1899	0.0264024	33	120	2	0.0166667	0.0606061
																																	0.0259414	42	3	1	0.333333	0.0238095	GO:0016875	GO:MF	ligase activity, forming carbon-oxygen bonds	25412	3837	0.0264156	112	200	4	0.02	0.0357143
																																	0.0259414	32	83	2	0.0240964	0.0625	GO:0050681	GO:MF	nuclear androgen receptor binding	25412	9035	0.0266213	2	127	1	0.00787402	0.5
																																	0.0259414	672	190	12	0.0631579	0.0178571	GO:0017111	GO:MF	nucleoside-triphosphatase activity	25412	3978	0.0266213	129	174	4	0.0229885	0.0310078
																																	0.0259414	42	3	1	0.333333	0.0238095	GO:0004812	GO:MF	aminoacyl-tRNA ligase activity	25412	1371	0.0266213	2	127	1	0.00787402	0.5
																																	0.0259414	21	6	1	0.166667	0.047619	GO:0003955	GO:MF	NAD(P)H dehydrogenase (quinone) activity	25412	629	0.0266616	325	151	6	0.0397351	0.0184615
																																	0.0259414	145	60	3	0.05	0.0206897	GO:0015399	GO:MF	primary active transmembrane transporter activity	25412	3174	0.0266688	85	3	1	0.333333	0.0117647
																																	0.0269057	22	6	1	0.166667	0.0454545	GO:0003954	GO:MF	NADH dehydrogenase activity	25412	628	0.0267127	8	32	1	0.03125	0.125
																																	0.0270754	134	1	1	1	0.00746269	GO:0005179	GO:MF	hormone activity	25412	1678	0.0267127	38	105	2	0.0190476	0.0526316
																																	0.0270754	47	191	3	0.0157068	0.0638298	GO:0001223	GO:MF	transcription coactivator binding	25412	241	0.0269181	118	34	2	0.0588235	0.0169492
																																	0.0274154	158	180	5	0.0277778	0.0316456	GO:0008201	GO:MF	heparin binding	25412	2039	0.0270627	282	125	5	0.04	0.0177305
																																	0.0274366	23	124	2	0.016129	0.0869565	GO:0140033	GO:MF	acetylation-dependent protein binding	25412	11736	0.0270627	52	5	1	0.2	0.0192308
																																	0.0274366	23	124	2	0.016129	0.0869565	GO:0070577	GO:MF	lysine-acetylated histone binding	25412	9890	0.0270627	13	20	1	0.05	0.0769231
																																	0.0274366	1	140	1	0.00714286	1	GO:0032358	GO:MF	oxidized pyrimidine DNA binding	25412	5365	0.0271442	3	87	1	0.0114943	0.333333
																																	0.0304771	2278	5	3	0.6	0.00131694	GO:0097367	GO:MF	carbohydrate derivative binding	25412	10311	0.0271442	3	87	1	0.0114943	0.333333
																																	0.0320593	350	159	7	0.0440252	0.02	GO:0016887	GO:MF	ATP hydrolysis activity	25412	3848	0.0271591	27	150	2	0.0133333	0.0740741
																																	0.0322824	28	112	2	0.0178571	0.0714286	GO:0043325	GO:MF	phosphatidylinositol-3,4-bisphosphate binding	25412	6792	0.0272354	21	194	2	0.0103093	0.0952381
																																	0.0330502	252	120	5	0.0416667	0.0198413	GO:0003713	GO:MF	transcription coactivator activity	25412	431	0.0272478	214	106	4	0.0377358	0.0186916
																																	0.033388	55	181	3	0.0165746	0.0545455	GO:0051018	GO:MF	protein kinase A binding	25412	9081	0.0273507	50	81	2	0.0246914	0.04
																																	0.0340255	162	62	3	0.0483871	0.0185185	GO:0045182	GO:MF	translation regulator activity	25412	7151	0.0273507	66	4	1	0.25	0.0151515
																																	0.0341947	2406	191	29	0.151832	0.0120532	GO:0003677	GO:MF	DNA binding	25412	402	0.0273597	61	197	3	0.0152284	0.0491803
																																	0.0341947	208	148	5	0.0337838	0.0240385	GO:0008168	GO:MF	methyltransferase activity	25412	2011	0.0273597	24	170	2	0.0117647	0.0833333
																																	0.0341947	298	191	7	0.0366492	0.0234899	GO:0042393	GO:MF	histone binding	25412	6639	0.0274691	38	7	1	0.142857	0.0263158
																																	0.0341947	5	39	1	0.025641	0.2	GO:1904399	GO:MF	heparan sulfate binding	25412	12094	0.0274691	7	38	1	0.0263158	0.142857
																																	0.0341947	27	124	2	0.016129	0.0740741	GO:0005158	GO:MF	insulin receptor binding	25412	1658	0.0275032	454	178	8	0.0449438	0.0176211
																																	0.0361149	2	108	1	0.00925926	0.5	GO:0002135	GO:MF	CTP binding	25412	383	0.0275934	414	120	6	0.05	0.0144928
																																	0.0361149	22	159	2	0.0125786	0.0909091	GO:0015252	GO:MF	proton channel activity	25412	3054	0.0277127	39	105	2	0.0190476	0.0512821
																																	0.0361149	272	39	3	0.0769231	0.0110294	GO:1901681	GO:MF	sulfur compound binding	25412	12013	0.0277127	116	104	3	0.0288462	0.0258621
																																	0.0361149	36	6	1	0.166667	0.0277778	GO:0016655	GO:MF	oxidoreductase activity, acting on NAD(P)H, quinone or similar compound as acceptor	25412	3635	0.0277127	116	104	3	0.0288462	0.0258621
																																	0.0361149	2299	2	2	1	0.000869943	GO:0042802	GO:MF	identical protein binding	25412	6679	0.0277355	10	27	1	0.037037	0.1
																																	0.0361149	35	100	2	0.02	0.0571429	GO:0019956	GO:MF	chemokine binding	25412	4625	0.0277355	54	5	1	0.2	0.0185185
																																	0.0364099	725	190	12	0.0631579	0.0165517	GO:0016462	GO:MF	pyrophosphatase activity	25412	3543	0.0277355	15	18	1	0.0555556	0.0666667
																																	0.0366931	728	190	12	0.0631579	0.0164835	GO:0016818	GO:MF	hydrolase activity, acting on acid anhydrides, in phosphorus-containing anhydrides	25412	3781	0.0278037	121	34	2	0.0588235	0.0165289
																																	0.0366931	728	190	12	0.0631579	0.0164835	GO:0016817	GO:MF	hydrolase activity, acting on acid anhydrides	25412	3780	0.0278142	4	68	1	0.0147059	0.25
																																	0.0366931	5	45	1	0.0222222	0.2	GO:0042731	GO:MF	PH domain binding	25412	6671	0.0278142	17	16	1	0.0625	0.0588235
																																	0.0374319	2	119	1	0.00840336	0.5	GO:0106363	GO:MF	protein-cysteine methyltransferase activity	25412	11643	0.0278142	17	16	1	0.0625	0.0588235
																																	0.0374319	37	100	2	0.02	0.0540541	GO:0000217	GO:MF	DNA secondary structure binding	25412	45	0.0278142	8	34	1	0.0294118	0.125
																																	0.0374319	61	60	2	0.0333333	0.0327869	GO:0009055	GO:MF	electron transfer activity	25412	2652	0.0278142	178	200	5	0.025	0.0280899
																																	0.0374319	219	148	5	0.0337838	0.0228311	GO:0016741	GO:MF	transferase activity, transferring one-carbon groups	25412	3713	0.0278142	8	34	1	0.0294118	0.125
																																	0.0374319	5	48	1	0.0208333	0.2	GO:0015616	GO:MF	DNA translocase activity	25412	3346	0.0279082	91	3	1	0.333333	0.010989
																																	0.0387213	5	51	1	0.0196078	0.2	GO:0016361	GO:MF	activin receptor activity, type I	25412	3503	0.0279308	124	185	4	0.0216216	0.0322581
																																	0.0387213	1486	3	2	0.666667	0.0013459	GO:0005524	GO:MF	ATP binding	25412	1888	0.0280132	129	178	4	0.0224719	0.0310078
																																	0.0387213	5	51	1	0.0196078	0.2	GO:0005025	GO:MF	transforming growth factor beta receptor activity, type I	25412	1554	0.0280186	55	5	1	0.2	0.0181818
																																	0.0387213	315	191	7	0.0366492	0.0222222	GO:0005126	GO:MF	cytokine receptor binding	25412	1626	0.0280186	11	25	1	0.04	0.0909091
																																	0.0393815	36	108	2	0.0185185	0.0555556	GO:0097718	GO:MF	disordered domain specific binding	25412	10349	0.0280197	70	174	3	0.0172414	0.0428571
																																	0.0406851	2	136	1	0.00735294	0.5	GO:0005055	GO:MF	laminin receptor activity	25412	1579	0.0280414	61	200	3	0.015	0.0491803
																																	0.0408091	1556	3	2	0.666667	0.00128535	GO:0032559	GO:MF	adenyl ribonucleotide binding	25412	5405	0.0280698	69	4	1	0.25	0.0144928
																																	0.0409621	1570	3	2	0.666667	0.00127389	GO:0030554	GO:MF	adenyl nucleotide binding	25412	4877	0.02825	21	200	2	0.01	0.0952381
																																	0.0409621	5	56	1	0.0178571	0.2	GO:0052659	GO:MF	inositol-1,3,4,5-tetrakisphosphate 5-phosphatase activity	25412	9327	0.02825	21	200	2	0.01	0.0952381
																																	0.0425842	205	108	4	0.037037	0.0195122	GO:0019887	GO:MF	protein kinase regulator activity	25412	4607	0.02825	2	139	1	0.00719424	0.5
																																	0.0433036	3	100	1	0.01	0.333333	GO:0003681	GO:MF	bent DNA binding	25412	405	0.0283408	85	144	3	0.0208333	0.0352941
																																	0.0435634	4	76	1	0.0131579	0.25	GO:0004111	GO:MF	creatine kinase activity	25412	764	0.0283408	390	11	2	0.181818	0.00512821
																																	0.0443856	6	52	1	0.0192308	0.166667	GO:0010484	GO:MF	H3 histone acetyltransferase activity	25412	2819	0.0283538	56	5	1	0.2	0.0178571
																																	0.0458243	3	108	1	0.00925926	0.333333	GO:0017098	GO:MF	sulfonylurea receptor binding	25412	3970	0.0283578	149	155	4	0.0258065	0.0268456
																																	0.0458387	26	169	2	0.0118343	0.0769231	GO:0017134	GO:MF	fibroblast growth factor binding	25412	3990	0.0284245	944	54	6	0.111111	0.00635593
																																	0.0458387	24	183	2	0.010929	0.0833333	GO:0005160	GO:MF	transforming growth factor beta receptor binding	25412	1660	0.0287617	57	5	1	0.2	0.0175439
																																	0.0462878	3	112	1	0.00892857	0.333333	GO:0043533	GO:MF	inositol 1,3,4,5 tetrakisphosphate binding	25412	6824	0.0287617	63	196	3	0.0153061	0.047619
																																	0.0462878	6	56	1	0.0178571	0.166667	GO:0016312	GO:MF	inositol bisphosphate phosphatase activity	25412	3495	0.0287617	5	57	1	0.0175439	0.2
																																	0.04646	4	86	1	0.0116279	0.25	GO:0004365	GO:MF	glyceraldehyde-3-phosphate dehydrogenase (NAD+) (phosphorylating) activity	25412	985	0.0288287	22	13	1	0.0769231	0.0454545
																																	0.04646	17	20	1	0.05	0.0588235	GO:0046965	GO:MF	nuclear retinoid X receptor binding	25412	7347	0.0288298	25	170	2	0.0117647	0.08
																																	0.04646	4	86	1	0.0116279	0.25	GO:0043891	GO:MF	glyceraldehyde-3-phosphate dehydrogenase (NAD(P)+) (phosphorylating) activity	25412	6992	0.0288298	25	170	2	0.0117647	0.08
																																	1.67187e-41	164	186	49	0.263441	0.29878	KEGG:03010	KEGG	Ribosome	8583	206	0.0288362	409	200	8	0.04	0.0195599
																																	1.67155e-35	233	191	51	0.267016	0.218884	KEGG:05171	KEGG	Coronavirus disease - COVID-19	8583	434	0.0288514	792	170	11	0.0647059	0.0138889
																																												0.0289909	2	144	1	0.00694444	0.5
																																												0.0290682	65	191	3	0.0157068	0.0461538
																																												0.0291732	310	14	2	0.142857	0.00645161
																																												0.029262	44	97	2	0.0206186	0.0454545
																																												0.0294418	42	7	1	0.142857	0.0238095
																																												0.0294418	42	7	1	0.142857	0.0238095
																																												0.02945	98	3	1	0.333333	0.0102041
																																												0.0295239	23	188	2	0.0106383	0.0869565
																																												0.0295774	37	8	1	0.125	0.027027
																																												0.0295774	367	180	7	0.0388889	0.0190736
																																												0.0295774	74	4	1	0.25	0.0135135
																																												0.0296305	981	38	5	0.131579	0.00509684
																																												0.0296305	161	146	4	0.0273973	0.0248447
																																												0.0296305	161	146	4	0.0273973	0.0248447
																																												0.0296305	315	161	6	0.0372671	0.0190476
																																												0.0297452	122	193	4	0.0207254	0.0327869
																																												0.0297452	404	11	2	0.181818	0.0049505
																																												0.0297669	161	27	2	0.0740741	0.0124224
																																												0.0297691	43	7	1	0.142857	0.0232558
																																												0.0297691	43	7	1	0.142857	0.0232558
																																												0.0297691	2	150	1	0.00666667	0.5
																																												0.0297691	10	30	1	0.0333333	0.1
																																												0.0297691	74	170	3	0.0176471	0.0405405
																																												0.0297691	51	85	2	0.0235294	0.0392157
																																												0.0297691	4203	183	40	0.218579	0.00951701
																																												0.0299082	413	200	8	0.04	0.0193705
																																												0.0299592	16	19	1	0.0526316	0.0625
																																												0.0299592	16	19	1	0.0526316	0.0625
																																												0.0299592	16	19	1	0.0526316	0.0625
																																												0.0299592	8	38	1	0.0263158	0.125
																																												0.0300202	22	200	2	0.01	0.0909091
																																												0.0300811	56	78	2	0.025641	0.0357143
																																												0.0301361	2	153	1	0.00653595	0.5
																																												0.0301361	2	153	1	0.00653595	0.5
																																												0.0302274	201	22	2	0.0909091	0.00995025
																																												0.0302274	14	22	1	0.0454545	0.0714286
																																												0.0303249	353	145	6	0.0413793	0.0169972
																																												0.0304393	6	52	1	0.0192308	0.166667
																																												0.0304393	3	104	1	0.00961538	0.333333
																																												0.0304393	3	104	1	0.00961538	0.333333
																																												0.0304393	3	104	1	0.00961538	0.333333
																																												0.0304393	3	104	1	0.00961538	0.333333
																																												0.0304393	3	104	1	0.00961538	0.333333
																																												0.0304393	6	52	1	0.0192308	0.166667
																																												0.0304393	200	184	5	0.0271739	0.025
																																												0.0304393	3	104	1	0.00961538	0.333333
																																												0.0304393	106	120	3	0.025	0.0283019
																																												0.0305717	37	120	2	0.0166667	0.0540541
																																												0.0305717	37	120	2	0.0166667	0.0540541
																																												0.0305764	65	197	3	0.0152284	0.0461538
																																												0.0305764	279	184	6	0.0326087	0.0215054
																																												0.0305764	65	197	3	0.0152284	0.0461538
																																												0.0305764	65	197	3	0.0152284	0.0461538
																																												0.0305927	3	105	1	0.00952381	0.333333
																																												0.0307098	86	149	3	0.0201342	0.0348837
																																												0.0307098	164	146	4	0.0273973	0.0243902
																																												0.0308063	85	151	3	0.0198675	0.0352941
																																												0.030943	23	196	2	0.0102041	0.0869565
																																												0.0310733	107	3	1	0.333333	0.00934579
																																												0.0311091	6	54	1	0.0185185	0.166667
																																												0.0311091	258	200	6	0.03	0.0232558
																																												0.0311091	18	18	1	0.0555556	0.0555556
																																												0.0311091	41	110	2	0.0181818	0.0487805
																																												0.0311091	2	161	1	0.00621118	0.5
																																												0.0311091	12	27	1	0.037037	0.0833333
																																												0.0311091	23	197	2	0.0101523	0.0869565
																																												0.0311091	76	170	3	0.0176471	0.0394737
																																												0.0311091	23	197	2	0.0101523	0.0869565
																																												0.0311091	6	54	1	0.0185185	0.166667
																																												0.0311091	53	85	2	0.0235294	0.0377358
																																												0.0311091	12	27	1	0.037037	0.0833333
																																												0.031156	25	13	1	0.0769231	0.04
																																												0.031156	548	153	8	0.0522876	0.0145985
																																												0.031156	65	5	1	0.2	0.0153846
																																												0.0313951	419	200	8	0.04	0.0190931
																																												0.0314177	30	11	1	0.0909091	0.0333333
																																												0.0314177	3	110	1	0.00909091	0.333333
																																												0.0314177	5	66	1	0.0151515	0.2
																																												0.0314177	71	64	2	0.03125	0.028169
																																												0.0314177	30	11	1	0.0909091	0.0333333
																																												0.0314177	3	110	1	0.00909091	0.333333
																																												0.0314177	15	22	1	0.0454545	0.0666667
																																												0.0314177	5	66	1	0.0151515	0.2
																																												0.0314177	5	66	1	0.0151515	0.2
																																												0.0314177	11	30	1	0.0333333	0.0909091
																																												0.03171	514	197	9	0.0456853	0.0175097
																																												0.0319013	21	16	1	0.0625	0.047619
																																												0.0319581	2	168	1	0.00595238	0.5
																																												0.0320551	2	170	1	0.00588235	0.5
																																												0.0320551	2	170	1	0.00588235	0.5
																																												0.0320551	2	170	1	0.00588235	0.5
																																												0.0320551	10	34	1	0.0294118	0.1
																																												0.0320551	2	170	1	0.00588235	0.5
																																												0.0320551	42	110	2	0.0181818	0.047619
																																												0.0320551	2	170	1	0.00588235	0.5
																																												0.0320551	2	170	1	0.00588235	0.5
																																												0.0320551	44	105	2	0.0190476	0.0454545
																																												0.0320551	2	170	1	0.00588235	0.5
																																												0.0320551	68	5	1	0.2	0.0147059
																																												0.0320551	44	105	2	0.0190476	0.0454545
																																												0.0320551	2	170	1	0.00588235	0.5
																																												0.0320551	2	170	1	0.00588235	0.5
																																												0.0320906	122	38	2	0.0526316	0.0163934
																																												0.0321189	6	57	1	0.0175439	0.166667
																																												0.0321189	6	57	1	0.0175439	0.166667
																																												0.0321313	145	91	3	0.032967	0.0206897
																																												0.0321313	2	171	1	0.00584795	0.5
																																												0.0321313	2	171	1	0.00584795	0.5
																																												0.0321313	49	7	1	0.142857	0.0204082
																																												0.0322225	127	104	3	0.0288462	0.023622
																																												0.0322364	788	108	8	0.0740741	0.0101523
																																												0.0322647	69	5	1	0.2	0.0144928
																																												0.0323421	210	180	5	0.0277778	0.0238095
																																												0.032519	45	104	2	0.0192308	0.0444444
																																												0.0325668	65	72	2	0.0277778	0.0307692
																																												0.0326256	424	200	8	0.04	0.0188679
																																												0.0326256	13	27	1	0.037037	0.0769231
																																												0.0326256	68	196	3	0.0153061	0.0441176
																																												0.0326256	24	197	2	0.0101523	0.0833333
																																												0.0326256	13	27	1	0.037037	0.0769231
																																												0.0326256	13	27	1	0.037037	0.0769231
																																												0.0328162	39	121	2	0.0165289	0.0512821
																																												0.032886	252	151	5	0.0331126	0.0198413
																																												0.032886	2	177	1	0.00564972	0.5
																																												0.032886	3	118	1	0.00847458	0.333333
																																												0.032886	693	200	11	0.055	0.015873
																																												0.0328996	31	153	2	0.0130719	0.0645161
																																												0.0329266	67	200	3	0.015	0.0447761
																																												0.0329266	67	200	3	0.015	0.0447761
																																												0.0332458	24	15	1	0.0666667	0.0416667
																																												0.0332458	20	18	1	0.0555556	0.05
																																												0.0332584	90	4	1	0.25	0.0111111
																																												0.0332722	24	200	2	0.01	0.0833333
																																												0.0332722	24	200	2	0.01	0.0833333
																																												0.0332722	24	200	2	0.01	0.0833333
																																												0.0334141	2	181	1	0.00552486	0.5
																																												0.0334305	141	34	2	0.0588235	0.0141844
																																												0.0334583	163	153	4	0.0261438	0.0245399
																																												0.0334928	65	208	3	0.0144231	0.0461538
																																												0.0335349	40	120	2	0.0166667	0.05
																																												0.0337481	712	170	10	0.0588235	0.0140449
																																												0.0339177	74	5	1	0.2	0.0135135
																																												0.0339177	74	5	1	0.2	0.0135135
																																												0.0339177	67	72	2	0.0277778	0.0298507
																																												0.0339353	128	196	4	0.0204082	0.03125
																																												0.0339353	53	7	1	0.142857	0.0188679
																																												0.0339353	2	185	1	0.00540541	0.5
																																												0.034237	3	125	1	0.008	0.333333
																																												0.034237	3	125	1	0.008	0.333333
																																												0.034237	3	125	1	0.008	0.333333
																																												0.034237	27	181	2	0.0110497	0.0740741
																																												0.034237	73	187	3	0.0160428	0.0410959
																																												0.0342726	134	188	4	0.0212766	0.0298507
																																												0.0343477	14	27	1	0.037037	0.0714286
																																												0.0343477	6	63	1	0.015873	0.166667
																																												0.0343477	7	54	1	0.0185185	0.142857
																																												0.0343477	7	54	1	0.0185185	0.142857
																																												0.0343477	7	54	1	0.0185185	0.142857
																																												0.0344943	10	38	1	0.0263158	0.1
																																												0.0346149	127	3	1	0.333333	0.00787402
																																												0.0346299	29	170	2	0.0117647	0.0689655
																																												0.0346449	79	174	3	0.0172414	0.0379747
																																												0.0347849	6	64	1	0.015625	0.166667
																																												0.0347988	804	108	8	0.0740741	0.00995025
																																												0.0347988	128	3	1	0.333333	0.0078125
																																												0.0347988	77	5	1	0.2	0.012987
																																												0.0347988	35	11	1	0.0909091	0.0285714
																																												0.0348199	135	188	4	0.0212766	0.0296296
																																												0.0349175	9	43	1	0.0232558	0.111111
																																												0.034941	39	127	2	0.015748	0.0512821
																																												0.0350816	78	5	1	0.2	0.0128205
																																												0.0350816	77	180	3	0.0166667	0.038961
																																												0.0350816	130	3	1	0.333333	0.00769231
																																												0.0350816	5	78	1	0.0128205	0.2
																																												0.0350816	35	142	2	0.0140845	0.0571429
																																												0.0350816	44	113	2	0.0176991	0.0454545
																																												0.0350816	25	200	2	0.01	0.08
																																												0.0350816	39	10	1	0.1	0.025641
																																												0.035155	32	156	2	0.0128205	0.0625
																																												0.0351659	98	4	1	0.25	0.0102041
																																												0.0352126	3	131	1	0.00763359	0.333333
																																												0.0352126	3	131	1	0.00763359	0.333333
																																												0.0352126	3	131	1	0.00763359	0.333333
																																												0.0353166	79	5	1	0.2	0.0126582
																																												0.0353166	5	79	1	0.0126582	0.2
																																												0.0353558	6	66	1	0.0151515	0.166667
																																												0.0353558	1037	53	6	0.113208	0.00578592
																																												0.0353708	358	151	6	0.0397351	0.0167598
																																												0.035608	385	182	7	0.0384615	0.0181818
																																												0.0356271	16	25	1	0.04	0.0625
																																												0.035723	260	54	3	0.0555556	0.0115385
																																												0.0357914	28	181	2	0.0110497	0.0714286
																																												0.0358026	3	134	1	0.00746269	0.333333
																																												0.0358701	149	34	2	0.0588235	0.0134228
																																												0.0360699	201	70	3	0.0428571	0.0149254
																																												0.0361518	86	59	2	0.0338983	0.0232558
																																												0.0361849	12	34	1	0.0294118	0.0833333
																																												0.0361849	6	68	1	0.0147059	0.166667
																																												0.0362556	96	53	2	0.0377358	0.0208333
																																												0.0363268	82	5	1	0.2	0.0121951
																																												0.0363574	365	193	7	0.0362694	0.0191781
																																												0.0365126	43	119	2	0.0168067	0.0465116
																																												0.0366061	6	69	1	0.0144928	0.166667
																																												0.0366224	525	200	9	0.045	0.0171429
																																												0.0366506	118	120	3	0.025	0.0254237
																																												0.0366959	4	104	1	0.00961538	0.25
																																												0.0366959	4	104	1	0.00961538	0.25
																																												0.0366959	13	32	1	0.03125	0.0769231
																																												0.0367834	22	19	1	0.0526316	0.0454545
																																												0.0367834	19	22	1	0.0454545	0.0526316
																																												0.0368742	4	105	1	0.00952381	0.25
																																												0.0368742	152	34	2	0.0588235	0.0131579
																																												0.0368742	4	105	1	0.00952381	0.25
																																												0.0368742	4	105	1	0.00952381	0.25
																																												0.0368742	4	105	1	0.00952381	0.25
																																												0.0368742	60	7	1	0.142857	0.0166667
																																												0.0369582	26	200	2	0.01	0.0769231
																																												0.0369662	76	68	2	0.0294118	0.0263158
																																												0.0370006	301	182	6	0.032967	0.0199336
																																												0.0370787	34	153	2	0.0130719	0.0588235
																																												0.0370787	4	106	1	0.00943396	0.25
																																												0.0370787	4	106	1	0.00943396	0.25
																																												0.0370787	34	153	2	0.0130719	0.0588235
																																												0.0371241	85	5	1	0.2	0.0117647
																																												0.0372047	3	142	1	0.00704225	0.333333
																																												0.0372047	75	191	3	0.0157068	0.04
																																												0.037218	7	61	1	0.0163934	0.142857
																																												0.0375377	8	54	1	0.0185185	0.125
																																												0.0375377	138	38	2	0.0526316	0.0144928
																																												0.0375377	40	131	2	0.0152672	0.05
																																												0.0375377	8	54	1	0.0185185	0.125
																																												0.0375377	9	48	1	0.0208333	0.111111
																																												0.0376686	393	37	3	0.0810811	0.00763359
																																												0.0376686	31	170	2	0.0117647	0.0645161
																																												0.0376686	31	170	2	0.0117647	0.0645161
																																												0.0377298	87	5	1	0.2	0.0114943
																																												0.0378727	348	76	4	0.0526316	0.0114943
																																												0.0379451	169	156	4	0.025641	0.0236686
																																												0.0379715	297	186	6	0.0322581	0.020202
																																												0.038022	4	110	1	0.00909091	0.25
																																												0.038022	4	110	1	0.00909091	0.25
																																												0.038022	88	5	1	0.2	0.0113636
																																												0.038022	88	5	1	0.2	0.0113636
																																												0.0380233	49	108	2	0.0185185	0.0408163
																																												0.0380339	7	63	1	0.015873	0.142857
																																												0.0380671	147	3	1	0.333333	0.00680272
																																												0.0382224	140	38	2	0.0526316	0.0142857
																																												0.038305	5	89	1	0.011236	0.2
																																												0.038305	89	5	1	0.2	0.011236
																																												0.0383933	385	105	5	0.047619	0.012987
																																												0.0384472	82	65	2	0.0307692	0.0243902
																																												0.0384907	92	58	2	0.0344828	0.0217391
																																												0.038589	99	54	2	0.037037	0.020202
																																												0.0386514	327	170	6	0.0352941	0.0183486
																																												0.0387079	302	134	5	0.0373134	0.0165563
																																												0.0388449	27	200	2	0.01	0.0740741
																																												0.0389243	12	38	1	0.0263158	0.0833333
																																												0.0389243	24	19	1	0.0526316	0.0416667
																																												0.0389243	8	57	1	0.0175439	0.125
																																												0.0389243	12	38	1	0.0263158	0.0833333
																																												0.0389243	6	76	1	0.0131579	0.166667
																																												0.0389243	12	38	1	0.0263158	0.0833333
																																												0.0389243	76	6	1	0.166667	0.0131579
																																												0.0390276	136	108	3	0.0277778	0.0220588
																																												0.0390357	360	200	7	0.035	0.0194444
																																												0.0390357	173	85	3	0.0352941	0.017341
																																												0.0390409	17	27	1	0.037037	0.0588235
																																												0.0390409	17	27	1	0.037037	0.0588235
																																												0.0390489	102	53	2	0.0377358	0.0196078
																																												0.0392329	7	66	1	0.0151515	0.142857
																																												0.0392329	6	77	1	0.012987	0.166667
																																												0.0392329	7	66	1	0.0151515	0.142857
																																												0.0392418	29	188	2	0.0106383	0.0689655
																																												0.0394403	74	200	3	0.015	0.0405405
																																												0.0395884	9	52	1	0.0192308	0.111111
																																												0.0395884	52	105	2	0.0190476	0.0384615
																																												0.0395884	36	13	1	0.0769231	0.0277778
																																												0.0395884	36	13	1	0.0769231	0.0277778
																																												0.0396363	3	156	1	0.00641026	0.333333
																																												0.0398237	442	34	3	0.0882353	0.00678733
																																												0.0398237	28	197	2	0.0101523	0.0714286
																																												0.0398237	43	11	1	0.0909091	0.0232558
																																												0.0398237	28	197	2	0.0101523	0.0714286
																																												0.0398237	28	197	2	0.0101523	0.0714286
																																												0.0398237	11	43	1	0.0232558	0.0909091
																																												0.0398237	4	118	1	0.00847458	0.25
																																												0.0398607	36	153	2	0.0130719	0.0555556
																																												0.0398626	6	79	1	0.0126582	0.166667
																																												0.0398626	6	79	1	0.0126582	0.166667
																																												0.0402	538	200	9	0.045	0.0167286
																																												0.0402	33	168	2	0.0119048	0.0606061
																																												0.04024	45	123	2	0.0162602	0.0444444
																																												0.0402857	13	37	1	0.027027	0.0769231
																																												0.0402857	37	13	1	0.0769231	0.027027
																																												0.0402857	146	38	2	0.0526316	0.0136986
																																												0.0403911	32	174	2	0.0114943	0.0625
																																												0.0403951	35	159	2	0.0125786	0.0571429
																																												0.040445	22	22	1	0.0454545	0.0454545
																																												0.040445	3	161	1	0.00621118	0.333333
																																												0.0405105	180	151	4	0.0264901	0.0222222
																																												0.0405523	18	27	1	0.037037	0.0555556
																																												0.0405523	9	54	1	0.0185185	0.111111
																																												0.0407095	178	153	4	0.0261438	0.0224719
																																												0.0407652	12692	171	93	0.54386	0.00732745
																																												0.0407652	31	181	2	0.0110497	0.0645161
																																												0.0407897	49	10	1	0.1	0.0204082
																																												0.0407996	98	5	1	0.2	0.0102041
																																												0.0408232	451	200	8	0.04	0.0177384
																																												0.0408412	36	156	2	0.0128205	0.0555556
																																												0.0408694	144	39	2	0.0512821	0.0138889
																																												0.0408919	123	4	1	0.25	0.00813008
																																												0.040899	3	164	1	0.00609756	0.333333
																																												0.0409553	38	13	1	0.0769231	0.0263158
																																												0.0410649	131	43	2	0.0465116	0.0152672
																																												0.0410714	31	16	1	0.0625	0.0322581
																																												0.0410895	379	150	6	0.04	0.0158311
																																												0.0411126	77	197	3	0.0152284	0.038961
																																												0.0412716	37	153	2	0.0130719	0.0540541
																																												0.0412797	76	200	3	0.015	0.0394737
																																												0.0412838	5	100	1	0.01	0.2
																																												0.0412838	5	100	1	0.01	0.2
																																												0.0412838	100	5	1	0.2	0.01
																																												0.0414479	1099	151	12	0.0794702	0.010919
																																												0.0415173	14	36	1	0.0277778	0.0714286
																																												0.0415173	8	63	1	0.015873	0.125
																																												0.0415468	3	168	1	0.00595238	0.333333
																																												0.0415468	168	3	1	0.333333	0.00595238
																																												0.04157	23	22	1	0.0454545	0.0434783
																																												0.04157	23	22	1	0.0454545	0.0434783
																																												0.0415949	212	27	2	0.0740741	0.00943396
																																												0.0416071	106	144	3	0.0208333	0.0283019
																																												0.0416287	3	170	1	0.00588235	0.333333
																																												0.0416287	3	170	1	0.00588235	0.333333
																																												0.0416287	15	34	1	0.0294118	0.0666667
																																												0.0416287	1076	54	6	0.111111	0.00557621
																																												0.0416287	15	34	1	0.0294118	0.0666667
																																												0.0416287	17	30	1	0.0333333	0.0588235
																																												0.0416287	3	170	1	0.00588235	0.333333
																																												0.0416287	3	170	1	0.00588235	0.333333
																																												0.0416287	3	170	1	0.00588235	0.333333
																																												0.0416287	3	170	1	0.00588235	0.333333
																																												0.0416287	15	34	1	0.0294118	0.0666667
																																												0.0416287	3	170	1	0.00588235	0.333333
																																												0.0416287	3	170	1	0.00588235	0.333333
																																												0.0416287	3	170	1	0.00588235	0.333333
																																												0.0416917	8	64	1	0.015625	0.125
																																												0.0417214	286	200	6	0.03	0.020979
																																												0.0419218	14240	190	113	0.594737	0.00793539
																																												0.0419335	12	43	1	0.0232558	0.0833333
																																												0.042238	10	52	1	0.0192308	0.1
																																												0.0422675	55	105	2	0.0190476	0.0363636
																																												0.0423537	278	151	5	0.0331126	0.0179856
																																												0.0424863	30	194	2	0.0103093	0.0666667
																																												0.0425393	263	106	4	0.0377358	0.0152091
																																												0.0425393	5	105	1	0.00952381	0.2
																																												0.0425393	105	5	1	0.2	0.00952381
																																												0.0427064	8	66	1	0.0151515	0.125
																																												0.0427064	11	48	1	0.0208333	0.0909091
																																												0.0428031	5	106	1	0.00943396	0.2
																																												0.0428031	5	106	1	0.00943396	0.2
																																												0.0428031	5	106	1	0.00943396	0.2
																																												0.0428031	5	106	1	0.00943396	0.2
																																												0.0428906	3	177	1	0.00564972	0.333333
																																												0.0428906	3	177	1	0.00564972	0.333333
																																												0.0429547	641	200	10	0.05	0.0156006
																																												0.0429942	447	63	4	0.0634921	0.00894855
																																												0.0430882	107	5	1	0.2	0.00934579
																																												0.0431651	4	134	1	0.00746269	0.25
																																												0.0434962	3	180	1	0.00555556	0.333333
																																												0.043498	87	180	3	0.0166667	0.0344828
																																												0.0437421	156	38	2	0.0526316	0.0128205
																																												0.0437701	109	5	1	0.2	0.00917431
																																												0.0437781	14	39	1	0.025641	0.0714286
																																												0.0439417	209	135	4	0.0296296	0.0191388
																																												0.0439828	9	61	1	0.0163934	0.111111
																																												0.044001	110	5	1	0.2	0.00909091
																																												0.044001	5	110	1	0.00909091	0.2
																																												0.044001	293	54	3	0.0555556	0.0102389
																																												0.044001	33	181	2	0.0110497	0.0606061
																																												0.044001	110	5	1	0.2	0.00909091
																																												0.044001	3	183	1	0.00546448	0.333333
																																												0.044001	33	181	2	0.0110497	0.0606061
																																												0.0440183	111	142	3	0.0211268	0.027027
																																												0.044088	299	53	3	0.0566038	0.0100334
																																												0.0441355	71	84	2	0.0238095	0.028169
																																												0.0442521	552	136	7	0.0514706	0.0126812
																																												0.0444359	6	93	1	0.0107527	0.166667
																																												0.0444494	34	177	2	0.0112994	0.0588235
																																												0.0444494	1296	5	2	0.4	0.00154321
																																												0.0444494	177	34	2	0.0588235	0.0112994
																																												0.0444494	56	10	1	0.1	0.0178571
																																												0.0444494	28	20	1	0.05	0.0357143
																																												0.0444533	142	200	4	0.02	0.028169
																																												0.0446251	301	53	3	0.0566038	0.00996678
																																												0.0448113	58	104	2	0.0192308	0.0344828
																																												0.0448856	9	63	1	0.015873	0.111111
																																												0.0448856	9	63	1	0.015873	0.111111
																																												0.0449704	81	197	3	0.0152284	0.037037
																																												0.0450578	15	38	1	0.0263158	0.0666667
																																												0.0452232	516	180	8	0.0444444	0.0155039
																																												0.0453246	14	41	1	0.0243902	0.0714286
																																												0.0454546	36	16	1	0.0625	0.0277778
																																												0.0456098	36	170	2	0.0117647	0.0555556
																																												0.0457247	244	66	3	0.0454545	0.0122951
																																												0.0457247	105	153	3	0.0196078	0.0285714
																																												0.0457341	51	120	2	0.0166667	0.0392157
																																												0.0458449	97	6	1	0.166667	0.0103093
																																												0.0459181	34	181	2	0.0110497	0.0588235
																																												0.0459932	45	13	1	0.0769231	0.0222222
																																												0.0460841	300	54	3	0.0555556	0.01
																																												0.0462251	31	19	1	0.0526316	0.0322581
																																												0.0462251	31	19	1	0.0526316	0.0322581
																																												0.0462428	182	34	2	0.0588235	0.010989
																																												0.0462428	5	118	1	0.00847458	0.2
																																												0.0462428	5	118	1	0.00847458	0.2
																																												0.0462428	5	118	1	0.00847458	0.2
																																												0.0462428	10	59	1	0.0169492	0.1
																																												0.0462956	22	27	1	0.037037	0.0454545
																																												0.0462956	48	129	2	0.0155039	0.0416667
																																												0.0462956	22	27	1	0.037037	0.0454545
																																												0.0462956	39	159	2	0.0125786	0.0512821
																																												0.0462956	22	27	1	0.037037	0.0454545
																																												0.0462956	27	22	1	0.0454545	0.037037
																																												0.0462956	3	197	1	0.00507614	0.333333
																																												0.0462956	9	66	1	0.0151515	0.111111
																																												0.0462956	32	194	2	0.0103093	0.0625
																																												0.0463769	3	198	1	0.00505051	0.333333
																																												0.0464192	281	58	3	0.0517241	0.0106762
																																												0.0464192	4	149	1	0.00671141	0.25
																																												0.0464192	4	149	1	0.00671141	0.25
[truncated: 712 more rows]
[truncated: 137 more columns]

## Sheet: Female KO DEG GO Terms
A1											A2											En											Ma2											M1
[truncated: 3,337 more rows]
[truncated: 159 more columns]

[truncated: 2 more sheets: Male HET DEG GO Terms, Male KO DEG GO Terms]
