# Supplementary material for: Loss of Inpp5d has disease‐relevant and sex‐specific effects on glial transcriptomes
Source: Alzheimers Dement. 2024 Jun 26;20(8):5311–23. doi: 10.1002/alz.13901 (PMC11350029; doi:10.1002/alz.13901)
Supplement: Supplementary file 15 — Supporting information [file ALZ-20-5311-s016.xlsx]

## Sheet: Legend
Supplementary Table 6 - DEG Intersections
Lists of significantly differentially expressed genes across all clusters per comparison, and intersections between lists per comparison used to plot Figure 3a and Extended Figure 6

## Sheet: Sheet1
Differentially Expressed Gene Intersections
Female HET	Female HET/Female KO	Female HET/Female KO/Male HET	Female HET/Female KO/Male HET/Male KO	Female HET/Female KO/Male KO	Female HET/Male HET	Female HET/Male HET/Male KO	Female HET/Male KO	Female KO	Female KO/Male HET	Female KO/Male HET/Male KO	Female KO/Male KO	Male HET	Male HET/Male KO	Male KO
Actg1	Gm42418	Gm42418	Gm42418	Gm42418	Gm42418	Gm42418	Gm42418	Sqle	Gm42418	Gm42418	Gm42418	Malat1	Gm42418	Fkbp5
2900052L18Rik	Inpp5d	Inpp5d	Inpp5d	Inpp5d	Inpp5d	Inpp5d	Inpp5d	4632427E13Rik	Inpp5d	Inpp5d	Inpp5d	Cdr1os	Inpp5d	Fgfr3
Sparcl1	Lars2	Lars2	Lars2	Lars2	Lars2	Lars2	Lars2	Adgra1	Lars2	Lars2	Lars2	Ckb	Lars2	Kcnt1
9330159F19Rik	Serpine2	Serpine2	Serpine2	Serpine2	Serpine2	Serpine2	Serpine2	Tmsb4x	Serpine2	Serpine2	Serpine2	Meg3	Serpine2	Lifr
Gm47283	Ttr	Ttr	Ttr	Ttr	Ttr	Ttr	Ttr	Enho	Ttr	Ttr	Ttr	Gm42418	Ttr	Mt3
Lgmn	Uba52	Uba52	Uba52	Uba52	Uba52	Uba52	Uba52	Aqp4	Uba52	Uba52	Uba52	Son	Uba52	AY036118
Cdr1os	mt-Atp6	mt-Atp6	mt-Atp6	mt-Atp6	mt-Atp6	mt-Atp6	mt-Atp6	Msmo1	mt-Atp6	mt-Atp6	mt-Atp6	Hbb-bs	mt-Atp6	Mfsd2a
Casc4	P2ry12	P2ry12	P2ry12	P2ry12	P2ry12	P2ry12	P2ry12	Dbp	P2ry12	P2ry12	P2ry12	Aldoc	P2ry12	Slc6a1
Spry2	Arhgap5	Hsp90ab1	Hsp90ab1	Hsp90ab1	Hsp90ab1	Hsp90ab1	Hsp90ab1	Nebl	Arhgap5	Hsp90ab1	Hsp90ab1	Lars2	Hsp90ab1	Plce1
Tsc22d3	Hsp90ab1	mt-Co2	mt-Co2	mt-Co2	mt-Co2	mt-Co2	mt-Co2	Hexb	Hsp90ab1	mt-Co2	mt-Co2	Gapdh	mt-Co2	Agt
mt-Nd2	mt-Co2	mt-Co3	mt-Co3	mt-Co3	mt-Co3	mt-Co3	mt-Co3	Pbrm1	mt-Co2	mt-Co3	mt-Co3	Prpf4b	mt-Co3	Adgrg1
Ctsd	mt-Co3	Actb	Actb	Actb	Actb	Actb	Actb	Cyp51	mt-Co3	Actb	Actb	Pnisr	Actb	Slc6a9
Slc1a2	Actb	Cst3	Cst3	Cst3	Cst3	Cst3	Cst3	Cit	Actb	Cst3	Cst3	Mt3	Cst3	Mdga2
Plpp3	Cst3	Fth1	Fth1	Fth1	Fth1	Fth1	Fth1	Lrp1b	Cst3	Fth1	Fth1	Ttc14	Fth1	Mertk
Gm49708	Fth1	P2ry13	P2ry13	P2ry13	P2ry13	P2ry13	P2ry13	Olig1	Fth1	P2ry13	P2ry13	Mt1	P2ry13	Spon1
Selenos	P2ry13	Rpl39	Rpl39	Rpl39	Rpl39	Rpl39	Rpl39	Sorl1	P2ry13	Rpl39	Rpl39	Prdx6	Rpl39	Usp2
Timp3	Rpl39	Rps29	Rps29	Rps29	Rps29	Rps29	Rps29	Tlcd1	Rpl39	Rps29	Rps29	Ntm	Rps29	Safb2
Tmsb4x	Rps29	Rsrp1	Rsrp1	Rsrp1	Rsrp1	Rsrp1	Rsrp1	C1qc	Rps29	Rsrp1	Rsrp1	Slc4a4	Rsrp1	Syne1
Scg3	Rsrp1	Arl4c	Arl4c	Arl4c	Arl4c	Arl4c	Arl4c	Tulp4	Rsrp1	Arl4c	Arl4c	Gstm1	Arl4c	Trpm3
Gm973	Actg1	Hbb-bs	Hbb-bs	Hbb-bs	Hbb-bs	Hbb-bs	Hbb-bs	Pdia3	Actg1	Hbb-bs	Hbb-bs	mt-Nd4l	Hbb-bs	Gm42418
mt-Nd1	Arl4c	Luc7l2	Luc7l2	Luc7l2	Luc7l2	Luc7l2	Luc7l2	Lrpap1	Arl4c	Luc7l2	Luc7l2	Rrbp1	Luc7l2	Fam214a
AW047730	Hbb-bs	Macf1	Macf1	Macf1	Macf1	Macf1	Macf1	Rab11fip2	Hbb-bs	Macf1	Macf1	Tcf25	Macf1	Ddx17
Rev3l	Hpgds	Olfml3	Olfml3	Olfml3	Olfml3	Olfml3	Olfml3	Jam2	Hpgds	Olfml3	Olfml3	Gja1	Olfml3	Zswim8
Kcnn2	Luc7l2	Rnaset2a	Rnaset2a	Rnaset2a	Rnaset2a	Rnaset2a	Rnaset2a	Erg28	Luc7l2	Rnaset2a	Rnaset2a	Gria2	Rnaset2a	Dock4
Enho	Macf1	Siglech	Siglech	Siglech	Siglech	Siglech	Siglech	Dmd	Macf1	Siglech	Siglech	Ppp3ca	Siglech	Etnppl
Egfr	Olfml3	Tpt1	Tpt1	Tpt1	Tpt1	Tpt1	Tpt1	Ddt	Olfml3	Tpt1	Tpt1	Prrc2c	Tpt1	Slc6a11
H1f0	Rnaset2a	Ckb	Ckb	Ckb	Ckb	Ckb	Ckb	Igsf1	Rnaset2a	Ckb	Ckb	Ptch1	Ckb	Grk3
Cox6a1	Rnaset2b	Dst	Dst	Dst	Dst	Dst	Dst	Klf7	Rnaset2b	Dst	Dst	Gm3764	Dst	Appl2
Nr3c2	Siglech	Fus	Fus	Fus	Fus	Fus	Fus	Serpinh1	Siglech	Fus	Fus	Tcf7l2	Fus	Zbtb16
Gpr137c	Tpt1	Gm47283	Gm47283	Gm47283	Gm47283	Gm47283	Gm47283	Cep85l	Tpt1	Gm47283	Gm47283	Nrxn1	Gm47283	Gpld1
Sox2ot	Ckb	Ints6l	Ints6l	Ints6l	Ints6l	Ints6l	Ints6l	Btbd17	Ckb	Ints6l	Ints6l	Prpf38b	Ints6l	Srsf5
Ctso	Cx3cr1	mt-Co1	mt-Co1	mt-Co1	mt-Co1	mt-Co1	mt-Co1	Mpc2	Cx3cr1	mt-Co1	mt-Co1	Arglu1	mt-Co1	Gigyf1
Hist1h1e	Dst	Pdia3	Pdia3	Pdia3	Pdia3	Pdia3	Pdia3	Zfp644	Dst	Pdia3	Pdia3	mt-Atp8	Pdia3	Ddhd1
Etnppl	Fus	Tns1	Tns1	Tns1	Tns1	Tns1	Tns1	Zfp329	Fus	Tns1	Tns1	Mbnl1	Tns1	Wsb1
Pcp2	Gm47283	Ubb	Ubb	Ubb	Ubb	Ubb	Ubb	Fut9	Gm47283	Ubb	Ubb	Ncam1	Ubb	Luc7l2
Hspa8	Ints6l	Dock10	Dock10	Dock10	Dock10	Dock10	Dock10	Gm9925	Ints6l	Dock10	Dock10	Rbm25	Dock10	S100a5
Dnaja1	mt-Co1	Hexb	Hexb	Hexb	Hexb	Hexb	Hexb	Dab2	mt-Co1	Hexb	Hexb	Glul	Hexb	Dzip1l
Klf2	Pdia3	mt-Nd3	mt-Nd3	mt-Nd3	mt-Nd3	mt-Nd3	mt-Nd3	Trib2	Pdia3	mt-Nd3	mt-Nd3	Ogt	mt-Nd3	Slc27a1
Actb	Tnfrsf13b	Ubc	Ubc	Ubc	Ubc	Ubc	Ubc	Atf7ip	Tnfrsf13b	Ubc	Ubc	Apoe	Ubc	Itih3
Tmem245	Tns1	Ucp2	Ucp2	Ucp2	Ucp2	Ucp2	Ucp2	Casc4	Tns1	Ucp2	Ucp2	Appl2	Ucp2	Leng8
Snhg9	Ubb	Wdfy1	Wdfy1	Wdfy1	Wdfy1	Wdfy1	Wdfy1	Lman1	Ubb	Wdfy1	Wdfy1	Mir99ahg	Wdfy1	Msi2
Hspa1b	Adrb1	Gapdh	Gapdh	Gapdh	Gapdh	Gapdh	Gapdh	Mgat4c	Adrb1	Gapdh	Gapdh	AY036118	Gapdh	Ocrl
Mapkap1	Dock10	H2-D1	H2-D1	H2-D1	H2-D1	H2-D1	H2-D1	Atp2b2	Dock10	H2-D1	H2-D1	Tubb2b	H2-D1	Gm3764
Lpar6	Evi2a	Jmjd1c	Jmjd1c	Jmjd1c	Jmjd1c	Jmjd1c	Jmjd1c	Atp5d	Evi2a	Jmjd1c	Jmjd1c	Kcnj10	Jmjd1c	Nwd1
Gm42418	Fam102b	mt-Cytb	mt-Cytb	mt-Cytb	mt-Cytb	mt-Cytb	mt-Cytb	Vcam1	Fam102b	mt-Cytb	mt-Cytb	Leng8	mt-Cytb	Hnrnph1
Serpine2	Hexb	mt-Nd2	mt-Nd2	mt-Nd2	mt-Nd2	mt-Nd2	mt-Nd2	Mdk	Hexb	mt-Nd2	mt-Nd2	Mir100hg	mt-Nd2	Gjb6
mt-Atp6	mt-Nd3	Picalm	Picalm	Picalm	Picalm	Picalm	Picalm	Ndufb7	mt-Nd3	Picalm	Picalm	mt-Cytb	Picalm	Ash1l
Tns1	Plek	Pid1	Pid1	Pid1	Pid1	Pid1	Pid1	Kcnip3	Plek	Pid1	Pid1	Hspa8	Pid1	Atrx
Arhgap5	Ubc	Ppp1r9a	Ppp1r9a	Ppp1r9a	Ppp1r9a	Ppp1r9a	Ppp1r9a	Cadm4	Ubc	Ppp1r9a	Ppp1r9a	Clk1	Ppp1r9a	Por
mt-Co2	Ucp2	Tmcc3	Tmcc3	Tmcc3	Tmcc3	Tmcc3	Tmcc3	Sypl	Ucp2	Tmcc3	Tmcc3	Kcnq1ot1	Tmcc3	Abr
Rhob	Wdfy1	Apoe	Apoe	Apoe	Apoe	Apoe	Apoe	Prex2	Wdfy1	Apoe	Apoe	Srrm2	Apoe	Lrrc8a
Hsp90ab1	Apbb1ip	Ddx3x	Ddx3x	Ddx3x	Ddx3x	Ddx3x	Ddx3x	Arxes1	Apbb1ip	Ddx3x	Ddx3x	Ep300	Ddx3x	5031439G07Rik
Mtdh	Cd180	Fcrls	Fcrls	Fcrls	Fcrls	Fcrls	Fcrls	Ddo	Cd180	Fcrls	Fcrls	Ktn1	Fcrls	Nrbp2
Tnfrsf13b	Cfh	Hist1h2bc	Hist1h2bc	Hist1h2bc	Hist1h2bc	Hist1h2bc	Hist1h2bc	Nav2	Cfh	Hist1h2bc	Hist1h2bc	Ubc	Hist1h2bc	Son
Pid1	Cyfip1	Lrp1	Lrp1	Lrp1	Lrp1	Lrp1	Lrp1	E130114P18Rik	Cyfip1	Lrp1	Lrp1	Hpgds	Lrp1	Aifm3
Zfp36l2	Gapdh	Mafb	Mafb	Mafb	Mafb	Mafb	Mafb	Fabp7	Gapdh	Mafb	Mafb	Jmjd1c	Mafb	Per3
Pkib	H2-D1	Mlph	Mlph	Mlph	Mlph	Mlph	Mlph	Ndufs8	H2-D1	Mlph	Mlph	Mt2	Mlph	Sdc4
P2ry12	Il6st	Pag1	Pag1	Pag1	Pag1	Pag1	Pag1	Pigs	Il6st	Pag1	Pag1	Atrx	Pag1	Abca1
mt-Co3	Jmjd1c	Rps21	Rps21	Rps21	Rps21	Rps21	Rps21	Tst	Jmjd1c	Rps21	Rps21	Grk3	Rps21	Tsc22d3
P2ry13	mt-Cytb	Samsn1	Samsn1	Samsn1	Samsn1	Samsn1	Samsn1	Tmem229a	mt-Cytb	Samsn1	Samsn1	N4bp2l2	Samsn1	Kcnq1ot1
Ubb	mt-Nd1	Selplg	Selplg	Selplg	Selplg	Selplg	Selplg	1810037I17Rik	mt-Nd1	Selplg	Selplg	Adgrb3	Selplg	Tcf25
Cyfip1	mt-Nd2	Smap2	Smap2	Smap2	Smap2	Smap2	Smap2	Npas3	mt-Nd2	Smap2	Smap2	Pnn	Smap2	Paqr8
Tent5a	Picalm	Srrm2	Srrm2	Srrm2	Srrm2	Srrm2	Srrm2	Mettl7a1	Picalm	Srrm2	Srrm2	Ptprz1	Srrm2	Ttc14
Ttr	Pid1	Ssh2	Ssh2	Ssh2	Ssh2	Ssh2	Ssh2	Prdx2	Pid1	Ssh2	Ssh2	Pura	Ssh2	Gria2
Uba52	Ppp1r9a	Tent5a	Tent5a	Tent5a	Tent5a	Tent5a	Tent5a	Ran	Ppp1r9a	Tent5a	Tent5a	Camk2a	Tent5a	Cdc37l1
Hbb-bs	Slc1a2	Tmsb4x	Tmsb4x	Tmsb4x	Tmsb4x	Tmsb4x	Tmsb4x	Cnpy2	Slc1a2	Tmsb4x	Tmsb4x	Tuba1a	Tmsb4x	Mxd4
Lars2	Tmcc3	Tyrobp	Tyrobp	Tyrobp	Tyrobp	Tyrobp	Tyrobp	Rbm4b	Tmcc3	Tyrobp	Tyrobp	Ank2	Tyrobp	Ttyh3
Rps29	Adap2os	AC149090.1	AC149090.1	AC149090.1	AC149090.1	AC149090.1	AC149090.1	Vgll4	Adap2os	AC149090.1	AC149090.1	Luc7l3	AC149090.1	Zfp945
Rpl35	Apoe	Adap2	Adap2	Adap2	Adap2	Adap2	Adap2	A930005H10Rik	Apoe	Adap2	Adap2	Gabbr1	Adap2	Kcnn2
mt-Nd3	Bank1	Cd81	Cd81	Cd81	Cd81	Cd81	Cd81	Ramp1	Bin2	Cd81	Cd81	Dbi	Cd81	Slc4a4
Rps28	Bin2	Cd9	Cd9	Cd9	Cd9	Cd9	Cd9	Chpt1	Camk2a	Cd9	Cd9	Kif5a	Cd9	Rapgef3
Rpl41	Camk2a	Cox8a	Cox8a	Cox8a	Cox8a	Cox8a	Cox8a	Tmem205	Ddx3x	Cox8a	Cox8a	Serpine2	Cox8a	Golgb1
Hist1h2ap	Ddx3x	Dennd4a	Dennd4a	Dennd4a	Dennd4a	Dennd4a	Dennd4a	Tmem33	Fcrls	Dennd4a	Dennd4a	Atp2a2	Dennd4a	Spaca6
Rps27	Fcrls	Eef1a1	Eef1a1	Eef1a1	Eef1a1	Eef1a1	Eef1a1	Smpd1	Golm1	Eef1a1	Eef1a1	Snrnp70	Eef1a1	Pcdh9
Rpl37	Golm1	Gpr34	Gpr34	Gpr34	Gpr34	Gpr34	Gpr34	Hacd3	Hist1h2bc	Gpr34	Gpr34	Nrcam	Gpr34	Sorbs1
Rps21	Hist1h2bc	Nrip1	Nrip1	Nrip1	Nrip1	Nrip1	Nrip1	Atxn7l3b	Itgb1	Nrip1	Nrip1	Rps29	Nrip1	Asxl2
Ssh2	Itgb1	Pnisr	Pnisr	Pnisr	Pnisr	Pnisr	Pnisr	Slc35a2	Lrp1	Pnisr	Pnisr	Pcsk1n	Pnisr	Atp11b
Ccdc152	Lrp1	Rplp1	Rplp1	Rplp1	Rplp1	Rplp1	Rplp1	Gas1	Mafb	Rplp1	Rplp1	Mpp3	Rplp1	Chka
Rnaset2a	Mafb	Son	Son	Son	Son	Son	Son	C030005K06Rik	Mlph	Son	Son	Arc	Son	Rhou
Tra2a	Mlph	4632427E13Rik	4632427E13Rik	4632427E13Rik	4632427E13Rik	4632427E13Rik	4632427E13Rik	Kcnd2	Mpeg1	4632427E13Rik	4632427E13Rik	Rpl21	4632427E13Rik	Kdm3a
Rnaset2b	Mpeg1	Dock4	Dock4	Dock4	Dock4	Dock4	Dock4	Chn1	Nav3	Dock4	Dock4	Magee1	Dock4	Srsf6
Rpl6	Nav3	Frmd4a	Frmd4a	Frmd4a	Frmd4a	Frmd4a	Frmd4a	Cyp7b1	Pag1	Frmd4a	Frmd4a	Mturn	Frmd4a	Adgrl3
Rpl37a	Pag1	Glul	Glul	Glul	Glul	Glul	Glul	C1qa	Rps21	Glul	Glul	Gimap5	Glul	Tnik
Rpl39	Rps21	Gpm6b	Gpm6b	Gpm6b	Gpm6b	Gpm6b	Gpm6b	Ndufb8	Rps27	Gpm6b	Gpm6b	Apold1	Gpm6b	Prkcd
Macf1	Rps27	Lair1	Lair1	Lair1	Lair1	Lair1	Lair1	Emc3	Samsn1	Lair1	Lair1	Nfkbia	Lair1	Hr
Rpl10	Samsn1	Ldhb	Ldhb	Ldhb	Ldhb	Ldhb	Ldhb	Cdc42ep4	Selplg	Ldhb	Ldhb	Pim3	Ldhb	Bclaf1
Fau	Selplg	Mir99ahg	Mir99ahg	Mir99ahg	Mir99ahg	Mir99ahg	Mir99ahg	Adgrb3	Smap2	Mir99ahg	Mir99ahg	Tmem252	Mir99ahg	Atp1a2
Xist	Smap2	Nav2	Nav2	Nav2	Nav2	Nav2	Nav2	D130040H23Rik	Sparcl1	Nav2	Nav2	Ddit4	Nav2	Ubn2
Nrip1	Sparcl1	Rpl37a	Rpl37a	Rpl37a	Rpl37a	Rpl37a	Rpl37a	Chl1	Srrm2	Rpl37a	Rpl37a	mt-Nd6	Rpl37a	Adgrl1
Zfp638	Srrm2	Rpl38	Rpl38	Rpl38	Rpl38	Rpl38	Rpl38	Lcat	Ssh2	Rpl38	Rpl38	Btg2	Rpl38	Mical2
Rpl38	Ssh2	Rps12	Rps12	Rps12	Rps12	Rps12	Rps12	Yif1b	Tent5a	Rps12	Rps12	Slc1a2	Rps12	Cbs
Pag1	Tent5a	Srgap2	Srgap2	Srgap2	Srgap2	Srgap2	Srgap2	Bcap31	Tmsb4x	Srgap2	Srgap2	Nr4a1	Srgap2	Tmcc3
Pnisr	Tmsb4x	Stab1	Stab1	Stab1	Stab1	Stab1	Stab1	Pik3ip1	Tyrobp	Stab1	Stab1	Depp1	Stab1	Tef
Zeb2	Tyrobp	Zeb2	Zeb2	Zeb2	Zeb2	Zeb2	Zeb2	Mrpl43	AC149090.1	Zeb2	Zeb2	Cebpd	Zeb2	Pitpnm2
Hpgds	AC149090.1	Arhgap45	Arhgap45	Arhgap45	Arhgap45	Arhgap45	Arhgap45	Lhfp	Adap2	Arhgap45	Arhgap45	Sik1	Arhgap45	Ttyh1
Dock4	Adap2	Arsb	Arsb	Arsb	Arsb	Arsb	Arsb	C1qb	C1qc	Arsb	Arsb	Cdkn1a	Arsb	B230323A14Rik
Arl4c	C1qc	Cd164	Cd164	Cd164	Cd164	Cd164	Cd164	Etfb	Ccl12	Cd164	Cd164	Jun	Cd164	Nktr
Git2	Ccl12	Ecscr	Ecscr	Ecscr	Ecscr	Ecscr	Ecscr	Uqcrfs1	Cd81	Ecscr	Ecscr	Hsp90ab1	Ecscr	Sfpq
Rps9	Cd81	Fau	Fau	Fau	Fau	Fau	Fau	Zhx1	Cd9	Fau	Fau	Spaar	Fau	Ncam1
Gm11808	Cd9	G530011O06Rik	G530011O06Rik	G530011O06Rik	G530011O06Rik	G530011O06Rik	G530011O06Rik	Crebzf	Cox8a	G530011O06Rik	G530011O06Rik	Agrn	G530011O06Rik	Nrros
Rpl21	Cox8a	Kcnq1ot1	Kcnq1ot1	Kcnq1ot1	Kcnq1ot1	Kcnq1ot1	Kcnq1ot1	Idi1	Dennd4a	Kcnq1ot1	Kcnq1ot1	Plk2	Kcnq1ot1	Ccnd3
Rpl17	Dennd4a	Map4k4	Map4k4	Map4k4	Map4k4	Map4k4	Map4k4	Cx3cr1	Eef1a1	Map4k4	Map4k4	Dusp1	Map4k4	Arglu1
Rpl29	Eef1a1	Mef2a	Mef2a	Mef2a	Mef2a	Mef2a	Mef2a	Kcna2	Eml4	Mef2a	Mef2a	Rpl39	Mef2a	Sf3b1
Dst	Eml4	Mycbp2	Mycbp2	Mycbp2	Mycbp2	Mycbp2	Mycbp2	Mpp6	Gpr34	Mycbp2	Mycbp2	Rbpms	Mycbp2	Cyp2d22
Rps8	Gpr34	Rcsd1	Rcsd1	Rcsd1	Rcsd1	Rcsd1	Rcsd1	Pmp22	Gpr84	Rcsd1	Rcsd1	Gimap6	Rcsd1	Mat2a
Rplp2	Gpr84	Rpl23	Rpl23	Rpl23	Rpl23	Rpl23	Rpl23	Micos10	Ighm	Rpl23	Rpl23	Fas	Rpl23	Mapk4
Kctd12	Ighm	Rpl32	Rpl32	Rpl32	Rpl32	Rpl32	Rpl32	Pou3f2	Itgam	Rpl32	Rpl32	Gimap1	Rpl32	Aak1
Eef1a1	Itgam	Sall1	Sall1	Sall1	Sall1	Sall1	Sall1	Adora2b	Kif5a	Sall1	Sall1	Reck	Sall1	Zzef1
Ppia	Kif5a	Ascc3	Ascc3	Ascc3	Ascc3	Ascc3	Ascc3	Zfp397	Mtdh	Ascc3	Ascc3	Rps28	Ascc3	Hspa8
Mef2a	Mtdh	Atrx	Atrx	Atrx	Atrx	Atrx	Atrx	Spon1	Nrip1	Atrx	Atrx	Snrk	Atrx	Phyhd1
Scoc	Nrip1	Cd63	Cd63	Cd63	Cd63	Cd63	Cd63	Anapc16	Pnisr	Cd63	Cd63	Cdc42ep3	Cd63	Srebf1
Ttc14	Pnisr	Col27a1	Col27a1	Col27a1	Col27a1	Col27a1	Col27a1	Rchy1	Ptgs1	Col27a1	Col27a1	Tnfrsf12a	Col27a1	Meis1
Ash1l	Ptgs1	Cpe	Cpe	Cpe	Cpe	Cpe	Cpe	2310022B05Rik	Rplp1	Cpe	Cpe	Ifi27	Cpe	Macf1
Jmjd1c	Rplp1	Gm26917	Gm26917	Gm26917	Gm26917	Gm26917	Gm26917	Ndufab1	Slc16a6	Gm26917	Gm26917	Myh9	Gm26917	Slc2a1
Epb41l2	Slc16a6	Hif1a	Hif1a	Hif1a	Hif1a	Hif1a	Hif1a	Srgap1	Son	Hif1a	Hif1a	Tmem184b	Hif1a	Ntrk3
Nmt1	Son	Hpgd	Hpgd	Hpgd	Hpgd	Hpgd	Hpgd	Cox14	4632427E13Rik	Hpgd	Hpgd	Serpinh1	Hpgd	B930095G15Rik
Atrx	4632427E13Rik	Irf8	Irf8	Irf8	Irf8	Irf8	Irf8	Mpc1	Clip1	Irf8	Irf8	Bsg	Irf8	Pkn1
Frmd4a	Ccdc152	Ivns1abp	Ivns1abp	Ivns1abp	Ivns1abp	Ivns1abp	Ivns1abp	Nkx6-2	Csf1r	Ivns1abp	Ivns1abp	Rflnb	Ivns1abp	Kif1b
Abca9	Ccnd1	Luc7l3	Luc7l3	Luc7l3	Luc7l3	Luc7l3	Luc7l3	Gm1673	Dock4	Luc7l3	Luc7l3	Plpp6	Luc7l3	Atp13a4
Tgfbr1	Clip1	Lyz2	Lyz2	Lyz2	Lyz2	Lyz2	Lyz2	Rgma	Dynll1	Lyz2	Lyz2	Gpx1	Lyz2	Pnisr
Ep300	Csf1r	Phyhd1	Phyhd1	Phyhd1	Phyhd1	Phyhd1	Phyhd1	Nptn	Epb41l2	Phyhd1	Phyhd1	Gypa	Phyhd1	Lgi1
Rpl13	Dock4	Pltp	Pltp	Pltp	Pltp	Pltp	Pltp	Selenok	Frmd4a	Pltp	Pltp	Tfdp2	Pltp	Tnrc6b
Mef2c	Dynll1	Rbm5	Rbm5	Rbm5	Rbm5	Rbm5	Rbm5	Mmp14	Ftl1	Rbm5	Rbm5	Map1lc3b	Rbm5	Slc25a36
Rcsd1	Epb41l2	Ttc14	Ttc14	Ttc14	Ttc14	Ttc14	Ttc14	Vdac3	Glul	Ttc14	Ttc14	Car2	Ttc14	Trpm7
Inpp5d	Frmd4a	Cycs	Cycs	Cycs	Cycs	Cycs	Cycs	Psmb5	Gpm6b	Cycs	Cycs	Hbb-bt	Cycs	Sult1a1
Wdfy1	Ftl1	Ep300	Ep300	Ep300	Ep300	Ep300	Ep300	Adgrl3	Lair1	Ep300	Ep300	Ppp1cb	Ep300	Phka1
Zfp36	Glul	Hist1h1e	Hist1h1e	Hist1h1e	Hist1h1e	Hist1h1e	Hist1h1e	Dhcr7	Ldhb	Hist1h1e	Hist1h1e	Ttr	Hist1h1e	Birc6
Mycbp2	Gpm6b	Nipbl	Nipbl	Nipbl	Nipbl	Nipbl	Nipbl	Fjx1	Mef2c	Nipbl	Nipbl	Pabpc1	Nipbl	Zmym5
Rpl36	Kcnk6	Otulinl	Otulinl	Otulinl	Otulinl	Otulinl	Otulinl	Myo10	Mir99ahg	Otulinl	Otulinl	Bpgm	Otulinl	Spire1
Eif4a2	Lair1	Ppia	Ppia	Ppia	Ppia	Ppia	Ppia	Hmgcr	Nav2	Ppia	Ppia	Slc4a1	Ppia	Ptch1
Rps12	Ldhb	Rpl13	Rpl13	Rpl13	Rpl13	Rpl13	Rpl13	Cdh11	Numb	Rpl13	Rpl13	Mkrn1	Rpl13	Ece1
Rpl35a	Mef2c	Rpl41	Rpl41	Rpl41	Rpl41	Rpl41	Rpl41	Clk4	Qk	Rpl41	Rpl41	Cd24a	Rpl41	Lfng
Sft2d1	Mir99ahg	Rplp0	Rplp0	Rplp0	Rplp0	Rplp0	Rplp0	Oaz1	Rpl37a	Rplp0	Rplp0	Eif5	Rplp0	Sdc3
Rps11	Nav2	Rplp2	Rplp2	Rplp2	Rplp2	Rplp2	Rplp2	Ric3	Rpl38	Rplp2	Rplp2	Glrx5	Rplp2	Acap2
9930111J21Rik2	Numb	Serf2	Serf2	Serf2	Serf2	Serf2	Serf2	Pclo	Rps12	Serf2	Serf2	Trim10	Serf2	Ecpas
Rpl27a	Phf14	Tasor	Tasor	Tasor	Tasor	Tasor	Tasor	Lxn	Rps28	Tasor	Tasor	Gclm	Tasor	Gm6145
Csmd3	Qk	Tcf25	Tcf25	Tcf25	Tcf25	Tcf25	Tcf25	Bhlhe40	Srgap2	Tcf25	Tcf25	Gabarapl2	Tcf25	Mast4
Map4k4	Rpl37a	Arhgap5		Bank1	Cdr1os	Cdr1os	Cdr1os	Ganc	Stab1	Ddit4	Bank1	Rsad2	Ddit4	Lhfp
Bclaf1	Rpl38	Actg1		Kcnk6	Fkbp5	Fkbp5	Fkbp5	Atp5g1	Tnfaip8l2	AY036118	Kcnk6	Prdx2	AY036118	Prpf38b
Luc7l2	Rps12	Hpgds		Slc2a5	Tsc22d3	Tsc22d3	Tsc22d3	Cuta	Ubash3b	C1qa	Slc2a5	Rad23a	C1qa	Setd5
G530011O06Rik	Rps28	Rnaset2b		9930111J21Rik2	Hspa8	Hspa8	Hspa8	Tmed2	Wasf2	C1qb	9930111J21Rik2	Cst3	C1qb	Peg3
Ccnl1	Slc2a5	Cx3cr1		Ccnl1	Meg3	Meg3	Meg3	Mgst1	Zeb2	Dbi	Ccnl1	Rpl26	Dbi	Megf9
Phf3	Srgap2	Tnfrsf13b		Khdrbs3	Ccnd3	Ccnd3	Ccnd3	Ncam2	Arhgap45	E230029C05Rik	Khdrbs3	C1qb	E230029C05Rik	Smpd1
Ints6l	Stab1	Adrb1		Phip	Cebpb	Cebpb	Cebpb	Slc41a1	Arsb	Itm2b	Phip	Cbfa2t3	Itm2b	Rsrp1
Gm47664	Tnfaip8l2	Evi2a		Asap1	Dnaja1	Dnaja1	Dnaja1	Nfix	Camk2n1	Rpl12	Asap1	Sec61g	Rpl12	Slc39a14
Ckb	Ubash3b	Fam102b		B4galt1	Dleu2	Dleu2	Dleu2	2900052L18Rik	Cd164	Sparc	B4galt1	Retreg1	Sparc	Ankrd11
Rps27a	Wasf2	Plek		Cd84	mt-Nd4	mt-Nd4	mt-Nd4	Pip4p1	Clint1	Bsg	Cd84	Pilra	Bsg	Nfat5
Prpf38b	Zeb2	Apbb1ip		Cox6a1	Rhob	Rhob	Rhob	Pnp	Cltc	Cebpd	Cox6a1	Lair1	Cebpd	Fbxl20
Rps24	9930111J21Rik2	Cd180		Gria1	Cebpa	Cebpa	Cebpa	Hadhb	Cttnbp2nl	Fcer1g	Gria1	Treml4	Fcer1g	Rps6kb1
Rplp1	A930024E05Rik	Cfh		Lrba	Dusp6	Dusp6	Dusp6	Rabac1	Diaph2	Mbnl1	Lrba	Hfe	Mbnl1	Dag1
Elmo1	Arhgap45	Cyfip1		Ogfrl1	Irf2bpl	Irf2bpl	Irf2bpl	Fam20a	Ecscr	P2ry6	Ogfrl1	Cd300ld	P2ry6	Rora
Rpl28	Arsb	Il6st		Timp3	mt-Nd5	mt-Nd5	mt-Nd5	C130071C03Rik	Eya4	Rassf2	Timp3	Ace	Rassf2	Mkln1
Nsd1	Camk2n1	mt-Nd1		Tm6sf1	Alox5ap	Alox5ap	Alox5ap	Ech1	Fau	Anapc16	Tm6sf1	E230029C05Rik	Anapc16	Thoc2
Rpl18a	Ccnl1	Slc1a2		Tmem245	Git2	Git2	Git2	D3Ertd751e	Fcgr3	Ctss	Tmem245	Gcnt2	Ctss	Srrm2
Kif21b	Cd164	Adap2os		Zfp638	Pik3r1	Pik3r1	Pik3r1	Gpr37l1	G530011O06Rik	Fyb	Zfp638	Cd300e	Fyb	Ckb
Gapdh	Clint1	Bin2		Arhgdib	Prpf38b	Prpf38b	Prpf38b	Mras	Gpr155	Gm10076	Arhgdib	Stap1	Gm10076	S100a9
Atf7ip	Cltc	Camk2a		Atf7ip	Rps4x	Rps4x	Rps4x	Dlgap1	Itga6	Malat1	Atf7ip	Sh2d1b1	Malat1	Lrp1
Rpl34	Cttnbp2nl	Golm1		Cdc42ep4	Rps9	Rps9	Rps9	Fdft1	Kcnq1ot1	Mt3	Cdc42ep4	Srgn	Mt3	Fam184a
Rb1cc1	Diaph2	Itgb1		Coro1a	Bclaf1	Bclaf1	Bclaf1	Slc30a1	Kif21b	Selenop	Coro1a	Fyb	Selenop	Srsf1
Rpl30	Ecscr	Mpeg1		Csf3r	Ctc1	Ctc1	Ctc1	Bmpr1a	Klhl6	Serinc3	Csf3r	Gngt2	Serinc3	Atad2b
Pik3r1	Ehd4	Nav3		Fam193a	Rpl17	Rpl17	Rpl17	Yae1d1	Lcp1	Ankrd44	Fam193a	Atp1a1	Ankrd44	Hipk2
Mir99ahg	Eya4	Rps27		Fchsd2	Rpl21	Rpl21	Rpl21	Smdt1	Map4k4	Atp1a2	Fchsd2	Slc12a2	Atp1a2	Phf20l1
Rbm39	Fau	Sparcl1		Fscn1	Rpl26	Rpl26	Rpl26	Fdps	Mef2a	Basp1	Fscn1	Cd300c2	Basp1	Fubp1
Ndufb1-ps	Fcgr3	C1qc		Gm10790	Rpl27a	Rpl27a	Rpl27a	Sclt1	Mycbp2	Cadm1	Gm10790	Smagp	Cadm1	Slc29a3
Stard9	G530011O06Rik	Ccl12		Gm47664	Rps11	Rps11	Rps11	Sdc2	Plxdc2	Cd68	Gm47664	Eno3	Cd68	4833420G17Rik
Tmsb10	Gpr155	Eml4		Hist1h2ap	Rps24	Rps24	Rps24	Exoc3	Rapgef5	Chchd2	Hist1h2ap	Dusp16	Chchd2	Ikzf2
Phf14	Itga6	Gpr84		Igfbp7	Slc1a3	Slc1a3	Slc1a3	Npc1	Rasgrp3	Cyba	Igfbp7	Cebpb	Cyba	Ttyh2
Rps3a1	Kcnq1ot1	Ighm		Lacc1	Ankrd12	Ankrd12	Ankrd12	Gpc5	Rcsd1	Hsp90b1	Lacc1	Adgre5	Hsp90b1	F3
Tia1	Khdrbs3	Itgam		Nfat5	Calhm2	Calhm2	Calhm2	Desi2	Rpl23	Mertk	Nfat5	Itgal	Mertk	Fzd2
Tubgcp5	Kif21b	Kif5a		Nrep	Havcr2	Havcr2	Havcr2	Dpm1	Rpl32	Mt1	Nrep	Adgre4	Mt1	Mapk8ip3
Rbm5	Klf7	Mtdh		Rbm39	Rpl34	Rpl34	Rpl34	Pigt	Rpl37	Rpl23a	Rbm39	S1pr5	Rpl23a	Arrdc2
Hmgb1	Klhl6	Ptgs1		Rps25	Rps10	Rps10	Rps10	Fmc1	Rps2	Rps23	Rps25	Klf2	Rps23	Ccnl1
Klhl24	Lcp1	Slc16a6		Rps27a	S100b	S100b	S100b	Pcgf5	Rps26	Slc12a2	Rps27a	H2afz	Slc12a2	Mau2
Fchsd2	Lims1	Clip1		Stard9	Tmem119	Tmem119	Tmem119	Plcb1	Sall1	Snrnp70	Stard9	Serpinb6a	Snrnp70	Cmtm3
Rps16	Map4k4	Csf1r		Ube3a	Tra2a	Tra2a	Tra2a	Hs2st1	Tgfbr2	Srsf7	Ube3a	Ly6c2	Srsf7	Gpt2
Ccl9	Mef2a	Dynll1		Upk1b	Zbtb16	Zbtb16	Zbtb16	Chd6	Tln2	Tanc2	Upk1b	Ceacam1	Tanc2	Ewsr1
Rpl24	Mycbp2	Epb41l2		Eif4a2	Arpc4	Arpc4	Arpc4	Mysm1	Ywhah	Abca1	Eif4a2	Hip1	Abca1	Lonrf3
Havcr2	Phip	Ftl1		Helz	Elmo1	Elmo1	Elmo1	Dctn3	Ascc3	Ankrd11	Helz	Fabp4	Ankrd11	2610008E11Rik
Bod1l	Plxdc2	Mef2c		Ildr2	Fxyd5	Fxyd5	Fxyd5	Psmb7	Asph	Arglu1	Ildr2	Cyth3	Arglu1	Hook3
Adap2os	Rapgef5	Numb		Kmt2a	Slc36a1	Slc36a1	Slc36a1	Lmbrd1	Atrx	Atp5g1	Kmt2a	Cd244a	Atp5g1	Sbf2
Rps10	Rasgrp3	Qk		Kmt2c	Snrk	Snrk	Snrk	Tom1l1	Cd37	Atp5j2	Kmt2c	Ctsb	Atp5j2	Sfxn2
Luc7l3	Rcsd1	Rps28		Ndufb1-ps	Tlr13	Tlr13	Tlr13	Rgs6	Cd63	B2m	Ndufb1-ps	Fcgr4	B2m	Klf15
Adap2	Rpl23	Tnfaip8l2		Phf20l1	Vim	Vim	Vim	Csgalnact1	Chd4	Calr	Phf20l1	Socs3	Calr	Tcf12
Kmt2e	Rpl32	Ubash3b		Phf3	Atp5e	Atp5e	Atp5e	Fat3	Cirbp	Fubp1	Phf3	Uba52	Fubp1	Pttg1ip
Nipbl	Rpl37	Wasf2		Rhoh	Arhgap5		Bank1	Sdc3	Col27a1	Gngt2	Rhoh	Agpat4	Gngt2	Ccar1
Sowahc	Rps2	Camk2n1		Rpl6	Actg1		Kcnk6	Carmil1	Cpe	Hsp90aa1	Rpl6	F13a1	Hsp90aa1	Pfkp
Cd2ap	Rps26	Clint1		Rpsa	Hpgds		Slc2a5	Megf9	Cyth4	Hspa5	Rpsa	Krt80	Hspa5	Tet2
Gm2629	Sall1	Cltc		Sowahc	Rnaset2b		9930111J21Rik2	Mir124-2hg	Dpy19l4	Il6ra	Sowahc	Rassf5	Il6ra	Brwd1
Gm32849	Tgfbr2	Cttnbp2nl		Tia1	Cx3cr1		Ccnl1	Cox7a2	Gm26917	Ogt	Tia1	Bcl2a1b	Ogt	Tmem245
Kmt2a	Tln2	Diaph2		Tubb5	Tnfrsf13b		Khdrbs3	Pam16	Hif1a	Pan3	Tubb5	Smpdl3b	Pan3	Rab3gap1
Ube3a	Ywhah	Eya4			Adrb1		Phip	Zfp266	Hpgd	Pdia6	Ddit4	H2-D1	Pdia6	Sun1
Ythdc1	Acer3	Fcgr3			Evi2a		Asap1	Slc7a11	Il10ra	Pou2f2	AY036118	Lncpint	Pou2f2	Ylpm1
Pde3b	Asap1	Gpr155			Fam102b		B4galt1	Slc50a1	Irf8	Ptn	C1qa	Slc11a1	Ptn	Ggnbp2
Rc3h2	Ascc3	Itga6			Plek		Cd84	H2-K1	Itpr2	Slc4a4	C1qb	Hes1	Slc4a4	Csnk1a1
Phip	Asph	Kif21b			Apbb1ip		Cox6a1	Gcc2	Ivns1abp	Tmem173	Dbi	Tgm2	Tmem173	Nt5c2
Rpl11	Atrx	Klhl6			Cd180		Gria1	Slc39a12	Jun	Wnk1	E230029C05Rik	Pglyrp1	Wnk1	Mcc
Erh	B4galt1	Lcp1			Cfh		Lrba	Psma2	Jund	1700017B05Rik	Itm2b	Acp5	1700017B05Rik	Zfp207
Akap9	Cd37	Plxdc2			Cyfip1		Ogfrl1	Dhrs1	Luc7l3	Ahnak	Rpl12	Ptpn1	Ahnak	Atp13a5
Cflar	Cd63	Rapgef5			Il6st		Timp3	Csf1r	Lyz2	Bhlhe40	Sparc	Pag1	Bhlhe40	Washc2
Slc40a1	Cd84	Rasgrp3			mt-Nd1		Tm6sf1	Zfp955b	Maf	Ctsc	Bsg	Gm2a	Ctsc	Daam2
Rhoh	Chd4	Rpl37			Slc1a2		Tmem245	Dmac2	Ncl	Ctsz	Cebpd	Rras	Ctsz	Zfp638
4632427E13Rik	Cirbp	Rps2			Adap2os		Zfp638	Metrn	Nrp1	Depp1	Fcer1g	Rap1b	Depp1	Pnpla7
Osbpl11	Col27a1	Rps26			Bin2		Arhgdib	Atp5c1	Pde3b	Eif1	Mbnl1	Slc16a3	Eif1	Chd7
Fam193a	Cox6a1	Tgfbr2			Camk2a		Atf7ip	Hrh1	Phyhd1	Fam53b	P2ry6	Cox8a	Fam53b	Hif3a
Gm29488	Cpe	Tln2			Golm1		Cdc42ep4	4732440D04Rik	Pltp	Fgd2	Rassf2	Abi3	Fgd2	Dlg4
Rsf1	Cyth4	Ywhah			Itgb1		Coro1a	Cnih1	Rbm5	Fn1	Anapc16	Ifngr1	Fn1	Prodh
Nav3	Dpy19l4	Asph			Mpeg1		Csf3r	Snrpd2	Retreg1	Gcnt1	Ctss	Bcl2a1d	Gcnt1	Gm47283
Rpsa	Gm26917	Cd37			Nav3		Fam193a	Hsp90ab1	Rpl10	Glrp1	Fyb	Rap1a	Glrp1	Pigs
Dleu2	Gria1	Chd4			Rps27		Fchsd2	Arf5	Rpl29	Gnaq	Gm10076	Leng9	Gnaq	Phip
Rpl14	Hif1a	Cirbp			Sparcl1		Fscn1	Isca2	Rpl35a	Gnas	Malat1	S100a10	Gnas	Pbrm1
Bloc1s1	Hpgd	Cyth4			C1qc		Gm10790	4931406C07Rik	Rps3	Gpr183	Mt3	Bhlhe40	Gpr183	Rgma
Rps3	I830077J02Rik	Dpy19l4			Ccl12		Gm47664	Ndufs6	Rps8	Gpx4	Selenop	Spred2	Gpx4	Gm2a
Rbbp6	Il10ra	Il10ra			Eml4		Hist1h2ap	Shisa9	Scaf11	Itch	Serinc3	Fcer1g	Itch	Crebrf
Nfat5	Irf8	Itpr2			Gpr84		Igfbp7	Hsp90b1	Selenos	Junb	Ankrd44	Cd36	Junb	Mboat2
Ppp1r9a	Itpr2	Jun			Ighm		Lacc1	Arcn1	Selenow	Leng8	Atp1a2	Ear2	Leng8	Ubr3
Zcchc7	Ivns1abp	Jund			Itgam		Nfat5	Ift27	Ttc14	Lpcat2	Basp1	Lilra5	Lpcat2	Arhgef4
Rps26	Jun	Maf			Kif5a		Nrep	Hectd1	Vsir	2001-03-01	Cadm1	Fgr	2001-03-01	Adgrb1
Arpc4	Jund	Ncl			Mtdh		Rbm39	Aig1	Zfhx3	Mat2a	Cd68	S100a6	Mat2a	Zmiz1
Zbtb18	Lrba	Nrp1			Ptgs1		Rps25	Adra2a	Akap9	Ncam1	Chchd2	Pnrc1	Ncam1	Mir100hg
Kmt2c	Luc7l3	Pde3b			Slc16a6		Rps27a	Gria1	App	Npc2	Cyba	Cd82	Npc2	Gria1
Kcnk6	Lyz2	Retreg1			Clip1		Stard9	Ilvbl	Clu	Pkn1	Hsp90b1	Fn1	Pkn1	Aatk
Zfand5	Maf	Rpl10			Csf1r		Ube3a	Spcs2	Csmd3	Pmepa1	Mertk	Skint3	Pmepa1	Tob2
Zfp36l1	Ncl	Rpl29			Dynll1		Upk1b	Metap1d	Ctsd	Prdx5	Mt1	Itgb1	Prdx5	Trip11
Rpl36a	Nr3c1	Rpl35a			Epb41l2		Eif4a2	Tmem259	Cycs	Pura	Rpl23a	Apoc2	Pura	Tpp1
Kcnq1ot1	Nrp1	Rps3			Ftl1		Helz	Nnat	Ddx5	Rbm4b	Rps23	Itgax	Rbm4b	Rbm3
Tef	Ogfrl1	Rps8			Mef2c		Ildr2	Tmem167	Ep300	Rgs10	Slc12a2	Ccr2	Rgs10	Camk2g
Rpl23	Pde3b	Scaf11			Numb		Kmt2a	Nr3c1	Fer	Rpl13a	Snrnp70	Itgb2	Rpl13a	Tubb2b
Rps19	Phyhd1	Selenos			Qk		Kmt2c	Rbmx	Gm32849	Sirpa	Srsf7	Sema4d	Sirpa	Gpr146
Coro1a	Pltp	Selenow			Rps28		Ndufb1-ps	Klhl5	Hist1h1e	Smad7	Tanc2	Rps27	Smad7	Zfp445
Phf20l1	Rasa4	Vsir			Tnfaip8l2		Phf20l1	Plp1	Kctd12	Smpd1	Abca1	Prr13	Smpd1	Efr3b
Atp5e	Rbm5	Zfhx3			Ubash3b		Phf3	Krit1	Laptm5	Tgm2	Ankrd11	Pou2f2	Tgm2	Lrrn1
Rps5	Retreg1	Akap9			Wasf2		Rhoh	Ralgapa1	Lgals1	Tmem176a	Arglu1	Tmsb10	Tmem176a	Trps1
Lcor	Rpl10	App			Camk2n1		Rpl6	Psmd4	Nipbl	Tubb2b	Atp5g1	Tubb6	Tubb2b	Klhl24
Scaf11	Rpl29	Clu			Clint1		Rpsa	Tigd2	Otulinl	Ubn2	Atp5j2	Ahnak	Ubn2	Ralgapa1
Tardbp	Rpl35a	Csmd3			Cltc		Sowahc	Ndufa8	Pld4	Uqcr11	B2m	Per1	Uqcr11	Utp14b
Rps7	Rps3	Ctsd			Cttnbp2nl		Tia1	B230323A14Rik	Ppia	2900097C17Rik	Calr	Tppp3	2900097C17Rik	Plcb4
Ranbp2	Rps8	Ddx5			Diaph2		Tubb5	Nme2	Rnase4	BC005537	Fubp1	Cdkn1b	BC005537	Alcam
Nbeal1	Scaf11	Fer			Eya4		Srsf5	Arsk	Rpl13	Bmf	Gngt2	Csf1r	Bmf	Phkg1
Gm37494	Selenos	Gm32849			Fcgr3		Lrrc8a	Smim10l1	Rpl41	Cryab	Hsp90aa1	Btg1	Cryab	Xpr1
Nav2	Selenow	Kctd12			Gpr155		Rps20	Tmbim1	Rplp0	Fermt3	Hspa5	Pbxip1	Fermt3	Ldb1
Rps25	Slc15a3	Laptm5			Itga6		Slc38a2	Atp2b1	Rplp2	Frmd4b	Il6ra	Cd9	Frmd4b	Sbno1
Rps2	Snhg9	Lgals1			Kif21b		Ash1l	Tmed5	Serf2	Glrx3	Ogt	B4galnt1	Glrx3	Mfhas1
Rpl7a	Timp3	Pld4			Klhl6		Cmklr1	Jun	Serpinh1	Klf3	Pan3	Pilrb2	Klf3	Plcb1
Slc1a3	Tm6sf1	Rnase4			Lcp1		Klhl24	Pex13	Sh3bgrl3	Map1lc3b	Pdia6	Bcl2	Map1lc3b	Gls
Slc39a1	Tmem245	Serpinh1			Plxdc2		Ptafr	Huwe1	Slc7a8	Rgs2	Pou2f2	Ms4a6c	Rgs2	9330159F19Rik
Dmtf1	Ttc14	Sh3bgrl3			Rapgef5		Ranbp2	Ikbip	Stk10	Rsbn1l	Ptn	Cd274	Rsbn1l	Vegfa
Rplp0	Vgll4	Slc7a8			Rasgrp3		Rpl18a	Atpif1	Tasor	Tab2	Slc4a4	Spata13	Tab2	Ube3a
Rpl9	Vsir	Stk10			Rpl37		Rpl9	Cd81	Tcf25	Tmem176b	Tmem173	Gpcpd1	Tmem176b	Lrig1
Zfp800	Zfhx3	Tgfbr1			Rps2		Rps16	Nme1	Tgfbr1	Ube2d3	Wnk1	Klf3	Ube2d3	Stoml3
Sh3bgrl3	Zfp638	Top1			Rps26		Rps19	Glmp	Top1	Uqcr10	1700017B05Rik	Lgals1	Uqcr10	Tpt1
Rpl8	2900052L18Rik	Abca9			Tgfbr2		Rps7	Nkiras1	Abca9		Ahnak	Spn	Cdr1os	Mcf2l
Rpl32	Akap9	Aldoa			Tln2		Srsf2	Rarres2	Aldoa		Bhlhe40	Ndrg2	Fkbp5	Omp
Rpl22	App	Cdk11b			Ywhah		9330159F19Rik	Sirt5	Cdk11b		Ctsc	Stk10	Tsc22d3	Acbd7
Nbea	Arhgdib	Dusp7			Asph		Abca4	Gpatch11	Dusp7		Ctsz	Cyp4f18	Hspa8	Rps13
Serf2	Atf7ip	Hcfc1r1			Cd37		Ctnnd1	Hist1h2bc	Hcfc1r1		Depp1	Zbtb16	Meg3	Tbca
Usp15	Bod1l	Hist3h2a			Chd4		Etnppl	Ndufb2	Hist3h2a		Eif1	Filip1l	Ccnd3	Fth1
Rps18	Btaf1	Rpl24			Cirbp		Gm11808	Actg1	Rpl24		Fam53b	Neurl3	Cebpb	Scgb3a1
BC005561	Cdc42ep4	Ski			Cyth4		Hmgb1	Cisd2	Ski		Fgd2	Scnn1a	Dnaja1	Kbtbd11
Zbtb20	Clu	Srrm1			Dpy19l4		Hnrnpa0	Sec61a2	Srrm1		Fn1	Ets1	Dleu2	Tmem252
Rps20	Coro1a	Tmsb10			Il10ra		Id3	Cmtm5	Tmsb10		Gcnt1	Sell	mt-Nd4	Acer2
Ankrd12	Csf3r				Itpr2		Kcnn2	Gm11713	Ddit4		Glrp1	Pfkfb4	Rhob	Ier3
Tuba1b	Csmd3				Jun		Klf9	Higd2a	AY036118		Gnaq	Sem1	Cebpa	Bcl3
Ptpn18	Ctsd				Jund		Ldha	Nlgn1	C1qa		Gnas	Pparg	Dusp6	Tmem176b
Tubb5	Cycs				Maf		Madd	Plpp3	C1qb		Gpr183	Stk24	Irf2bpl	Vwf
Stat1	Ddx5				Ncl		Nmt1	2004-09-01	Dbi		Gpx4	Plek	mt-Nd5	Map3k6
Il6st	Dgkd				Nrp1		Nrbp2	Cd63	E230029C05Rik		Itch	Bmf	Alox5ap	Bhlhe40
Apbb1ip	Dhx36				Pde3b		Osbpl11	Snx14	Itm2b		Junb	Tmc6	Git2	Grrp1
Cfh	Ep300				Retreg1		Pcp2	Letm2	Rpl12		Leng8	Rps26	Pik3r1	Litaf
Fus	Fam193a				Rpl10		Plec	Ttc3	Sparc		Lpcat2	Pip4k2a	Prpf38b	Lcn2
Cd180	Fchsd2				Rpl29		Rpl27	Sgms1	Bsg		2001-03-01	Erp29	Rps4x	Ch25h
Pdia3	Fer				Rpl35a		Rps18	D10Wsu102e	Cebpd		Mat2a	Lcp1	Rps9	Bnip3
Ccnd1	Fscn1				Rps3		Rps5	Serinc1	Fcer1g		Ncam1	Rsrp1	Bclaf1	Fnbp1l
Dock10	Gm10790				Rps8		Syne1	Sertad2	Mbnl1		Npc2	Abhd12	Ctc1	Ildr2
Ptgs1	Gm2629				Scaf11		Tef	Txndc15	P2ry6		Pkn1	Vim	Rpl17	Podxl
mt-Co1	Gm32849				Selenos		Zcchc7	H2afv	Rassf2		Pmepa1	Dedd2	Rpl21	Wnt5a
Notch2	Gm34589				Selenow			Gm14296	Anapc16		Prdx5	Mcl1	Rpl26	Fryl
Cst3	Gm47664				Vsir			Ednrb	Btg2		Pura	Myo1g	Rpl27a	Plxna2
Son	Hist1h1e				Zfhx3			Tmco3	Ctss		Rbm4b	Lyz2	Rps11	Stat3
Fth1	Hist1h2ap				Akap9			Lgi4	Fyb		Rgs10	Dpep2	Rps24	Ankrd37
Ccnd3	Hnrnpu				App			Rtn3	Gm10076		Rpl13a	S100a4	Slc1a3	Cd200
Ubash3b	Igfbp7				Clu			Maob	Malat1		Sirpa	Pim1	Ankrd12	Galnt15
Cd81	Ikbip				Csmd3			Arhgef9	Mt3		Smad7	Rpl23a	Calhm2	Smad7
Klf7	Inpp4b				Ctsd			Syncrip	Selenop		Smpd1	Npc2	Havcr2	Rps6
Siglech	Kctd12				Ddx5			Ncan	Serinc3		Tgm2	Adrb1	Rpl34	Depp1
Etv5	Lacc1				Fer			Fabp5	Tuba1a		Tmem176a	Pltp	Rps10	Socs3
Plek	Laptm5				Gm32849			Rab11fip4	Ankrd44		Tubb2b	Cdc42ep2	S100b	Tacc1
Samsn1	Lgals1				Kctd12			Slc25a18	Atp1a2		Ubn2	Tmem51	Tmem119	Junb
Fam102b	Mthfd2				Laptm5			Hmg20b	Basp1		Uqcr11	Metrnl	Tra2a	Klhl2
Ftl1	Nfat5				Lgals1			Bnip3l	Cadm1		2900097C17Rik	Pecam1	Zbtb16	Osmr
Golm1	Nipbl				Pld4			Pid1	Cd14		BC005537	Pten	Arpc4	Cp
Evi2a	Nr3c2				Rnase4			Selenos	Cd68		Bmf	Thbd	Elmo1	Cebpd
Itga6	Nrep				Serpinh1			Klhdc2	Chchd2		Cryab	Cpd	Fxyd5	Ier5
Ighm	Otulinl				Sh3bgrl3			Gm49708	Cyba		Fermt3	Tsc22d3	Slc36a1	Apobec3
Numb	P2ry10b				Slc7a8			Hdhd2	Hsp90b1		Frmd4b	Gm22146	Snrk	Itm2c
Fkbp5	Pld4				Stk10			Mthfd2l	Mertk		Glrx3	Inpp5d	Tlr13	Fam117b
Qk	Ppia				Tgfbr1			Cisd1	Mt1		Klf3	E230001N04Rik	Vim	Tmem176a
Ddx3x	Rbm39				Top1			Bod1l	Ndufa4		Map1lc3b	Fkbp5	Atp5e	Ptgfrn
Rin2	Rnase4				Abca9			Coq10b	Rpl23a		Rgs2	Rhob	Nfkbia	Tnfrsf1a
Ywhah	Rnf144b				Aldoa			Mydgf	Rps23		Rsbn1l	Rnaset2a	S100a9	Tgm2
Cebpb	Rpl13				Cdk11b			Ppp1r14c	Sat1		Tab2	Selenow	Sult1a1	Doc2b
Slc15a3	Rpl36				Dusp7			Nr3c2	Slc12a2		Tmem176b	Gm43813	Chka	Lrg1
Tmcc3	Rpl41				Hcfc1r1			Ppa1	Snrnp70		Ube2d3	Zfp36l2	Gm43813	Ptn
Maml3	Rplp0				Hist3h2a			Naxd	Srsf7		Uqcr10	Picalm	Hba-a1	Pim3
Cirbp	Rplp2				Rpl24			Slc14a1	Tanc2		Krit1	Selplg	Runx1	Serpina3n
Cap1	Rps25				Ski			Ptn	Abca1		Psap	Dnaja1	Hba-a2	Fas
Klhl6	Rps27a				Srrm1			Tmem164	Ankrd11		Tlr7	P2ry13	Jade2	Sbno2
Zfp691	Scoc				Tmsb10			Sall2	Arglu1		Atp6v0b	Tent5a	Ncf1	Cpe
Clip1	Serf2				mt-Nd4l			Arl6ip1	Atp5g1		Cd34	Adap2os	Pten	Timp3
Hsph1	Serpinh1				Zfp36l2			Golim4	Atp5j2		Ddx17	Rnaset2b	Ank2	Lrrc8c
Gpr84	Sh3bgrl3				Abcd2			Slc7a10	B2m		Fgd4	Actg1	Gcnt2	Cdc42ep4
mt-Cytb	Slc7a8				Srsf3			Mmd2	Bcap31		Hnrnph1	Cd180	Hbb-bt	Il4ra
Ubc	Slc8a1				Notch2			Stx6	Calr		Klf13	Arhgap5	Mlxip	Serinc3
Dynll1	Spi1				Rin2			Nphp3	Car2		Pts	Ucp2	Rps15a	Hsp90ab1
Wasf2	Spred1				Tuba1b			Vti1a	Chd9		Rbm26	Macf1	Ace	Dusp2
Lims1	Stard9				Prpf4b			Pou3f4	Fubp1		Sdc3	Ywhah	Aldoc	Myrip
H2-D1	Stk10				Zfp36l1			Scmh1	Gng10		Sfpq	G530011O06Rik	Apobec3	Sema6b
Khdrbs3	Tasor				Hsph1			Adh5	Gngt2		Calm2	Il6st	Arhgap22	Ucp2
Spred1	Tcf25				Klf2			C1d	Hsp90aa1		Ccnt2	Ssh2	Dhx9	Id1
Tln2	Tgfbr1				Lgmn			Zfp931	Hspa5		Chd7	Rassf2	Gm2a	Lars2
Zeb1	Top1				Ptpn6			4933431E20Rik	Il6ra		Cmtm3	Lrp1	Grk3	Mrpl52
Med12l	Ube3a				Rpl30			Pipox	Lyn		Dbp	Arl4c	Irf2bp2	Il1r1
Rnf144b	Upk1b				Rps3a1			Ndrg3	Marcks		Gm15503	Cfh	Neurl3	Cpne8
Cd9	Zfand5				Sec61g			Tmem47	Mpc1		Gns	Sult1a1	Nktr	Tshz2
Cebpa	2610203C22Rik				Snhg11			Tagln3	Ndufa13		Id1	Ighm	Per1	Fam107a
Dennd2c	Abca9				Snta1			Rfx4	Ndufa8		Lpcat1	Glrp1	Rbm25	Pltp
mt-Nd4	Aldoa				Trf			Dzip3	Oaz1		Mras	Bin2	Rpl19	Rpl12
A930024E05Rik	Ankib1				Trim65			Timm9	Ogt		Pfdn2	Dleu2	Rpl3	Rapgef6
Slc16a6	Anxa5				Adcy1			Vps4a	Pan3		Pfn1	Rgs1	Rps13	Lgalsl
Itgb1	Anxa6				Bloc1s1			Tead1	Pdia6		Plgrkt	mt-Nd5	Slco2b1	Vars
Tgfbr2	Apc				Enpp2			Prdx4	Pou2f2		Rapgef6	Samsn1	Socs3	Rpl34
Hnrnpu	Aplp2				Gpx8			Gsdme	Ptn		Sdf2l1	Itgam	Tagap	Cldn5
Ogfrl1	BC005561				Hspe1			Ndufa7	Slc4a4		Slc2a1	Evi2a	Tmcc1	Kcna5
Mthfd2	Birc2				Igfbp2			2610001J05Rik	Tmem173		Slc43a2	Ccnd3	4732465J04Rik	Igfbp7
Picalm	Casc4				Nlrp1b			Tmem165	Tmem37		Smim10l1	Dynll1	Ankrd17	Rps20
Slc36a1	Ccl9				Otud1			Ndufa2	Wnk1		Snx29	Siglech	Appl2	Ccdc85a
Zc3h6	Ccn2				Ptpn18			Ift81	1700017B05Rik		Stat3	Lyn	Arhgef1	Srarp
Gm34589	Cdk11b				Rpl28			Rab11b	Abhd12		Susd3	Fcgr3	Atp1a1	Ace
Cttnbp2nl	Cmtm7				Rpl7a			Bhlhe41	Ahnak		Tet2	Mtdh	Atp5l	Ahnak
Slc7a8	Ctso				S100a10			Adrb1	Aif1		Usp2	Fth1	Bcl3	Net1
Rpl27	Dusp7				Sft2d1			0610030E20Rik	Atp5h		0610030E20Rik	Ubb	Bpgm	Sgpp2
Nlrp3	Edem1				Tmem59			Folh1	Bhlhe40		4833420G17Rik	Cebpa	Clk1	Nrep
Eml4	Eif4a2				Tppp3			Eif3i	Ccl6		Acer2	Mpeg1	Cpsf6	Bcl2l1
Rps4x	Eif4g2				Xrn2			D430042O09Rik	Cd300c2		Adgrg1	Pid1	Csf2rb	Rps23
Retreg1	Enho				Ecrg4			Gm1604a	Cd53		Adgrl3	Fam102b	Dhrs3	Picalm
Bin2	Epm2aip1				Fat1			Prnp	Cebpg		Agt	Sat1	Dync1h1	Ldha
Mafb	Fam20a				Msn			Arl6ip5	Celf2		Arhgap17	Smap2	Entpd1	Rps15a
I830077J02Rik	Gbp7				Rpl8			Birc2	Cmtm6		Arhgap30	mt-Nd1	F11r	Bcr
Slc38a2	Glud1				Bank1			Zfp30	Cox7a2		Arl10	Rcsd1	Fas	Jade2
Eif4g2	Gm37494				Kcnk6			Metrnl	Ctsb		Asxl2	Ppp1r9a	Fbxl5	Mal
Ucp2	Gm49708				Slc2a5			Fgd4	Ctsc		B230323A14Rik	Srsf3	Fli1	Utrn
Sec61g	Gpr137c				9930111J21Rik2			Nkain4	Ctsz		Bcl9l	Stab1	Gimap6	Rps14
Kpnb1	Gsdme				Ccnl1			Vwa1	Depp1		Blnk	Cyfip1	Gm3764	Selenop
Rasa4	H1f0				Khdrbs3			Lrch3	Dock2		C3ar1	Cebpg	Gria2	Hipk1
Ccl12	Hcfc1r1				Phip			Rreb1	Eif1		Cd200	Tuba1b	H3f3b	H3f3b
Eya4	Helz				Asap1			Ylpm1	Elob		Chd6	Olfml3	Herc1	Xbp1
Rnasel	Hist3h2a				B4galt1			3110056K07Rik	Erp29		Cklf	Lag3	Hist1h4d	Trp53inp1
Banp	Hspb1				Cd84			Ccdc190	Fam53b		Commd8	Fus	Ikzf2	Rsad2
Dusp6	Ift81				Cox6a1			Selenof	Fgd2		Cox7b	Plxdc2	Il4ra	Ppp1r9b
Msn	Ildr2				Gria1			Pcdhga12	Fn1		Dcaf17	Cltc	Manf	Paqr5
Rapgef5	Isg15				Lrba			Tmem246	Gcnt1		Dennd1c	Pdia3	Mir100hg	Hspb8
Abcd2	Kdelr2				Ogfrl1			Ift20	Glrp1		Dlg4	Gm50196	Ndufa1	Fzd4
Lrp1	Kmt2a				Timp3			Ctbp2	Gnaq		Ecpas	Chd9	Ndufa3	Sdcbp
Dusp7	Kmt2c				Tm6sf1			Ncapd3	Gnas		Eef1b2	Tm9sf3	Pabpc1	Rps25
Ptpn6	Mapkap1				Tmem245			Kbtbd11	Gpcpd1		Eef2k	Gnas	Pbxip1	Ranbp9
Gpr155	Mgll				Zfp638			Ptov1	Gpr183		Efr3b	Ints6l	Pim3	Rps7
Srsf3	Mlec				Arhgdib			Actl6a	Gpx4		Emp2	Slc16a6	Prkcd	Shroom2
Stk10	Mrpl42				Atf7ip			Tnks2	H3f3a		Endog	Herc2	Ptch1	Sparc
Itpr2	Naa35				Cdc42ep4			Spock2	Ifngr1		Epas1	Anapc16	Rassf5	Inpp5d
Pla2g4a	Ndufb1-ps				Coro1a			Specc1	Il16		Fabp7	Mlph	Resf1	Plec
Slc8a1	Nupr1				Csf3r			Vta1	Itch		Fam117b	Irf2bp2	Rptor	Dbp
Stab1	Phf20l1				Fam193a			Ppp6r3	Junb		Fes	Hif1a	Rsad2	Tnfrsf19
Ptafr	Phf3				Fchsd2			Agpat5	Leng8		Gm43378	Hsph1	Slc11a1	Ttpal
P2ry10b	Plcl2				Fscn1			Cox6a1	Lpcat2		Golgb1	Mafb	Slc16a8	Emp2
Plcl2	Plpp3				Gm10790			Scand1	Lrpap1		Gpbp1	Tmem37	Slc25a3	Rps16
Hnrnpa0	Ppp4r2				Gm47664			Timp3	2001-03-01		Hexa	Zfp36l1	Slc25a39	Endog
Clint1	Prkca				Hist1h2ap			Atp1b2	Mat2a		Ikzf1	Slc36a1	Slc29a3	Prex2
Ptpre	Ptpre				Igfbp7			5930430L01Rik	mt-Atp8		Itpkb	Tln1	Tacc1	Ddit4
Chd4	Rb1cc1				Lacc1			Ppp2r2b	Ncam1		Kbtbd11	Eya4	Tmem252	Rps4x
Glul	Rbbp6				Nfat5			Pias4	Ndrg2		Lcp2	AC149090.1	Tmem50a	Rps19
Sall3	Rbp1				Nrep			Arf1	Ndufb8		Lhfp	Ubash3b	Tpd52	Nsmce1
Bank1	Rhoh				Rbm39			Hbegf	Nf1		Lrrn1	Os9	Trib1	Med13l
Slc2a5	Rnf10				Rps25			Vangl2	Npc2		Lsm6	Tifa	Tubb4b	Rab4b
Kdelr2	Rpl24				Rps27a			H2-Ke6	Pip4k2a		Lst1	Hist3h2a	Uhrf2	Il6ra
Gm26917	Rpl35				Stard9			Tor1aip2	Pkn1		Ltbp4	Dpy19l4	Uqcrq	Alas1
Zfp62	Rpl6				Ube3a			Apc	Pmepa1		Ltc4s	Ncl	Xbp1	Ltbp4
Irf2bpl	Rpsa				Upk1b			Ubac2	Pnp		Mafg	Srsf7	Zmiz1	Rps15
Tcf25	Rsf1				Eif4a2			Tmem87b	Prdx5		Mapk8ip3	Il6ra	Tcf4	Fxyd5
Nrp1	Rtn4rl1				Helz			Tox4	Psmb5		2007-03-01	2001-03-01	Tomm7	Rps12
B4galt1	Sall3				Ildr2			Epm2aip1	Ptprc		Mark2	Asph		Cnot6
Dgkd	Scmh1				Kmt2a			Oat	Pura		Megf9	Ddx3x		Mmp15
Il10ra	Selenoh				Kmt2c			Itgb8	Ramp1		Mmp15	mt-Nd2		Rpl39
Mlph	Sertad2				Ndufb1-ps			Plod2	Rap1a		Msi2	Gpr84		Fn1
Ahsa2	Ski				Phf20l1			Ints13	Rbm4b		Msl1	Tnfaip8l2		Hmcn1
Gbp7	Slc40a1				Phf3			Tmem109	Rgs10		Nrros	Clint1		Eef1b2
Lyz2	Slc7a5				Rhoh			Mrps21	Rpl13a		P2rx4	Clip1		Epas1
Ehd4	Sowahc				Rpl6			Tmem160	Rtn3		Pbrm1	mt-Nd3		Hif1a
Fer	Srrm1				Rpsa			Gsta4	Scd2		Pdcd6ip	Fer		Ttr
Kdm2b	Stat1				Sowahc			Smim7	Sdccag8		Pigs	Tnfrsf13b		Map1lc3b
Tnfaip8l2	Swap70				Tia1			Meaf6	Sirpa		Plcb1	Mat2a		Bpgm
Kmt2d	Tia1				Tubb5			Arl1	Slf2		Prex2	Ramp1		Mafb
Diaph2	Tmsb10				Srsf5			Oxa1l	Smad7		Ptov1	Trim65		Uba52
Arsb	Tor1b				Lrrc8a			Trio	Smpd1		Pwwp2a	Gpr155		Nrbf2
Inpp4b	Tubb5				Rps20			Fgfbp3	Srgn		Ralgapa1	Kif21b		Fyb
Acer3	Ulk2				Slc38a2			Dad1	Tgm2		Rgma	Chchd2		Dst
Plcl1	Vps35				Ash1l			Atp6v1d	Tln1		Riok3	Chka		Cdr1os
Naa35	Zbtb18				Cmklr1			Cntrl	Tmed5		Rnpep	Tmem100		Serpine2
Btaf1	Zeb2os				Klhl24			Dok7	Tmem176a		Rps6kb1	Gm27010		Cst3
Cdk2ap2	Zfp62				Ptafr			3222401L13Rik	Tubb2b		Safb2	Alox5ap		P2ry12
Mfap3	Zfp800				Ranbp2			Lama2	Ubn2		Scgb3a1	Numb		Hexb
Cd63	Arhgap18				Rpl18a			Fndc5	Uqcr11		Sgpp2	Snta1		Olfml3
Col27a1	Bach1				Rpl9			Ctss	Uqcrfs1		Slain2	Cirbp		Pik3r1
Lrrc8a	Cd2ap				Rps16			Asf1a	2900097C17Rik		Slc6a11	Btk		Ppp1r21
Rgs7bp	Cflar				Rps19			Cadm2	Abi3		Sorl1	Runx1		Rnf169
Dhx36	Comt				Rps7			Cdv3	Adgrb3		Spon1	Csmd3		Itm2b
Ldhb	Dmtf1				Srsf2			Plppr5	Adh5		Srsf11	Sh3bgrl3		Apoe
Madd	Eprs				9330159F19Rik			Mrpl27	Akap13		Tasor2	Pnp		Basp1
Hif1a	Erh				Abca4			Mdh2	Apoo		Tbc1d17	Eml4		Arl4c
Hspe1	Esf1				Ctnnd1			Arl2bp	Arl6ip1		Thrsp	Cacna1d		Hpgd
Calhm2	Fmnl2				Etnppl			Tmem184c	Asah1		Tial1	Arhgap22		mt-Atp6
Itpripl1	Gm29488				Gm11808			Kcnk1	Atp2a2		Trim12a	Creb1		Gpr34
Hist1h2bc	Hopx				Hmgb1			Cope	Atp5d		Trip11	Tagap		Gpr65
Snta1	Itpripl1				Hnrnpa0			Ckb	Atp5f1		Tspo	Sdccag8		Runx1
mt-Nd4l	Jak1				Id3			Dnajc30	Atp6v1g1		Ttyh1	Nlrp1b		Gns
Gfm2	Kdm2b				Kcnn2			Dnajb12	B430010I23Rik		Ubap2l	Calhm2		Fcrls
Ly96	Kdsr				Klf9			P2ry12	BC005537		Ubtf	P2ry6		Mlph
Trim65	Kmt2e				Ldha			Ebp	Bmf		Utp14b	Wdfy1		Per1
Selenow	Lars				Madd			Tecr	Btf3		Uvrag	Itpr2		Kcnk6
Apoe	Ncor1				Nmt1			Cdk5rap2	Cacna1d		Vamp2	Ccl12		Dnaja1
Smap2	Nemf				Nrbp2			B3gat3	Cd33		Vwf	Ctc1		Slc2a3
Gpm6b	Nsd1				Osbpl11			Tspan3	Cdk5r1		Washc2	Zkscan3		Fscn1
Hpgd	Pacsin2				Pcp2			Hnrnpul2	Cdkn1c		Wnt5a	Il10ra		mt-Co1
Otulinl	Pigk				Plec			Cldn10	Cep350		Wsb1	Nav3		Hsp90b1
Il21r	Pitpna				Rpl27			Ubtf	Clic1		Ylpm1	Jade2		Tlr7
Pigk	Pknox1				Rps18			Gmpr2	Coa3		Zdhhc20	Chd4		Actb
Nupr1	Plcl1				Rps5			Sfrp5	Cox4i1		Zfp292	Irf2bpl		Notch4
Ctc1	Psenen				Syne1			Tceal8	Cpd		Zfp445	Cybc1		Sirpa
Snx13	Rfk				Tef			Mrpl42	Creg1		Zfp644	Klhl6		Wdfy1
Pknox1	Rgs7bp				Zcchc7			Trp53i13	Cryab		Zfp710	Ptpn6		Tmod1
Hist3h2a	Rnasel				Ccdc152			Cfap97	Crybb1		Zfp729b	Tns1		Ubb
Cmklr1	Rsbn1				Ccnd1			Vamp2	Ctsl		A2m	Cdk5r1		Rgs10
Snx2	Skp1a				Phf14			Hsd17b7	Dip2b		Aak1	Paxbp1		Glul
2610203C22Rik	Tardbp				A930024E05Rik			Naa38	Dynlrb1		Acap2	Nf1		Ints6l
Ascc3	Tmem135				Ehd4			4833420G17Rik	Edf1		Akap8l	Il16		Pdia3
S100b	Tmod3				Klf7			Ndufaf2	Eno1		Ap1s2	Slc1a3		Phlpp2
Zic1	Tnks				Lims1			Wfs1	Ergic3		Apbb2	Ang		Ubc
Nrgn	Usp15				Acer3			Gdf11	Ets1		Arfgef1	Tln2		Ptk2b
Cpe	Washc4				I830077J02Rik			Gpr137c	Fdps		Arid1a	Cd14		Jdp2
Fcrls	Zbtb20				Nr3c1			Slc4a4	Fermt3		Arl8a	Gcnt1		Calr
Cd164					Rasa4			Smg6	Fis1		Atp5k	Atp6v0a1		Trpm2
Gpr34					Slc15a3			Tor1b	Frmd4b		B4galt4	Slf2		Wnk1
Ddx5					Snhg9			Zfyve26	Glrx3		Brd1	Xrn2		Tyrobp
Zfhx3					Vgll4			Pgap1	Glrx5		Brd4	Hp1bp3		Rbm26
Rasgrp3					2900052L18Rik			Pcsk7	Gpx1		Brwd1	Usp8		P2ry13
Maf					Bod1l			Cyb5a	Grn		Camk2g	Hist1h2bc		Pdia6
Plxdc2					Btaf1			Ier5l	Gtpbp2		Ccdc93	Akap9		Ncf1
Srgap2					Dgkd			Syn2	Hadha		Cd52	Pan3		Mycl
Rsrp1					Dhx36			Tmem97	Herc2		Cd74	Diaph2		Gnai2
Camk2a					Gm2629			Scd1	Hp1bp3		Cdc37l1	Col27a1		Ppib
Mpeg1					Gm34589			Siae	Hps3		Celf1	Slc15a4		Il15ra
Uvssa					Hnrnpu			Zfp458	Irf7		Chn2	Rin2		Fcer1g
Ski					Ikbip			Hspa5	Kcnj10		Colgalt1	Ccl6		Eif1
Nrep					Inpp4b			Dock7	Kcnk1		Copb1	Top1		Neurl1a
Sall1					Mthfd2			Ubqln2	Klf3		Cp	Xrn1		Git2
Tyrobp					Nr3c2			Kcnj10	Lag3		Crebrf	Abcd2		Tns1
Edem1					P2ry10b			Ube2e2	Lman1		Csk	Cdk11b		Tmem173
Gm10790					Rnf144b			Pmpcb	Map1lc3a		Csnk1a1	Chordc1		Havcr2
Apc					Rpl36			Scd2	Map1lc3b		Dag1	Hadha		Frrs1
Rtn4rl1					Scoc			Gm9993	2002-03-01		Dlst	Npnt		mt-Cytb
Upk1b					Slc8a1			Synj2bp	Mdh1		Dnmt3a	Hsp90aa1		Eng
Pacsin2					Spi1			Ascc3	Mdh2		Dock11	Hspe1		Bank1
Cdk11b					Spred1			Qser1	Metrnl		Efr3a	Tmcc1		Pts
Rnase4					Zfand5			Zfyve9	Mlxipl		Eng	Cx3cr1		Glrp1
Unc13c					2610203C22Rik			Hsp90aa1	Mt2		Etnk1	Rgs10		Stard9
Arap2					Ankib1			Fem1a	Myl6		Fcho2	Ddx5		Gcnt2
Kif5a					Anxa5			Lix1	Mylip		Flcn	Epb41l2		Galc
Itgam					Anxa6			Slc6a11	Ndfip1		Fnip1	Mef2c		Klf13
Gm7072					Apc			Ppip5k1	Ndufb6		Gatad2b	Rps2		mt-Co3
Gria1					Aplp2			Samd4	Nptn		Ggnbp2	Maf		Khdrbs3
Rpl26					BC005561			Cyld	Ormdl2		Gna13	Rplp0		Dennd4a
Mgll					Birc2			Dnajc24	Paxbp1		Gnai2	Srrm1		Fchsd2
Slc44a2					Casc4			Eif3k	Pcm1		Hook3	Ptprc		Dram2
Camk2n1					Ccl9			Mrpl51	Pebp1		Kansl1	Gng10		B4galt4
Tmem135					Ccn2			B230118H07Rik	Pgrmc1		Kdm3b	Ascc3		Kitl
Vrk1					Cmtm7			Hint3	Pmp22		Kdm6a	Arpc4		Dusp6
Nr3c1					Ctso			Atp2a2	Pnrc1		Klf6	Dnajc10		Susd3
Glud1					Edem1			Dip2c	Polr1d		Kmt5b	Tubb2a		Slc1a3
Arhgap18					Eif4g2			Hip1r	Prdx2		Ldb1	Tmem176b		Cebpb
Hnrnpk					Enho			Agt	Prdx6		Lgals3bp	Gm47283		Cd302
Zeb2os					Epm2aip1			Arl8b	Psmb8		Lnpep	Dip2b		Pmepa1
Hopx					Fam20a			Slc39a7	Rab3il1		Man1a	Slc7a8		Tnfsf13b
Ctnnd1					Gbp7			Ptprm	Rad23a		Man2a2	Tor1aip1		Arpc4
Prkca					Glud1			Fndc3a	Rexo2		Med13l	Cadm1		Tmem50a
Tlr13					Gm37494			Chd4	Rflnb		Mfhas1	Tmcc3		Gm26917
Helz					Gm49708			Rrnad1	Rgs2		Mon2	Rapgef5		Mlxip
Sgk1					Gpr137c			Rnps1	Rnf130		Mtpn	Dst		Cd68
Snrk					Gsdme			Cnn3	Rrbp1		Nars	Tnks2		Fam168a
Adcy1					H1f0			Endog	Rsbn1l		Nrbf2	Rbm4b		Rgs2
Lars					Hspb1			Car10	S100a6		Ntpcr	Slc4a7		Ppp1r9a
Speg					Ift81			mt-Cytb	Selenof		P2rx7	Cep350		B4galt1
Lacc1					Isg15			Ncam1	Stk24		Ppib	Scaf11		Calm2
Aplp2					Kdelr2			Ptges3	Tab2		Prlr	Man1a2		Cadm1
Swap70					Mapkap1			Lrrn2	Taldo1		Pttg1ip	Galnt1		Anapc16
Selplg					Mgll			Gm20045	Tceal8		Pum1	Acsl4		E230029C05Rik
Srrm2					Mlec			Macf1	Tecr		Rab3gap1	Stag1		Tasor
Ncl					Mrpl42			Bace1	Tm2d2		Rere	Caprin1		Tm6sf1
Srrm1					Naa35			Mpdz	Tmed10		Rif1	Cdk2ap1		Otulinl
Prpf4b					Nupr1			Nxt2	Tmem176b		Rnf216	Dynlrb1		Smap2
Asph					Plcl2			Lrrn1	Tmem205		Romo1	Stag2		mt-Co2
Lair1					Plpp3			Gtf2h5	Tmem71		Sbf2	Cebpz		Rcan1
Trf					Ppp4r2			1110008P14Rik	Tnks2		Sdcbp	Pcm1		Mt1
Adrb1					Prkca			Anxa6	Trem2		Sec61a1	Dync1h1		Herc1
App					Ptpre			Mettl16	Tsc22d4		Setd2	Crybb1		Ankrd44
Srsf2					Rb1cc1			6030458C11Rik	Ube2d3		Setd5	mt-Atp6		Hist1h2bc
Sncaip					Rbbp6			Ptdss1	Unc93b1		Sf3b1	mt-Co3		Lrba
Clip2					Rbp1			Mtfp1	Uqcr10		Sike1	mt-Co2		Gimap6
Aldoa					Rnf10			Scai	Usp8		Slc38a10	Tpt1		Lst1
Xrn2					Rpl35			Apoo	Vdac2		Snrnp48	Marcks		C5ar1
Slc7a5					Rsf1			Prdm16	Zkscan3		Spire1	Actb		Upk1b
Zfp994					Rtn4rl1			Slc25a25	Acaa2		Srsf9	Lgmn		Hexa
Cox8a					Sall3			Syvn1	Atp1b3		Stx16	Aven		Adarb1
Ulk2					Scmh1			Kdelr2	Atp5j		Tbc1d9	Virma		Gngt2
Cd84					Selenoh			Ythdc2	Atp5md		Tbca	Abhd15		Fus
Asap1					Sertad2			Antxr1	Atp5o		Tcf12	C1qa		Cd34
Clcn3					Slc40a1			Tpgs1	Atp6v0c		Tet3	Gsap		Pfn1
Nlrp1b					Slc7a5			Cog7	Bin1		Tlk1	Rps13		Rassf2
Vps35					Stat1			Pde7a	Bmpr2		Tlr4	Gm32849		Tanc2
Ankib1					Swap70			Cers2	Calm3		Tnrc6b	Rps3		Mdm4
Elavl4					Tor1b			Asb13	Caprin1		Tob2	Dusp6		Cdk6
Dpy19l4					Ulk2			3830406C13Rik	Cbfa2t3		Tpp2	Hist1h4d		Ecscr
Eprs					Vps35			Chrac1	Ccr5		Tpst2	Hist1h1e		Cd164
Comt					Zbtb18			0610012G03Rik	Cdkn1b		Trim12c	Otud1		Dock10
mt-Nd5					Zeb2os			Immp1l	Chordc1		Tspan13	Zfp697		Sdf2l1
Tasor					Zfp62			Tyrobp	Clptm1l		Ttyh3	Nrp1		Commd8
Rsbn1					Zfp800			Pbdc1	Cnbp		Usp9x	Trib1		Slc2a5
Lrba					Arhgap18			Tmem115	Cox5b		Vasp	Sft2d1		Crlf2
Jak1					Bach1			Grk4	Cox6b1		Vcp	mt-Co1		Rpl23a
Cltc					Cd2ap			Eef2k	Creb1		Wipf1	Snap25		Mrc2
Fhl1					Cflar			Acadl	Cyth3		Yipf4	Cplx2		Nars
Anxa5					Comt			Ddx55	Dnajb11		Zfp120	Adcy1		Maml2
Plec					Dmtf1			Trp53inp2	Dynlt3		Zfp950	H3f3a		Snx29
Serpinh1					Eprs			Cops4	Ech1		Zmynd8	Map2		Rps9
Serping1					Erh			Agtpbp1	Eci1		Zswim8	Snrpb		Rpl23
S100a10					Esf1			Ccs	Eif5		Zup1	Akt1		Rplp1
Cycs					Fmnl2			Apmap	Etfb			mt-Nd4		Fau
Cav1					Gm29488			Zfp800	Fam49b			Camk2n1		Rpl26
Zbtb16					Hopx			Mfsd1	Fars2			Btf3		Rpl13a
Pdcd7					Itpripl1			2810004N23Rik	Foxn3			Akr1a1		Rplp2
Trip10					Jak1			Prmt2	Gabarapl2			Tmem176a		Eef1a1
Arl3					Kdm2b			Gm10076	Gabbr1			Polr1d		Gng13
Amd1					Kdsr			Ttr	Ggh			Celf4		Rpl32
Phf2					Kmt2e			Selenow	Gm16286			Cnbp		Rpl37a
Islr					Lars			Cox8a	Gm17018			Npl		Rpl13
Esf1					Ncor1			Guk1	Gm19935			Neu1		Rps27a
Glis2					Nemf			Ndufa4	Gng5			Ndfip1		Rps24
Mitd1					Nsd1			Malat1	Gstm1			Tmed4		Rpl27a
Fat1					Pacsin2			Gpm6b	Hint2			Gm16286		Rps18
Anxa1					Pigk			Ctsd	Hras			Map1b		Rpl17
Diaph1					Pitpna			Pfdn2	Idh3a			Vdac2		mt-Nd4
Palmd					Pknox1			S100a1	Ifi27			Tmem219		Rps11
Rfk					Plcl1			Fth1	Jtb			Psmb8		Rpl19
Birc2					Psenen			Car2	Laptm4a			H2-DMa		Rpl9
Vps13a					Rfk			Actb	Ly86			Ywhaz		Rps10
Vim					Rgs7bp			Ndufa13	Man1a2			P2ry12		Ifi204
Cxadr					Rnasel			Gm42418	Map1b			Ctss		Psap
Rbm15					Rsbn1			Selplg	Mesd			Gpr34		Rplp0
Podxl2					Skp1a			Chchd2	Metrn			Serinc3		Ogfrl1
Fgd6					Tardbp			Cox7b	Mgat4a			Hba-a2		Pcp2
Rbbp7					Tmem135			Mdh1	Mgst1			Hba-a1		mt-Nd3
Dbndd2					Tmod3			Cox4i1	Mrfap1			Hexb		Plxnb2
Otud1					Tnks			Inpp5d	Mrps25			Hsp90b1		Siglech
Pxn					Usp15			Mgll	Ndufb10			Cd53		Rpl21
Gstm2					Washc4			Htra1	Ndufs8			Laptm5		Atp6v0b
Mpzl2					Zbtb20			Epas1	Ndufv2			Trem2		Rpl18a
Sp100					Maml3			Pmepa1	Npl			Cd81		St8sia6
Stom					Etv5			Psmc2	Park7			Sparc		Gpr183
Spp1					Cap1			Psmb8	Pecam1			Lamp1		Rps5
Anxa2					Slc39a1			Mt2	Pgam1			B2m		mt-Nd5
Eml2					Zeb1			Rflnb	Pkm			Tyrobp		Cd84
Ankrd46					Arap2			Sox4	Pnn			Asah1		Rpl27
Igfbp6					Banp			Ophn1	Ppp3ca			Gpr183		Cd74
Selenoh					Dennd2c			Inka1	Prcd			Cd164		Entpd1
Magoh					Kpnb1			Cdkn1c	Prr13			Tmem173		Fabp7
Tpm4					Lpar6			Nrep	Psmb6			Selenop		Lsp1
Flrt2					Nbeal1			Vwf	Psmc5			Hspa5		Npc2
Pdia4					Pla2g4a			Ehd4	Ran			F11r		Rbm47
Ctxn3					Rpl22			Ddrgk1	Rap1b			Ctsl		Selplg
Cyb5b					Snx2			Saraf	Rdh5			Grn		Slc38a6
Alg14					Zc3h6			Atxn1	Rgs3			Tmem119		Rpl3
Stbd1					Zfp691			Slc2a1	Rnasek			Itm2b		S100a8
Alms1					Abhd2			Ppp1r14b	Rnf7			Cyba		Camp
Adpgk					Adpgk			Cyba	Rpl4			Cox4i1		Ngp
Htr1b					Ahsa2			Slc7a5	Rpn1			Fcrls		Malat1
Nradd					Alg14			Uvrag	Sdc2			C1qc		Retnlg
Msrb3					Alms1			Trim12a	Sdhb			Ctsz		AC149090.1
Sgsm2					Amd1			Frmd4b	Sdhd			Laptm4a		Tmsb4x
Fam20a					Ankrd46			Psme2	Serpinb6a			Ecscr		Lyz2
Slc2a13					Anxa1			Tnfrsf21	Sin3b			S100a9		Hbb-bs
Itga5					Anxa2			Rexo2	Slc7a10			Nrip1		Cd52
C2					Anxa3			Camk1	Snap23			Nav2		B2m
Krtdap					Aopep			Sf3b5	Srp9			Atp6v0c		Nav2
Bmp6					Arf4			Rap1a	Ssr1			Cyth4		Srgap2
Aopep					Arl3			Lrrc49	Stag2			Tmem59		Ctsc
Rock1					AW047730			Golm1	Swi5			Uqcr11		H2-D1
Col6a1					Bace2			Ifngr1	Timm23			Calr		Arhgdib
Ldha					Bmp6			Sdhb	Tle5			Ctsd		Hba-a1
Slf1					Boc			Supt4a	Tmco1			Tmco1		Ctsz
Lmna					Btbd3			B430010I23Rik	Tpi1			Sparcl1		Snrnp70
Cavin2					C2			Chd9	Txn1			Rplp1		Arhgap45
Ehd3					Cav1			Ltbp4	Ube2m			Arl6ip1		Cyba
Herpud1					Cavin2			Fam49b	Ube2s			Ly6e		Rpsa
S100a11					Cavin3			Pebp1	Vamp8			Tm9sf2		Hba-a2
Pdpn					Ccdc32			Cyfip1	Vcam1			Gm26917		Rps29
Hspb1					Ccn3			Mrpl18	Vdac1			Gtpbp2		Slc38a2
Myof					Cct8			Hlx	Ahsa1			Scd2		Mycbp2
Foxd2os					Cdc42ep5			Vps37a	Capsl			Rtn3		Cd81
Anxa6					Cdh1			Emp2	Coq7			Cd68		Cept1
Washc4					Cdk2ap2			Mapkap1	Cox7a1			Dhx9		Man2a1
Crabp2					Cfdp1			Rala	Crebbp			Hsd17b11		Asap1
Sertad2					Clcn3			Srp9	Dnajc15			Arhgap45		Gm31243
Bace2					Clip2			Edf1	Drap1			Tspan7		Gm10790
Igfbp4					Cnot1			Lmo7	Esd			Rps8		Gm43378
Arf4					Col6a1			Brk1	Gas6			Timp2		Abl2
Btbd3					Cop1			Ctsc	Irf2			Nptn		Dleu2
Ikbip					Cops3			Lamtor2	Micos13			Golm1		Tra2a
Slc35a1					Crabp2			Dcaf8	Mrpl12			M6pr		Pag1
Epm2aip1					Ctxn3			Ndufb9	Mrps16			Manf		Ogt
Yipf5					Cxadr			9930111J21Rik2	Naa20			Tmed5		Ccnt2
Lamb2					Cyb5b			Anxa5	Nudc			Tmed10		Pan3
Fxyd5					Dbndd2			Acbd5	Peli1			Sec62		Rbm25
Tnks					Diaph1			Smad4	Pin1			Lpcat2		Rbm5
Nrbp2					Egfr			Gm9946	R3hdm1			Ctsc		Zup1
Cops3					Ehd3			Dlgap4	Rheb			Selenos		Zcchc7
Top1					Elavl4			Atp6v0b	Slc25a5			Ndufa4		Gm47664
Mrpl42					Eml2			H2-T23	Suclg1			Bcap31		P2ry6
Ccn3					Ep400			Ube2m	Taok1			Apobec3		Arl10
Sh3bgrl					Fat4			Pwwp2a	Timm17a			Rptor		Tia1
Rbp1					Fbxl7			Klf12	Vps28			Ube2d3		4632427E13Rik
Cdh1					Fgd6			Ccnd1	Ywhaq			Canx		Pds5a
Cct8					Fhl1			Ostc				Git2		Mbtd1
Nbl1					Flrt2			Ndufb6				Rps12		Uhrf2
Spats2l					Foxc1			Itch				Adam10		Ifnar1
Fmnl2					Foxd2os			Ing4				Rpl38		Tet3
Nemf					Fstl1			Lrrfip1				Lamp2		Mir99ahg
Klf9					Gfm2			Abcf2				Xbp1		Gm43813
Cop1					Glis2			Iigp1				Arhgef1		Nufip2
Cdc42ep5					Gm7072			Erp29				Hnrnpa2b1		A830008E24Rik
Vat1					Gm973			Ubxn1				Wnk1		Tmcc1
Ccn2					Gng2			Herpud2				Lrpap1		Zfp950
Boc					Gsn			Irf8				Creg1		Rbm4b
Ramp2					Gstm2			Nrd1				Gpm6b		Rab43
Ppp4r2					Heg1			Jtb				Rpl37		Arhgef7
Id3					Herpud1			Mlxipl				Ivns1abp		0610030E20Rik
Fbxl7					Hnrnpk			Pycard				Fgd2		Arrb2
Pkd2					Hspa1b			Fkbp2				Rps17		Akap8l
Tppp3					Hspd1			Eloa				Rpl41		Ankrd17
Cfdp1					Htr1b			Sec61b				Rpl23		Srsf7
Scara3					Htra3			Adam17				Mlxip		Snrnp48
Lrp10					Igfbp4			Ctsh				Tmbim6		Resf1
Nudt4					Igfbp6			Psmb9				Sipa1		Slc36a1
Mlec					Igsf8			Ftl1				Tmem50a		2007-03-01
Inafm1					Il21r			Hhex				Tlr13		Cdk14
Heg1					Inafm1			Sec11c				Gdi2		Col27a1
Gsn					Islr			Snrnp70				Prkcd		Cpsf6
Skp1a					Itga5			Gspt1				P4hb		Neat1
Ep400					Kmt2d			Tmem245				Vsir		Nrip1
Napa					Krtdap			Rpp25l				Fubp1		Tmem63a
Timp1					Lamb2			Stard3nl				Adap2		Gm15503
Foxc1					Lcor			Ndufb5				Rpl12		Rhoh
Cavin3					Lmna			Gpr155				Atp1b3		Map11
Tmod3					Lox			Lhfpl2				Tram1		Kdm3b
Wsb2					Lrp10			Zfand5				Rnase4		Gm26740
Gsdme					Ly96			Gna15				Phyhd1		Prpf39
Ccdc32					Magoh			Bod1				Pros1		Pcf11
Zgpat					Med12l			Calr				Ncf1		Pou2f2
Ube2g2					Mfap3			Coa3				Frmd4a		Arhgef1
Mpst					Mitd1			Park7				Atp1a2		Atf7ip
Htra3					Mpst			Serinc3				Pmepa1		9930111J21Rik2
Lgals1					Mpzl2			Dusp22				Dnajb9		Srsf11
Fstl1					Mrpl41			Ankib1				Sdf4		Zfp292
Tor1b					Msrb3			Fut8				Tgfbr2		Aff1
Prg4					Mxra8			Stab1				Cpsf6		Setd2
Nucb2					Myof			Ecscr				Fau		Jmjd1c
Jund					Napa			Pdcl3				Cox7a2		Stx5a
Ncor1					Nbea			Ube2l3				Dock4		Zfp644
Isg15					Nbl1			Arhgap5				Mycbp2		Smim3
Ift81					Nlrp3			Cnot4				Syngr2		Ssh2
Jun					Nradd			Apbb1ip				Dennd4a		Prkcb
Rspo3					Nrgn			Cd83				Clic1		Prune2
Smarce1					Nucb2			Parp14				Mesd		Ankrd12
Gpx8					Nudt4			Cotl1				Rnasek		Krit1
Ildr2					Palmd			Evi2a				Clu		Msl1
Pcsk5					Pcsk5			Phf14				Rps24		Celf1
Vgll4					Pdcd7			Arhgap17				Mlxipl		Gnaq
Scmh1					Pdia4			Ighm				Ssr1		Fgd2
Rbbp4					Pdpn			Ubap2l				Rnf130		Tcirg1
Rnf10					Phf2			Tgs1				Rpl32		Mafg
Twist1					Pkd2			Slc43a2				Pkn1		Mtif2
Cdc42ep4					Pkib			Riok3				Lman1		Far1
Psenen					Podxl2			Tmem86a				Rps10		Rps27rt
Mrpl41					Prg4			Cd320				Havcr2		Fam53b
Fat4					Pxn			Hpgd				Reep5		Htt
Hcfc1r1					Ramp2			Cd180				Rpl28		Calhm2
Mxra8					Rbbp4			Snx6				Celf2		Dlst
Pitpna					Rbbp7			Sox7				4632427E13Rik		Tent5a
Kdsr					Rbm15			Map4k4				Ifnar2		Frmd4a
Igsf8					Rc3h2			Cryl1				Pmp22		Brd1
Trim47					Rev3l			Frmd4a				Ggh		Relch
Hspd1					Rock1			Zfp445				Rpn1		Srcap
Lox					Rpl11			Nrip1				Atp5md		Ep300
Cnot1					Rpl14			Hspa4				Rpl19		Srpk2
Snhg11					Rpl36a			Plcl2				Uqcr10		Fam193a
Meg3					Rspo3			Prkx				Rpl34		Osbpl11
Syne1					S100a11			Tmcc3				Pik3r1		Kmt2c
Phyhd1					Scara3			Pnrc1				Uhrf2		Irf2bp2
Ecrg4					Scg3			Bin1				Smad7		2001-03-01
Srsf5					Serping1			Nav3				Arsb		Etnk1
Slc22a17					Sgk1			Cd37				Bmpr2		Pid1
Igfbp2					Sgsm2			Tpd52l1				Ptgs1		Golga4
Cd37					Sh3bgrl			Gbp2				Rpn2		Rif1
Olfml3					Slc22a17			Gbp7				Hnrnpa3		Adap2
Laptm5					Slc2a13			Asap1				Cmtm6		Arhgef2
Tpt1					Slc35a1			Mrpl20				Trf		Traf5
Abhd2					Slc44a2			Bcl9l				Fam13b		Crlf3
Ecscr					Slf1			Layn				Dnajb11		Klhl18
Anxa3					Smarce1			Rgs2				Tsc22d4		Trim12c
Igfbp7					Sncaip			Pdia6				Map4k4		Cds2
Alox5ap					Snx13			Tet2				Rps21		Kmt2a
Enpp2					Sox2ot			Nenf				Clptm1l		Trim44
Cmtm7					Sp100			Sumo2				Calm3		Axl
Pltp					Spats2l			Whrn				Rbm5		Tab2
Tmem59					Speg			Pnkd				Ube2j1		Larp4b
Cx3cr1					Spp1			Eml4				Kdelr1		Sh2b3
Vsir					Spry2			Ldhb				Rab8b		Gatad2b
Tmem119					Stbd1			Ctsf				Gm32036		Ubap2l
Tbc1d5					Stom			Metap2				Fam53b		Phf3
Fscn1					Tbc1d5			Lpcat1				Dhrs3		Frmd4b
Ivns1abp					Timp1			Srgap2				Ankrd17		Csf3r
Gng2					Tpm4			Psmc4				B430010I23Rik		Zscan26
Bach1					Trim47			Smchd1				Rpl10		Fgd4
Csf1r					Trip10			Lactb				Foxp1		Zfp729b
Spi1					Tubgcp5			Cyth4				Rpl17		Zdhhc20
Csf3r					Twist1			Stat1				Rps9		Eed
C1qc					Ube2g2			Lrba				Bclaf1		Cpeb2
Dennd4a					Unc13c			Ltc4s				Ankrd12		Arfgef1
Abca4					Uvssa			Kansl3				Mef2a		Hbb-bt
Clu					Vat1			Cct3				Rpl29		Luc7l3
Pld4					Vps13a			Ttc5				Zeb2		Ago3
Arhgap45					Vrk1			Pikfyve				Itch		Slco2b1
Lcp1					Wsb2			Pura				Eef1a1		Wipf1
Tm6sf1					Xist			Kcnk6				Dusp7		Id2
Cyth4					Yipf5			Strap				Tanc2		Mras
Hexb					Ythdc1			Ubxn4				Rps3a1		Chn2
Irf8					Zfp36			Mycbp2				Rsbn1l		Tfe3
Fcgr3					Zfp994			Glud1				Luc7l2		Clk1
Arhgdib					Zgpat			Mtmr6				Notch2		Tbc1d14
AC149090.1					Zic1			Commd8				Tra2a		Rspry1
					Ddit4			5730455P16Rik				Sptbn1		Cdip1
					AY036118			Capza2				Rpl3		Spint1
					C1qa			Psma1				Rpl7		Helz
					C1qb			Mafg				Snhg11		Memo1
					Dbi			Acsl3				Rpl7a		Arnt
					E230029C05Rik			Lamtor4				Rpl35a		Phf21a
					Itm2b			Dnajc19				S100b		Rgl2
					Rpl12			Lmo2				Rpl37a		Larp1
					Sparc			Coro1a				Rps23		Flna
					Bsg			Nfam1				H3f3b		AU020206
					Cebpd			Mical3				Rpl30		Pum1
					Fcer1g			Gapdh				Rps11		Sowahc
					Mbnl1			Ldah				Rps15a		Champ1
					P2ry6			Tspan14				Ap3b2		Dock11
					Rassf2			Iws1				Unc79		Tra2b
					Anapc16			Fchsd2				Pde4a		Slc43a2
					Ctss			Cdc5l				Zmym3		Dennd1c
					Fyb			Selenot				Ikzf2		Map4k3
					Gm10076			Rnf187				Rplp2		Map4k4
					Malat1			Psmd7				Rpl27a		Safb
					Mt3			Psma3				Rpl5		Man2b2
					Selenop			Sar1b				Rpl4		Fbxl5
					Serinc3			Sfr1				Tmsb4x		Pura
					Ankrd44			Blmh				Rpl13a		Xiap
					Atp1a2			Edn3				Rps4x		Zfp740
					Basp1			Fgd2				Pbx3		Galnt7
					Cadm1			Alpl				Gng5		Neurl3
					Cd68			Gbp9				Rpl24		Chd8
					Chchd2			Hexa				Uqcrh		Madd
					Cyba			Eno1				Rpl13		Rbm6
					Hsp90b1			Atp5j2				Wfdc17		Arid1a
					Mertk			Ubash3b				Nlrp12		Itpkb
					Mt1			Knop1				Tgfbi		Ehbp1l1
					Rpl23a			Arhgap45				Mov10		Zeb2
					Rps23			Camk2n1				Tmem156		Slc49a4
					Slc12a2			Iscu				Lilr4b		Nisch
					Snrnp70			Ndufa11				Kpna4		Mark2
					Srsf7			Lims1				Tpd52		Bmf
					Tanc2			Car5a				Ppp1r3d		Eef2k
					Abca1			Smap2				Dhrs9		Ogdh
					Ankrd11			Mef2c				Irf7		Plgrkt
					Arglu1			Dpp4				Arhgap15		Lacc1
					Atp5g1			Mmrn2				Slfn4		Abcd1
					Atp5j2			Ctsl				Prok2		Brd4
					B2m			Ivns1abp				Trem1		Camk1d
					Calr			Tln1				Ifitm1		1700017B05Rik
					Fubp1			Susd3				Fbxl5		Uvrag
					Gngt2			Ddx42				Csf2rb		Usp9x
					Hsp90aa1			Plaa				Fgl2		Chd6
					Hspa5			Rsf1				Sirpb1b		Trib1
					Il6ra			Csmd3				Tmem71		Blnk
					Ogt			Arhgef40				Gm49041		Irf2bpl
					Pan3			Gon4l				Pdlim2		Rptor
					Pdia6			Snrpd1				Pla2g7		Znrf1
					Pou2f2			Rab5if				A130014A01Rik		Ikzf1
					Ptn			Twf2				Ccr1		Rac3
					Slc4a4			Ctsz				Nfil3		Il17ra
					Tmem173			Psma4				Fxyd5		Cmklr1
					Wnk1			Flt1				Resf1		Zswim6
					1700017B05Rik			Top1				Tnfsf14		Mon2
					Ahnak			Mbnl1				Mctp2		Trim12a
					Bhlhe40			Slain2				Acod1		Hbp1
					Ctsc			Hpgds				Ripor2		Gramd1a
					Ctsz			Mmp15				4833407H14Rik		Bcl9l
					Depp1			Slf2				Casp4		Apobec1
					Eif1			Nrros				Hp		Rnf216
					Fam53b			Plgrkt				Slfn1		Rere
					Fgd2			Syap1				Myadm		Pitpnc1
					Fn1			Zfp90				Cytip		Copa
					Gcnt1			Dock2				Mocs1		Mapk14
					Glrp1			Srp14				Gm28499		Ddx3y
					Gnaq			Spcs1				1600010M07Rik		Cox16
					Gnas			Usp24				4732465J04Rik		Pten
					Gpr183			Bmp2k				Dmxl2		Ctc1
					Gpx4			Mlh3				Emilin2		Tmem104
					Itch			Myo6				Snap23		Ythdf2
					Junb			Poglut1				Gm10076		Klf6
					Leng8			Gtf2h2				Arpc1b		Synj1
					Lpcat2			Icam2				Rnf149		Fbxl3
					2001-03-01			Mylip				Bcl3		Taok3
					Mat2a			Zfhx3				C130050O18Rik		Rps6ka3
					Ncam1			Exoc4				Taldo1		Narf
					Npc2			Il10ra				Gpat3		Pwwp2a
					Pkn1			Cmtm6				Junb		Eif1a
					Pmepa1			Faim				Lilra6		Kansl1
					Prdx5			Rnpep				Il13ra1		Slc38a10
					Pura			Rasgrp3				Dock2		Apbb2
					Rbm4b			2001-03-01				Jund		Sec61a1
					Rgs10			Kdm5a				Lrrc25		Pald1
					Rpl13a			Nf1				Zbp1		Mfsd14a
					Sirpa			Mlec				Smox		Lpcat1
					Smad7			Gng10				Arg2		Dnmt3a
					Smpd1			Acer2				Haao		Tpst2
					Tgm2			Gm47664				Zfand4		Colgalt1
					Tmem176a			Fam53b				Rtp4		Dcaf17
					Tubb2b			Rnf130				Rgs3		Itch
					Ubn2			Slc2a5				Il4ra		Slc12a9
					Uqcr11			Prkca				Klra2		Tcf4
					2900097C17Rik			Daglb				Iqgap1		Wdr26
					BC005537			Edem1				Cxcr2		S100b
					Bmf			Usp8				Ldhb		Ppm1h
					Cryab			Fermt3				Rdh5		Mtpn
					Fermt3			Camk2a				Tecr		Ank2
					Frmd4b			Txn1				Enpp2		Zfp710
					Glrx3			Uqcc2				Ppia		Kdm6a
					Klf3			Rpl29				Gpx4		Arl8a
					Map1lc3b			Dtymk				Cd63		B3galnt1
					Rgs2			P2rx4				Prdx5		Man1a
					Rsbn1l			Ccnt2				2900040C04Rik		Fes
					Tab2			Stard9				Tubb4b		Peli2
					Tmem176b			Cplane1				Tgfbr1		Zyg11b
					Ube2d3			Ppp1r9a				Hist2h2aa1		Vcp
					Uqcr10			Calm2				Entpd1		Sh3gl1
					Nfkbia			Psmd6				Ndufa13		Arhgap22
					S100a9			Mrps7				Zfhx3		Dhx9
					Sult1a1			Hps3				Kctd12		Dbi
					Chka			Fis1				Ly86		Eif4a2
					Gm43813			Sgpp2				Oaz1		Arhgap17
					Hba-a1			Mark2				Eno1		Supt20
					Runx1			Erbin				Ndufa1		Rnf114
					Hba-a2			Ergic3				Ndufb10		Skil
					Jade2			Kansl1l				Cryab		Snx27
					Ncf1			Acp2				Irf8		Azi2
					Pten			Gbp5				Krt18		Ddx50
					Ank2			Elf1				Selenof		Yipf4
					Gcnt2			Gapvd1				Atp5g1		Rnf141
					Hbb-bt			Kif5a				Atp5f1		Snrk
					Mlxip			Cdkal1				Qk		Ccpg1
					Rps15a			Clta				Slc25a4		Emsy
					Ace			Dtx4				Steap1		Plekhm2
					Aldoc			Mxra7				Chchd10		Zfp120
					Apobec3			Asah1				Glrx3		Itpripl2
					Arhgap22			Zfp467				Pebp1		Cd48
					Dhx9			Nrp1				Pgrmc1		Fcho2
					Gm2a			Scaper				Pgam1		Lrrc58
					Grk3			Zdhhc20				Cpe		Flcn
					Irf2bp2			Ldlrad4				Atp5o		Ctdsp2
					Neurl3			Oaz2				Folr1		Eri1
					Nktr			Nap1l1				Mdh1		Gcnt1
					Per1			Mt1				Spint2		Gna13
					Rbm25			Jund				Cycs		Slc6a6
					Rpl19			Numb				Ndufv2		Arsb
					Rpl3			Plxna4				Tle5		Dnajb14
					Rps13			Unc93b1				Cdkn1c		Tmem65
					Slco2b1			Ankrd44				Cox8b		Tlr4
					Socs3			Rgs10				Sirpa		Mef2a
					Tagap			Ublcp1				Srgap2		Efr3a
					Tmcc1			Acer3				Fli1		Klf3
					4732465J04Rik			Abi3				Acaa2		Lcp2
					Ankrd17			Etv3				Snrpn		Tbc1d17
					Appl2			Ulk2				Basp1		Rassf5
					Arhgef1			Otulinl				Elmo1		Ranbp2
					Atp1a1			Vps29				Aldoa		Zdhhc9
					Atp5l			Cox5b				2002-03-01		Rnpep
					Bcl3			Taf7				Map1lc3a		Kmt5b
					Bpgm			Cav2				Apoo		Mia2
					Clk1			Zcrb1				Uqcrfs1		Pias1
					Cpsf6			Tmem208				Atp6ap2		Nup98
					Csf2rb			Rab3il1				Cd33		Nbr1
					Dhrs3			Plek				Uqcrc2		Rhob
					Dync1h1			Lcp1				Apbb1ip		Rsbn1l
					Entpd1			Tril				Ndufa3		Eif4h
					F11r			Atp5h				Aif1		Sirt7
					Fas			Uchl5				Prr32		Ptprj
					Fbxl5			Mcrip1				Tmem205		Osbpl9
					Fli1			Retreg1				Ankrd44		Nono
					Gimap6			Psma5				Ndufa8		Zmynd8
					Gm3764			P2ry13				Foxn3		Sike1
					Gria2			Zmym4				C1qtnf12		Mtf2
					H3f3b			Tnfsf10				Kcnj13		Senp2
					Herc1			Aif1				Fars2		Atp8a1
					Hist1h4d			Cd14				Mrfap1		Mplkip
					Ikzf2			Scoc				Tuba1c		Naip2
					Il4ra			Cdk12				Gde1		Slc11a1
					Manf			Herc6				Pgk1		Hmgcl
					Mir100hg			Dock10				Rasgrp3		Srsf2
					Ndufa1			A630001G21Rik				Mpc1		Furin
					Ndufa3			Bet1l				Pde3b		Tial1
					Pabpc1			Set				Unc93b1		Slc25a3
					Pbxip1			Mall				Col9a3		C3ar1
					Pim3			Bmyc				1700017B05Rik		Vamp2
					Prkcd			Dnaja2				Slc29a3		Srek1
					Ptch1			Taf13				2900097C17Rik		Sdha
					Rassf5			Zfp976				Mertk		Tmem170b
					Resf1			C5ar2				Ndufb8		Cs
					Rptor			Tgfbr1				Gpx8		Dhrs3
					Rsad2			Fuca2				Ndufb6		Pip5k1c
					Slc11a1			Ddx24				Zmiz1		Fam133b
					Slc16a8			Dbnl				Pkm		Fli1
					Slc25a3			Usp2				Fdps		Sall1
					Slc25a39			Ikzf1				Atp5h		Gm11808
					Slc29a3			Slc39a8				Elob		Fermt3
					Tacc1			Abraxas2				Atp5b		Srsf9
					Tmem252			Arsb				Slc25a3		Riok3
					Tmem50a			Arhgap30				Gm19935		Csnk1d
					Tpd52			Cbx1				Mdh2		Ankhd1
					Trib1			Cd33				Psmb5		Csk
					Tubb4b			Hsbp1				Bloc1s1		Tlk1
					Uhrf2			Avl9				Slco2b1		Bcl2a1a
					Uqcrq			Cep350				Cttnbp2nl		Gpbp1
					Xbp1			Twistnb				Idh3a		Copb1
					Zmiz1			Mrps18c				Emc2		R74862
					Tcf4			Ube2v2				Pdia6		Exosc8
					Tomm7			Abracl				Hps3		Tpp2
					Btg2			Med29				Mylip		Otulin
					Tuba1a			Fyb				Gm17018		Snhg8
					Cd14			Ccng2				Atp5j		Tmem119
					Ndufa4			Ubb				Rnf7		Ascc3
					Sat1			Bank1				Tceal8		Araf
					Bcap31			Fads1				Itga6		Zfp148
					Car2			Trim26				Ptn		Erf
					Chd9			Plxdc2				Fam173a		Tpd52
					Gng10			Sparc				Gpi1		Cebpa
					Lyn			Sall1				Vamp8		Il7r
					Marcks			Tasor2				Tacc1		Tbc1d23
					Mpc1			Snw1				Psmc5		Slc3a2
					Ndufa13			Pag1				Ubn2		Usp16
					Ndufa8			Abca9				Atp5l		Fnip1
					Oaz1			Tmem30a				Atp6v1g1		Ccdc93
					Tmem37			Rtn1				Smpdl3a		Man2a2
					Abhd12			Tcn2				Fam92a		Igbp1
					Aif1			Slc8a1				Lbp		Pnpla8
					Atp5h			Mpeg1				Tbcb		Ntpcr
					Ccl6			Gngt2				Hras		Nfkbia
					Cd300c2			Car4				Nipbl		Mrps12
					Cd53			Chd7				Sall1		Suclg2
					Cebpg			Pik3ap1				Mgat4a		Tle3
					Celf2			Ctso				Sdhd		Vps35l
					Cmtm6			Rb1cc1				Eci1		Phf12
					Cox7a2			Sesn3				Kcnk1		Irf8
					Ctsb			Ctbp1				Mrps25		Tbk1
					Dock2			H3f3a				Plekho1		Cklf
					Elob			Lair1				Ankrd11		Smim10l1
					Erp29			Nvl				Atp5j2		Slain2
					Gpcpd1			Tmed10				Vdac1		Map2k1
					H3f3a			Fam102b				2005-03-01		Phf23
					Ifngr1			Gns				Myl6		Elmo1
					Il16			Celf2				Timm23		Ubr2
					Lrpap1			Ahnak				Prcd		Lsm6
					mt-Atp8			Lmntd1				Taf10		BC005537
					Ndrg2			Cnih4				Gnaq		Dicer1
					Ndufb8			Slc9a9				Slc16a8		Cnot6l
					Nf1			Shld1				Tmem98		Ube2r2
					Pip4k2a			Adrm1				Igfbp2		Ubtf
					Pnp			Vcpip1				Rab3il1		Psmg4
					Psmb5			Fscn1				Hcfc1r1		Rest
					Ptprc			Prex1				Sdhc		Ncln
					Ramp1			Snx18				Swi5		Dapp1
					Rap1a			Irf1				Ndufv3		Hnrnpa0
					Rtn3			Nck1				Uqcrq		Dld
					Scd2			Tm6sf1				Acaa1a		Pik3cb
					Sdccag8			P4ha1				Aldh7a1		Csf2rb
					Slf2			Naa50				Ptpn18		Pdcd6ip
					Srgn			Gprasp1				Sin3b		Msrb1
					Tln1			Tshz1				Pld4		Rbm39
					Tmed5			Tbc1d17				App		Ptafr
					Uqcrfs1			Samsn1				Tm2d2		Tlr13
					Abi3			Elovl7				Hprt		Phf5a
					Adgrb3			Mrps33				Smpd1		Atp1a1
					Adh5			Slc7a8				Cd37		Aldoc
					Akap13			Psma7				Ergic3		Sash3
					Apoo			Gbp4				Cox6b1		Mapkapk2
					Arl6ip1			Taldo1				Akap13		Paqr7
					Asah1			Tcerg1				Slc25a39		Ctnnd1
					Atp2a2			Snx3				Tpi1		Stab1
					Atp5d			Commd6				Ociad2		Coro1c
					Atp5f1			Usp33				Cdr2		Papola
					Atp6v1g1			Nampt				Glo1		Lsm7
					B430010I23Rik			Sirpa				Ormdl2		Tspan13
					Btf3			Pfn1				Ndufa9		Eif4e
					Cacna1d			Mid1ip1				Eif1		Ivns1abp
					Cd33			Pde3b				Psmb6		Ifitm3
					Cdk5r1			Cd86				Adh5		Pfdn2
					Cdkn1c			Scamp2				Msn		Cd63
					Cep350			Irf5				Fermt3		Ufsp2
					Clic1			Gatad1				Dock10		F11r
					Coa3			Dennd1c				Timm17a		Tagap
					Cox4i1			Tab2				Ecrg4		Wdr12
					Cpd			Twf1				Drap1		Coro1a
					Creg1			Ssr2				Dpysl2		Zmiz2
					Crybb1			Pou2f2				Ptbp3		Slc30a5
					Ctsl			Smc3				Ahsa1		Tubb5
					Dip2b			Serpine2				Dgcr6		Nus1
					Dynlrb1			Jpt1				Cpq		Snrnp40
					Edf1			Igf1r				Ube2m		G530011O06Rik
					Eno1			Crybb1				Tcf4		Hist1h4d
					Ergic3			Cerk				Urod		mt-Nd2
					Ets1			Prr5l				Slc25a5		Ctss
					Fdps			Dock8				Vcam1		Hist1h2ap
					Fis1			Gm26917				Otulinl		Plekha1
					Glrx5			Slc12a2				Etfb		Mbnl1
					Gpx1			Polr2f				Ftl1		P2rx4
					Grn			Hps4				Capsl		Myo5a
					Gtpbp2			Slc40a1				Micos13		Arhgap30
					Hadha			Tmem80				Ndufs7		Hmgb1
					Herc2			Dcaf17				Jtb		Hist1h1e
					Hp1bp3			Igfbp7				Fam49b		Nipbl
					Hps3			Tuba1a				Efemp2		Meg3
					Irf7			Mtdh				Ski		Tnfrsf11a
					Kcnj10			Gm2629				Herc1		Dgkz
					Kcnk1			Tmed7				Slc4a2		Gapdh
					Lag3			Scaf11				Abca9		Pabpc1
					Lman1			Ncor2				Rheb		C030034L19Rik
					Map1lc3a			Fcer1g				R3hdm1		Cux1
					2002-03-01			Zfp710				Coa3		Bsg
					Mdh1			Sppl2a				Tomm7		Lnpep
					Mdh2			Adap2				Nktr		Adcy7
					Metrnl			Egfl7				Sdhb		Baz1b
					Mlxipl			Rsrp1				Slc7a10		Sorl1
					Mt2			Rps19bp1				Tasor		Gas5
					Myl6			Pla2g15				Frmd4b		Stx16
					Mylip			Zfp24				Hint2		Zc3h7a
					Ndfip1			Efhd2				Metrn		Sipa1l2
					Ndufb6			Irf7				Taok1		Samsn1
					Nptn			Rtn4				Rgs2		Klf9
					Ormdl2			Stx7				Naxe		P2rx7
					Paxbp1			H1f0				Phpt1		Ikbkb
					Pcm1			Pltp				Ube2s		Ap1s2
					Pebp1			Tnfaip8l2				Fis1		Zfas1
					Pgrmc1			Cd68				Edf1		Phc3
					Pmp22			Cebpzos				Cbr1		Rcsd1
					Pnrc1			Mir99ahg				Mrpl38		Ube2d3
					Polr1d			Kctd12				Grhpr		Tasor2
					Prdx2			Ifngr2				Nudc		Thrsp
					Prdx6			Fbxo33				Sumo1		Lpcat2
					Psmb8			Zfp729b				Bin1		Rnaset2a
					Rab3il1			Poglut3				Peli1		Ankrd16
					Rad23a			Rbm26				Vps28		Kcnj2
					Rexo2			Hcls1				Serf2		Nmt1
					Rflnb			Efr3b				Pin1		Lair1
					Rnf130			Pip4k2a				Hpgd		Ifitm6
					Rrbp1			Gm26782				Srp9		Tspo
					S100a6			Eef1b2				Aplp1		Alox5ap
					Selenof			Rhoc				Mrpl12		C1qa
					Stk24			Vps36				Hist1h4h		Nt5c3
					Taldo1			Pik3cg				Crebbp		C1qb
					Tceal8			Rrbp1				Mif		Il1r2
					Tecr			Slc38a1				Atp5d		Atxn10
					Tm2d2			P2ry10b				Cox7a1		Vasp
					Tmed10			Mob1b				Esd		4732465J04Rik
					Tmem205			Rtn4rl1				Tmem237		Gm12689
					Tmem71			Slc15a3				Mgst1		Hspa5
					Tnks2			Luc7l3				Tns3		Rpl41
					Trem2			Itpkb				Ccr5		Cox8a
					Tsc22d4			Sox9				Ndufa12		Cryab
					Unc93b1			Ube3c				Aldh2		Abca4
					Usp8			Iffo1				Ywhaq		Cox7c
					Vdac2			Esco1				Dnajc15		Hsp90aa1
					Zkscan3			Ankrd10				Nfia		Clic6
					Acaa2			Tmem37				Abca1		Atp5g1
					Atp1b3			AW112010				Acot1		Lgals3bp
					Atp5j			Kif21b				Atp5e		Uqcr11
					Atp5md			BC005561				Kl		Manf
					Atp5o			Ssh2				Wasf2		Slc12a2
					Atp6v0c			Slc35c2				Dynlt3		Wfikkn2
					Bin1			Fam118a				Txn1		Gnas
					Bmpr2			Sparcl1				Coq7		Dstn
					Calm3			Derl2				BC005537		Atp5e
					Caprin1			Mertk				Ndufv1		Ndufa3
					Cbfa2t3			Lcorl				Mrps16		Slc5a6
					Ccr5			mt-Atp6				Cox5b		Cox6c
					Cdkn1b			Blnk				Grk2		Foxo3
					Chordc1			1700017B05Rik				Eif5a		Col8a2
					Clptm1l			Clic1				Ran		Gpm6b
					Cnbp			Cd300a				Gas6		Cd9
					Cox5b			Bsdc1				Suclg1		A2m
					Cox6b1			B2m				Dennd5a		Ndufa1
					Creb1			Slc16a6				Naa20		Sostdc1
					Cyth3			Soga1				Thyn1		Atp5mpl
					Dnajb11			Golgb1				Rpl8		Arhgef3
					Dynlt3			Ndrg2				Pla2g5		Ppia
					Ech1			Npm1				Ech1		Id3
					Eci1			Zbtb18				Cyc1		Tbc1d9
					Eif5			Pop7				Rexo2		Atp5k
					Etfb			Jmjd1c				Sdc2		Cycs
					Fam49b			Fn1				Tab2		Vim
					Fars2			S100a13				Fat1		Ecm2
					Foxn3			Oxct1				Ndufs8		Gm10076
					Gabarapl2			Mien1				Park7		Tomm7
					Gabbr1			Srgn				Scp2		Vat1l
					Ggh			Diaph2				Irf2		Wdr6
					Gm16286			Lyn						Rps21
					Gm17018			Bin2						Ddb1
					Gm19935			Elob						Ndufb1-ps
					Gng5			Stxbp5						Rpl38
					Gstm1			Atpsckmt						Rpl6
					Hint2			H2-D1						Prdx5
					Hras			Pcm1						Sgms2
					Idh3a			Ormdl2						Arhgef17
					Ifi27			Ptprc						Sulf1
					Jtb			Tnfrsf13b						Emb
					Laptm4a			4833439L19Rik						Ddx3x
					Ly86			Tmem71						Dync1h1
					Man1a2			Dpp8						Slc16a8
					Map1b			Gm15503						Uqcr10
					Mesd			Exoc2						Samd4b
					Metrn			Cd84						Gpx4
					Mgat4a			Tanc2						Slc6a20a
					Mgst1			Krtcap2						Cox6a1
					Mrfap1			Skap2						Tubb4b
					Mrps25			Hivep3						Ltc4s
					Ndufb10			Sat1						Atp5j2
					Ndufs8			Basp1						Prlr
					Ndufv2			Pld4						Cox7b
					Npl			Dynll1						Plekhb2
					Park7			Bet1						Slc25a39
					Pecam1			App						Chchd2
					Pgam1			Fcgr1						Romo1
					Pkm			Ctsb						Serf2
					Pnn			Gmip						Ldhb
					Ppp3ca			Utp14b						Uqcrq
					Prcd			Ndufs5						Calml4
					Prr13			Igtp						Atp5l
					Psmb6			Ccn2						Ctnnb1
					Psmc5			Stk24						Pbxip1
					Ran			Csrp1						Ptov1
					Rap1b			Rxra						2900097C17Rik
					Rdh5			Lpcat2						Glrx3
					Rgs3			Depp1						Mia
					Rnasek			Thra						Ddr1
					Rnf7			Gmps
					Rpl4			Aggf1
					Rpn1			Abca1
					Sdc2			Selenop
					Sdhb			Tial1
					Sdhd			P2ry6
					Serpinb6a			Ccl6
					Sin3b			Nes
					Slc7a10			Ppcdc
					Snap23			Bfar
					Srp9			Cttnbp2nl
					Ssr1			Slfn8
					Stag2			Maf
					Swi5			Fnbp4
					Timm23			Fus
					Tle5			Ogfrl1
					Tmco1			Serf2
					Tpi1			Akap13
					Txn1			Klhl25
					Ube2m			Phip
					Ube2s			Snx29
					Vamp8			Ccdc85b
					Vcam1			Glrx5
					Vdac1			Abhd12
					Ahsa1			Il16
					Capsl			Atm
					Coq7			Mier1
					Cox7a1			Rab31
					Crebbp			Ccl9
					Dnajc15			Mrpl11
					Drap1			Ccr5
					Esd			Stxbp1
					Gas6			Lrrc3
					Irf2			Ptgs1
					Micos13			Prcp
					Mrpl12			Ccrl2
					Mrps16			Secisbp2
					Naa20			mt-Nd1
					Nudc			Btaf1
					Peli1			Arl4c
					Pin1			Fdx2
					R3hdm1			Rtcb
					Rheb			Trmt1l
					Slc25a5			Enah
					Suclg1			Gpr183
					Taok1			mt-Co2
					Timm17a			Atp13a3
					Vps28			Cpd
					Ywhaq			Asph
					Gm22146			Rad54b
					E230001N04Rik			Fahd1
					mt-Nd6			Rplp1
					Dusp1			Tlr7
					Gm50196			Vsir
					Ktn1			Pggt1b
					Map2			Syne2
					Rpl7			Malt1
					Tifa			Eif1
					Tm9sf3			Tmem173
					Adgre5			Itgam
					Akr1a1			Inpp4b
					Atp6v0a1			Abcb1a
					Btk			Wnt5a
					Cd244a			St13
					Celf4			Rpe
					Cplx2			Rasal3
					Cybc1			E230029C05Rik
					Cyp4f18			C3ar1
					Fcgr4			Lcp2
					Filip1l			mt-Co3
					Hfe			Nckap1l
					Mcl1			Cd200
					Nr4a1			Dlg4
					Os9			Sall3
					Pcsk1n			Ptprr
					Prrc2c			Chchd5
					Ptpn1			I830077J02Rik
					Rbpms			Plekhm3
					Rgs1			Chsy1
					Rps17			Fes
					Sell			Stk10
					Snap25			Reep3
					Tcf7l2			Fzd6
					Tmem100			Slc16a2
					Tor1aip1			Scgb3a1
					Tspan7			Ptpre
					Tubb2a			St3gal2
					1600010M07Rik			Pde4dip
					2900040C04Rik			Atox1
					4833407H14Rik			Zeb2
					A130014A01Rik			Cd300c2
					Abhd15			Cmc1
					Acaa1a			Zc3h12c
					Acod1			mt-Nd2
					Acp5			Ttyh1
					Acsl4			Smc5
					Adam10			Hspb1
					Adgre4			Trp53bp2
					Agpat4			Cmtm3
					Agrn			Dnm3
					Akt1			Hmgn3
					Aldh7a1			Ncl
					Ang			Elf4
					Ap3b2			Ccdc141
					Apoc2			Tspan18
					Apold1			Tsc22d4
					Arc			Phyhd1
					Arg2			Kat7
					Arhgap15			Trim39
					Arpc1b			Cpox
					Atp5b			Nfkb1
					Atp6ap2			Fcgr3
					Aven			Hint2
					B4galnt1			Srrm2
					Bcl2			Clec2d
					Bcl2a1b			Rbbp6
					Bcl2a1d			Akap9
					Btg1			Cyb5r4
					C130050O18Rik			Adora3
					C1qtnf12			Wdr70
					Canx			Qk
					Casp4			Smarca2
					Ccr1			Spi1
					Ccr2			Tm4sf1
					Cd24a			Spata5
					Cd274			Slc26a2
					Cd300e			Cltc
					Cd300ld			Phlpp1
					Cd36			Tec
					Cd82			Esyt2
					Cdc42ep2			Cmtm7
					Cdc42ep3			Isg15
					Cdk2ap1			Ptbp1
					Cdkn1a			Ncf2
					Cdr2			Dst
					Ceacam1			Rbp1
					Cebpz			Rps3
					Chchd10			Itm2b
					Col9a3			Id1
					Cox8b			Ntan1
					Cxcr2			Ndnf
					Cytip			Olfml3
					Dedd2			Mef2a
					Dhrs9			Zfp719
					Dmxl2			Cd53
					Dnajb9			Hells
					Dnajc10			Lrp1
					Dpep2			Rsrc1
					Dusp16			Tm9sf1
					Ear2			Atp1a2
					Emc2			Mlph
					Emilin2			Slc1a2
					Eno3			Cpe
					F13a1			Tns1
					Fabp4			Rps29
					Fam13b			Clu
					Fam173a			Fam110a
					Fam92a			1600022D10Rik
					Fgl2			Cst3
					Fgr			Map1lc3a
					Folr1			Abhd6
					Foxp1			Btg2
					Galnt1			Thrsp
					Gclm			A930024E05Rik
					Gde1			Ntrk2
					Gdi2			Tspo
					Gimap1			Slc25a11
					Gimap5			Zfp830
					Gja1			Dbi
					Glo1			Garnl3
					Gm27010			Mettl1
					Gm28499			Mrpl46
					Gm32036			Atg2a
					Gm49041			Stx8
					Gpat3			Disc1
					Gpi1			Tmem14c
					Gsap			Mapk8ip3
					Gypa			Swap70
					H2afz			Arpc5l
					H2-DMa			Med21
					Haao			Asb2
					Hes1			Rnaseh2c
					Hip1			Nsmce3
					Hist2h2aa1			Tceal1
					Hnrnpa2b1			Cep164
					Hnrnpa3			2610037D02Rik
					Hp			B3gnt2
					Hprt			Zfp68
					Hsd17b11			Lsm6
					Ifitm1			Ndufb11
					Ifnar2			Gmfg
					Il13ra1			Tmed3
					Iqgap1			Dynlt3
					Itgal			Tmem223
					Itgax			Rab20
					Itgb2			AY036118
					Kcnj13			Psmb4
					Kdelr1			Vma21
					Klra2			Sys1
					Kpna4			Tjp1
					Krt18			Rpl39
					Krt80			Akirin2
					Lamp1			Gtpbp2
					Lamp2			Btf3
					Lbp			Smarca4
					Leng9			Hpf1
					Lilr4b			Zfp646
					Lilra5			Pcbd2
					Lilra6			Tubgcp4
					Lncpint			Dcakd
					Lrrc25			Comtd1
					Ly6c2			Gpx4
					Ly6e			Dynlrb1
					M6pr			Prdx5
					Magee1			Haspin
					2005-03-01			Rasa4
					Mctp2			Grap
					Mkrn1			Was
					Mocs1			Klhdc8b
					Mov10			Ccdc12
					Mpp3			Terf2ip
					Ms4a6c			Nos1ap
					Mturn			Tubb2b
					Myadm			Gm34589
					Myh9			Rab18
					Myo1g			Gm32849
					N4bp2l2			Gbf1
					Ndufa9			Prdx6
					Ndufv3			Pold4
					Neu1			Ncf4
					Nfil3			Rad23a
					Nlrp12			Myl12a
					Npnt			Tm2d2
					Nrcam			Rps28
					Nrxn1			Cebpd
					Ntm			Srpk3
					Ociad2			Gp9
					P4hb			Ost4
					Pbx3			Rel
					Pde4a			Cops2
					Pdlim2			Gpx1
					Pfkfb4			Ppfibp2
					Pgk1			Vps35
					Pglyrp1			Commd4
					Pilra			Cep68
					Pilrb2			Yy1
					Pim1			Upk1b
					Pla2g7			Atp6v1g1
					Plekho1			Srsf7
					Plk2			Gpcpd1
					Plpp6			Snrpa
					Pparg			Thap2
					Ppp1cb			Gpbp1
					Ppp1r3d			Ndufs4
					Prok2			Dlg1
					Pros1			Cep170
					Prr32			Aarsd1
					Ptprz1			Stk11
					Rab8b			Magi1
					Reck			Toe1
					Reep5			Rp2
					Ripor2			Arhgdib
					Rnf149			Sdccag8
					Rpl5			Med30
					Rpn2			As3mt
					Rras			Vamp7
					Rtp4			Rnf10
					S100a4			Gm43378
					S1pr5			Ets1
					Scnn1a			Txnl1
					Sdf4			Pot1a
					Sdhc			Rps27
					Sec62			Zfp512
					Sem1			Sema6d
					Sema4d			Dok1
					Sh2d1b1			St8sia4
					Sik1			Pgrmc1
					Sipa1			Cklf
					Sirpb1b			Cops6
					Skint3			Epsti1
					Slc15a4			Zeb2os
					Slc16a3			Ube2s
					Slc25a4			Orai1
					Slc4a1			Snx20
					Slc4a7			Ppp4r2
					Slfn1			Ate1
					Slfn4			Cul5
					Smagp			Khdrbs3
					Smox			Selenoh
					Smpdl3a			Hnrnpd
					Smpdl3b			Zbtb38
					Snrpb			Ago1
					Snrpn			R3hdm2
					Spaar			Arl10
					Spata13			Ppp1r2
					Spint2			Etv1
					Spn			Tmem176a
					Spred2			Copb2
					Sptbn1			Hmgxb4
					Stag1			Zbtb6
					Stap1			Cul4b
					Steap1			Ccl12
					Syngr2			Bsg
					Taf10			Ddit4
					Tbcb			Sdf2l1
					Tfdp2			Fam193b
					Tgfbi			Gnai3
					Thbd			Ak1
					Timp2			Jmjd6
					Tm9sf2			Zfand6
					Tmbim6			Tgm2
					Tmc6			Cox10
					Tmed4			Zkscan3
					Tmem156			Pcif1
					Tmem184b			Elmsan1
					Tmem219			Cmtm8
					Tmem51			Ufc1
					Tmem98			Manbal
					Tnfrsf12a			Gm37494
					Tnfsf14			Calm1
					Tram1			Rps21
					Trem1			Blvra
					Treml4			Lamtor1
					Trim10			Itga9
					Tuba1c			Snf8
					Tubb6			Svbp
					Ube2j1			Usp34
					Unc79			Spag9
					Uqcrc2			Bri3
					Uqcrh			2002-03-01
					Virma			Rp9
					Wfdc17			Cct7
					Xrn1			2007-09-01
					Ywhaz			Gstm5
					Zbp1			Arfgap2
					Zfand4			Fam114a2
					Zfp697			Limd2
					Zmym3			Chd2
					Acot1			Adnp
					Aldh2			Psap
					Aplp1			Rybp
					Cbr1			Cpne3
					Cpq			Ms4a6b
					Cyc1			Rabep1
					Dennd5a			Rabl6
					Dgcr6			H2afy
					Dpysl2			Glg1
					Efemp2			Lacc1
					Eif5a			Grn
					Grhpr			Coq5
					Grk2			Arpc3
					Hist1h4h			Rapgef6
					Kl			Sumf2
					Mif			Creg1
					Mrpl38			Samhd1
					Naxe			Plscr3
					Ndufa12			Gclc
					Ndufs7			Phax
					Ndufv1			Myl12b
					Nfia			Vipas39
					Phpt1			Eid2b
					Pla2g5			Ap5m1
					Ptbp3			Fyco1
					Scp2			Dhx8
					Slc4a2			Fam193a
					Sumo1			Atp5f1
					Thyn1			G3bp2
					Tmem237			Sf3b2
					Tns3			Msl1
					Urod			Myl6
								Vdac2
								Plxna4os1
								Cox7a2l
								Cask
								Eif1ax
								Cox5a
								Psmb2
								Mff
								Mgme1
								Pomp
								Gng12
								Swi5
								Jak1
								Wwp1
								Gsk3b
								Kdm2a
								Pdcl
								Bag1
								Usp35
								Mrpl53
								Tada3
								Sike1
								Eprs
								Psmb6
								Ssr4
								Lsm5
								H2-Oa
								Rnaset2a
								Bend6
								Tpt1
								Gnas
								Hnrnpdl
								Tm2d1
								Armcx5
								Kif5b
								Gpr165
								Ten1
								Kmt2a
								Smarca5
								Rpl41
								Rpn1
								Rnaset2b
								Rapgef5
								Sdcbp
								Mindy2
								Gpr34
								Trabd
								Marcks
								Ssu72
								Gpr137
								Fra10ac1
								Tmem234
								Rbm43
								Tgfb1
								Tcof1
								Rgs7bp
								Hnrnpu
								Tmem176b
								Rab14
								Cib1
								Rpl37
								Polr2g
								Rbm39
								Rpl35
								Rpl13
								Nipbl
								Stag2
								Clec2i
								G530011O06Rik
								Gm17108
								Gm26594
								Il27ra
								Grip2
								Ccr9
								Elk1
								Lrrc34
								Nphs1
								Pdcd1
								Gch1
								Hbb-bs
								Lars2
								Hist1h2ap
								Uba52
								Wdfy1
								Ccdc152
								Cd164
								Cd9
								mt-Nd3
								Cd34
								Tmsb10
								Erh
								Ndufb1-ps
								Ly86
								Pecam1
								Mafb
								Fry
								Lgals3bp
								Cacna1d
								Npc2
								Tubb5
								Siglece
								Cadm1
								Cd52
								Junb
								Arglu1
								Lag3
								Adap2os
								Gm47283
								Apoe
								Ildr2
								mt-Co1
								Glrp1
								AC149090.1
								Tsix
								Rpl38
								Zranb2
								Il6st
								Ttc14
								Fcrls
								Taf15
								Psenen
								Sf3b1
								Clip1
								Mtss1
								Rpl37a
								Rhoh
								Klhl6
								Zfp62
								Ntpcr
								Akap8l
								Eng
								Tmx4
								Wapl
								Dhx36
								Ube2d2a
								Edem2
								Cldnd1
								Cul1
								Lpin2
								Safb2
								Vapa
								Cfh
								Trip11
								Kdm3b
								Stx16
								Tax1bp1
								Arap3
								N4bp1
								Tmem135
								Cnpy3
								Ptp4a3
								Fyttd1
								Ccdc93
								Hadha
								Rexo1
								Tsc22d2
								Gpr84
								Tomm22
								Fer
								Oip5os1
								Gas6
								Spred1
								Strn3
								Clint1
								Chuk
								Thrap3
								Fam117b
								Lipa
								Dmtf1
								Zfp950
								Vasp
								Lpcat3
								Pacsin2
								Zfp292
								Cd2ap
								Eif4g1
								Sp3
								R3hdm1
								Cflar
								Tex261
								Atg5
								Lst1
								Bach1
								Phf3
								Rhoq
								Arhgef6
								Zfp638
								Pak2
								Arhgap31
								Stard3
								Creb1
								Arfgef1
								Man1a2
								Helz
								Pdk1
								Cyb561a3
								Ggh
								Zmpste24
								Cacybp
								Pdlim4
								Ddx23
								Smad7
								Usp48
								Zfp91
								Ankrd11
								Rasa1
								Kdm2b
								Stxbp3
								Eya4
								Ube3a
								Ncbp3
								Dlst
								Ccdc107
								Peak1
								G3bp1
								Nap1l4
								Tsn
								Heatr5a
								Ralgps2
								Bax
								Cdk11b
								Ndfip1
								Zfp652
								Taok1
								Tiprl
								Utp3
								Arhgap4
								Brd1
								Srsf11
								Lyst
								Dmxl1
								Ctbs
								Pxk
								Map3k3
								Ice1
								Gm16286
								Ubl3
								Eif3c
								Arhgap39
								Ddx3x
								Kif13b
								Nr1d2
								Dennd1b
								Atp9b
								Dguok
								Rhoa
								Zfp518a
								Sqor
								Lrch1
								Mrpl17
								Srrm1
								Ywhah
								Hook3
								Diablo
								Tgfbr2
								Tmem144
								Setd5
								Gm28417
								Cdc40
								Acadm
								Itga6
								Saysd1
								Large1
								Tbck
								Hmg20a
								Cstf3
								Col4a3bp
								Zfp398
								Oma1
								Sec22b
								Stard8
								Sar1a
								Ankrd13c
								Tspyl1
								mt-Atp8
								Gm3448
								Snapc1
								Gmpr
								Itgb1
								Ubn2
								Ndufaf8
								Srpk1
								Chd1
								Ccdc174
								Bbx
								Mrps10
								Rin3
								Zfp322a
								Luc7l2
								Kcnk12
								Dock4
								1700012D14Rik
								Trp53cor1
								Snx4
								Myo18b
								Glul
								Fam167b
								Trem2
								Siglech
								Rpl35a
								Laptm5
								Afg3l1
								Hspb3
								Atp6v0c
								Hist1h2be
								Nupr1
								Fau
								Kcnq1ot1
								Eif4g2
								Erlin1
								Atat1
								Borcs7
								Golga1
								Ppib
								Eef1a1
								Wnk1
								Rpl22l1
								Mt3
								Sema4g
								Wasf2
								Rpl36
								Ghitm
								Mthfd2
								Abhd17a
								Rpl6
								Eif3e
								Skp1a
								Uqcr11
								Cetn3
								Zfp703
								Rplp2
								Uqcr10
								Aldoa
								B4galt1
								Eif3f
								Rps23
								Arf3
								Hsd17b12
								Ddx39b
								Pan3
								Rassf2
								Mknk1
								Creb3l2
								Scpep1
								Rps12
								Prxl2a
								Rps25
								Rpl23
								Kdsr
								Tmco1
								Tbca
								Rpl24
								Arl8a
								Ndufc1
								Rnf5
								Msi2
								Tbc1d20
								Rps27a
								Rps8
								Eif3j1
								Ttyh3
								Cox17
								Rpl32
								Snrpg
								Rps26
								Tapbp
								Atp5k
								Gstm1
								Ubald2
								Cirbp
								Leng8
								Cdkn1b
								Rnf144b
								Slc4a1ap
								Zfp839
								Ppp6c
								Dmac1
								Tnfaip8
								Nab1
								Trmt13
								Pknox1
								Eid1
								Myo9a
								Hacd4
								Txndc17
								Babam2
								Xpo7
								Bckdha
								Psmb10
								Ndufb4
								Rab39
								Cct6a
								Exoc6b
								Acbd3
								Gm31410
								Pard3b
								Sri
								Glmn
								Aplp2
								Fem1c
								Dynll2
								Psmc5
								Bbip1
								Zranb1
								Myo1f
								Sptssa
								Hibadh
								Drap1
								Elmod2
								BC028528
								Nacc2
								Hist1h2ac
								Rsl1d1
								Dkc1
								Sf3a3
								Gabbr1
								Lman2l
								Epb41l3
								Ccdc47
								Gstt2
								Zfp318
								Med28
								Ggnbp2
								Klf6
								Eloc
								Hist1h1e
								Atp5j
								Mllt10
								Hdac11
								Pigk
								2010315B03Rik
								Ppp3cb
								Trmt112
								Trp53
								Rsu1
								Efr3a
								Rnf216
								Ngly1
								Klk8
								Lin7c
								Kmt2b
								Atp6v1f
								Pigh
								Dgkd
								Hint1
								Shld2
								Usp40
								Hspa9
								Wsb1
								Gna13
								Gm29488
								Wtip
[truncated: 876 more rows]
