# Supplementary material for: Loss of Inpp5d has disease‐relevant and sex‐specific effects on glial transcriptomes
Source: Alzheimers Dement. 2024 Jun 26;20(8):5311–23. doi: 10.1002/alz.13901 (PMC11350029; doi:10.1002/alz.13901)
Supplement: Supplementary file 16 — Supporting information [file ALZ-20-5311-s010.xlsx]

## Sheet: Legend
Supplementary Table 7 - DEG Intersections GO results
Enrichment analysis of significantly (p_val_adj<0.05) differentially expressed genes and their intersections as per Supplementary Table 6, using GO and KEGG ontologies in gprofiler2
Column	Value
p_value	FDR-corrected p-value
term_size	number of genes in ontology
query_size	number of DEGs used to perform incremental enrichment testing
intersection_size	number of DEGs annotated to the ontological term
precision	the proportion of genes in the input list that are annotated to the function (defined as intersection_size/query_size)
recall	the proportion of functionally annotated genes that the query recovers (defined as intersection_size/term_size)
term_id	unique term identifier
source	the abbreviation of the data source for the term
term_name	the short name of the function
effective_domain_size	the total number of genes “in the universe” used for the hypergeometric test
source_order	numeric order for the term within its data source

## Sheet: Sheet1
Female HET GO											Female HET/Female KO GO											Female HET/Female KO/Male HET GO											Female HET/Female KO/Male HET/Male KO GO											Female HET/Female KO/Male KO GO
p_value	term_size	query_size	intersection_size	precision	recall	term_id	source	term_name	effective_domain_size	source_order	p_value	term_size	query_size	intersection_size	precision	recall	term_id	source	term_name	effective_domain_size	source_order	p_value	term_size	query_size	intersection_size	precision	recall	term_id	source	term_name	effective_domain_size	source_order	p_value	term_size	query_size	intersection_size	precision	recall	term_id	source	term_name	effective_domain_size	source_order	p_value	term_size	query_size	intersection_size	precision	recall
4.00352e-39	739	239	62	0.259414	0.0838972	GO:0043043	GO:BP	peptide biosynthetic process	27543	12102	8.03564e-26	5155	423	179	0.423168	0.0347236	GO:0048523	GO:BP	negative regulation of cellular process	27543	14845	2.78894e-13	5155	243	101	0.415638	0.0195926	GO:0048523	GO:BP	negative regulation of cellular process	27543	14845	4.50859e-07	910	125	22	0.176	0.0241758	GO:0006518	GO:BP	peptide metabolic process	27543	2492	1.14249e-08	716	177	25	0.141243	0.0349162
4.2598e-39	716	239	61	0.25523	0.0851955	GO:0006412	GO:BP	translation	27543	2402	1.10935e-24	5996	423	193	0.456265	0.0321881	GO:0048519	GO:BP	negative regulation of biological process	27543	14841	2.78894e-13	910	221	38	0.171946	0.0417582	GO:0006518	GO:BP	peptide metabolic process	27543	2492	1.0143e-06	716	125	19	0.152	0.0265363	GO:0006412	GO:BP	translation	27543	2402	1.14249e-08	910	177	28	0.158192	0.0307692
6.11267e-39	6629	723	340	0.470263	0.0512898	GO:0048518	GO:BP	positive regulation of biological process	27543	14840	2.04791e-22	6629	423	200	0.472813	0.0301705	GO:0048518	GO:BP	positive regulation of biological process	27543	14840	4.37847e-13	6186	243	112	0.460905	0.0181054	GO:0048856	GO:BP	anatomical structure development	27543	15146	1.14028e-06	739	125	19	0.152	0.0257104	GO:0043043	GO:BP	peptide biosynthetic process	27543	12102	1.14249e-08	739	177	25	0.141243	0.0338295
6.55222e-36	857	239	62	0.259414	0.0723454	GO:0043604	GO:BP	amide biosynthetic process	27543	12433	4.4704e-20	6072	423	184	0.434988	0.030303	GO:0048522	GO:BP	positive regulation of cellular process	27543	14844	8.6999e-13	5996	243	109	0.44856	0.0181788	GO:0048519	GO:BP	negative regulation of biological process	27543	14841	1.87334e-06	115	125	9	0.072	0.0782609	GO:0002181	GO:BP	cytoplasmic translation	27543	850	1.14249e-08	115	175	12	0.0685714	0.104348
1.31085e-35	910	239	63	0.263598	0.0692308	GO:0006518	GO:BP	peptide metabolic process	27543	2492	2.68602e-19	6186	410	180	0.439024	0.029098	GO:0048856	GO:BP	anatomical structure development	27543	15146	1.05313e-12	739	220	33	0.15	0.0446549	GO:0043043	GO:BP	peptide biosynthetic process	27543	12102	1.87334e-06	1170	125	23	0.184	0.0196581	GO:0043603	GO:BP	cellular amide metabolic process	27543	12432	2.06891e-07	857	177	25	0.141243	0.0291715
1.31085e-35	6072	723	314	0.434302	0.0517128	GO:0048522	GO:BP	positive regulation of cellular process	27543	14844	2.42076e-17	4958	421	155	0.368171	0.0312626	GO:0044267	GO:BP	cellular protein metabolic process	27543	12703	2.42555e-12	716	220	32	0.145455	0.0446927	GO:0006412	GO:BP	translation	27543	2402	4.10821e-06	108	66	7	0.106061	0.0648148	GO:0022904	GO:BP	respiratory electron transport chain	27543	7616	2.3619e-07	1170	177	29	0.163842	0.0247863
1.41916e-35	5155	716	281	0.392458	0.0545102	GO:0048523	GO:BP	negative regulation of cellular process	27543	14845	6.42166e-17	6788	410	185	0.45122	0.027254	GO:0032502	GO:BP	developmental process	27543	8804	2.9123e-12	6788	243	116	0.477366	0.017089	GO:0032502	GO:BP	developmental process	27543	8804	4.74361e-06	857	125	19	0.152	0.0221704	GO:0043604	GO:BP	amide biosynthetic process	27543	12433	2.3619e-07	1174	177	29	0.163842	0.0247019
1.64074e-32	5996	716	302	0.421788	0.0503669	GO:0048519	GO:BP	negative regulation of biological process	27543	14841	1.37147e-16	3926	390	125	0.320513	0.031839	GO:0048583	GO:BP	regulation of response to stimulus	27543	14895	7.46798e-12	6297	238	108	0.453782	0.017151	GO:0051179	GO:BP	localization	27543	15648	4.74361e-06	272	44	8	0.181818	0.0294118	GO:0046034	GO:BP	ATP metabolic process	27543	13734	2.65137e-06	1659	177	33	0.186441	0.0198915
1.03221e-31	6186	725	309	0.426207	0.0499515	GO:0048856	GO:BP	anatomical structure development	27543	15146	6.12086e-16	3453	421	120	0.285036	0.0347524	GO:0010646	GO:BP	regulation of cell communication	27543	4791	1.84077e-11	1796	239	51	0.213389	0.0283964	GO:0010941	GO:BP	regulation of cell death	27543	5062	5.44607e-06	1174	125	22	0.176	0.0187394	GO:0034645	GO:BP	cellular macromolecule biosynthetic process	27543	10001	2.96069e-06	108	66	7	0.106061	0.0648148
9.18799e-31	4958	711	262	0.368495	0.0528439	GO:0044267	GO:BP	cellular protein metabolic process	27543	12703	6.12086e-16	4533	410	140	0.341463	0.0308846	GO:0048731	GO:BP	system development	27543	15031	1.84077e-11	1170	221	39	0.176471	0.0333333	GO:0043603	GO:BP	cellular amide metabolic process	27543	12432	6.02579e-06	664	116	16	0.137931	0.0240964	GO:0010942	GO:BP	positive regulation of cell death	27543	5063	3.41827e-06	664	142	18	0.126761	0.0271084
1.7401e-30	6788	725	325	0.448276	0.0478786	GO:0032502	GO:BP	developmental process	27543	8804	6.99742e-16	3463	421	120	0.285036	0.034652	GO:0023051	GO:BP	regulation of signaling	27543	7647	2.35545e-11	6629	229	107	0.467249	0.0161412	GO:0048518	GO:BP	positive regulation of biological process	27543	14840	6.02579e-06	124	66	7	0.106061	0.0564516	GO:0006119	GO:BP	oxidative phosphorylation	27543	2147	3.41827e-06	272	44	8	0.181818	0.0294118
1.7401e-30	1170	239	64	0.267782	0.0547009	GO:0043603	GO:BP	cellular amide metabolic process	27543	12432	7.38808e-16	2898	390	102	0.261538	0.0351967	GO:0009966	GO:BP	regulation of signal transduction	27543	4266	2.35545e-11	4533	243	88	0.36214	0.0194132	GO:0048731	GO:BP	system development	27543	15031	6.42325e-06	1659	125	26	0.208	0.0156721	GO:1901566	GO:BP	organonitrogen compound biosynthetic process	27543	24855	5.8173e-06	124	66	7	0.106061	0.0564516
1.65788e-29	1174	239	63	0.263598	0.0536627	GO:0034645	GO:BP	cellular macromolecule biosynthetic process	27543	10001	1.02595e-15	5045	383	142	0.370757	0.0281467	GO:0007275	GO:BP	multicellular organism development	27543	3166	2.35545e-11	5045	243	94	0.386831	0.0186323	GO:0007275	GO:BP	multicellular organism development	27543	3166	8.07147e-06	133	66	7	0.106061	0.0526316	GO:0022900	GO:BP	electron transport chain	27543	7615	8.72538e-06	133	66	7	0.106061	0.0526316
9.13829e-29	6297	725	305	0.42069	0.0484358	GO:0051179	GO:BP	localization	27543	15648	2.55354e-15	5820	421	166	0.394299	0.0285223	GO:0044260	GO:BP	cellular macromolecule metabolic process	27543	12699	2.48637e-11	857	220	33	0.15	0.0385064	GO:0043604	GO:BP	amide biosynthetic process	27543	12433	8.4949e-06	79	66	6	0.0909091	0.0759494	GO:0042773	GO:BP	ATP synthesis coupled electron transport	27543	11944	9.18312e-06	79	66	6	0.0909091	0.0759494
1.00262e-28	5820	717	287	0.400279	0.0493127	GO:0044260	GO:BP	cellular macromolecule metabolic process	27543	12699	3.761e-15	910	417	54	0.129496	0.0593407	GO:0006518	GO:BP	peptide metabolic process	27543	2492	3.18563e-11	115	242	15	0.0619835	0.130435	GO:0002181	GO:BP	cytoplasmic translation	27543	850	8.95624e-06	4533	122	45	0.368852	0.0099272	GO:0048731	GO:BP	system development	27543	15031	9.68183e-06	4533	122	45	0.368852	0.0099272
3.66214e-28	4533	723	244	0.337483	0.0538275	GO:0048731	GO:BP	system development	27543	15031	4.72171e-15	12487	421	277	0.657957	0.0221831	GO:0050794	GO:BP	regulation of cellular process	27543	15325	3.60607e-11	664	236	30	0.127119	0.0451807	GO:0010942	GO:BP	positive regulation of cell death	27543	5063	1.34433e-05	2479	121	31	0.256198	0.012505	GO:0007399	GO:BP	nervous system development	27543	3276	1.45325e-05	2479	121	31	0.256198	0.012505
3.82833e-28	5045	725	262	0.361379	0.0519326	GO:0007275	GO:BP	multicellular organism development	27543	3166	7.43345e-15	739	417	48	0.115108	0.0649526	GO:0043043	GO:BP	peptide biosynthetic process	27543	12102	5.15705e-11	2208	239	56	0.23431	0.0253623	GO:0008219	GO:BP	cell death	27543	3560	1.43931e-05	241	42	7	0.166667	0.0290456	GO:0045333	GO:BP	cellular respiration	27543	13225	1.55592e-05	241	42	7	0.166667	0.0290456
1.25171e-27	5623	711	276	0.388186	0.0490841	GO:0019538	GO:BP	protein metabolic process	27543	6769	9.07816e-15	115	405	21	0.0518519	0.182609	GO:0002181	GO:BP	cytoplasmic translation	27543	850	5.43421e-11	6072	229	100	0.436681	0.016469	GO:0048522	GO:BP	positive regulation of cellular process	27543	14844	2.43761e-05	6186	127	55	0.433071	0.00889104	GO:0048856	GO:BP	anatomical structure development	27543	15146	1.57608e-05	6072	153	63	0.411765	0.0103755
1.41913e-27	6512	711	304	0.427567	0.046683	GO:1901564	GO:BP	organonitrogen compound metabolic process	27543	24853	9.42734e-15	716	417	47	0.11271	0.0656425	GO:0006412	GO:BP	translation	27543	2402	1.21328e-10	2881	236	64	0.271186	0.0222145	GO:0032879	GO:BP	regulation of localization	27543	9081	4.22468e-05	179	66	7	0.106061	0.0391061	GO:0009060	GO:BP	aerobic respiration	27543	3663	1.89883e-05	5996	149	61	0.409396	0.0101734
5.40066e-27	1659	239	70	0.292887	0.0421941	GO:1901566	GO:BP	organonitrogen compound biosynthetic process	27543	24855	9.42734e-15	3787	422	124	0.293839	0.0327436	GO:0006996	GO:BP	organelle organization	27543	2920	1.22803e-10	1822	243	50	0.205761	0.0274424	GO:0022008	GO:BP	neurogenesis	27543	7544	5.85214e-05	5045	122	46	0.377049	0.00911794	GO:0007275	GO:BP	multicellular organism development	27543	3166	1.99489e-05	6186	136	58	0.426471	0.00937601
6.88949e-25	3908	723	214	0.295989	0.0547595	GO:0009893	GO:BP	positive regulation of metabolic process	27543	4213	1.78367e-14	14043	421	298	0.707838	0.0212205	GO:0065007	GO:BP	biological regulation	27543	18612	2.23023e-10	2479	243	59	0.242798	0.0237999	GO:0007399	GO:BP	nervous system development	27543	3276	6.07585e-05	460	42	8	0.190476	0.0173913	GO:0006091	GO:BP	generation of precursor metabolites and energy	27543	2122	1.99489e-05	6629	158	68	0.43038	0.010258
1.4222e-24	4029	716	216	0.301676	0.0536113	GO:0065008	GO:BP	regulation of biological quality	27543	18613	2.85444e-14	6297	422	172	0.407583	0.0273146	GO:0051179	GO:BP	localization	27543	15648	2.23023e-10	2781	236	62	0.262712	0.0222941	GO:0009653	GO:BP	anatomical structure morphogenesis	27543	4021	6.07585e-05	1796	50	15	0.3	0.00835189	GO:0010941	GO:BP	regulation of cell death	27543	5062	2.09579e-05	6297	153	64	0.418301	0.0101636
1.73298e-24	4774	548	199	0.363139	0.0416841	GO:0044271	GO:BP	cellular nitrogen compound biosynthetic process	27543	12706	2.93135e-14	5623	421	159	0.377672	0.0282767	GO:0019538	GO:BP	protein metabolic process	27543	6769	2.23023e-10	4958	242	90	0.371901	0.0181525	GO:0044267	GO:BP	cellular protein metabolic process	27543	12703	6.47069e-05	6788	124	56	0.451613	0.00824985	GO:0032502	GO:BP	developmental process	27543	8804	3.77269e-05	179	66	7	0.106061	0.0391061
2.13391e-24	3463	725	197	0.271724	0.0568871	GO:0023051	GO:BP	regulation of signaling	27543	7647	3.93517e-14	2781	419	100	0.238663	0.0359583	GO:0009653	GO:BP	anatomical structure morphogenesis	27543	4021	2.23023e-10	1629	239	46	0.192469	0.0282382	GO:0043067	GO:BP	regulation of programmed cell death	27543	12124	6.47069e-05	4958	125	46	0.368	0.00927793	GO:0044267	GO:BP	cellular protein metabolic process	27543	12703	4.86635e-05	5155	149	54	0.362416	0.0104753
2.6823e-24	115	233	24	0.103004	0.208696	GO:0002181	GO:BP	cytoplasmic translation	27543	850	4.64699e-14	1892	395	76	0.192405	0.0401691	GO:0040011	GO:BP	locomotion	27543	11458	5.21341e-10	1077	236	36	0.152542	0.0334262	GO:0051270	GO:BP	regulation of cellular component movement	27543	15719	6.47069e-05	64	66	5	0.0757576	0.078125	GO:0019646	GO:BP	aerobic electron transport chain	27543	6868	4.86635e-05	1796	149	28	0.187919	0.0155902
2.86306e-24	4797	548	199	0.363139	0.0414843	GO:0009059	GO:BP	macromolecule biosynthetic process	27543	3662	4.94615e-14	2456	417	92	0.220624	0.0374593	GO:0032268	GO:BP	regulation of cellular protein metabolic process	27543	8640	5.49635e-10	4678	243	86	0.353909	0.0183839	GO:0048869	GO:BP	cellular developmental process	27543	15158	6.62468e-05	4029	65	26	0.4	0.00645321	GO:0065008	GO:BP	regulation of biological quality	27543	18613	4.86635e-05	5045	122	46	0.377049	0.00911794
3.55589e-24	3453	725	196	0.270345	0.0567622	GO:0010646	GO:BP	regulation of cell communication	27543	4791	5.21756e-14	2398	420	91	0.216667	0.0379483	GO:0051128	GO:BP	regulation of cellular component organization	27543	15598	6.88865e-10	1174	220	36	0.163636	0.0306644	GO:0034645	GO:BP	cellular macromolecule biosynthetic process	27543	10001	6.83385e-05	2781	119	31	0.260504	0.0111471	GO:0009653	GO:BP	anatomical structure morphogenesis	27543	4021	5.0546e-05	4958	132	48	0.363636	0.00968132
4.19513e-24	2781	722	170	0.235457	0.0611291	GO:0009653	GO:BP	anatomical structure morphogenesis	27543	4021	5.30112e-14	13329	421	286	0.679335	0.021457	GO:0050789	GO:BP	regulation of biological process	27543	15321	7.03152e-10	2031	239	51	0.213389	0.0251108	GO:0012501	GO:BP	programmed cell death	27543	5116	6.87936e-05	327	42	7	0.166667	0.0214067	GO:0015980	GO:BP	energy derivation by oxidation of organic compounds	27543	5622	5.0546e-05	3787	178	50	0.280899	0.0132031
4.30764e-24	12487	723	468	0.647303	0.037479	GO:0050794	GO:BP	regulation of cellular process	27543	15325	5.78179e-14	4029	423	127	0.300236	0.0315215	GO:0065008	GO:BP	regulation of biological quality	27543	18613	8.77143e-10	932	236	33	0.139831	0.0354077	GO:0030334	GO:BP	regulation of cell migration	27543	7813	7.0847e-05	209	65	7	0.107692	0.0334928	GO:0050866	GO:BP	negative regulation of cell activation	27543	15385	5.0546e-05	460	42	8	0.190476	0.0173913
2.27577e-23	3926	725	211	0.291034	0.0537443	GO:0048583	GO:BP	regulation of response to stimulus	27543	14895	6.22469e-14	6512	423	175	0.413712	0.0268735	GO:1901564	GO:BP	organonitrogen compound metabolic process	27543	24853	8.92937e-10	4646	243	85	0.349794	0.0182953	GO:0030154	GO:BP	cell differentiation	27543	7716	0.000110918	1822	121	24	0.198347	0.0131723	GO:0022008	GO:BP	neurogenesis	27543	7544	5.35034e-05	64	66	5	0.0757576	0.078125
2.27577e-23	5876	702	270	0.384615	0.0459496	GO:0009058	GO:BP	biosynthetic process	27543	3661	1.52318e-13	2854	400	97	0.2425	0.0339874	GO:0051239	GO:BP	regulation of multicellular organismal process	27543	15697	9.32439e-10	7543	239	115	0.481172	0.0152459	GO:0071840	GO:BP	cellular component organization or biogenesis	27543	19757	0.000110918	6297	110	48	0.436364	0.00762268	GO:0051179	GO:BP	localization	27543	15648	5.35034e-05	2781	136	34	0.25	0.0122258
2.92165e-23	14043	723	505	0.698479	0.035961	GO:0065007	GO:BP	biological regulation	27543	18612	1.96698e-13	2516	404	90	0.222772	0.0357711	GO:0035556	GO:BP	intracellular signal transduction	27543	10463	9.53199e-10	1892	242	49	0.202479	0.0258985	GO:0040011	GO:BP	locomotion	27543	11458	0.000110918	5623	125	49	0.392	0.00871421	GO:0019538	GO:BP	protein metabolic process	27543	6769	5.46477e-05	6788	124	56	0.451613	0.00824985
3.26841e-23	3457	716	192	0.268156	0.0555395	GO:0070887	GO:BP	cellular response to chemical stimulus	27543	19115	4.74339e-13	1796	390	71	0.182051	0.0395323	GO:0010941	GO:BP	regulation of cell death	27543	5062	1.10837e-09	2278	232	53	0.228448	0.023266	GO:0050790	GO:BP	regulation of catalytic activity	27543	15322	0.000110918	123	41	5	0.121951	0.0406504	GO:1902600	GO:BP	proton transmembrane transport	27543	25761	5.57859e-05	4029	65	26	0.4	0.00645321
3.87105e-23	3592	723	198	0.273859	0.0551225	GO:0010604	GO:BP	positive regulation of macromolecule metabolic process	27543	4750	4.94089e-13	10393	362	210	0.58011	0.0202059	GO:0050896	GO:BP	response to stimulus	27543	15410	1.14578e-09	1597	239	44	0.1841	0.0275517	GO:0042981	GO:BP	regulation of apoptotic process	27543	12064	0.000112638	77	66	5	0.0757576	0.0649351	GO:0042775	GO:BP	mitochondrial ATP synthesis coupled electron transport	27543	11946	5.57859e-05	1892	153	29	0.189542	0.0153277
5.00901e-23	1796	716	127	0.177374	0.0707127	GO:0010941	GO:BP	regulation of cell death	27543	5062	4.98477e-13	3908	423	122	0.288416	0.031218	GO:0009893	GO:BP	positive regulation of metabolic process	27543	4213	1.25686e-09	3787	242	74	0.305785	0.0195405	GO:0006996	GO:BP	organelle organization	27543	2920	0.000128178	1085	98	16	0.163265	0.0147465	GO:0031175	GO:BP	neuron projection development	27543	8213	5.94935e-05	327	42	7	0.166667	0.0214067
9.74001e-23	5770	548	220	0.40146	0.0381282	GO:1901576	GO:BP	organic substance biosynthetic process	27543	24864	5.58722e-13	2127	395	79	0.2	0.0371415	GO:0006928	GO:BP	movement of cell or subcellular component	27543	2866	1.44164e-09	2127	242	52	0.214876	0.0244476	GO:0006928	GO:BP	movement of cell or subcellular component	27543	2866	0.000134109	6072	121	50	0.413223	0.00823452	GO:0048522	GO:BP	positive regulation of cellular process	27543	14844	6.16948e-05	209	65	7	0.107692	0.0334928
3.22395e-22	5701	680	255	0.375	0.044729	GO:0044249	GO:BP	cellular biosynthetic process	27543	12692	6.98014e-13	3592	423	115	0.271868	0.0320156	GO:0010604	GO:BP	positive regulation of macromolecule metabolic process	27543	4750	2.27795e-09	1973	239	49	0.205021	0.0248353	GO:0006915	GO:BP	apoptotic process	27543	2855	0.000188655	1031	119	17	0.142857	0.0164888	GO:0007417	GO:BP	central nervous system development	27543	3291	6.48656e-05	5623	137	53	0.386861	0.00942557
4.11666e-22	1629	716	118	0.164804	0.0724371	GO:0043067	GO:BP	regulation of programmed cell death	27543	12124	8.07676e-13	2631	417	93	0.223022	0.0353478	GO:0051246	GO:BP	regulation of protein metabolic process	27543	15701	2.6338e-09	1039	236	34	0.144068	0.0327238	GO:0040012	GO:BP	regulation of locomotion	27543	11459	0.000188655	1892	121	24	0.198347	0.012685	GO:0040011	GO:BP	locomotion	27543	11458	7.39949e-05	425	153	13	0.0849673	0.0305882
4.22605e-22	6103	711	276	0.388186	0.0452237	GO:0031323	GO:BP	regulation of cellular metabolic process	27543	8255	9.99098e-13	1170	417	57	0.136691	0.0487179	GO:0043603	GO:BP	cellular amide metabolic process	27543	12432	2.91227e-09	1659	220	42	0.190909	0.0253165	GO:1901566	GO:BP	organonitrogen compound biosynthetic process	27543	24855	0.000192871	813	119	15	0.12605	0.0184502	GO:0060322	GO:BP	head development	27543	17097	9.1461e-05	373	178	13	0.0730337	0.0348525
1.29295e-21	2898	725	169	0.233103	0.0583161	GO:0009966	GO:BP	regulation of signal transduction	27543	4266	9.99098e-13	857	417	48	0.115108	0.0560093	GO:0043604	GO:BP	amide biosynthetic process	27543	12433	3.0236e-09	1165	236	36	0.152542	0.0309013	GO:0001775	GO:BP	cell activation	27543	552	0.000192871	12	62	3	0.0483871	0.25	GO:1900272	GO:BP	negative regulation of long-term synaptic potentiation	27543	23610	9.1461e-05	4774	177	57	0.322034	0.0119397
1.7641e-21	2854	725	167	0.230345	0.0585144	GO:0051239	GO:BP	regulation of multicellular organismal process	27543	15697	1.05312e-12	5797	423	158	0.373522	0.0272555	GO:0051171	GO:BP	regulation of nitrogen compound metabolic process	27543	15640	3.15053e-09	991	236	33	0.139831	0.0332997	GO:2000145	GO:BP	regulation of cell motility	27543	29369	0.000192871	5996	111	46	0.414414	0.00767178	GO:0048519	GO:BP	negative regulation of biological process	27543	14841	9.29958e-05	123	41	5	0.121951	0.0406504
1.864e-21	5971	711	270	0.379747	0.0452186	GO:0080090	GO:BP	regulation of primary metabolic process	27543	20855	1.21911e-12	3003	413	100	0.242131	0.0333	GO:0065009	GO:BP	regulation of molecular function	27543	18614	3.27373e-09	1085	229	34	0.148472	0.0313364	GO:0031175	GO:BP	neuron projection development	27543	8213	0.000209267	6512	125	53	0.424	0.00813882	GO:1901564	GO:BP	organonitrogen compound metabolic process	27543	24853	9.3847e-05	1822	121	24	0.198347	0.0131723
1.92301e-21	3942	723	206	0.284924	0.0522577	GO:0006950	GO:BP	response to stress	27543	2884	1.23245e-12	5971	423	161	0.380615	0.0269637	GO:0080090	GO:BP	regulation of primary metabolic process	27543	20855	3.98988e-09	5820	242	96	0.396694	0.0164948	GO:0044260	GO:BP	cellular macromolecule metabolic process	27543	12699	0.000225716	2208	121	26	0.214876	0.0117754	GO:0008219	GO:BP	cell death	27543	3560	9.62776e-05	77	66	5	0.0757576	0.0649351
2.46417e-21	1597	716	115	0.160615	0.07201	GO:0042981	GO:BP	regulation of apoptotic process	27543	12064	1.64176e-12	2278	328	72	0.219512	0.0316067	GO:0050790	GO:BP	regulation of catalytic activity	27543	15322	3.98988e-09	3003	243	63	0.259259	0.020979	GO:0065009	GO:BP	regulation of molecular function	27543	18614	0.000228272	4607	52	23	0.442308	0.0049924	GO:0006810	GO:BP	transport	27543	2766	9.6288e-05	4797	177	57	0.322034	0.0118824
2.65351e-21	13329	723	481	0.665284	0.0360867	GO:0050789	GO:BP	regulation of biological process	27543	15321	1.64176e-12	7320	420	184	0.438095	0.0251366	GO:0019222	GO:BP	regulation of metabolic process	27543	6474	4.46709e-09	4762	230	81	0.352174	0.0170097	GO:0051234	GO:BP	establishment of localization	27543	15692	0.000256885	5155	121	44	0.363636	0.0085354	GO:0048523	GO:BP	negative regulation of cellular process	27543	14845	0.000107771	1085	98	16	0.163265	0.0147465
3.00114e-21	3787	668	189	0.282934	0.0499076	GO:0006996	GO:BP	organelle organization	27543	2920	1.66091e-12	6103	423	163	0.385343	0.0267082	GO:0031323	GO:BP	regulation of cellular metabolic process	27543	8255	8.29358e-09	5623	242	93	0.384298	0.0165392	GO:0019538	GO:BP	protein metabolic process	27543	6769	0.000256885	6629	121	52	0.429752	0.00784432	GO:0048518	GO:BP	positive regulation of biological process	27543	14840	0.000126827	1149	153	21	0.137255	0.0182768
4.39214e-21	2516	725	153	0.211034	0.0608108	GO:0035556	GO:BP	intracellular signal transduction	27543	10463	2.48688e-12	3457	404	107	0.264851	0.0309517	GO:0070887	GO:BP	cellular response to chemical stimulus	27543	19115	9.7568e-09	7353	239	110	0.460251	0.0149599	GO:0016043	GO:BP	cellular component organization	27543	5645	0.000294161	13	69	3	0.0434783	0.230769	GO:0035589	GO:BP	G protein-coupled purinergic nucleotide receptor signaling pathway	27543	10488	0.000158425	1697	153	26	0.169935	0.0153212
5.40101e-21	3386	723	185	0.255878	0.0546367	GO:0031325	GO:BP	positive regulation of cellular metabolic process	27543	8257	2.48688e-12	7543	422	188	0.445498	0.0249238	GO:0071840	GO:BP	cellular component organization or biogenesis	27543	19757	1.04415e-08	3104	230	61	0.265217	0.0196521	GO:0009605	GO:BP	response to external stimulus	27543	3977	0.000360094	4762	52	23	0.442308	0.0048299	GO:0051234	GO:BP	establishment of localization	27543	15692	0.000158425	6512	137	57	0.416058	0.00875307
6.28734e-21	2398	725	148	0.204138	0.0617181	GO:0051128	GO:BP	regulation of cellular component organization	27543	15598	2.97094e-12	2208	357	74	0.207283	0.0335145	GO:0008219	GO:BP	cell death	27543	3560	1.29541e-08	1587	242	42	0.173554	0.026465	GO:0048699	GO:BP	generation of neurons	27543	14999	0.000360094	2278	100	23	0.23	0.0100966	GO:0050790	GO:BP	regulation of catalytic activity	27543	15322	0.000158425	2208	149	30	0.201342	0.013587
6.8998e-21	3003	725	171	0.235862	0.0569431	GO:0065009	GO:BP	regulation of molecular function	27543	18614	3.42229e-12	1174	417	56	0.134293	0.0477002	GO:0034645	GO:BP	cellular macromolecule biosynthetic process	27543	10001	1.29541e-08	1697	236	43	0.182203	0.0253388	GO:0048870	GO:BP	cell motility	27543	15159	0.000360094	763	119	14	0.117647	0.0183486	GO:0007420	GO:BP	brain development	27543	3294	0.000158425	1031	119	17	0.142857	0.0164888
7.49071e-21	2127	725	137	0.188966	0.06441	GO:0006928	GO:BP	movement of cell or subcellular component	27543	2866	3.7791e-12	2539	423	90	0.212766	0.035447	GO:0051172	GO:BP	negative regulation of nitrogen compound metabolic process	27543	15641	1.29541e-08	1697	236	43	0.182203	0.0253388	GO:0051674	GO:BP	localization of cell	27543	16030	0.000360094	41	78	4	0.0512821	0.097561	GO:2000008	GO:BP	regulation of protein localization to cell surface	27543	29234	0.000158425	813	119	15	0.12605	0.0184502
8.97202e-21	2652	722	157	0.217452	0.0592006	GO:0050793	GO:BP	regulation of developmental process	27543	15324	3.7791e-12	2881	419	97	0.231504	0.0336689	GO:0032879	GO:BP	regulation of localization	27543	9081	1.30587e-08	4607	238	80	0.336134	0.0173649	GO:0006810	GO:BP	transport	27543	2766	0.000436944	821	98	13	0.132653	0.0158343	GO:0032989	GO:BP	cellular component morphogenesis	27543	9175	0.000158425	1697	153	26	0.169935	0.0153212
1.19424e-20	5797	711	262	0.368495	0.0451958	GO:0051171	GO:BP	regulation of nitrogen compound metabolic process	27543	15640	3.96654e-12	4797	423	137	0.323877	0.0285595	GO:0009059	GO:BP	macromolecule biosynthetic process	27543	3662	1.39245e-08	2456	240	54	0.225	0.021987	GO:0032268	GO:BP	regulation of cellular protein metabolic process	27543	8640	0.000448893	3856	127	37	0.291339	0.00959544	GO:0048513	GO:BP	animal organ development	27543	14835	0.000158425	12	62	3	0.0483871	0.25
1.62888e-20	2456	716	148	0.206704	0.0602606	GO:0032268	GO:BP	regulation of cellular protein metabolic process	27543	8640	4.00613e-12	2652	400	89	0.2225	0.0335596	GO:0050793	GO:BP	regulation of developmental process	27543	15324	1.41972e-08	2426	243	54	0.222222	0.0222589	GO:0048468	GO:BP	cell development	27543	14805	0.000456592	1241	98	16	0.163265	0.0128928	GO:0048666	GO:BP	neuron development	27543	14967	0.000178229	2278	146	30	0.205479	0.0131694
2.25564e-20	2208	716	138	0.192737	0.0625	GO:0008219	GO:BP	cell death	27543	3560	4.07078e-12	1617	404	66	0.163366	0.0408163	GO:1902531	GO:BP	regulation of intracellular signal transduction	27543	25711	1.43558e-08	2398	239	53	0.221757	0.0221018	GO:0051128	GO:BP	regulation of cellular component organization	27543	15598	0.000456592	5820	125	48	0.384	0.00824742	GO:0044260	GO:BP	cellular macromolecule metabolic process	27543	12699	0.000193887	4607	52	23	0.442308	0.0049924
2.49531e-20	2881	725	165	0.227586	0.0572718	GO:0032879	GO:BP	regulation of localization	27543	9081	5.07534e-12	1574	357	60	0.168067	0.0381194	GO:0031399	GO:BP	regulation of protein modification process	27543	8297	1.43558e-08	1505	236	40	0.169492	0.0265781	GO:0016477	GO:BP	cell migration	27543	5816	0.000486609	17	65	3	0.0461538	0.176471	GO:0010544	GO:BP	negative regulation of platelet activation	27543	4701	0.000193887	63	175	6	0.0342857	0.0952381
3.0125e-20	2631	716	154	0.215084	0.0585329	GO:0051246	GO:BP	regulation of protein metabolic process	27543	15701	5.44859e-12	664	349	37	0.106017	0.0557229	GO:0010942	GO:BP	positive regulation of cell death	27543	5063	1.44082e-08	3926	243	73	0.300412	0.018594	GO:0048583	GO:BP	regulation of response to stimulus	27543	14895	0.000530387	484	78	9	0.115385	0.018595	GO:0051051	GO:BP	negative regulation of transport	27543	15542	0.000255222	22	138	4	0.0289855	0.181818
3.0125e-20	1892	725	126	0.173793	0.0665962	GO:0040011	GO:BP	locomotion	27543	11458	5.60053e-12	5876	423	157	0.371158	0.0267189	GO:0009058	GO:BP	biosynthetic process	27543	3661	1.5702e-08	10393	230	134	0.582609	0.0128933	GO:0050896	GO:BP	response to stimulus	27543	15410	0.000593415	726	98	12	0.122449	0.0165289	GO:0032990	GO:BP	cell part morphogenesis	27543	9176	0.000257684	13	69	3	0.0434783	0.230769
5.81105e-20	2031	716	130	0.181564	0.0640079	GO:0012501	GO:BP	programmed cell death	27543	5116	5.62013e-12	5770	423	155	0.36643	0.0268631	GO:1901576	GO:BP	organic substance biosynthetic process	27543	24864	2.00687e-08	1241	229	35	0.152838	0.0282031	GO:0048666	GO:BP	neuron development	27543	14967	0.00060121	925	78	12	0.153846	0.012973	GO:0032880	GO:BP	regulation of protein localization	27543	9082	0.000283016	5770	177	63	0.355932	0.0109185
8.55237e-20	4607	723	224	0.30982	0.0486217	GO:0006810	GO:BP	transport	27543	2766	6.16466e-12	1629	357	61	0.170868	0.0374463	GO:0043067	GO:BP	regulation of programmed cell death	27543	12124	2.0416e-08	3942	230	70	0.304348	0.0177575	GO:0006950	GO:BP	response to stress	27543	2884	0.00073938	393	100	9	0.09	0.0229008	GO:0042176	GO:BP	regulation of protein catabolic process	27543	11576	0.000320204	41	78	4	0.0512821	0.097561
9.38982e-20	10393	725	399	0.550345	0.0383912	GO:0050896	GO:BP	response to stimulus	27543	15410	8.81938e-12	3558	423	111	0.262411	0.0311973	GO:0009892	GO:BP	negative regulation of metabolic process	27543	4212	2.07245e-08	2849	236	58	0.245763	0.020358	GO:0002376	GO:BP	immune system process	27543	1029	0.000770516	3942	48	19	0.395833	0.00481989	GO:0006950	GO:BP	response to stress	27543	2884	0.000320204	763	119	14	0.117647	0.0183486
1.01999e-19	3177	723	174	0.240664	0.0547686	GO:0051173	GO:BP	positive regulation of nitrogen compound metabolic process	27543	15642	9.27752e-12	3104	421	101	0.239905	0.0325387	GO:0009605	GO:BP	response to external stimulus	27543	3977	2.31472e-08	1149	236	34	0.144068	0.0295909	GO:0051130	GO:BP	positive regulation of cellular component organization	27543	15600	0.000770516	4774	128	42	0.328125	0.00879765	GO:0044271	GO:BP	cellular nitrogen compound biosynthetic process	27543	12706	0.000320204	4762	52	23	0.442308	0.0048299
1.09778e-19	4678	723	226	0.312586	0.0483112	GO:0048869	GO:BP	cellular developmental process	27543	15158	1.10048e-11	1697	395	66	0.167089	0.0388922	GO:0048870	GO:BP	cell motility	27543	15159	2.91125e-08	594	236	24	0.101695	0.040404	GO:0043068	GO:BP	positive regulation of programmed cell death	27543	12125	0.000770516	2881	121	29	0.239669	0.0100659	GO:0032879	GO:BP	regulation of localization	27543	9081	0.000355248	5820	177	63	0.355932	0.0108247
1.09778e-19	1973	716	127	0.177374	0.064369	GO:0006915	GO:BP	apoptotic process	27543	2855	1.10048e-11	1697	395	66	0.167089	0.0388922	GO:0051674	GO:BP	localization of cell	27543	16030	3.19421e-08	1514	242	40	0.165289	0.0264201	GO:0030182	GO:BP	neuron differentiation	27543	7730	0.000770516	1697	121	21	0.173554	0.0123748	GO:0048870	GO:BP	cell motility	27543	15159	0.000383779	821	98	13	0.132653	0.0158343
1.38483e-19	7320	711	305	0.428973	0.0416667	GO:0019222	GO:BP	regulation of metabolic process	27543	6474	1.18879e-11	4774	423	135	0.319149	0.0282782	GO:0044271	GO:BP	cellular nitrogen compound biosynthetic process	27543	12706	3.23934e-08	4029	228	70	0.307018	0.017374	GO:0065008	GO:BP	regulation of biological quality	27543	18613	0.000770516	1697	121	21	0.173554	0.0123748	GO:0051674	GO:BP	localization of cell	27543	16030	0.000395674	3856	127	37	0.291339	0.00959544
2.04175e-19	4762	723	228	0.315353	0.047879	GO:0051234	GO:BP	establishment of localization	27543	15692	1.42502e-11	3856	376	107	0.284574	0.027749	GO:0048513	GO:BP	animal organ development	27543	14835	3.5196e-08	2840	228	56	0.245614	0.0197183	GO:0051641	GO:BP	cellular localization	27543	16000	0.000851625	254	121	8	0.0661157	0.0314961	GO:1903320	GO:BP	regulation of protein modification by small protein conjugation or removal	27543	26387	0.000401777	7543	178	76	0.426966	0.0100756
5.16748e-19	4646	723	223	0.308437	0.0479983	GO:0030154	GO:BP	cell differentiation	27543	7716	1.55568e-11	1822	390	68	0.174359	0.0373216	GO:0022008	GO:BP	neurogenesis	27543	7544	3.60287e-08	1589	242	41	0.169421	0.0258024	GO:0120036	GO:BP	plasma membrane bounded cell projection organization	27543	22777	0.000929563	1587	121	20	0.165289	0.0126024	GO:0048699	GO:BP	generation of neurons	27543	14999	0.000401823	1241	98	16	0.163265	0.0128928
5.41251e-19	2479	722	146	0.202216	0.0588947	GO:0007399	GO:BP	nervous system development	27543	3276	1.80369e-11	1537	357	58	0.162465	0.0377358	GO:0009967	GO:BP	positive regulation of signal transduction	27543	4267	5.13667e-08	6512	242	100	0.413223	0.0153563	GO:1901564	GO:BP	organonitrogen compound metabolic process	27543	24853	0.000939717	22	66	3	0.0454545	0.136364	GO:0006123	GO:BP	mitochondrial electron transport, cytochrome c to oxygen	27543	2151	0.000433202	17	65	3	0.0461538	0.176471
5.9166e-19	1697	725	115	0.158621	0.0677666	GO:0051674	GO:BP	localization of cell	27543	16030	1.87271e-11	4678	383	123	0.321149	0.0262933	GO:0048869	GO:BP	cellular developmental process	27543	15158	5.63246e-08	2854	236	57	0.241525	0.019972	GO:0051239	GO:BP	regulation of multicellular organismal process	27543	15697	0.000939717	2456	121	26	0.214876	0.0105863	GO:0032268	GO:BP	regulation of cellular protein metabolic process	27543	8640	0.000447529	5876	177	63	0.355932	0.0107216
5.9166e-19	1697	725	115	0.158621	0.0677666	GO:0048870	GO:BP	cell motility	27543	15159	1.87271e-11	3177	423	102	0.241135	0.0321058	GO:0051173	GO:BP	positive regulation of nitrogen compound metabolic process	27543	15642	6.07338e-08	3856	236	69	0.292373	0.0178942	GO:0048513	GO:BP	animal organ development	27543	14835	0.000993182	5	41	2	0.0487805	0.4	GO:0015990	GO:BP	electron transport coupled proton transport	27543	5632	0.000466876	484	78	9	0.115385	0.018595
7.20081e-19	7543	716	311	0.434358	0.0412303	GO:0071840	GO:BP	cellular component organization or biogenesis	27543	19757	1.87271e-11	2670	423	91	0.21513	0.0340824	GO:0031324	GO:BP	negative regulation of cellular metabolic process	27543	8256	6.81798e-08	1627	242	41	0.169421	0.0251998	GO:0030030	GO:BP	cell projection organization	27543	7676	0.000993182	5	41	2	0.0487805	0.4	GO:0015988	GO:BP	energy coupled proton transmembrane transport, against electrochemical gradient	27543	5630	0.000494889	1505	153	23	0.150327	0.0152824
2.31701e-18	2539	667	139	0.208396	0.054746	GO:0051172	GO:BP	negative regulation of nitrogen compound metabolic process	27543	15641	1.87271e-11	5701	423	152	0.359338	0.026662	GO:0044249	GO:BP	cellular biosynthetic process	27543	12692	8.26907e-08	2264	236	49	0.207627	0.0216431	GO:0048584	GO:BP	positive regulation of response to stimulus	27543	14896	0.00114191	1591	12	6	0.5	0.00377121	GO:0006811	GO:BP	ion transport	27543	2767	0.000516756	726	98	12	0.122449	0.0165289
3.08709e-18	3856	723	194	0.268326	0.0503112	GO:0048513	GO:BP	animal organ development	27543	14835	2.61136e-11	3386	423	106	0.250591	0.0313054	GO:0031325	GO:BP	positive regulation of cellular metabolic process	27543	8257	8.42022e-08	1533	228	38	0.166667	0.024788	GO:0044093	GO:BP	positive regulation of molecular function	27543	12634	0.00128459	252	65	6	0.0923077	0.0238095	GO:0006898	GO:BP	receptor-mediated endocytosis	27543	2841	0.000525276	925	78	12	0.153846	0.012973
3.19402e-18	2794	716	155	0.21648	0.055476	GO:0071310	GO:BP	cellular response to organic substance	27543	19341	2.61136e-11	4646	383	122	0.318538	0.0262591	GO:0030154	GO:BP	cell differentiation	27543	7716	9.01157e-08	1422	235	37	0.157447	0.0260197	GO:0007155	GO:BP	cell adhesion	27543	3055	0.00128459	676	98	11	0.112245	0.0162722	GO:0048812	GO:BP	neuron projection morphogenesis	27543	15103	0.000544915	164	177	8	0.0451977	0.0487805
4.41367e-18	1505	725	105	0.144828	0.0697674	GO:0016477	GO:BP	cell migration	27543	5816	2.61136e-11	7353	422	181	0.42891	0.0246158	GO:0016043	GO:BP	cellular component organization	27543	5645	9.13811e-08	583	236	23	0.0974576	0.0394511	GO:0043065	GO:BP	positive regulation of apoptotic process	27543	12122	0.00130041	4678	121	39	0.322314	0.0083369	GO:0048869	GO:BP	cellular developmental process	27543	15158	0.000544915	7353	178	74	0.41573	0.0100639
1.11949e-17	1775	711	114	0.160338	0.0642254	GO:0009719	GO:BP	response to endogenous stimulus	27543	4067	2.76552e-11	1505	318	53	0.166667	0.0352159	GO:0016477	GO:BP	cell migration	27543	5816	1.16615e-07	272	143	13	0.0909091	0.0477941	GO:0046034	GO:BP	ATP metabolic process	27543	13734	0.00136845	4	64	2	0.03125	0.5	GO:1904352	GO:BP	positive regulation of protein catabolic process in the vacuole	27543	27327	0.000545305	252	152	9	0.0592105	0.0357143
1.58578e-17	3750	716	187	0.261173	0.0498667	GO:0010033	GO:BP	response to organic substance	27543	4307	2.79475e-11	2031	357	68	0.190476	0.033481	GO:0012501	GO:BP	programmed cell death	27543	5116	1.16615e-07	3457	228	62	0.27193	0.0179346	GO:0070887	GO:BP	cellular response to chemical stimulus	27543	19115	0.00142124	1514	121	19	0.157025	0.0125495	GO:0030182	GO:BP	neuron differentiation	27543	7730	0.000574178	2456	132	28	0.212121	0.0114007
2.17583e-17	3558	716	180	0.251397	0.0505902	GO:0009892	GO:BP	negative regulation of metabolic process	27543	4212	3.4388e-11	1077	360	47	0.130556	0.0436397	GO:0051270	GO:BP	regulation of cellular component movement	27543	15719	1.16615e-07	1507	235	38	0.161702	0.0252157	GO:0002682	GO:BP	regulation of immune system process	27543	1323	0.00142147	10393	113	64	0.566372	0.00615799	GO:0050896	GO:BP	response to stimulus	27543	15410	0.000614831	393	100	9	0.09	0.0229008
4.42889e-17	6825	723	286	0.395574	0.0419048	GO:0060255	GO:BP	regulation of macromolecule metabolic process	27543	17032	3.4388e-11	1895	357	65	0.182073	0.0343008	GO:0010647	GO:BP	positive regulation of cell communication	27543	4792	1.16615e-07	2631	240	54	0.225	0.0205245	GO:0051246	GO:BP	regulation of protein metabolic process	27543	15701	0.00145013	691	98	11	0.112245	0.015919	GO:0120039	GO:BP	plasma membrane bounded cell projection morphogenesis	27543	22778	0.000633545	5701	177	61	0.344633	0.0106999
4.46144e-17	2278	725	134	0.184828	0.0588235	GO:0050790	GO:BP	regulation of catalytic activity	27543	15322	3.53956e-11	1039	387	48	0.124031	0.0461983	GO:0040012	GO:BP	regulation of locomotion	27543	11459	1.49433e-07	209	228	14	0.0614035	0.0669856	GO:0050866	GO:BP	negative regulation of cell activation	27543	15385	0.00145013	35	50	3	0.06	0.0857143	GO:0097242	GO:BP	amyloid-beta clearance	27543	21722	0.000667167	2881	121	29	0.239669	0.0100659
5.98414e-17	2670	680	142	0.208824	0.0531835	GO:0031324	GO:BP	negative regulation of cellular metabolic process	27543	8256	3.82276e-11	1901	357	65	0.182073	0.0341925	GO:0023056	GO:BP	positive regulation of signaling	27543	7652	1.66963e-07	821	221	26	0.117647	0.0316687	GO:0032989	GO:BP	cellular component morphogenesis	27543	9175	0.00152886	696	98	11	0.112245	0.0158046	GO:0048858	GO:BP	cell projection morphogenesis	27543	15148	0.000667167	3942	48	19	0.395833	0.00481989
6.28746e-17	1494	713	101	0.141655	0.0676037	GO:2000026	GO:BP	regulation of multicellular organismal development	27543	29251	4.93467e-11	2479	390	81	0.207692	0.0326745	GO:0007399	GO:BP	nervous system development	27543	3276	1.84655e-07	1180	239	33	0.138075	0.0279661	GO:0060548	GO:BP	negative regulation of cell death	27543	17313	0.00153902	220	78	6	0.0769231	0.0272727	GO:1903828	GO:BP	negative regulation of protein localization	27543	26851	0.000680913	2127	153	28	0.183007	0.0131641
2.48607e-16	7353	716	297	0.414804	0.0403917	GO:0016043	GO:BP	cellular component organization	27543	5645	4.93467e-11	6825	423	171	0.404255	0.0250549	GO:0060255	GO:BP	regulation of macromolecule metabolic process	27543	17032	1.84655e-07	716	236	25	0.105932	0.0349162	GO:0120035	GO:BP	regulation of plasma membrane bounded cell projection organization	27543	22776	0.00154665	4797	128	41	0.320312	0.00854701	GO:0009059	GO:BP	macromolecule biosynthetic process	27543	3662	0.000732059	254	121	8	0.0661157	0.0314961
1.60662e-15	1077	725	81	0.111724	0.0752089	GO:0051270	GO:BP	regulation of cellular component movement	27543	15719	5.03286e-11	1078	391	49	0.12532	0.0454545	GO:0051241	GO:BP	negative regulation of multicellular organismal process	27543	15699	1.96956e-07	1574	240	39	0.1625	0.0247776	GO:0031399	GO:BP	regulation of protein modification process	27543	8297	0.00154665	254	100	7	0.07	0.0275591	GO:1903362	GO:BP	regulation of cellular protein catabolic process	27543	26428	0.000788956	1587	121	20	0.165289	0.0126024
1.72935e-15	991	725	77	0.106207	0.0776993	GO:2000145	GO:BP	regulation of cell motility	27543	29369	5.37576e-11	2264	357	72	0.201681	0.0318021	GO:0048584	GO:BP	positive regulation of response to stimulus	27543	14896	1.99695e-07	423	182	17	0.0934066	0.0401891	GO:0031346	GO:BP	positive regulation of cell projection organization	27543	8277	0.00154665	61	86	4	0.0465116	0.0655738	GO:0008347	GO:BP	glial cell migration	27543	3592	0.000788956	1574	132	21	0.159091	0.0133418
2.1825e-15	1039	725	79	0.108966	0.0760346	GO:0040012	GO:BP	regulation of locomotion	27543	11459	5.49453e-11	932	360	43	0.119444	0.0461373	GO:0030334	GO:BP	regulation of cell migration	27543	7813	2.07249e-07	1537	236	38	0.161017	0.0247235	GO:0009967	GO:BP	positive regulation of signal transduction	27543	4267	0.00154665	1057	55	10	0.181818	0.00946074	GO:0032269	GO:BP	negative regulation of cellular protein metabolic process	27543	8641	0.000788956	34	129	4	0.0310078	0.117647
2.7617e-15	2840	656	140	0.213415	0.0492958	GO:0051641	GO:BP	cellular localization	27543	16000	5.95405e-11	373	420	29	0.0690476	0.077748	GO:0140694	GO:BP	non-membrane-bounded organelle assembly	27543	23191	2.1631e-07	1895	236	43	0.182203	0.0226913	GO:0010647	GO:BP	positive regulation of cell communication	27543	4792	0.0015545	27	10	2	0.2	0.0740741	GO:0015874	GO:BP	norepinephrine transport	27543	5535	0.000817333	1440	178	24	0.134831	0.0166667
4.17707e-15	3339	716	166	0.231844	0.0497155	GO:0010605	GO:BP	negative regulation of macromolecule metabolic process	27543	4751	6.78153e-11	1597	357	58	0.162465	0.0363181	GO:0042981	GO:BP	regulation of apoptotic process	27543	12064	2.3486e-07	1901	236	43	0.182203	0.0226197	GO:0023056	GO:BP	positive regulation of signaling	27543	7652	0.0015545	1589	98	17	0.173469	0.0106986	GO:0120036	GO:BP	plasma membrane bounded cell projection organization	27543	22777	0.000846986	1589	173	25	0.144509	0.0157332
4.26328e-15	1422	712	94	0.132022	0.0661041	GO:0007155	GO:BP	cell adhesion	27543	3055	6.78153e-11	3942	393	110	0.279898	0.0279046	GO:0006950	GO:BP	response to stress	27543	2884	2.51471e-07	1031	221	29	0.131222	0.028128	GO:0007417	GO:BP	central nervous system development	27543	3291	0.0015545	1507	65	13	0.2	0.00862641	GO:0002682	GO:BP	regulation of immune system process	27543	1323	0.000846986	5	41	2	0.0487805	0.4
4.66874e-15	1822	722	111	0.15374	0.0609221	GO:0022008	GO:BP	neurogenesis	27543	7544	7.60378e-11	1589	390	61	0.15641	0.0383889	GO:0120036	GO:BP	plasma membrane bounded cell projection organization	27543	22777	2.64864e-07	732	236	25	0.105932	0.034153	GO:0031344	GO:BP	regulation of cell projection organization	27543	8275	0.0015545	1039	119	15	0.12605	0.014437	GO:0040012	GO:BP	regulation of locomotion	27543	11459	0.000846986	5	41	2	0.0487805	0.4
5.09598e-15	1217	723	86	0.118949	0.0706656	GO:0010628	GO:BP	positive regulation of gene expression	27543	4773	8.45139e-11	991	387	46	0.118863	0.0464178	GO:2000145	GO:BP	regulation of cell motility	27543	29369	2.76701e-07	726	221	24	0.108597	0.0330579	GO:0032990	GO:BP	cell part morphogenesis	27543	9176	0.00160158	1280	10	5	0.5	0.00390625	GO:0009628	GO:BP	response to abiotic stimulus	27543	3996	0.000875314	1629	149	23	0.154362	0.0141191
6.07159e-15	1086	722	80	0.110803	0.0736648	GO:0000902	GO:BP	cell morphogenesis	27543	307	1.09148e-10	1659	417	65	0.155875	0.0391802	GO:1901566	GO:BP	organonitrogen compound biosynthetic process	27543	24855	2.7868e-07	12487	225	145	0.644444	0.0116121	GO:0050794	GO:BP	regulation of cellular process	27543	15325	0.00168392	2127	121	23	0.190083	0.0108134	GO:0006928	GO:BP	movement of cell or subcellular component	27543	2866	0.00096607	1591	12	6	0.5	0.00377121
7.49513e-15	932	725	73	0.10069	0.0783262	GO:0030334	GO:BP	regulation of cell migration	27543	7813	1.26803e-10	1165	360	48	0.133333	0.0412017	GO:0001775	GO:BP	cell activation	27543	552	2.82629e-07	3908	228	66	0.289474	0.0168884	GO:0009893	GO:BP	positive regulation of metabolic process	27543	4213	0.00172092	936	118	14	0.118644	0.0149573	GO:0009894	GO:BP	regulation of catabolic process	27543	4214	0.000966958	2631	142	30	0.211268	0.0114025
8.87639e-15	1180	711	83	0.116737	0.070339	GO:0072359	GO:BP	circulatory system development	27543	20215	1.34237e-10	1149	340	46	0.135294	0.0400348	GO:0051130	GO:BP	positive regulation of cellular component organization	27543	15600	3.60433e-07	385	236	18	0.0762712	0.0467532	GO:1902903	GO:BP	regulation of supramolecular fiber organization	27543	26026	0.00174174	112	50	4	0.08	0.0357143	GO:1903076	GO:BP	regulation of protein localization to plasma membrane	27543	26189	0.000966958	2539	147	30	0.204082	0.0118157
1.01389e-14	755	719	64	0.0890125	0.0847682	GO:0097435	GO:BP	supramolecular fiber organization	27543	21838	1.46977e-10	1973	390	69	0.176923	0.0349721	GO:0006915	GO:BP	apoptotic process	27543	2855	3.67444e-07	1440	225	35	0.155556	0.0243056	GO:0007010	GO:BP	cytoskeleton organization	27543	2933	0.00174174	932	119	14	0.117647	0.0150215	GO:0030334	GO:BP	regulation of cell migration	27543	7813	0.000966958	423	153	11	0.0718954	0.0260047
1.21607e-14	1474	711	95	0.133615	0.0644505	GO:0071495	GO:BP	cellular response to endogenous stimulus	27543	19516	1.6932e-10	1627	409	63	0.154034	0.0387216	GO:0030030	GO:BP	cell projection organization	27543	7676	3.67444e-07	108	66	7	0.106061	0.0648148	GO:0022904	GO:BP	respiratory electron transport chain	27543	7616	0.00174174	3908	121	34	0.280992	0.0087001	GO:0009893	GO:BP	positive regulation of metabolic process	27543	4213	0.000966958	2398	178	33	0.185393	0.0137615
1.29023e-14	1617	725	102	0.14069	0.0630798	GO:1902531	GO:BP	regulation of intracellular signal transduction	27543	25711	1.82475e-10	1085	390	48	0.123077	0.0442396	GO:0031175	GO:BP	neuron projection development	27543	8213	4.14517e-07	3592	228	62	0.27193	0.0172606	GO:0010604	GO:BP	positive regulation of macromolecule metabolic process	27543	4750	0.00174174	430	108	9	0.0833333	0.0209302	GO:0001667	GO:BP	ameboidal-type cell migration	27543	489	0.00105915	676	98	11	0.112245	0.0162722
1.4289e-14	2264	716	126	0.175978	0.0556537	GO:0048584	GO:BP	positive regulation of response to stimulus	27543	14896	1.89404e-10	1507	377	57	0.151194	0.0378235	GO:0002682	GO:BP	regulation of immune system process	27543	1323	4.34027e-07	2516	240	51	0.2125	0.0202703	GO:0035556	GO:BP	intracellular signal transduction	27543	10463	0.00176116	72	78	4	0.0512821	0.0555556	GO:0034394	GO:BP	protein localization to cell surface	27543	9889	0.00107584	4678	121	39	0.322314	0.0083369
1.79354e-14	2849	723	148	0.204703	0.0519481	GO:0002376	GO:BP	immune system process	27543	1029	2.94472e-10	1432	423	59	0.13948	0.0412011	GO:0019220	GO:BP	regulation of phosphate metabolic process	27543	6472	4.44646e-07	755	236	25	0.105932	0.0331126	GO:0097435	GO:BP	supramolecular fiber organization	27543	21838	0.00176116	776	48	8	0.166667	0.0103093	GO:0043086	GO:BP	negative regulation of catalytic activity	27543	12130	0.00112005	1627	173	25	0.144509	0.0153657
1.83463e-14	3104	723	157	0.217151	0.0505799	GO:0009605	GO:BP	response to external stimulus	27543	3977	2.94472e-10	4762	342	111	0.324561	0.0233095	GO:0051234	GO:BP	establishment of localization	27543	15692	4.55185e-07	813	220	25	0.113636	0.0307503	GO:0060322	GO:BP	head development	27543	17097	0.00178514	92	121	5	0.0413223	0.0543478	GO:0030168	GO:BP	platelet activation	27543	7724	0.00112428	4	64	2	0.03125	0.5
2.34232e-14	21177	719	637	0.885953	0.0300798	GO:0009987	GO:BP	cellular process	27543	4273	2.99944e-10	1433	423	59	0.13948	0.0411724	GO:0051174	GO:BP	regulation of phosphorus metabolic process	27543	15643	4.6679e-07	691	221	23	0.104072	0.0332851	GO:0120039	GO:BP	plasma membrane bounded cell projection morphogenesis	27543	22778	0.00178611	388	48	6	0.125	0.0154639	GO:0045861	GO:BP	negative regulation of proteolysis	27543	13575	0.0011713	1514	121	19	0.157025	0.0125495
3.08737e-14	8778	725	334	0.46069	0.0380497	GO:0051716	GO:BP	cellular response to stimulus	27543	16064	3.27634e-10	3750	340	94	0.276471	0.0250667	GO:0010033	GO:BP	response to organic substance	27543	4307	5.28202e-07	696	221	23	0.104072	0.033046	GO:0048858	GO:BP	cell projection morphogenesis	27543	15148	0.00178611	55	6	2	0.333333	0.0363636	GO:0070527	GO:BP	platelet aggregation	27543	18913	0.00117507	10393	113	64	0.566372	0.00615799
5.80361e-14	664	694	57	0.0821326	0.0858434	GO:0010942	GO:BP	positive regulation of cell death	27543	5063	3.38913e-10	1608	390	60	0.153846	0.0373134	GO:0048585	GO:BP	negative regulation of response to stimulus	27543	14897	5.452e-07	1053	239	30	0.125523	0.02849	GO:0043069	GO:BP	negative regulation of programmed cell death	27543	12126	0.00178611	1574	121	19	0.157025	0.0120712	GO:0031399	GO:BP	regulation of protein modification process	27543	8297	0.00119437	3592	134	35	0.261194	0.00974388
5.89623e-14	1440	640	86	0.134375	0.0597222	GO:0007010	GO:BP	cytoskeleton organization	27543	2933	4.45679e-10	4607	342	108	0.315789	0.0234426	GO:0006810	GO:BP	transport	27543	2766	5.54864e-07	2898	243	56	0.230453	0.0193237	GO:0009966	GO:BP	regulation of signal transduction	27543	4266	0.00178611	20	104	3	0.0288462	0.15	GO:0072520	GO:BP	seminiferous tubule development	27543	20312	0.00119437	691	98	11	0.112245	0.015919
6.30391e-14	2426	722	131	0.18144	0.0539984	GO:0048468	GO:BP	cell development	27543	14805	4.48818e-10	2849	377	84	0.222812	0.029484	GO:0002376	GO:BP	immune system process	27543	1029	6.73235e-07	1157	208	29	0.139423	0.0250648	GO:0035295	GO:BP	tube development	27543	10287	0.00178611	3592	121	32	0.264463	0.00890869	GO:0010604	GO:BP	positive regulation of macromolecule metabolic process	27543	4750	0.00119437	35	50	3	0.06	0.0857143
9.50756e-14	1165	723	81	0.112033	0.0695279	GO:0001775	GO:BP	cell activation	27543	552	4.98524e-10	1241	390	51	0.130769	0.0410959	GO:0048666	GO:BP	neuron development	27543	14967	7.95152e-07	1126	228	30	0.131579	0.026643	GO:0043085	GO:BP	positive regulation of catalytic activity	27543	12129	0.00178611	1627	98	17	0.173469	0.0104487	GO:0030030	GO:BP	cell projection organization	27543	7676	0.00122032	3908	134	37	0.276119	0.00946776
9.75282e-14	2970	722	150	0.207756	0.0505051	GO:0033036	GO:BP	macromolecule localization	27543	9203	5.69258e-10	1371	390	54	0.138462	0.0393873	GO:0010648	GO:BP	negative regulation of cell communication	27543	4793	8.23366e-07	560	236	21	0.0889831	0.0375	GO:0030335	GO:BP	positive regulation of cell migration	27543	7814	0.00178611	222	121	7	0.0578512	0.0315315	GO:0031396	GO:BP	regulation of protein ubiquitination	27543	8294	0.00125112	696	98	11	0.112245	0.0158046
1.00691e-13	1718	716	103	0.143855	0.0599534	GO:0045595	GO:BP	regulation of cell differentiation	27543	13327	6.029e-10	3339	423	101	0.238771	0.0302486	GO:0010605	GO:BP	negative regulation of macromolecule metabolic process	27543	4751	8.55668e-07	124	66	7	0.106061	0.0564516	GO:0006119	GO:BP	oxidative phosphorylation	27543	2147	0.00182785	4646	121	38	0.31405	0.00817908	GO:0030154	GO:BP	cell differentiation	27543	7716	0.00126319	220	78	6	0.0769231	0.0272727
1.03961e-13	553	693	51	0.0735931	0.0922242	GO:0009611	GO:BP	response to wounding	27543	3983	6.23888e-10	1375	390	54	0.138462	0.0392727	GO:0023057	GO:BP	negative regulation of signaling	27543	7653	8.56148e-07	295	222	15	0.0675676	0.0508475	GO:0016358	GO:BP	dendrite development	27543	5805	0.00182785	2049	119	22	0.184874	0.0107369	GO:0045935	GO:BP	positive regulation of nucleobase-containing compound metabolic process	27543	13643	0.00128571	1057	55	10	0.181818	0.00946074
1.07065e-13	1901	716	110	0.153631	0.0578643	GO:0023056	GO:BP	positive regulation of signaling	27543	7652	6.9929e-10	1284	357	49	0.137255	0.038162	GO:0042325	GO:BP	regulation of phosphorylation	27543	11668	9.59082e-07	1086	225	29	0.128889	0.0267035	GO:0000902	GO:BP	cell morphogenesis	27543	307	0.00183538	2631	121	26	0.214876	0.00988217	GO:0051246	GO:BP	regulation of protein metabolic process	27543	15701	0.00128571	61	86	4	0.0465116	0.0655738
1.32962e-13	1574	716	97	0.135475	0.0616264	GO:0031399	GO:BP	regulation of protein modification process	27543	8297	7.34243e-10	984	357	42	0.117647	0.0426829	GO:1902533	GO:BP	positive regulation of intracellular signal transduction	27543	25713	9.9139e-07	12	220	5	0.0227273	0.416667	GO:1900272	GO:BP	negative regulation of long-term synaptic potentiation	27543	23610	0.00183538	798	48	8	0.166667	0.0100251	GO:0030162	GO:BP	regulation of proteolysis	27543	7719	0.00128571	254	100	7	0.07	0.0275591
1.32962e-13	1078	725	77	0.106207	0.0714286	GO:0051241	GO:BP	negative regulation of multicellular organismal process	27543	15699	8.07665e-10	209	339	19	0.0560472	0.0909091	GO:0050866	GO:BP	negative regulation of cell activation	27543	15385	1.15343e-06	1284	240	33	0.1375	0.0257009	GO:0042325	GO:BP	regulation of phosphorylation	27543	11668	0.00183538	33	65	3	0.0461538	0.0909091	GO:0055094	GO:BP	response to lipoprotein particle	27543	16796	0.00130838	27	10	2	0.2	0.0740741
1.50052e-13	2049	723	116	0.160443	0.056613	GO:0045935	GO:BP	positive regulation of nucleobase-containing compound metabolic process	27543	13643	8.84758e-10	1936	423	70	0.165485	0.036157	GO:0016310	GO:BP	phosphorylation	27543	5776	1.15343e-06	1030	239	29	0.121339	0.0281553	GO:0043066	GO:BP	negative regulation of apoptotic process	27543	12123	0.00183538	34	62	3	0.0483871	0.0882353	GO:0050869	GO:BP	negative regulation of B cell activation	27543	15388	0.00132666	1039	119	15	0.12605	0.014437
2.12818e-13	1895	716	109	0.152235	0.0575198	GO:0010647	GO:BP	positive regulation of cell communication	27543	4792	1.06928e-09	2794	404	86	0.212871	0.0307802	GO:0071310	GO:BP	cellular response to organic substance	27543	19341	1.15542e-06	3177	228	56	0.245614	0.0176267	GO:0051173	GO:BP	positive regulation of nitrogen compound metabolic process	27543	15642	0.00183538	1077	119	15	0.12605	0.0139276	GO:0051270	GO:BP	regulation of cellular component movement	27543	15719	0.00132666	1507	65	13	0.2	0.00862641
3.74729e-13	1507	713	93	0.130435	0.061712	GO:0002682	GO:BP	regulation of immune system process	27543	1323	1.16856e-09	1494	399	57	0.142857	0.0381526	GO:2000026	GO:BP	regulation of multicellular organismal development	27543	29251	1.2074e-06	1078	243	30	0.123457	0.0278293	GO:0051241	GO:BP	negative regulation of multicellular organismal process	27543	15699	0.00183538	5770	128	46	0.359375	0.00797227	GO:1901576	GO:BP	organic substance biosynthetic process	27543	24864	0.0013582	3177	134	32	0.238806	0.0100724
3.77974e-13	1627	716	98	0.136872	0.0602336	GO:0030030	GO:BP	cell projection organization	27543	7676	1.61613e-09	1587	390	58	0.148718	0.0365469	GO:0048699	GO:BP	generation of neurons	27543	14999	1.28342e-06	676	221	22	0.0995475	0.0325444	GO:0048812	GO:BP	neuron projection morphogenesis	27543	15103	0.00183538	1119	55	10	0.181818	0.00893655	GO:0051248	GO:BP	negative regulation of protein metabolic process	27543	15703	0.0013582	1280	10	5	0.5	0.00390625
6.12881e-13	1589	716	96	0.134078	0.0604154	GO:0120036	GO:BP	plasma membrane bounded cell projection organization	27543	22777	2.15402e-09	1440	420	57	0.135714	0.0395833	GO:0007010	GO:BP	cytoskeleton organization	27543	2933	1.28342e-06	133	66	7	0.106061	0.0526316	GO:0022900	GO:BP	electron transport chain	27543	7615	0.00188517	7	50	2	0.04	0.285714	GO:0150093	GO:BP	amyloid-beta clearance by transcytosis	27543	23275	0.0014397	932	149	16	0.107383	0.0171674
6.31672e-13	1157	711	78	0.109705	0.0674157	GO:0035295	GO:BP	tube development	27543	10287	2.30982e-09	1514	390	56	0.14359	0.0369881	GO:0030182	GO:BP	neuron differentiation	27543	7730	1.31034e-06	1595	236	37	0.15678	0.0231975	GO:0051240	GO:BP	positive regulation of multicellular organismal process	27543	15698	0.00201014	2	1	1	1	0.5	GO:0045659	GO:BP	negative regulation of neutrophil differentiation	27543	13391	0.00146073	936	118	14	0.118644	0.0149573
9.43357e-13	7473	721	289	0.400832	0.0386726	GO:0023052	GO:BP	signaling	27543	7648	2.85739e-09	1086	409	47	0.114914	0.0432781	GO:0000902	GO:BP	cell morphogenesis	27543	307	1.31564e-06	14043	240	164	0.683333	0.0116784	GO:0065007	GO:BP	biological regulation	27543	18612	0.00201014	2849	65	18	0.276923	0.00631801	GO:0002376	GO:BP	immune system process	27543	1029	0.00146073	2049	134	24	0.179104	0.011713
1.01657e-12	7546	721	291	0.403606	0.0385635	GO:0007154	GO:BP	cell communication	27543	3054	2.87662e-09	716	390	36	0.0923077	0.0502793	GO:0120035	GO:BP	regulation of plasma membrane bounded cell projection organization	27543	22776	1.36687e-06	1432	240	35	0.145833	0.0244413	GO:0019220	GO:BP	regulation of phosphate metabolic process	27543	6472	0.00202802	423	90	8	0.0888889	0.0189125	GO:0031346	GO:BP	positive regulation of cell projection organization	27543	8277	0.00147457	1597	149	22	0.147651	0.0137758
1.04162e-12	1123	695	75	0.107914	0.0667854	GO:0014070	GO:BP	response to organic cyclic compound	27543	5183	2.99699e-09	545	389	31	0.0796915	0.0568807	GO:0051493	GO:BP	regulation of cytoskeleton organization	27543	15886	1.36775e-06	1433	240	35	0.145833	0.0244243	GO:0051174	GO:BP	regulation of phosphorus metabolic process	27543	15643	0.00202802	7543	121	53	0.438017	0.00702638	GO:0071840	GO:BP	cellular component organization or biogenesis	27543	19757	0.00148204	430	108	9	0.0833333	0.0209302
1.34771e-12	721	711	58	0.0815752	0.0804438	GO:0070848	GO:BP	response to growth factor	27543	19096	3.63514e-09	1142	420	49	0.116667	0.0429072	GO:0033043	GO:BP	regulation of organelle organization	27543	9205	1.36775e-06	547	228	20	0.0877193	0.0365631	GO:0051345	GO:BP	positive regulation of hydrolase activity	27543	15785	0.00207672	99	121	5	0.0413223	0.0505051	GO:2001243	GO:BP	negative regulation of intrinsic apoptotic signaling pathway	27543	30407	0.00148979	583	142	12	0.084507	0.0205832
1.34771e-12	1595	723	96	0.13278	0.0601881	GO:0051240	GO:BP	positive regulation of multicellular organismal process	27543	15698	3.91886e-09	2426	390	75	0.192308	0.0309151	GO:0048468	GO:BP	cell development	27543	14805	1.37253e-06	79	66	6	0.0909091	0.0759494	GO:0042773	GO:BP	ATP synthesis coupled electron transport	27543	11944	0.00209046	1086	47	9	0.191489	0.00828729	GO:0000902	GO:BP	cell morphogenesis	27543	307	0.00148979	112	50	4	0.08	0.0357143
1.44819e-12	1537	716	93	0.129888	0.0605075	GO:0009967	GO:BP	positive regulation of signal transduction	27543	4267	5.08553e-09	423	337	25	0.074184	0.0591017	GO:0031346	GO:BP	positive regulation of cell projection organization	27543	8277	1.37253e-06	750	236	24	0.101695	0.032	GO:0034330	GO:BP	cell junction organization	27543	9845	0.00209053	6	64	2	0.03125	0.333333	GO:0034238	GO:BP	macrophage fusion	27543	9787	0.00150784	776	48	8	0.166667	0.0103093
1.44819e-12	936	716	68	0.0949721	0.0726496	GO:0009894	GO:BP	regulation of catabolic process	27543	4214	5.08553e-09	732	390	36	0.0923077	0.0491803	GO:0031344	GO:BP	regulation of cell projection organization	27543	8275	1.46407e-06	925	223	26	0.116592	0.0281081	GO:0032880	GO:BP	regulation of protein localization	27543	9082	0.00209153	1149	127	16	0.125984	0.0139252	GO:0051130	GO:BP	positive regulation of cellular component organization	27543	15600	0.00150784	72	78	4	0.0512821	0.0555556
1.76276e-12	4220	667	177	0.265367	0.0419431	GO:0009889	GO:BP	regulation of biosynthetic process	27543	4209	5.23329e-09	821	419	40	0.0954654	0.0487211	GO:0032989	GO:BP	cellular component morphogenesis	27543	9175	1.50481e-06	3386	228	58	0.254386	0.0171294	GO:0031325	GO:BP	positive regulation of cellular metabolic process	27543	8257	0.00219345	799	78	10	0.128205	0.0125156	GO:0060341	GO:BP	regulation of cellular localization	27543	17116	0.00153156	92	121	5	0.0413223	0.0543478
2.18164e-12	1149	719	77	0.107093	0.0670148	GO:0051130	GO:BP	positive regulation of cellular component organization	27543	15600	5.53821e-09	425	259	22	0.0849421	0.0517647	GO:0043254	GO:BP	regulation of protein-containing complex assembly	27543	12207	1.59324e-06	588	236	21	0.0889831	0.0357143	GO:2000147	GO:BP	positive regulation of cell motility	27543	29371	0.00219345	34	69	3	0.0434783	0.0882353	GO:0035590	GO:BP	purinergic nucleotide receptor signaling pathway	27543	10489	0.00155859	388	48	6	0.125	0.0154639
2.24247e-12	5415	723	226	0.312586	0.0417359	GO:0010468	GO:BP	regulation of gene expression	27543	4649	7.21169e-09	385	318	23	0.072327	0.0597403	GO:1902903	GO:BP	regulation of supramolecular fiber organization	27543	26026	1.6356e-06	553	207	19	0.0917874	0.034358	GO:0009611	GO:BP	response to wounding	27543	3983	0.00226708	1629	48	11	0.229167	0.00675261	GO:0043067	GO:BP	regulation of programmed cell death	27543	12124	0.00155956	20	104	3	0.0288462	0.15
2.37494e-12	1180	716	78	0.108939	0.0661017	GO:0060548	GO:BP	negative regulation of cell death	27543	17313	7.21169e-09	594	349	30	0.0859599	0.0505051	GO:0043068	GO:BP	positive regulation of programmed cell death	27543	12125	1.68167e-06	1886	230	40	0.173913	0.0212089	GO:0044419	GO:BP	biological process involved in interspecies interaction between organisms	27543	12783	0.00227851	1185	12	5	0.416667	0.00421941	GO:0006812	GO:BP	cation transport	27543	2768	0.00155956	1086	173	19	0.109827	0.0174954
2.4028e-12	1142	725	77	0.106207	0.0674256	GO:0033043	GO:BP	regulation of organelle organization	27543	9205	9.20274e-09	1437	357	50	0.140056	0.0347947	GO:0032270	GO:BP	positive regulation of cellular protein metabolic process	27543	8642	1.81806e-06	2539	243	50	0.205761	0.0196928	GO:0051172	GO:BP	negative regulation of nitrogen compound metabolic process	27543	15641	0.0023057	37	65	3	0.0461538	0.0810811	GO:0071402	GO:BP	cellular response to lipoprotein particle stimulus	27543	19431	0.00157707	55	6	2	0.333333	0.0363636
2.40631e-12	803	725	62	0.0855172	0.0772105	GO:0030029	GO:BP	actin filament-based process	27543	7675	1.13101e-08	755	390	36	0.0923077	0.0476821	GO:0097435	GO:BP	supramolecular fiber organization	27543	21838	1.84589e-06	55	172	7	0.0406977	0.127273	GO:0070527	GO:BP	platelet aggregation	27543	18913	0.0023057	3177	121	29	0.239669	0.00912811	GO:0051173	GO:BP	positive regulation of nitrogen compound metabolic process	27543	15642	0.00157707	222	121	7	0.0578512	0.0315315
2.44485e-12	1725	719	100	0.139082	0.057971	GO:0070727	GO:BP	cellular macromolecule localization	27543	19028	1.2606e-08	1422	364	50	0.137363	0.0351617	GO:0007155	GO:BP	cell adhesion	27543	3055	1.87442e-06	948	221	26	0.117647	0.0274262	GO:0045597	GO:BP	positive regulation of cell differentiation	27543	13329	0.00236198	2539	128	26	0.203125	0.0102403	GO:0051172	GO:BP	negative regulation of nitrogen compound metabolic process	27543	15641	0.00162487	4646	121	38	0.31405	0.00817908
2.59414e-12	13166	711	438	0.616034	0.0332675	GO:0044237	GO:BP	cellular metabolic process	27543	12684	1.29416e-08	272	59	10	0.169492	0.0367647	GO:0046034	GO:BP	ATP metabolic process	27543	13734	1.87506e-06	696	221	22	0.0995475	0.0316092	GO:0006897	GO:BP	endocytosis	27543	2840	0.0024079	991	119	14	0.117647	0.0141271	GO:2000145	GO:BP	regulation of cell motility	27543	29369	0.00164674	594	142	12	0.084507	0.020202
3.36745e-12	4088	667	172	0.257871	0.0420744	GO:0019219	GO:BP	regulation of nucleobase-containing compound metabolic process	27543	6471	1.41669e-08	726	409	36	0.0880196	0.0495868	GO:0032990	GO:BP	cell part morphogenesis	27543	9176	1.95308e-06	4774	225	72	0.32	0.0150817	GO:0044271	GO:BP	cellular nitrogen compound biosynthetic process	27543	12706	0.0024079	198	64	5	0.078125	0.0252525	GO:1905475	GO:BP	regulation of protein localization to membrane	27543	28365	0.00165959	3386	134	33	0.246269	0.00974601
3.36745e-12	2014	723	111	0.153527	0.0551142	GO:1901700	GO:BP	response to oxygen-containing compound	27543	24966	1.43877e-08	295	254	18	0.0708661	0.0610169	GO:0016358	GO:BP	dendrite development	27543	5805	1.96186e-06	763	220	23	0.104545	0.0301442	GO:0007420	GO:BP	brain development	27543	3294	0.00246495	1505	121	18	0.14876	0.0119601	GO:0016477	GO:BP	cell migration	27543	5816	0.00166777	33	65	3	0.0461538	0.0909091
3.60548e-12	1119	716	75	0.104749	0.0670241	GO:0051248	GO:BP	negative regulation of protein metabolic process	27543	15703	1.45632e-08	8778	393	184	0.468193	0.0209615	GO:0051716	GO:BP	cellular response to stimulus	27543	16064	2.10728e-06	1872	225	39	0.173333	0.0208333	GO:0051049	GO:BP	regulation of transport	27543	15540	0.00247352	5876	128	46	0.359375	0.00782845	GO:0009058	GO:BP	biosynthetic process	27543	3661	0.00166777	1077	119	15	0.12605	0.0139276
4.44766e-12	1053	716	72	0.100559	0.0683761	GO:0043069	GO:BP	negative regulation of programmed cell death	27543	12126	1.70364e-08	696	409	35	0.0855746	0.0502874	GO:0048858	GO:BP	cell projection morphogenesis	27543	15148	2.14716e-06	2652	228	49	0.214912	0.0184766	GO:0050793	GO:BP	regulation of developmental process	27543	15324	0.00249962	5701	128	45	0.351562	0.00789335	GO:0044249	GO:BP	cellular biosynthetic process	27543	12692	0.00166777	798	48	8	0.166667	0.0100251
4.49195e-12	1030	716	71	0.099162	0.068932	GO:0043066	GO:BP	negative regulation of apoptotic process	27543	12123	1.79827e-08	1180	400	47	0.1175	0.0398305	GO:0060548	GO:BP	negative regulation of cell death	27543	17313	2.14716e-06	3453	243	61	0.251029	0.0176658	GO:0010646	GO:BP	regulation of cell communication	27543	4791	0.00258173	1	3	1	0.333333	1	GO:0061108	GO:BP	seminal vesicle epithelium development	27543	17850	0.00166777	1119	55	10	0.181818	0.00893655
6.12973e-12	771	711	59	0.0829817	0.076524	GO:0001944	GO:BP	vasculature development	27543	671	1.88929e-08	1519	357	51	0.142857	0.0335747	GO:0051247	GO:BP	positive regulation of protein metabolic process	27543	15702	2.29473e-06	4797	225	72	0.32	0.0150094	GO:0009059	GO:BP	macromolecule biosynthetic process	27543	3662	0.00263395	786	98	11	0.112245	0.0139949	GO:0000904	GO:BP	cell morphogenesis involved in differentiation	27543	309	0.00171535	7	50	2	0.04	0.285714
6.1451e-12	3953	667	167	0.250375	0.0422464	GO:0010556	GO:BP	regulation of macromolecule biosynthetic process	27543	4707	1.88929e-08	988	397	42	0.105793	0.0425101	GO:0044087	GO:BP	regulation of cellular component biogenesis	27543	12628	2.33272e-06	13329	240	157	0.654167	0.0117788	GO:0050789	GO:BP	regulation of biological process	27543	15321	0.0026449	40	65	3	0.0461538	0.075	GO:1905521	GO:BP	regulation of macrophage migration	27543	28409	0.0017851	3457	166	39	0.23494	0.0112815
6.15677e-12	643	711	53	0.0745429	0.0824261	GO:0048514	GO:BP	blood vessel morphogenesis	27543	14836	1.88929e-08	430	355	25	0.0704225	0.0581395	GO:0001667	GO:BP	ameboidal-type cell migration	27543	489	2.33272e-06	3463	243	61	0.251029	0.0176148	GO:0023051	GO:BP	regulation of signaling	27543	7647	0.0026449	3104	113	27	0.238938	0.00869845	GO:0009605	GO:BP	response to external stimulus	27543	3977	0.00182101	2	1	1	1	0.5
6.15677e-12	2109	716	113	0.157821	0.0535799	GO:0008283	GO:BP	cell population proliferation	27543	3567	1.90314e-08	583	349	29	0.0830946	0.0497427	GO:0043065	GO:BP	positive regulation of apoptotic process	27543	12122	2.35195e-06	606	236	21	0.0889831	0.0346535	GO:0051272	GO:BP	positive regulation of cellular component movement	27543	15721	0.0026449	7	65	2	0.0307692	0.285714	GO:0014905	GO:BP	myoblast fusion involved in skeletal muscle regeneration	27543	5328	0.00182102	2849	65	18	0.276923	0.00631801
8.82042e-12	1533	718	91	0.126741	0.0593607	GO:0044093	GO:BP	positive regulation of molecular function	27543	12634	2.38601e-08	1231	414	49	0.118357	0.039805	GO:0009968	GO:BP	negative regulation of signal transduction	27543	4268	2.35195e-06	606	236	21	0.0889831	0.0346535	GO:0040017	GO:BP	positive regulation of locomotion	27543	11464	0.0026449	3386	121	30	0.247934	0.00886001	GO:0031325	GO:BP	positive regulation of cellular metabolic process	27543	8257	0.00188163	2516	164	31	0.189024	0.0123211
9.87887e-12	1836	723	103	0.142462	0.0561002	GO:0051254	GO:BP	positive regulation of RNA metabolic process	27543	15709	2.52832e-08	936	423	42	0.0992908	0.0448718	GO:0009894	GO:BP	regulation of catabolic process	27543	4214	2.43164e-06	241	42	7	0.166667	0.0290456	GO:0045333	GO:BP	cellular respiration	27543	13225	0.0026449	138	50	4	0.08	0.0289855	GO:1904375	GO:BP	regulation of protein localization to cell periphery	27543	27350	0.00190198	99	121	5	0.0413223	0.0505051
1.06477e-11	1587	674	89	0.132047	0.0560807	GO:0048699	GO:BP	generation of neurons	27543	14999	3.0873e-08	2812	382	79	0.206806	0.0280939	GO:0007166	GO:BP	cell surface receptor signaling pathway	27543	3066	2.52877e-06	3558	243	62	0.255144	0.0174255	GO:0009892	GO:BP	negative regulation of metabolic process	27543	4212	0.00268736	173	121	6	0.0495868	0.0346821	GO:2001242	GO:BP	regulation of intrinsic apoptotic signaling pathway	27543	30406	0.00193259	6	64	2	0.03125	0.333333
1.06477e-11	738	711	57	0.0801688	0.0772358	GO:0001568	GO:BP	blood vessel development	27543	464	3.11483e-08	691	381	33	0.0866142	0.0477569	GO:0120039	GO:BP	plasma membrane bounded cell projection morphogenesis	27543	22778	2.65213e-06	1494	217	33	0.152074	0.0220884	GO:2000026	GO:BP	regulation of multicellular organismal development	27543	29251	0.00275983	80	6	2	0.333333	0.025	GO:0034109	GO:BP	homotypic cell-cell adhesion	27543	9677	0.00204855	34	69	3	0.0434783	0.0882353
1.41227e-11	1514	674	86	0.127596	0.0568032	GO:0030182	GO:BP	neuron differentiation	27543	7730	3.87121e-08	2777	423	84	0.198582	0.0302485	GO:0006796	GO:BP	phosphate-containing compound metabolic process	27543	2752	3.01489e-06	2670	243	51	0.209877	0.0191011	GO:0031324	GO:BP	negative regulation of cellular metabolic process	27543	8256	0.00275983	2854	110	25	0.227273	0.00875964	GO:0051239	GO:BP	regulation of multicellular organismal process	27543	15697	0.00204855	799	78	10	0.128205	0.0125156
1.59898e-11	545	725	48	0.0662069	0.0880734	GO:0051493	GO:BP	regulation of cytoskeleton organization	27543	15886	4.34265e-08	560	377	29	0.0769231	0.0517857	GO:0030335	GO:BP	positive regulation of cell migration	27543	7814	3.31749e-06	3750	228	61	0.267544	0.0162667	GO:0010033	GO:BP	response to organic substance	27543	4307	0.00277266	175	76	5	0.0657895	0.0285714	GO:1903531	GO:BP	negative regulation of secretion by cell	27543	26585	0.00208228	3003	146	32	0.219178	0.010656
1.7533e-11	594	716	50	0.0698324	0.0841751	GO:0043068	GO:BP	positive regulation of programmed cell death	27543	12125	4.77032e-08	412	419	26	0.0620525	0.0631068	GO:0032970	GO:BP	regulation of actin filament-based process	27543	9159	3.38128e-06	528	229	19	0.0829694	0.0359848	GO:0010975	GO:BP	regulation of neuron projection development	27543	5092	0.0028168	61	44	3	0.0681818	0.0491803	GO:0006754	GO:BP	ATP biosynthetic process	27543	2717	0.00213248	1185	12	5	0.416667	0.00421941
1.8985e-11	961	722	67	0.0927978	0.069719	GO:0022603	GO:BP	regulation of anatomical structure morphogenesis	27543	7595	4.77819e-08	327	57	10	0.175439	0.030581	GO:0015980	GO:BP	energy derivation by oxidation of organic compounds	27543	5622	3.38128e-06	1936	240	41	0.170833	0.0211777	GO:0016310	GO:BP	phosphorylation	27543	5776	0.00283796	372	8	3	0.375	0.00806452	GO:0050878	GO:BP	regulation of body fluid levels	27543	15394	0.00214205	2031	149	25	0.167785	0.0123092
1.90937e-11	1432	716	86	0.120112	0.0600559	GO:0019220	GO:BP	regulation of phosphate metabolic process	27543	6472	4.85183e-08	1140	357	42	0.117647	0.0368421	GO:0001932	GO:BP	regulation of protein phosphorylation	27543	662	3.62817e-06	92	172	8	0.0465116	0.0869565	GO:0030168	GO:BP	platelet activation	27543	7724	0.00305562	113	64	4	0.0625	0.0353982	GO:0030316	GO:BP	osteoclast differentiation	27543	7798	0.00215519	37	65	3	0.0461538	0.0810811
1.97016e-11	1433	716	86	0.120112	0.060014	GO:0051174	GO:BP	regulation of phosphorus metabolic process	27543	15643	4.86436e-08	1533	420	56	0.133333	0.0365297	GO:0044093	GO:BP	positive regulation of molecular function	27543	12634	4.02839e-06	5770	225	81	0.36	0.0140381	GO:1901576	GO:BP	organic substance biosynthetic process	27543	24864	0.00305562	298	25	4	0.16	0.0134228	GO:0051054	GO:BP	positive regulation of DNA metabolic process	27543	15545	0.00224908	2670	129	27	0.209302	0.0101124
2.04413e-11	1284	716	80	0.111732	0.0623053	GO:0042325	GO:BP	regulation of phosphorylation	27543	11668	5.20436e-08	1119	393	44	0.111959	0.0393208	GO:0051248	GO:BP	negative regulation of protein metabolic process	27543	15703	4.11346e-06	460	143	14	0.0979021	0.0304348	GO:0006091	GO:BP	generation of precursor metabolites and energy	27543	2122	0.00308467	4	1	1	1	0.25	GO:0045658	GO:BP	regulation of neutrophil differentiation	27543	13390	0.00225627	991	149	16	0.107383	0.0161453
2.04413e-11	8766	717	319	0.444909	0.0363906	GO:0032501	GO:BP	multicellular organismal process	27543	8803	5.20436e-08	2797	423	84	0.198582	0.0300322	GO:0006793	GO:BP	phosphorus metabolic process	27543	2749	4.11346e-06	5876	225	82	0.364444	0.0139551	GO:0009058	GO:BP	biosynthetic process	27543	3661	0.00308467	2	2	1	0.5	0.5	GO:0006429	GO:BP	leucyl-tRNA aminoacylation	27543	2418	0.00226493	198	64	5	0.078125	0.0252525
2.04413e-11	948	716	66	0.0921788	0.0696203	GO:0045597	GO:BP	positive regulation of cell differentiation	27543	13329	5.2556e-08	3707	421	102	0.24228	0.0275155	GO:0036211	GO:BP	protein modification process	27543	10936	4.17608e-06	786	242	24	0.0991736	0.0305344	GO:0000904	GO:BP	cell morphogenesis involved in differentiation	27543	309	0.00311115	8	64	2	0.03125	0.25	GO:1904350	GO:BP	regulation of protein catabolic process in the vacuole	27543	27325	0.00240903	1895	142	23	0.161972	0.0121372
2.07475e-11	909	711	64	0.0900141	0.070407	GO:0035239	GO:BP	tube morphogenesis	27543	10253	5.2556e-08	3707	421	102	0.24228	0.0275155	GO:0006464	GO:BP	cellular protein modification process	27543	2443	4.32565e-06	252	221	13	0.0588235	0.0515873	GO:0006898	GO:BP	receptor-mediated endocytosis	27543	2841	0.00311115	42	12	2	0.166667	0.047619	GO:0010939	GO:BP	regulation of necrotic cell death	27543	5060	0.00246887	1	3	1	0.333333	1
2.08577e-11	2080	667	105	0.157421	0.0504808	GO:0009891	GO:BP	positive regulation of biosynthetic process	27543	4211	5.33007e-08	1775	327	52	0.159021	0.0292958	GO:0009719	GO:BP	response to endogenous stimulus	27543	4067	4.53049e-06	327	143	12	0.0839161	0.0366972	GO:0015980	GO:BP	energy derivation by oxidation of organic compounds	27543	5622	0.00311115	3003	100	24	0.24	0.00799201	GO:0065009	GO:BP	regulation of molecular function	27543	18614	0.00248586	1901	142	23	0.161972	0.0120989
2.14892e-11	887	711	63	0.0886076	0.0710259	GO:0098609	GO:BP	cell-cell adhesion	27543	22001	6.51342e-08	676	381	32	0.0839895	0.0473373	GO:0048812	GO:BP	neuron projection morphogenesis	27543	15103	4.95145e-06	236	239	13	0.0543933	0.0550847	GO:2001234	GO:BP	negative regulation of apoptotic signaling pathway	27543	30398	0.00318948	44	65	3	0.0461538	0.0681818	GO:0010543	GO:BP	regulation of platelet activation	27543	4700	0.00248586	365	173	10	0.0578035	0.0273973
2.22891e-11	1936	716	105	0.146648	0.0542355	GO:0016310	GO:BP	phosphorylation	27543	5776	7.10953e-08	430	352	24	0.0681818	0.055814	GO:0002683	GO:BP	negative regulation of immune system process	27543	1324	5.43054e-06	353	220	15	0.0681818	0.0424929	GO:0050890	GO:BP	cognition	27543	15405	0.00318948	293	48	5	0.104167	0.0170648	GO:0010951	GO:BP	negative regulation of endopeptidase activity	27543	5070	0.00248918	786	98	11	0.112245	0.0139949
2.36807e-11	1717	719	97	0.13491	0.0564939	GO:0034613	GO:BP	cellular protein localization	27543	9981	7.95396e-08	252	257	16	0.0622568	0.0634921	GO:0006898	GO:BP	receptor-mediated endocytosis	27543	2841	5.62005e-06	1834	230	38	0.165217	0.0207197	GO:0006955	GO:BP	immune response	27543	2888	0.00326943	2426	108	22	0.203704	0.00906843	GO:0048468	GO:BP	cell development	27543	14805	0.00250761	3104	113	27	0.238938	0.00869845
2.62076e-11	3707	716	166	0.231844	0.0447801	GO:0036211	GO:BP	protein modification process	27543	10936	7.97621e-08	606	382	30	0.078534	0.049505	GO:0040017	GO:BP	positive regulation of locomotion	27543	11464	5.9131e-06	1046	229	27	0.117904	0.0258126	GO:0045321	GO:BP	leukocyte activation	27543	13217	0.00332543	7353	121	51	0.421488	0.00693594	GO:0016043	GO:BP	cellular component organization	27543	5645	0.00251003	7	65	2	0.0307692	0.285714
2.62076e-11	606	711	50	0.0703235	0.0825083	GO:0040017	GO:BP	positive regulation of locomotion	27543	11464	8.01086e-08	460	57	11	0.192982	0.023913	GO:0006091	GO:BP	generation of precursor metabolites and energy	27543	2122	5.97211e-06	726	229	22	0.0960699	0.030303	GO:0050865	GO:BP	regulation of cell activation	27543	15384	0.0033483	45	65	3	0.0461538	0.0666667	GO:0030195	GO:BP	negative regulation of blood coagulation	27543	7737	0.0025259	138	50	4	0.08	0.0289855
2.62076e-11	3707	716	166	0.231844	0.0447801	GO:0006464	GO:BP	cellular protein modification process	27543	2443	8.10382e-08	2840	275	62	0.225455	0.021831	GO:0051641	GO:BP	cellular localization	27543	16000	6.06967e-06	215	182	11	0.0604396	0.0511628	GO:0010976	GO:BP	positive regulation of neuron projection development	27543	5093	0.00347214	300	48	5	0.104167	0.0166667	GO:0010466	GO:BP	negative regulation of peptidase activity	27543	4647	0.0025259	40	65	3	0.0461538	0.075
2.92026e-11	583	716	49	0.0684358	0.084048	GO:0043065	GO:BP	positive regulation of apoptotic process	27543	12122	8.10382e-08	696	257	26	0.101167	0.0373563	GO:0006897	GO:BP	endocytosis	27543	2840	6.08546e-06	430	236	17	0.0720339	0.0395349	GO:0001667	GO:BP	ameboidal-type cell migration	27543	489	0.00353227	46	65	3	0.0461538	0.0652174	GO:1900047	GO:BP	negative regulation of hemostasis	27543	23395	0.00256851	173	121	6	0.0495868	0.0346821
3.07585e-11	588	711	49	0.068917	0.0833333	GO:2000147	GO:BP	positive regulation of cell motility	27543	29371	8.42267e-08	365	419	24	0.0572792	0.0657534	GO:0032956	GO:BP	regulation of actin cytoskeleton organization	27543	9146	6.56035e-06	373	212	15	0.0707547	0.0402145	GO:0140694	GO:BP	non-membrane-bounded organelle assembly	27543	23191	0.00357584	3787	127	33	0.259843	0.00871402	GO:0006996	GO:BP	organelle organization	27543	2920	0.00264194	80	6	2	0.333333	0.025
3.11268e-11	4136	667	170	0.254873	0.0411025	GO:0031326	GO:BP	regulation of cellular biosynthetic process	27543	8258	8.66097e-08	726	360	32	0.0888889	0.0440771	GO:0050865	GO:BP	regulation of cell activation	27543	15384	6.89049e-06	179	66	7	0.106061	0.0391061	GO:0009060	GO:BP	aerobic respiration	27543	3663	0.00358529	190	41	4	0.097561	0.0210526	GO:0009266	GO:BP	response to temperature stimulus	27543	3863	0.00264194	2854	110	25	0.227273	0.00875964
3.11268e-11	2493	719	125	0.173853	0.0501404	GO:0008104	GO:BP	protein localization	27543	3529	8.8427e-08	108	57	7	0.122807	0.0648148	GO:0022904	GO:BP	respiratory electron transport chain	27543	7616	6.89049e-06	1142	239	29	0.121339	0.025394	GO:0033043	GO:BP	regulation of organelle organization	27543	9205	0.00358529	583	116	10	0.0862069	0.0171527	GO:0043065	GO:BP	positive regulation of apoptotic process	27543	12122	0.00265627	175	76	5	0.0657895	0.0285714
3.38469e-11	1031	716	69	0.0963687	0.0669253	GO:0007417	GO:BP	central nervous system development	27543	3291	9.18993e-08	803	419	37	0.0883055	0.0460772	GO:0030029	GO:BP	actin filament-based process	27543	7675	7.13563e-06	1717	228	36	0.157895	0.0209668	GO:0034613	GO:BP	cellular protein localization	27543	9981	0.00363009	72	8	2	0.25	0.0277778	GO:0009206	GO:BP	purine ribonucleoside triphosphate biosynthetic process	27543	3804	0.00270063	61	44	3	0.0681818	0.0491803
3.45437e-11	2812	712	135	0.189607	0.0480085	GO:0007166	GO:BP	cell surface receptor signaling pathway	27543	3066	9.97569e-08	1180	410	46	0.112195	0.0389831	GO:0072359	GO:BP	circulatory system development	27543	20215	7.30586e-06	1780	230	37	0.16087	0.0207865	GO:0009607	GO:BP	response to biotic stimulus	27543	3979	0.00363009	421	8	3	0.375	0.00712589	GO:0072521	GO:BP	purine-containing compound metabolic process	27543	20313	0.00272297	372	8	3	0.375	0.00806452
3.4695e-11	1764	716	98	0.136872	0.0555556	GO:0042127	GO:BP	regulation of cell population proliferation	27543	11549	1.13902e-07	588	377	29	0.0769231	0.0493197	GO:2000147	GO:BP	positive regulation of cell motility	27543	29371	7.53281e-06	138	176	9	0.0511364	0.0652174	GO:1904375	GO:BP	regulation of protein localization to cell periphery	27543	27350	0.00363382	47	65	3	0.0461538	0.0638298	GO:0050819	GO:BP	negative regulation of coagulation	27543	15344	0.00275716	17	164	3	0.0182927	0.176471
3.63797e-11	1427	716	85	0.118715	0.0595655	GO:0051094	GO:BP	positive regulation of developmental process	27543	15571	1.27366e-07	1053	400	42	0.105	0.039886	GO:0043069	GO:BP	negative regulation of programmed cell death	27543	12126	7.7141e-06	545	236	19	0.0805085	0.0348624	GO:0051493	GO:BP	regulation of cytoskeleton organization	27543	15886	0.00364026	698	34	6	0.176471	0.00859599	GO:0071407	GO:BP	cellular response to organic cyclic compound	27543	19436	0.00280129	696	173	14	0.0809249	0.0201149
3.68253e-11	1608	716	92	0.128492	0.0572139	GO:0048585	GO:BP	negative regulation of response to stimulus	27543	14897	1.67506e-07	3898	421	104	0.247031	0.0266803	GO:0043412	GO:BP	macromolecule modification	27543	12301	7.79465e-06	1725	228	36	0.157895	0.0208696	GO:0070727	GO:BP	cellular macromolecule localization	27543	19028	0.00365016	73	8	2	0.25	0.0273973	GO:0009145	GO:BP	purine nucleoside triphosphate biosynthetic process	27543	3744	0.00280129	86	157	5	0.0318471	0.0581395
4.12451e-11	1872	609	91	0.149425	0.0486111	GO:0051049	GO:BP	regulation of transport	27543	15540	1.77625e-07	786	381	34	0.0892388	0.043257	GO:0000904	GO:BP	cell morphogenesis involved in differentiation	27543	309	8.3074e-06	1180	208	27	0.129808	0.0228814	GO:0072359	GO:BP	circulatory system development	27543	20215	0.00365016	2840	64	17	0.265625	0.00598592	GO:0051641	GO:BP	cellular localization	27543	16000	0.00288518	113	64	4	0.0625	0.0353982
4.12451e-11	373	719	38	0.0528512	0.101877	GO:0140694	GO:BP	non-membrane-bounded organelle assembly	27543	23191	1.99822e-07	1641	421	57	0.135392	0.0347349	GO:0006468	GO:BP	protein phosphorylation	27543	2446	8.36555e-06	418	221	16	0.0723982	0.0382775	GO:0070997	GO:BP	neuron death	27543	19190	0.00372563	2031	121	21	0.173554	0.0103397	GO:0012501	GO:BP	programmed cell death	27543	5116	0.00288553	298	25	4	0.16	0.0134228
4.7395e-11	5880	712	232	0.325843	0.0394558	GO:0042221	GO:BP	response to chemical	27543	11621	2.02331e-07	718	419	34	0.0811456	0.0473538	GO:0030036	GO:BP	actin cytoskeleton organization	27543	7682	8.91295e-06	35	221	6	0.0271493	0.171429	GO:0097242	GO:BP	amyloid-beta clearance	27543	21722	0.00374416	7	86	2	0.0232558	0.285714	GO:0021814	GO:BP	cell motility involved in cerebral cortex radial glia guided migration	27543	7351	0.00289249	87	157	5	0.0318471	0.0574713
5.02906e-11	1102	723	72	0.0995851	0.0653358	GO:0033993	GO:BP	response to lipid	27543	9631	2.02331e-07	1886	340	54	0.158824	0.028632	GO:0044419	GO:BP	biological process involved in interspecies interaction between organisms	27543	12783	8.9359e-06	254	236	13	0.0550847	0.0511811	GO:1903320	GO:BP	regulation of protein modification by small protein conjugation or removal	27543	26387	0.00387748	387	61	6	0.0983607	0.0155039	GO:0032535	GO:BP	regulation of cellular component size	27543	8826	0.00290127	2	2	1	0.5	0.5
5.09684e-11	1911	667	98	0.146927	0.0512821	GO:0010557	GO:BP	positive regulation of macromolecule biosynthetic process	27543	4708	2.02355e-07	1030	400	41	0.1025	0.0398058	GO:0043066	GO:BP	negative regulation of apoptotic process	27543	12123	9.06623e-06	389	239	16	0.0669456	0.0411311	GO:2001233	GO:BP	regulation of apoptotic signaling pathway	27543	30397	0.00387748	594	116	10	0.0862069	0.016835	GO:0043068	GO:BP	positive regulation of programmed cell death	27543	12125	0.00290127	4	1	1	1	0.25
5.82737e-11	430	725	41	0.0565517	0.0953488	GO:0001667	GO:BP	ameboidal-type cell migration	27543	489	2.05669e-07	1595	400	54	0.135	0.0338558	GO:0051240	GO:BP	positive regulation of multicellular organismal process	27543	15698	9.20593e-06	80	229	8	0.0349345	0.1	GO:0034109	GO:BP	homotypic cell-cell adhesion	27543	9677	0.00387748	78	8	2	0.25	0.025641	GO:0009201	GO:BP	ribonucleoside triphosphate biosynthetic process	27543	3799	0.00292989	8	64	2	0.03125	0.25
6.58202e-11	560	711	47	0.0661041	0.0839286	GO:0030335	GO:BP	positive regulation of cell migration	27543	7814	2.11823e-07	606	377	29	0.0769231	0.0478548	GO:0051272	GO:BP	positive regulation of cellular component movement	27543	15721	9.33981e-06	1775	243	38	0.156379	0.0214085	GO:0009719	GO:BP	response to endogenous stimulus	27543	4067	0.00387748	1	6	1	0.166667	1	GO:0021806	GO:BP	initiation of movement involved in cerebral cortex radial glia guided migration	27543	7343	0.00293106	42	12	2	0.166667	0.047619
6.95491e-11	718	725	55	0.0758621	0.0766017	GO:0030036	GO:BP	actin cytoskeleton organization	27543	7682	2.15914e-07	124	57	7	0.122807	0.0564516	GO:0006119	GO:BP	oxidative phosphorylation	27543	2147	9.36337e-06	5701	225	79	0.351111	0.0138572	GO:0044249	GO:BP	cellular biosynthetic process	27543	12692	0.00387748	1895	121	20	0.165289	0.0105541	GO:0010647	GO:BP	positive regulation of cell communication	27543	4792	0.00300891	1973	149	24	0.161074	0.0121642
7.0993e-11	3783	553	137	0.24774	0.0362146	GO:0051252	GO:BP	regulation of RNA metabolic process	27543	15707	2.16519e-07	7473	361	148	0.409972	0.0198046	GO:0023052	GO:BP	signaling	27543	7648	9.48986e-06	480	220	17	0.0772727	0.0354167	GO:0050808	GO:BP	synapse organization	27543	15337	0.00387748	1	6	1	0.166667	1	GO:0021808	GO:BP	cytosolic calcium signaling involved in initiation of cell movement in glial-mediated radial cell migration	27543	7345	0.00301215	44	65	3	0.0461538	0.0681818
7.12225e-11	1057	711	69	0.0970464	0.0652791	GO:0032269	GO:BP	negative regulation of cellular protein metabolic process	27543	8641	2.23068e-07	750	138	19	0.137681	0.0253333	GO:0034330	GO:BP	cell junction organization	27543	9845	1.01171e-05	373	221	15	0.0678733	0.0402145	GO:1901214	GO:BP	regulation of neuron death	27543	24533	0.00387748	1597	121	18	0.14876	0.0112711	GO:0042981	GO:BP	regulation of apoptotic process	27543	12064	0.00301215	293	48	5	0.104167	0.0170648
7.87936e-11	757	711	56	0.0787623	0.0739762	GO:0030155	GO:BP	regulation of cell adhesion	27543	7717	2.24797e-07	7546	361	149	0.412742	0.0197456	GO:0007154	GO:BP	cell communication	27543	3054	1.01171e-05	606	239	20	0.083682	0.0330033	GO:0097190	GO:BP	apoptotic signaling pathway	27543	21694	0.00387748	2	3	1	0.333333	0.5	GO:0042628	GO:BP	mating plug formation	27543	11843	0.00301992	14043	171	111	0.649123	0.00790429
8.0312e-11	1033	713	68	0.0953717	0.0658277	GO:0051093	GO:BP	negative regulation of developmental process	27543	15570	2.42842e-07	1057	393	41	0.104326	0.038789	GO:0032269	GO:BP	negative regulation of cellular protein metabolic process	27543	8641	1.02128e-05	984	236	26	0.110169	0.0264228	GO:1902533	GO:BP	positive regulation of intracellular signal transduction	27543	25713	0.00387748	2670	121	25	0.206612	0.0093633	GO:0031324	GO:BP	negative regulation of cellular metabolic process	27543	8256	0.00302272	4	142	2	0.0140845	0.5
8.28357e-11	606	711	49	0.068917	0.0808581	GO:0051272	GO:BP	positive regulation of cellular component movement	27543	15721	2.43688e-07	8766	383	175	0.456919	0.0199635	GO:0032501	GO:BP	multicellular organismal process	27543	8803	1.02128e-05	1734	230	36	0.156522	0.0207612	GO:0051707	GO:BP	response to other organism	27543	16056	0.00387748	182	82	5	0.0609756	0.0274725	GO:0030902	GO:BP	hindbrain development	27543	8046	0.00305669	2426	108	22	0.203704	0.00906843
8.49494e-11	984	425	48	0.112941	0.0487805	GO:1902533	GO:BP	positive regulation of intracellular signal transduction	27543	25713	2.43688e-07	606	357	28	0.0784314	0.0462046	GO:0097190	GO:BP	apoptotic signaling pathway	27543	21694	1.0731e-05	1738	230	36	0.156522	0.0207135	GO:0043207	GO:BP	response to external biotic stimulus	27543	12195	0.00389467	2516	121	24	0.198347	0.00953895	GO:0035556	GO:BP	intracellular signal transduction	27543	10463	0.00307474	188	168	7	0.0416667	0.037234
8.6671e-11	693	711	53	0.0745429	0.0764791	GO:0071363	GO:BP	cellular response to growth factor stimulus	27543	19392	2.45275e-07	2049	423	66	0.156028	0.0322108	GO:0045935	GO:BP	positive regulation of nucleobase-containing compound metabolic process	27543	13643	1.08761e-05	988	236	26	0.110169	0.0263158	GO:0044087	GO:BP	regulation of cellular component biogenesis	27543	12628	0.00396165	696	65	8	0.123077	0.0114943	GO:0006897	GO:BP	endocytosis	27543	2840	0.00313567	45	65	3	0.0461538	0.0666667
8.6671e-11	164	553	22	0.039783	0.134146	GO:0043484	GO:BP	regulation of RNA splicing	27543	12359	2.51489e-07	202	259	14	0.0540541	0.0693069	GO:0031334	GO:BP	positive regulation of protein-containing complex assembly	27543	8265	1.1469e-05	64	66	5	0.0757576	0.078125	GO:0019646	GO:BP	aerobic electron transport chain	27543	6868	0.00397767	1901	121	20	0.165289	0.0105208	GO:0023056	GO:BP	positive regulation of signaling	27543	7652	0.00325431	300	48	5	0.104167	0.0166667
9.95492e-11	306	574	30	0.0522648	0.0980392	GO:1903311	GO:BP	regulation of mRNA metabolic process	27543	26378	2.51767e-07	961	399	39	0.0977444	0.0405827	GO:0022603	GO:BP	regulation of anatomical structure morphogenesis	27543	7595	1.1469e-05	1427	221	31	0.140271	0.0217239	GO:0051094	GO:BP	positive regulation of developmental process	27543	15571	0.00412016	119	28	3	0.107143	0.0252101	GO:0021549	GO:BP	cerebellum development	27543	7090	0.00331335	46	65	3	0.0461538	0.0652174
1.07562e-10	2030	610	95	0.155738	0.046798	GO:0031328	GO:BP	positive regulation of cellular biosynthetic process	27543	8260	2.79211e-07	79	93	7	0.0752688	0.0886076	GO:0042773	GO:BP	ATP synthesis coupled electron transport	27543	11944	1.16992e-05	2493	228	45	0.197368	0.0180505	GO:0008104	GO:BP	protein localization	27543	3529	0.00420995	202	76	5	0.0657895	0.0247525	GO:0051048	GO:BP	negative regulation of secretion	27543	15539	0.00338114	190	41	4	0.097561	0.0210526
1.20688e-10	1437	716	84	0.117318	0.0584551	GO:0032270	GO:BP	positive regulation of cellular protein metabolic process	27543	8642	2.81285e-07	521	340	25	0.0735294	0.0479846	GO:0044089	GO:BP	positive regulation of cellular component biogenesis	27543	12630	1.19916e-05	643	208	19	0.0913462	0.029549	GO:0048514	GO:BP	blood vessel morphogenesis	27543	14836	0.00425118	54	62	3	0.0483871	0.0555556	GO:1900271	GO:BP	regulation of long-term synaptic potentiation	27543	23609	0.00338114	149	152	6	0.0394737	0.0402685
1.26198e-10	988	719	66	0.0917942	0.0668016	GO:0044087	GO:BP	regulation of cellular component biogenesis	27543	12628	2.85906e-07	389	357	22	0.0616246	0.0565553	GO:2001233	GO:BP	regulation of apoptotic signaling pathway	27543	30397	1.20371e-05	425	225	16	0.0711111	0.0376471	GO:0043254	GO:BP	regulation of protein-containing complex assembly	27543	12207	0.00430735	1	7	1	0.142857	1	GO:1901389	GO:BP	negative regulation of transforming growth factor beta activation	27543	24691	0.00338114	3926	164	41	0.25	0.0104432
1.39482e-10	1519	716	87	0.121508	0.0572745	GO:0051247	GO:BP	positive regulation of protein metabolic process	27543	15702	3.16452e-07	882	420	38	0.0904762	0.0430839	GO:0070925	GO:BP	organelle assembly	27543	19137	1.20511e-05	803	236	23	0.0974576	0.0286426	GO:0030029	GO:BP	actin filament-based process	27543	7675	0.00430735	7	1	1	1	0.142857	GO:0045656	GO:BP	negative regulation of monocyte differentiation	27543	13388	0.00341849	421	8	3	0.375	0.00712589
1.53483e-10	1085	674	67	0.0994065	0.0617512	GO:0031175	GO:BP	neuron projection development	27543	8213	3.26357e-07	133	57	7	0.122807	0.0526316	GO:0022900	GO:BP	electron transport chain	27543	7615	1.23544e-05	721	243	22	0.090535	0.0305132	GO:0070848	GO:BP	response to growth factor	27543	19096	0.00437316	1834	64	13	0.203125	0.00708833	GO:0006955	GO:BP	immune response	27543	2888	0.00341849	72	8	2	0.25	0.0277778
1.86145e-10	391	587	34	0.0579216	0.0869565	GO:0042060	GO:BP	wound healing	27543	11511	3.69838e-07	736	400	33	0.0825	0.044837	GO:0008285	GO:BP	negative regulation of cell population proliferation	27543	3569	1.28374e-05	222	236	12	0.0508475	0.0540541	GO:0031396	GO:BP	regulation of protein ubiquitination	27543	8294	0.00448763	423	108	8	0.0740741	0.0189125	GO:0030900	GO:BP	forebrain development	27543	8044	0.00342459	47	65	3	0.0461538	0.0638298
1.90854e-10	3898	716	169	0.236034	0.0433556	GO:0043412	GO:BP	macromolecule modification	27543	12301	3.87866e-07	188	339	15	0.0442478	0.0797872	GO:0002695	GO:BP	negative regulation of leukocyte activation	27543	1336	1.28374e-05	182	236	11	0.0466102	0.0604396	GO:1902905	GO:BP	positive regulation of supramolecular fiber organization	27543	26028	0.00462308	928	64	9	0.140625	0.00969828	GO:0050776	GO:BP	regulation of immune response	27543	15313	0.00343324	698	34	6	0.176471	0.00859599
1.9229e-10	1466	575	73	0.126957	0.0497954	GO:1901701	GO:BP	cellular response to oxygen-containing compound	27543	24967	4.19267e-07	1718	381	54	0.141732	0.0314319	GO:0045595	GO:BP	regulation of cell differentiation	27543	13327	1.42383e-05	8766	243	114	0.469136	0.0130048	GO:0032501	GO:BP	multicellular organismal process	27543	8803	0.00462308	233	68	5	0.0735294	0.0214592	GO:0072593	GO:BP	reactive oxygen species metabolic process	27543	20348	0.00344645	73	8	2	0.25	0.0273973
2.13522e-10	385	668	36	0.0538922	0.0935065	GO:1902903	GO:BP	regulation of supramolecular fiber organization	27543	26026	4.45108e-07	623	381	29	0.0761155	0.046549	GO:0048667	GO:BP	cell morphogenesis involved in neuron differentiation	27543	14968	1.44588e-05	3339	243	57	0.234568	0.017071	GO:0010605	GO:BP	negative regulation of macromolecule metabolic process	27543	4751	0.00462308	3926	67	21	0.313433	0.00534896	GO:0048583	GO:BP	regulation of response to stimulus	27543	14895	0.00344766	2840	64	17	0.265625	0.00598592
2.36205e-10	2046	679	102	0.150221	0.0498534	GO:0009888	GO:BP	tissue development	27543	4208	4.73362e-07	5415	423	131	0.309693	0.0241921	GO:0010468	GO:BP	regulation of gene expression	27543	4649	1.50606e-05	112	176	8	0.0454545	0.0714286	GO:1903076	GO:BP	regulation of protein localization to plasma membrane	27543	26189	0.00462308	88	98	4	0.0408163	0.0454545	GO:0021954	GO:BP	central nervous system neuron development	27543	7490	0.00347373	389	142	9	0.0633803	0.0231362
2.5444e-10	9118	264	141	0.534091	0.0154639	GO:0034641	GO:BP	cellular nitrogen compound metabolic process	27543	9997	4.88399e-07	1780	340	51	0.15	0.0286517	GO:0009607	GO:BP	response to biotic stimulus	27543	3979	1.60946e-05	430	228	16	0.0701754	0.0372093	GO:0002683	GO:BP	negative regulation of immune system process	27543	1324	0.00466858	89	8	2	0.25	0.0224719	GO:0009142	GO:BP	nucleoside triphosphate biosynthetic process	27543	3741	0.00352907	7	86	2	0.0232558	0.285714
2.57869e-10	354	695	35	0.0503597	0.0988701	GO:0048545	GO:BP	response to steroid hormone	27543	14865	5.59469e-07	1734	340	50	0.147059	0.0288351	GO:0051707	GO:BP	response to other organism	27543	16056	1.65874e-05	391	192	14	0.0729167	0.0358056	GO:0042060	GO:BP	wound healing	27543	11511	0.00475023	90	8	2	0.25	0.0222222	GO:0009205	GO:BP	purine ribonucleoside triphosphate metabolic process	27543	3803	0.00352907	1078	146	16	0.109589	0.0148423
2.58581e-10	68	222	11	0.0495495	0.161765	GO:0042274	GO:BP	ribosomal small subunit biogenesis	27543	11646	5.98932e-07	1738	340	50	0.147059	0.0287687	GO:0043207	GO:BP	response to external biotic stimulus	27543	12195	1.66635e-05	623	220	19	0.0863636	0.0304976	GO:0048667	GO:BP	cell morphogenesis involved in neuron differentiation	27543	14968	0.00481745	11	65	2	0.0307692	0.181818	GO:0014908	GO:BP	myotube differentiation involved in skeletal muscle regeneration	27543	5330	0.00372119	1142	153	17	0.111111	0.0148862
3.49869e-10	6896	721	261	0.361997	0.037848	GO:0007165	GO:BP	signal transduction	27543	3065	6.07877e-07	80	399	11	0.0275689	0.1375	GO:0034109	GO:BP	homotypic cell-cell adhesion	27543	9677	1.74565e-05	21177	240	214	0.891667	0.0101053	GO:0009987	GO:BP	cellular process	27543	4273	0.00482318	1717	78	14	0.179487	0.00815376	GO:0034613	GO:BP	cellular protein localization	27543	9981	0.00372119	1	6	1	0.166667	1
3.61827e-10	726	620	49	0.0790323	0.0674931	GO:0032990	GO:BP	cell part morphogenesis	27543	9176	6.92472e-07	721	337	29	0.0860534	0.0402219	GO:0070848	GO:BP	response to growth factor	27543	19096	1.74667e-05	1437	236	32	0.135593	0.0222686	GO:0032270	GO:BP	positive regulation of cellular protein metabolic process	27543	8642	0.00482318	726	65	8	0.123077	0.0110193	GO:0050865	GO:BP	regulation of cell activation	27543	15384	0.00372119	2	3	1	0.333333	0.5
3.67878e-10	951	695	62	0.0892086	0.0651945	GO:0009725	GO:BP	response to hormone	27543	4073	7.54767e-07	1126	328	37	0.112805	0.0328597	GO:0043085	GO:BP	positive regulation of catalytic activity	27543	12129	1.74667e-05	2794	228	48	0.210526	0.0171797	GO:0071310	GO:BP	cellular response to organic substance	27543	19341	0.00492405	1078	108	13	0.12037	0.0120594	GO:0051241	GO:BP	negative regulation of multicellular organismal process	27543	15699	0.00372119	182	82	5	0.0609756	0.0274725
3.67878e-10	784	716	56	0.0782123	0.0714286	GO:0031329	GO:BP	regulation of cellular catabolic process	27543	8261	8.04882e-07	4220	423	108	0.255319	0.0255924	GO:0009889	GO:BP	regulation of biosynthetic process	27543	4209	1.75093e-05	2970	228	50	0.219298	0.016835	GO:0033036	GO:BP	macromolecule localization	27543	9203	0.00492405	130	28	3	0.107143	0.0230769	GO:0022037	GO:BP	metencephalon development	27543	7573	0.00372119	387	61	6	0.0983607	0.0155039
3.98156e-10	1241	674	72	0.106825	0.0580177	GO:0048666	GO:BP	neuron development	27543	14967	8.04882e-07	182	318	14	0.0440252	0.0769231	GO:1902905	GO:BP	positive regulation of supramolecular fiber organization	27543	26028	1.91968e-05	1140	240	28	0.116667	0.0245614	GO:0001932	GO:BP	regulation of protein phosphorylation	27543	662	0.00497337	1725	78	14	0.179487	0.00811594	GO:0070727	GO:BP	cellular macromolecule localization	27543	19028	0.00372119	1	6	1	0.166667	1
4.01418e-10	698	625	48	0.0768	0.0687679	GO:0071407	GO:BP	cellular response to organic cyclic compound	27543	19436	8.21285e-07	553	390	27	0.0692308	0.0488246	GO:0009611	GO:BP	response to wounding	27543	3983	2.09404e-05	738	208	20	0.0961538	0.0271003	GO:0001568	GO:BP	blood vessel development	27543	464	0.00500088	56	65	3	0.0461538	0.0535714	GO:1905517	GO:BP	macrophage migration	27543	28405	0.00372726	78	8	2	0.25	0.025641
4.42129e-10	425	719	39	0.054242	0.0917647	GO:0043254	GO:BP	regulation of protein-containing complex assembly	27543	12207	8.59199e-07	5880	377	126	0.334218	0.0214286	GO:0042221	GO:BP	response to chemical	27543	11621	2.30971e-05	56	164	6	0.0365854	0.107143	GO:1905517	GO:BP	macrophage migration	27543	28405	0.00501802	3	3	1	0.333333	0.333333	GO:0061110	GO:BP	dense core granule biogenesis	27543	17852	0.00383515	19	175	3	0.0171429	0.157895
4.89366e-10	451	711	40	0.0562588	0.0886918	GO:0022407	GO:BP	regulation of cell-cell adhesion	27543	7582	8.85905e-07	6896	361	137	0.379501	0.0198666	GO:0007165	GO:BP	signal transduction	27543	3065	2.30971e-05	7320	243	99	0.407407	0.0135246	GO:0019222	GO:BP	regulation of metabolic process	27543	6474	0.00501802	12	62	2	0.0322581	0.166667	GO:0071635	GO:BP	negative regulation of transforming growth factor beta production	27543	19623	0.0039655	546	152	11	0.0723684	0.0201465
5.21068e-10	653	697	49	0.0703013	0.0750383	GO:0010035	GO:BP	response to inorganic substance	27543	4309	9.28367e-07	241	57	8	0.140351	0.033195	GO:0045333	GO:BP	cellular respiration	27543	13225	2.33584e-05	936	228	24	0.105263	0.025641	GO:0009894	GO:BP	regulation of catabolic process	27543	4214	0.00501802	86	104	4	0.0384615	0.0465116	GO:0032508	GO:BP	DNA duplex unwinding	27543	8809	0.00397074	119	28	3	0.107143	0.0252101
6.88809e-10	545	702	44	0.0626781	0.0807339	GO:0001525	GO:BP	angiogenesis	27543	437	9.34729e-07	868	337	32	0.0949555	0.0368664	GO:0051338	GO:BP	regulation of transferase activity	27543	15778	2.38088e-05	123	41	5	0.121951	0.0406504	GO:1902600	GO:BP	proton transmembrane transport	27543	25761	0.00501802	3	3	1	0.333333	0.333333	GO:0061107	GO:BP	seminal vesicle development	27543	17849	0.00397074	5797	171	56	0.327485	0.00966017
7.06468e-10	821	716	57	0.0796089	0.0694275	GO:0032989	GO:BP	cellular component morphogenesis	27543	9175	9.34729e-07	1157	216	29	0.134259	0.0250648	GO:0035295	GO:BP	tube development	27543	10287	2.39845e-05	1653	230	34	0.147826	0.0205687	GO:0016192	GO:BP	vesicle-mediated transport	27543	5742	0.00501802	9	1	1	1	0.111111	GO:0030853	GO:BP	negative regulation of granulocyte differentiation	27543	8024	0.00405959	202	76	5	0.0657895	0.0247525
8.08073e-10	1720	711	92	0.129395	0.0534884	GO:0009890	GO:BP	negative regulation of biosynthetic process	27543	4210	9.71393e-07	12	241	5	0.0207469	0.416667	GO:1900272	GO:BP	negative regulation of long-term synaptic potentiation	27543	23610	2.42621e-05	303	220	13	0.0590909	0.0429043	GO:0051402	GO:BP	neuron apoptotic process	27543	15823	0.00507895	17	44	2	0.0454545	0.117647	GO:2001171	GO:BP	positive regulation of ATP biosynthetic process	27543	30345	0.00410167	54	62	3	0.0483871	0.0555556
8.65235e-10	412	725	38	0.0524138	0.092233	GO:0032970	GO:BP	regulation of actin filament-based process	27543	9159	9.84283e-07	1720	423	57	0.134752	0.0331395	GO:0009890	GO:BP	negative regulation of biosynthetic process	27543	4210	2.53613e-05	961	208	23	0.110577	0.0239334	GO:0022603	GO:BP	regulation of anatomical structure morphogenesis	27543	7595	0.00507895	1688	119	18	0.151261	0.0106635	GO:1903508	GO:BP	positive regulation of nucleic acid-templated transcription	27543	26562	0.0041605	7	1	1	1	0.142857
8.98367e-10	696	620	47	0.0758065	0.0675287	GO:0048858	GO:BP	cell projection morphogenesis	27543	15148	1.11106e-06	1872	258	43	0.166667	0.0229701	GO:0051049	GO:BP	regulation of transport	27543	15540	2.53727e-05	77	66	5	0.0757576	0.0649351	GO:0042775	GO:BP	mitochondrial ATP synthesis coupled electron transport	27543	11946	0.00507895	215	118	6	0.0508475	0.027907	GO:0010976	GO:BP	positive regulation of neuron projection development	27543	5093	0.0041605	1	7	1	0.142857	1
8.98367e-10	1189	657	68	0.103501	0.0571909	GO:0010243	GO:BP	response to organonitrogen compound	27543	4496	1.14209e-06	21177	423	369	0.87234	0.0174246	GO:0009987	GO:BP	cellular process	27543	4273	2.57487e-05	61	154	6	0.038961	0.0983607	GO:0008347	GO:BP	glial cell migration	27543	3592	0.00507895	1688	119	18	0.151261	0.0106635	GO:0045893	GO:BP	positive regulation of transcription, DNA-templated	27543	13603	0.00421156	1834	64	13	0.203125	0.00708833
9.31597e-10	1299	657	72	0.109589	0.0554273	GO:1901698	GO:BP	response to nitrogen compound	27543	24964	1.19977e-06	528	390	26	0.0666667	0.0492424	GO:0010975	GO:BP	regulation of neuron projection development	27543	5092	2.70977e-05	2777	240	49	0.204167	0.0176449	GO:0006796	GO:BP	phosphate-containing compound metabolic process	27543	2752	0.00508032	528	90	8	0.0888889	0.0151515	GO:0010975	GO:BP	regulation of neuron projection development	27543	5092	0.00421156	308	147	8	0.0544218	0.025974
1.00164e-09	63	275	11	0.04	0.174603	GO:0042255	GO:BP	ribosome assembly	27543	11633	1.22249e-06	1836	420	59	0.140476	0.0321351	GO:0051254	GO:BP	positive regulation of RNA metabolic process	27543	15709	2.74021e-05	4239	227	63	0.277533	0.014862	GO:0044085	GO:BP	cellular component biogenesis	27543	12627	0.00511303	98	8	2	0.25	0.0204082	GO:0009199	GO:BP	ribonucleoside triphosphate metabolic process	27543	3797	0.00431956	423	108	8	0.0740741	0.0189125
1.12071e-09	370	703	35	0.0497866	0.0945946	GO:0007159	GO:BP	leukocyte cell-cell adhesion	27543	3059	1.22249e-06	1046	360	37	0.102778	0.0353728	GO:0045321	GO:BP	leukocyte activation	27543	13217	2.80677e-05	5797	228	79	0.346491	0.0136277	GO:0051171	GO:BP	regulation of nitrogen compound metabolic process	27543	15640	0.00511303	32	118	3	0.0254237	0.09375	GO:0030511	GO:BP	positive regulation of transforming growth factor beta receptor signaling pathway	27543	7882	0.00434439	6103	171	58	0.339181	0.00950352
1.13728e-09	1732	722	93	0.128809	0.0536952	GO:0042592	GO:BP	homeostatic process	27543	11832	1.23439e-06	925	167	22	0.131737	0.0237838	GO:0032880	GO:BP	regulation of protein localization	27543	9082	3.01139e-05	252	228	12	0.0526316	0.047619	GO:0070663	GO:BP	regulation of leukocyte proliferation	27543	18996	0.00511303	153	108	5	0.0462963	0.0326797	GO:2000377	GO:BP	regulation of reactive oxygen species metabolic process	27543	29596	0.00436355	1688	169	23	0.136095	0.0136256
1.27512e-09	1653	723	90	0.124481	0.0544465	GO:0016192	GO:BP	vesicle-mediated transport	27543	5742	1.28689e-06	1033	397	39	0.0982368	0.0377541	GO:0051093	GO:BP	negative regulation of developmental process	27543	15570	3.15836e-05	350	228	14	0.0614035	0.04	GO:0070661	GO:BP	leukocyte proliferation	27543	18994	0.00511303	32	118	3	0.0254237	0.09375	GO:1903846	GO:BP	positive regulation of cellular response to transforming growth factor beta stimulus	27543	26866	0.00436355	1688	169	23	0.136095	0.0136256
1.51796e-09	745	717	53	0.0739191	0.0711409	GO:0006954	GO:BP	inflammatory response	27543	2887	1.33452e-06	236	390	17	0.0435897	0.0720339	GO:2001234	GO:BP	negative regulation of apoptotic signaling pathway	27543	30398	3.23931e-05	184	209	10	0.0478469	0.0543478	GO:0043524	GO:BP	negative regulation of neuron apoptotic process	27543	12384	0.00511303	98	8	2	0.25	0.0204082	GO:0009144	GO:BP	purine nucleoside triphosphate metabolic process	27543	3743	0.00440056	5971	171	57	0.333333	0.00954614
1.57286e-09	750	713	53	0.0743338	0.0706667	GO:0034330	GO:BP	cell junction organization	27543	9845	1.39491e-06	1217	423	45	0.106383	0.0369762	GO:0010628	GO:BP	positive regulation of gene expression	27543	4773	3.23931e-05	2797	240	49	0.204167	0.0175188	GO:0006793	GO:BP	phosphorus metabolic process	27543	2749	0.00511317	1694	119	18	0.151261	0.0106257	GO:1902680	GO:BP	positive regulation of RNA biosynthetic process	27543	25830	0.00440056	233	68	5	0.0735294	0.0214592
1.60994e-09	1688	667	86	0.128936	0.0509479	GO:1903508	GO:BP	positive regulation of nucleic acid-templated transcription	27543	26562	1.46178e-06	138	147	9	0.0612245	0.0652174	GO:1904375	GO:BP	regulation of protein localization to cell periphery	27543	27350	3.38448e-05	757	229	21	0.0917031	0.0277411	GO:0030155	GO:BP	regulation of cell adhesion	27543	7717	0.00511317	418	62	6	0.0967742	0.0143541	GO:0070997	GO:BP	neuron death	27543	19190	0.00440056	928	64	9	0.140625	0.00969828
1.60994e-09	1688	667	86	0.128936	0.0509479	GO:0045893	GO:BP	positive regulation of transcription, DNA-templated	27543	13603	1.49582e-06	431	419	24	0.0572792	0.0556845	GO:0030099	GO:BP	myeloid cell differentiation	27543	7702	3.48997e-05	909	208	22	0.105769	0.0242024	GO:0035239	GO:BP	tube morphogenesis	27543	10253	0.00511317	425	61	6	0.0983607	0.0141176	GO:0043254	GO:BP	regulation of protein-containing complex assembly	27543	12207	0.00440056	88	98	4	0.0408163	0.0454545
1.61707e-09	1046	723	66	0.0912863	0.0630975	GO:0045321	GO:BP	leukocyte activation	27543	13217	1.67997e-06	164	378	14	0.037037	0.0853659	GO:0043484	GO:BP	regulation of RNA splicing	27543	12359	3.68585e-05	1617	240	34	0.141667	0.0210266	GO:1902531	GO:BP	regulation of intracellular signal transduction	27543	25711	0.00511317	86	44	3	0.0681818	0.0348837	GO:0051881	GO:BP	regulation of mitochondrial membrane potential	27543	16154	0.00443992	89	8	2	0.25	0.0224719
1.6916e-09	295	227	18	0.0792952	0.0610169	GO:0042254	GO:BP	ribosome biogenesis	27543	11632	1.71204e-06	771	410	33	0.0804878	0.0428016	GO:0001944	GO:BP	vasculature development	27543	671	3.72676e-05	771	208	20	0.0961538	0.0259403	GO:0001944	GO:BP	vasculature development	27543	671	0.00515689	1	10	1	0.1	1	GO:1901328	GO:BP	response to cytochalasin B	27543	24635	0.00443992	1422	175	21	0.12	0.0147679
1.90132e-09	1694	667	86	0.128936	0.0507674	GO:1902680	GO:BP	positive regulation of RNA biosynthetic process	27543	25830	1.77435e-06	34	87	5	0.0574713	0.147059	GO:0050869	GO:BP	negative regulation of B cell activation	27543	15388	3.76711e-05	1771	230	35	0.152174	0.0197628	GO:0006952	GO:BP	defense response	27543	2885	0.00515689	299	121	7	0.0578512	0.0234114	GO:0097193	GO:BP	intrinsic apoptotic signaling pathway	27543	21697	0.00444908	1694	169	23	0.136095	0.0135773
1.99357e-09	14679	711	463	0.651195	0.0315417	GO:0008152	GO:BP	metabolic process	27543	3531	1.80495e-06	516	381	25	0.0656168	0.0484496	GO:0061564	GO:BP	axon development	27543	18256	3.93218e-05	269	220	12	0.0545455	0.0446097	GO:0043523	GO:BP	regulation of neuron apoptotic process	27543	12383	0.00515689	10	1	1	1	0.1	GO:0030223	GO:BP	neutrophil differentiation	27543	7762	0.00448761	90	8	2	0.25	0.0222222
2.07212e-09	9258	239	129	0.539749	0.0139339	GO:0010467	GO:BP	gene expression	27543	4648	1.88958e-06	2080	423	64	0.1513	0.0307692	GO:0009891	GO:BP	positive regulation of biosynthetic process	27543	4211	4.32009e-05	1026	232	25	0.107759	0.0243665	GO:0051336	GO:BP	regulation of hydrolase activity	27543	15776	0.00515689	1	10	1	0.1	1	GO:0072749	GO:BP	cellular response to cytochalasin B	27543	20455	0.00450275	412	173	10	0.0578035	0.0242718
2.21348e-09	691	620	46	0.0741935	0.0665702	GO:0120039	GO:BP	plasma membrane bounded cell projection morphogenesis	27543	22778	1.93957e-06	4088	423	104	0.245863	0.0254403	GO:0019219	GO:BP	regulation of nucleobase-containing compound metabolic process	27543	6471	4.38499e-05	5971	228	80	0.350877	0.0133981	GO:0080090	GO:BP	regulation of primary metabolic process	27543	20855	0.00522818	1973	121	20	0.165289	0.0101368	GO:0006915	GO:BP	apoptotic process	27543	2855	0.00453432	11	65	2	0.0307692	0.181818
2.69062e-09	1641	716	88	0.122905	0.0536258	GO:0006468	GO:BP	protein phosphorylation	27543	2446	1.93957e-06	64	93	6	0.0645161	0.09375	GO:0019646	GO:BP	aerobic electron transport chain	27543	6868	4.41309e-05	2812	228	47	0.20614	0.0167141	GO:0007166	GO:BP	cell surface receptor signaling pathway	27543	3066	0.00528815	1165	65	10	0.153846	0.00858369	GO:0001775	GO:BP	cell activation	27543	552	0.00454548	726	65	8	0.123077	0.0110193
2.75631e-09	431	723	38	0.0525588	0.0881671	GO:0030099	GO:BP	myeloid cell differentiation	27543	7702	1.97932e-06	738	410	32	0.0780488	0.0433604	GO:0001568	GO:BP	blood vessel development	27543	464	4.50895e-05	431	220	15	0.0681818	0.0348028	GO:0030099	GO:BP	myeloid cell differentiation	27543	7702	0.00528815	67	12	2	0.166667	0.0298507	GO:0070265	GO:BP	necrotic cell death	27543	18758	0.00454548	1717	78	14	0.179487	0.00815376
3.47018e-09	1347	694	75	0.108069	0.0556793	GO:0009057	GO:BP	macromolecule catabolic process	27543	3660	2.08824e-06	179	57	7	0.122807	0.0391061	GO:0009060	GO:BP	aerobic respiration	27543	3663	4.71645e-05	8778	225	105	0.466667	0.0119617	GO:0051716	GO:BP	cellular response to stimulus	27543	16064	0.00528815	200	47	4	0.0851064	0.02	GO:0007568	GO:BP	aging	27543	3431	0.0045704	3339	129	30	0.232558	0.00898473
3.91298e-09	726	711	51	0.07173	0.0702479	GO:0050865	GO:BP	regulation of cell activation	27543	15384	2.1271e-06	2970	422	82	0.194313	0.0276094	GO:0033036	GO:BP	macromolecule localization	27543	9203	4.89817e-05	1641	240	34	0.141667	0.0207191	GO:0006468	GO:BP	protein phosphorylation	27543	2446	0.00533583	511	119	9	0.0756303	0.0176125	GO:0048608	GO:BP	reproductive structure development	27543	14910	0.00462569	130	28	3	0.107143	0.0230769
3.99483e-09	114	553	17	0.0307414	0.149123	GO:0048024	GO:BP	regulation of mRNA splicing, via spliceosome	27543	14500	2.1271e-06	799	323	29	0.0897833	0.0362954	GO:0060341	GO:BP	regulation of cellular localization	27543	17116	4.89866e-05	1519	236	32	0.135593	0.0210665	GO:0051247	GO:BP	positive regulation of protein metabolic process	27543	15702	0.00533583	623	98	9	0.0918367	0.0144462	GO:0048667	GO:BP	cell morphogenesis involved in neuron differentiation	27543	14968	0.00469575	1725	78	14	0.179487	0.00811594
4.30151e-09	1136	667	65	0.0974513	0.0572183	GO:0044092	GO:BP	negative regulation of molecular function	27543	12633	2.16709e-06	1688	420	55	0.130952	0.0325829	GO:1903508	GO:BP	positive regulation of nucleic acid-templated transcription	27543	26562	4.89866e-05	887	235	23	0.0978723	0.0259301	GO:0098609	GO:BP	cell-cell adhesion	27543	22001	0.00539046	40	98	3	0.0306122	0.075	GO:0021955	GO:BP	central nervous system neuron axonogenesis	27543	7491	0.00470483	56	65	3	0.0461538	0.0535714
4.8325e-09	367	712	34	0.0477528	0.0926431	GO:0050900	GO:BP	leukocyte migration	27543	15413	2.16709e-06	1688	420	55	0.130952	0.0325829	GO:0045893	GO:BP	positive regulation of transcription, DNA-templated	27543	13603	5.1886e-05	6103	228	81	0.355263	0.0132722	GO:0031323	GO:BP	regulation of cellular metabolic process	27543	8255	0.00541693	121	7	2	0.285714	0.0165289	GO:0042177	GO:BP	negative regulation of protein catabolic process	27543	11577	0.00470483	606	142	11	0.0774648	0.0181518
5.15385e-09	1317	716	75	0.104749	0.0569476	GO:0080134	GO:BP	regulation of response to stress	27543	20874	2.18977e-06	150	241	11	0.0456432	0.0733333	GO:0051592	GO:BP	response to calcium ion	27543	15955	5.2738e-05	736	243	21	0.0864198	0.0285326	GO:0008285	GO:BP	negative regulation of cell population proliferation	27543	3569	0.00541693	83	10	2	0.2	0.0240964	GO:0051937	GO:BP	catecholamine transport	27543	16199	0.00473148	86	104	4	0.0384615	0.0465116
5.44905e-09	1371	716	77	0.107542	0.0561634	GO:0010648	GO:BP	negative regulation of cell communication	27543	4793	2.23271e-06	2014	327	52	0.159021	0.0258193	GO:1901700	GO:BP	response to oxygen-containing compound	27543	24966	5.52673e-05	799	225	21	0.0933333	0.0262829	GO:0060341	GO:BP	regulation of cellular localization	27543	17116	0.0054688	76	125	4	0.032	0.0526316	GO:0006414	GO:BP	translational elongation	27543	2404	0.00473537	3	3	1	0.333333	0.333333
5.60614e-09	1140	716	68	0.0949721	0.0596491	GO:0001932	GO:BP	regulation of protein phosphorylation	27543	662	2.24066e-06	1834	280	44	0.157143	0.0239913	GO:0006955	GO:BP	immune response	27543	2888	5.52673e-05	1718	221	33	0.149321	0.0192084	GO:0045595	GO:BP	regulation of cell differentiation	27543	13327	0.00548062	548	8	3	0.375	0.00547445	GO:0055086	GO:BP	nucleobase-containing small molecule metabolic process	27543	16789	0.00473537	3	3	1	0.333333	0.333333
6.17992e-09	1375	716	77	0.107542	0.056	GO:0023057	GO:BP	negative regulation of signaling	27543	7653	2.3393e-06	887	399	35	0.0877193	0.0394589	GO:0098609	GO:BP	cell-cell adhesion	27543	22001	5.57902e-05	2014	225	37	0.164444	0.0183714	GO:1901700	GO:BP	response to oxygen-containing compound	27543	24966	0.00548062	84	10	2	0.2	0.0238095	GO:1904029	GO:BP	regulation of cyclin-dependent protein kinase activity	27543	27027	0.00473537	9	1	1	1	0.111111
6.29292e-09	430	713	37	0.0518934	0.0860465	GO:0002683	GO:BP	negative regulation of immune system process	27543	1324	2.38305e-06	1694	420	55	0.130952	0.0324675	GO:1902680	GO:BP	positive regulation of RNA biosynthetic process	27543	25830	5.68495e-05	521	236	17	0.0720339	0.0326296	GO:0044089	GO:BP	positive regulation of cellular component biogenesis	27543	12630	0.00548168	2493	127	24	0.188976	0.00962696	GO:0008104	GO:BP	protein localization	27543	3529	0.00473537	12	62	2	0.0322581	0.166667
6.29292e-09	209	711	25	0.0351617	0.119617	GO:0050866	GO:BP	negative regulation of cell activation	27543	15385	2.45725e-06	3953	423	101	0.238771	0.0255502	GO:0010556	GO:BP	regulation of macromolecule biosynthetic process	27543	4707	5.89889e-05	412	236	15	0.0635593	0.0364078	GO:0032970	GO:BP	regulation of actin filament-based process	27543	9159	0.00548168	62	64	3	0.046875	0.0483871	GO:0030888	GO:BP	regulation of B cell proliferation	27543	8041	0.00482145	17	44	2	0.0454545	0.117647
6.45614e-09	151	553	19	0.034358	0.125828	GO:0050684	GO:BP	regulation of mRNA processing	27543	15267	2.48596e-06	1043	357	36	0.10084	0.0345158	GO:0031401	GO:BP	positive regulation of protein modification process	27543	8299	5.89889e-05	765	236	21	0.0889831	0.027451	GO:0048589	GO:BP	developmental growth	27543	14901	0.0054998	92	104	4	0.0384615	0.0434783	GO:0032392	GO:BP	DNA geometric change	27543	8735	0.00483277	215	118	6	0.0508475	0.027907
6.49378e-09	365	725	34	0.0468966	0.0931507	GO:0032956	GO:BP	regulation of actin cytoskeleton organization	27543	9146	2.54395e-06	353	342	19	0.0555556	0.0538244	GO:0050890	GO:BP	cognition	27543	15405	5.97679e-05	234	220	11	0.05	0.0470085	GO:0002573	GO:BP	myeloid leukocyte differentiation	27543	1217	0.0054998	516	119	9	0.0756303	0.0174419	GO:0061458	GO:BP	reproductive system development	27543	18185	0.0048471	528	90	8	0.0888889	0.0151515
7.02965e-09	786	711	53	0.0745429	0.06743	GO:0000904	GO:BP	cell morphogenesis involved in differentiation	27543	309	2.59104e-06	56	113	6	0.0530973	0.107143	GO:1905517	GO:BP	macrophage migration	27543	28405	6.14907e-05	1102	236	26	0.110169	0.0235935	GO:0033993	GO:BP	response to lipid	27543	9631	0.00552558	13	65	2	0.0307692	0.153846	GO:0090331	GO:BP	negative regulation of platelet aggregation	27543	21342	0.00489119	98	8	2	0.25	0.0204082
9.07282e-09	1613	711	85	0.11955	0.0526968	GO:0010558	GO:BP	negative regulation of macromolecule biosynthetic process	27543	4709	2.73776e-06	547	318	23	0.072327	0.0420475	GO:0051345	GO:BP	positive regulation of hydrolase activity	27543	15785	6.16643e-05	17	172	4	0.0232558	0.235294	GO:0010544	GO:BP	negative regulation of platelet activation	27543	4701	0.00552558	2970	127	27	0.212598	0.00909091	GO:0033036	GO:BP	macromolecule localization	27543	9203	0.00489119	153	108	5	0.0462963	0.0326797
9.07282e-09	2454	723	116	0.160443	0.0472698	GO:0009056	GO:BP	catabolic process	27543	3659	2.86006e-06	222	340	15	0.0441176	0.0675676	GO:0031396	GO:BP	regulation of protein ubiquitination	27543	8294	6.31811e-05	372	140	11	0.0785714	0.0295699	GO:0050878	GO:BP	regulation of body fluid levels	27543	15394	0.00557507	126	7	2	0.285714	0.015873	GO:0051897	GO:BP	positive regulation of protein kinase B signaling	27543	16170	0.00489119	32	118	3	0.0254237	0.09375
9.37487e-09	1063	710	64	0.0901408	0.060207	GO:0040007	GO:BP	growth	27543	11454	2.86006e-06	254	340	16	0.0470588	0.0629921	GO:1903320	GO:BP	regulation of protein modification by small protein conjugation or removal	27543	26387	6.56391e-05	150	220	9	0.0409091	0.06	GO:0051592	GO:BP	response to calcium ion	27543	15955	0.00557507	2030	119	20	0.168067	0.00985222	GO:0031328	GO:BP	positive regulation of cellular biosynthetic process	27543	8260	0.00489119	98	8	2	0.25	0.0204082
1.0056e-08	696	716	49	0.0684358	0.0704023	GO:0006897	GO:BP	endocytosis	27543	2840	2.86121e-06	2030	420	62	0.147619	0.0305419	GO:0031328	GO:BP	positive regulation of cellular biosynthetic process	27543	8260	6.56696e-05	1182	208	25	0.120192	0.0211506	GO:0048646	GO:BP	anatomical structure formation involved in morphogenesis	27543	14947	0.00557507	435	86	7	0.0813953	0.016092	GO:0034329	GO:BP	cell junction assembly	27543	9844	0.00489119	32	118	3	0.0254237	0.09375
1.03304e-08	799	645	50	0.0775194	0.0625782	GO:0060341	GO:BP	regulation of cellular localization	27543	17116	2.8737e-06	1026	318	33	0.103774	0.0321637	GO:0051336	GO:BP	regulation of hydrolase activity	27543	15776	6.56696e-05	2109	243	40	0.164609	0.0189663	GO:0008283	GO:BP	cell population proliferation	27543	3567	0.00561019	2	6	1	0.166667	0.5	GO:0035585	GO:BP	calcium-mediated signaling using extracellular calcium source	27543	10486	0.00489627	168	152	6	0.0394737	0.0357143
1.05831e-08	1182	702	68	0.0968661	0.0575296	GO:0048646	GO:BP	anatomical structure formation involved in morphogenesis	27543	14947	2.93356e-06	813	400	33	0.0825	0.0405904	GO:0060322	GO:BP	head development	27543	17097	6.73864e-05	516	242	17	0.0702479	0.0329457	GO:0061564	GO:BP	axon development	27543	18256	0.00561019	2	6	1	0.166667	0.5	GO:0033626	GO:BP	positive regulation of integrin activation by cell surface receptor linked signal transduction	27543	9568	0.00492048	418	62	6	0.0967742	0.0143541
1.08584e-08	776	644	49	0.076087	0.0631443	GO:0043086	GO:BP	negative regulation of catalytic activity	27543	12130	3.0295e-06	1016	419	39	0.0930788	0.0383858	GO:0048534	GO:BP	hematopoietic or lymphoid organ development	27543	14854	7.10003e-05	2049	224	37	0.165179	0.0180576	GO:0045935	GO:BP	positive regulation of nucleobase-containing compound metabolic process	27543	13643	0.00575832	158	62	4	0.0645161	0.0253165	GO:0051250	GO:BP	negative regulation of lymphocyte activation	27543	15705	0.00492048	86	44	3	0.0681818	0.0348837
1.31314e-08	946	711	59	0.0829817	0.0623679	GO:0032101	GO:BP	regulation of response to external stimulus	27543	8539	3.08136e-06	63	364	9	0.0247253	0.142857	GO:0042255	GO:BP	ribosome assembly	27543	11633	7.15725e-05	40	164	5	0.0304878	0.125	GO:1905521	GO:BP	regulation of macrophage migration	27543	28409	0.00579079	1718	7	4	0.571429	0.00232829	GO:0045595	GO:BP	regulation of cell differentiation	27543	13327	0.00497201	1	10	1	0.1	1
1.34723e-08	449	574	33	0.0574913	0.0734967	GO:0034248	GO:BP	regulation of cellular amide metabolic process	27543	9795	3.21226e-06	693	337	27	0.0801187	0.038961	GO:0071363	GO:BP	cellular response to growth factor stimulus	27543	19392	7.24648e-05	693	243	20	0.0823045	0.02886	GO:0071363	GO:BP	cellular response to growth factor stimulus	27543	19392	0.00597881	64	65	3	0.0461538	0.046875	GO:0000768	GO:BP	syncytium formation by plasma membrane fusion	27543	300	0.00497201	10	1	1	1	0.1
1.40799e-08	1080	723	65	0.0899032	0.0601852	GO:0002520	GO:BP	immune system development	27543	1165	3.26586e-06	643	410	29	0.0707317	0.0451011	GO:0048514	GO:BP	blood vessel morphogenesis	27543	14836	7.26287e-05	464	242	16	0.0661157	0.0344828	GO:0007409	GO:BP	axonogenesis	27543	3284	0.00597881	64	65	3	0.0461538	0.046875	GO:0140253	GO:BP	cell-cell fusion	27543	23042	0.00497201	299	121	7	0.0578512	0.0234114
1.46981e-08	765	638	48	0.0752351	0.0627451	GO:0048589	GO:BP	developmental growth	27543	14901	3.26586e-06	464	409	24	0.0586797	0.0517241	GO:0007409	GO:BP	axonogenesis	27543	3284	7.37155e-05	188	228	10	0.0438596	0.0531915	GO:0002695	GO:BP	negative regulation of leukocyte activation	27543	1336	0.00604911	1157	119	14	0.117647	0.0121003	GO:0035295	GO:BP	tube development	27543	10287	0.00497201	1	10	1	0.1	1
1.5122e-08	2777	574	106	0.184669	0.0381707	GO:0006796	GO:BP	phosphate-containing compound metabolic process	27543	2752	3.34809e-06	1427	400	47	0.1175	0.0329362	GO:0051094	GO:BP	positive regulation of developmental process	27543	15571	7.37155e-05	232	228	11	0.0482456	0.0474138	GO:0032944	GO:BP	regulation of mononuclear cell proliferation	27543	9135	0.00608262	39	108	3	0.0277778	0.0769231	GO:0071634	GO:BP	regulation of transforming growth factor beta production	27543	19622	0.00498417	1836	169	24	0.142012	0.0130719
1.59488e-08	260	644	26	0.0403727	0.1	GO:0051348	GO:BP	negative regulation of transferase activity	27543	15788	3.47673e-06	112	147	8	0.0544218	0.0714286	GO:1903076	GO:BP	regulation of protein localization to plasma membrane	27543	26189	7.58055e-05	13	69	3	0.0434783	0.230769	GO:0035589	GO:BP	G protein-coupled purinergic nucleotide receptor signaling pathway	27543	10488	0.00609984	20	45	2	0.0444444	0.1	GO:0098974	GO:BP	postsynaptic actin cytoskeleton organization	27543	22198	0.00503144	716	164	13	0.0792683	0.0181564
1.62803e-08	29	453	9	0.0198675	0.310345	GO:1901798	GO:BP	positive regulation of signal transduction by p53 class mediator	27543	25062	3.50085e-06	948	265	28	0.10566	0.0295359	GO:0045597	GO:BP	positive regulation of cell differentiation	27543	13329	7.70119e-05	718	236	20	0.0847458	0.0278552	GO:0030036	GO:BP	actin cytoskeleton organization	27543	7682	0.00616205	65	65	3	0.0461538	0.0461538	GO:0030193	GO:BP	regulation of blood coagulation	27543	7735	0.00503144	170	152	6	0.0394737	0.0352941
1.65702e-08	2466	719	115	0.159944	0.0466342	GO:0071702	GO:BP	organic substance transport	27543	19681	3.62447e-06	514	318	22	0.0691824	0.0428016	GO:0010638	GO:BP	positive regulation of organelle organization	27543	4783	7.70119e-05	1280	220	27	0.122727	0.0210938	GO:0009628	GO:BP	response to abiotic stimulus	27543	3996	0.0063744	12	78	2	0.025641	0.166667	GO:2000009	GO:BP	negative regulation of protein localization to cell surface	27543	29235	0.00503144	21177	139	123	0.884892	0.00580819
1.81166e-08	708	648	46	0.0709877	0.0649718	GO:0051129	GO:BP	negative regulation of cellular component organization	27543	15599	3.83931e-06	1764	400	54	0.135	0.0306122	GO:0042127	GO:BP	regulation of cell population proliferation	27543	11549	7.78611e-05	545	208	16	0.0769231	0.0293578	GO:0001525	GO:BP	angiogenesis	27543	437	0.0063744	86	118	4	0.0338983	0.0465116	GO:1900542	GO:BP	regulation of purine nucleotide metabolic process	27543	23873	0.00503144	1165	65	10	0.153846	0.00858369
1.88978e-08	956	711	59	0.0829817	0.0617155	GO:0007167	GO:BP	enzyme-linked receptor protein signaling pathway	27543	3067	3.85897e-06	708	420	31	0.0738095	0.0437853	GO:0051129	GO:BP	negative regulation of cellular component organization	27543	15599	8.03627e-05	54	220	6	0.0272727	0.111111	GO:1900271	GO:BP	regulation of long-term synaptic potentiation	27543	23609	0.0063744	37	25	2	0.08	0.0540541	GO:1905168	GO:BP	positive regulation of double-strand break repair via homologous recombination	27543	28075	0.00503144	170	152	6	0.0394737	0.0352941
2.05141e-08	1016	723	62	0.0857538	0.0610236	GO:0048534	GO:BP	hematopoietic or lymphoid organ development	27543	14854	3.88108e-06	1474	318	41	0.128931	0.0278155	GO:0071495	GO:BP	cellular response to endogenous stimulus	27543	19516	8.03823e-05	1123	236	26	0.110169	0.0231523	GO:0014070	GO:BP	response to organic cyclic compound	27543	5183	0.0063744	66	65	3	0.0461538	0.0454545	GO:0006949	GO:BP	syncytium formation	27543	2883	0.00503144	200	47	4	0.0851064	0.02
2.05814e-08	813	710	53	0.0746479	0.0651907	GO:0060322	GO:BP	head development	27543	17097	3.95878e-06	1911	420	59	0.140476	0.0308739	GO:0010557	GO:BP	positive regulation of macromolecule biosynthetic process	27543	4708	8.25798e-05	152	225	9	0.04	0.0592105	GO:0051092	GO:BP	positive regulation of NF-kappaB transcription factor activity	27543	15569	0.0063744	1872	121	19	0.157025	0.0101496	GO:0051049	GO:BP	regulation of transport	27543	15540	0.00503144	67	12	2	0.166667	0.0298507
2.09175e-08	1231	716	70	0.0977654	0.0568643	GO:0009968	GO:BP	negative regulation of signal transduction	27543	4268	3.96333e-06	2109	400	61	0.1525	0.0289237	GO:0008283	GO:BP	cell population proliferation	27543	3567	8.69219e-05	1063	220	24	0.109091	0.0225776	GO:0040007	GO:BP	growth	27543	11454	0.00640347	1911	119	19	0.159664	0.00994244	GO:0010557	GO:BP	positive regulation of macromolecule biosynthetic process	27543	4708	0.00508195	511	119	9	0.0756303	0.0176125
2.17481e-08	1126	718	66	0.091922	0.0586146	GO:0043085	GO:BP	positive regulation of catalytic activity	27543	12129	3.99367e-06	13166	413	249	0.602906	0.0189123	GO:0044237	GO:BP	cellular metabolic process	27543	12684	8.81383e-05	745	230	20	0.0869565	0.0268456	GO:0006954	GO:BP	inflammatory response	27543	2887	0.00640347	87	118	4	0.0338983	0.045977	GO:0006140	GO:BP	regulation of nucleotide metabolic process	27543	2165	0.00508195	623	98	9	0.0918367	0.0144462
2.17481e-08	2797	574	106	0.184669	0.0378977	GO:0006793	GO:BP	phosphorus metabolic process	27543	2749	4.29647e-06	1031	247	28	0.11336	0.0271581	GO:0007417	GO:BP	central nervous system development	27543	3291	9.56476e-05	198	176	9	0.0511364	0.0454545	GO:1905475	GO:BP	regulation of protein localization to membrane	27543	28365	0.00640347	97	10	2	0.2	0.0206186	GO:0015844	GO:BP	monoamine transport	27543	5508	0.00509614	6	142	2	0.0140845	0.333333
2.21281e-08	12531	262	168	0.641221	0.0134068	GO:0006807	GO:BP	nitrogen compound metabolic process	27543	2763	4.36815e-06	784	423	33	0.0780142	0.0420918	GO:0031329	GO:BP	regulation of cellular catabolic process	27543	8261	9.61208e-05	41	78	4	0.0512821	0.097561	GO:2000008	GO:BP	regulation of protein localization to cell surface	27543	29234	0.00640347	20	47	2	0.0425532	0.1	GO:1902004	GO:BP	positive regulation of amyloid-beta formation	27543	25262	0.00509614	6	142	2	0.0140845	0.333333
2.279e-08	389	716	34	0.047486	0.0874036	GO:2001233	GO:BP	regulation of apoptotic signaling pathway	27543	30397	4.56811e-06	653	342	26	0.0760234	0.0398162	GO:0010035	GO:BP	response to inorganic substance	27543	4309	9.73699e-05	1608	243	33	0.135802	0.0205224	GO:0048585	GO:BP	negative regulation of response to stimulus	27543	14897	0.00640347	123	8	2	0.25	0.0162602	GO:0009141	GO:BP	nucleoside triphosphate metabolic process	27543	3740	0.00509877	40	98	3	0.0306122	0.075
2.42354e-08	1677	711	86	0.120956	0.0512821	GO:0031327	GO:BP	negative regulation of cellular biosynthetic process	27543	8259	4.67704e-06	451	399	23	0.0576441	0.0509978	GO:0022407	GO:BP	regulation of cell-cell adhesion	27543	7582	0.000102416	1764	243	35	0.144033	0.0198413	GO:0042127	GO:BP	regulation of cell population proliferation	27543	11549	0.00640347	1375	48	9	0.1875	0.00654545	GO:0023057	GO:BP	negative regulation of signaling	27543	7653	0.00512915	83	10	2	0.2	0.0240964
2.45692e-08	222	275	16	0.0581818	0.0720721	GO:0031396	GO:BP	regulation of protein ubiquitination	27543	8294	4.83942e-06	757	377	30	0.0795756	0.0396301	GO:0030155	GO:BP	regulation of cell adhesion	27543	7717	0.000110257	1217	236	27	0.114407	0.0221857	GO:0010628	GO:BP	positive regulation of gene expression	27543	4773	0.00640347	1877	51	11	0.215686	0.00586042	GO:0006508	GO:BP	proteolysis	27543	2483	0.00512915	121	7	2	0.285714	0.0165289
2.53043e-08	389	574	30	0.0522648	0.0771208	GO:0006417	GO:BP	regulation of translation	27543	2406	4.88306e-06	1080	419	40	0.0954654	0.037037	GO:0002520	GO:BP	immune system development	27543	1165	0.000114608	20	173	4	0.0231214	0.2	GO:0098974	GO:BP	postsynaptic actin cytoskeleton organization	27543	22198	0.00640347	67	65	3	0.0461538	0.0447761	GO:1900046	GO:BP	regulation of hemostasis	27543	23394	0.00516137	76	125	4	0.032	0.0526316
2.56976e-08	757	657	48	0.0730594	0.0634082	GO:0071417	GO:BP	cellular response to organonitrogen compound	27543	19446	4.99891e-06	77	93	6	0.0645161	0.0779221	GO:0042775	GO:BP	mitochondrial ATP synthesis coupled electron transport	27543	11946	0.000115043	939	236	23	0.0974576	0.0244941	GO:0045937	GO:BP	positive regulation of phosphate metabolic process	27543	13645	0.00640347	1371	48	9	0.1875	0.00656455	GO:0010648	GO:BP	negative regulation of cell communication	27543	4793	0.00516137	84	10	2	0.2	0.0238095
2.61765e-08	461	703	37	0.0526316	0.0802603	GO:0045785	GO:BP	positive regulation of cell adhesion	27543	13511	5.0398e-06	2493	422	71	0.168246	0.0284797	GO:0008104	GO:BP	protein localization	27543	3529	0.000115043	939	236	23	0.0974576	0.0244941	GO:0010562	GO:BP	positive regulation of phosphorus metabolic process	27543	4713	0.00640347	67	65	3	0.0461538	0.0447761	GO:0061045	GO:BP	negative regulation of wound healing	27543	17787	0.00516137	548	8	3	0.375	0.00547445
2.90163e-08	868	342	35	0.102339	0.0403226	GO:0051338	GO:BP	regulation of transferase activity	27543	15778	5.4281e-06	1771	280	42	0.15	0.0237154	GO:0006952	GO:BP	defense response	27543	2885	0.000115815	202	225	10	0.0444444	0.049505	GO:0031334	GO:BP	positive regulation of protein-containing complex assembly	27543	8265	0.00640347	21177	113	101	0.893805	0.00476933	GO:0009987	GO:BP	cellular process	27543	4273	0.00516137	3558	129	31	0.24031	0.00871276
3.06371e-08	732	706	49	0.0694051	0.0669399	GO:0031344	GO:BP	regulation of cell projection organization	27543	8275	5.47398e-06	4136	423	103	0.243499	0.0249033	GO:0031326	GO:BP	regulation of cellular biosynthetic process	27543	8258	0.000120068	255	220	11	0.05	0.0431373	GO:1901215	GO:BP	negative regulation of neuron death	27543	24534	0.00649979	716	90	9	0.1	0.0125698	GO:0120035	GO:BP	regulation of plasma membrane bounded cell projection organization	27543	22776	0.00516137	4239	178	45	0.252809	0.0106157
3.13095e-08	676	620	43	0.0693548	0.0636095	GO:0048812	GO:BP	neuron projection morphogenesis	27543	15103	5.74977e-06	1653	258	38	0.147287	0.0229885	GO:0016192	GO:BP	vesicle-mediated transport	27543	5742	0.000128201	868	221	21	0.0950226	0.0241935	GO:0051338	GO:BP	regulation of transferase activity	27543	15778	0.00649979	308	126	7	0.0555556	0.0227273	GO:0031647	GO:BP	regulation of protein stability	27543	8411	0.00516661	2493	127	24	0.188976	0.00962696
3.35622e-08	1771	723	90	0.124481	0.0508187	GO:0006952	GO:BP	defense response	27543	2885	5.78409e-06	418	248	17	0.0685484	0.0406699	GO:0070997	GO:BP	neuron death	27543	19190	0.00013308	44	172	5	0.0290698	0.113636	GO:0010543	GO:BP	regulation of platelet activation	27543	4700	0.00649979	750	86	9	0.104651	0.012	GO:0034330	GO:BP	cell junction organization	27543	9845	0.00516661	62	64	3	0.046875	0.0483871
3.42636e-08	2069	698	98	0.140401	0.0473659	GO:1901575	GO:BP	organic substance catabolic process	27543	24863	6.31643e-06	2454	423	70	0.165485	0.0285249	GO:0009056	GO:BP	catabolic process	27543	3659	0.000139404	2026	234	37	0.15812	0.0182626	GO:0071705	GO:BP	nitrogen compound transport	27543	19684	0.00650431	41	108	3	0.0277778	0.0731707	GO:0071604	GO:BP	transforming growth factor beta production	27543	19598	0.00518906	516	119	9	0.0756303	0.0174419
3.75761e-08	521	719	40	0.0556328	0.0767754	GO:0044089	GO:BP	positive regulation of cellular component biogenesis	27543	12630	6.35813e-06	55	137	6	0.0437956	0.109091	GO:0070527	GO:BP	platelet aggregation	27543	18913	0.000140772	34	228	5	0.0219298	0.147059	GO:0050869	GO:BP	negative regulation of B cell activation	27543	15388	0.00650652	68	65	3	0.0461538	0.0441176	GO:0050818	GO:BP	regulation of coagulation	27543	15343	0.00518906	92	104	4	0.0384615	0.0434783
3.7855e-08	433	725	36	0.0496552	0.0831409	GO:0007264	GO:BP	small GTPase mediated signal transduction	27543	3155	6.35813e-06	373	248	16	0.0645161	0.0428954	GO:1901214	GO:BP	regulation of neuron death	27543	24533	0.000145212	7	176	3	0.0170455	0.428571	GO:0150093	GO:BP	amyloid-beta clearance by transcytosis	27543	23275	0.00650652	289	64	5	0.078125	0.017301	GO:0072659	GO:BP	protein localization to plasma membrane	27543	20371	0.00519835	988	153	15	0.0980392	0.0151822
3.87704e-08	13120	711	417	0.586498	0.0317835	GO:0044238	GO:BP	primary metabolic process	27543	12685	6.59887e-06	4239	420	104	0.247619	0.0245341	GO:0044085	GO:BP	cellular component biogenesis	27543	12627	0.00014644	1720	243	34	0.139918	0.0197674	GO:0009890	GO:BP	negative regulation of biosynthetic process	27543	4210	0.00651373	914	44	7	0.159091	0.00765864	GO:0019637	GO:BP	organophosphate metabolic process	27543	6862	0.00519982	2970	127	27	0.212598	0.00909091
4.00738e-08	400	713	34	0.0476858	0.085	GO:1903706	GO:BP	regulation of hemopoiesis	27543	26755	6.65448e-06	3783	423	96	0.22695	0.0253767	GO:0051252	GO:BP	regulation of RNA metabolic process	27543	15707	0.0001501	128	220	8	0.0363636	0.0625	GO:0031623	GO:BP	receptor internalization	27543	8394	0.00651373	100	104	4	0.0384615	0.04	GO:0071103	GO:BP	DNA conformation change	27543	19224	0.00520047	13	65	2	0.0307692	0.153846
4.21118e-08	716	706	48	0.0679887	0.0670391	GO:0120035	GO:BP	regulation of plasma membrane bounded cell projection organization	27543	22776	6.67777e-06	970	419	37	0.0883055	0.0381443	GO:0030097	GO:BP	hemopoiesis	27543	7700	0.000150112	250	188	10	0.0531915	0.04	GO:0043547	GO:BP	positive regulation of GTPase activity	27543	12395	0.00652003	172	6	2	0.333333	0.0116279	GO:0007596	GO:BP	blood coagulation	27543	3457	0.00524959	435	86	7	0.0813953	0.016092
4.43124e-08	747	723	50	0.0691563	0.0669344	GO:0071396	GO:BP	cellular response to lipid	27543	19425	7.38773e-06	750	389	30	0.0771208	0.04	GO:0001817	GO:BP	regulation of cytokine production	27543	586	0.000150222	484	78	9	0.115385	0.018595	GO:0051051	GO:BP	negative regulation of transport	27543	15542	0.00656641	1024	121	13	0.107438	0.0126953	GO:0051050	GO:BP	positive regulation of transport	27543	15541	0.00524959	126	7	2	0.285714	0.015873
4.43124e-08	1280	688	69	0.100291	0.0539063	GO:0009628	GO:BP	response to abiotic stimulus	27543	3996	7.718e-06	92	137	7	0.0510949	0.076087	GO:0030168	GO:BP	platelet activation	27543	7724	0.000150485	1024	221	23	0.104072	0.0224609	GO:0051050	GO:BP	positive regulation of transport	27543	15541	0.00658642	2080	119	20	0.168067	0.00961538	GO:0009891	GO:BP	positive regulation of biosynthetic process	27543	4211	0.00524959	2030	119	20	0.168067	0.00985222
4.43124e-08	547	718	41	0.0571031	0.0749543	GO:0051345	GO:BP	positive regulation of hydrolase activity	27543	15785	7.86381e-06	776	337	28	0.0830861	0.0360825	GO:0043086	GO:BP	negative regulation of catalytic activity	27543	12130	0.000162484	22	173	4	0.0231214	0.181818	GO:0099188	GO:BP	postsynaptic cytoskeleton organization	27543	22308	0.00660294	22	45	2	0.0444444	0.0909091	GO:0099188	GO:BP	postsynaptic cytoskeleton organization	27543	22308	0.00524959	158	168	6	0.0357143	0.0379747
4.47051e-08	824	575	46	0.08	0.0558252	GO:1901699	GO:BP	cellular response to nitrogen compound	27543	24965	8.19702e-06	1620	423	52	0.122931	0.0320988	GO:0045934	GO:BP	negative regulation of nucleobase-containing compound metabolic process	27543	13642	0.000165341	265	220	11	0.05	0.0415094	GO:0048588	GO:BP	developmental cell growth	27543	14900	0.00660294	89	118	4	0.0338983	0.0449438	GO:1903578	GO:BP	regulation of ATP metabolic process	27543	26630	0.00527546	2	6	1	0.166667	0.5
4.8114e-08	1767	686	86	0.125364	0.0486701	GO:0007049	GO:BP	cell cycle	27543	2963	8.60755e-06	756	389	30	0.0771208	0.0396825	GO:0001816	GO:BP	cytokine production	27543	585	0.000165943	994	229	23	0.100437	0.0231388	GO:0002684	GO:BP	positive regulation of immune system process	27543	1325	0.00660294	175	6	2	0.333333	0.0114286	GO:0050817	GO:BP	coagulation	27543	15342	0.00527546	2	6	1	0.166667	0.5
5.39125e-08	353	503	26	0.0516899	0.0736544	GO:0050890	GO:BP	cognition	27543	15405	8.99646e-06	215	157	10	0.0636943	0.0465116	GO:0010976	GO:BP	positive regulation of neuron projection development	27543	5093	0.000167964	296	236	12	0.0508475	0.0405405	GO:0010631	GO:BP	epithelial cell migration	27543	4776	0.00660294	175	6	2	0.333333	0.0114286	GO:0007599	GO:BP	hemostasis	27543	3460	0.00528626	1284	132	16	0.121212	0.0124611
5.50421e-08	970	723	59	0.0816044	0.0608247	GO:0030097	GO:BP	hemopoiesis	27543	7700	9.35898e-06	617	377	26	0.0689655	0.0421394	GO:0006935	GO:BP	chemotaxis	27543	2873	0.000169429	283	169	10	0.0591716	0.0353357	GO:0050769	GO:BP	positive regulation of neurogenesis	27543	15306	0.00660294	173	61	4	0.0655738	0.0231214	GO:1902904	GO:BP	negative regulation of supramolecular fiber organization	27543	26027	0.00528626	110	158	5	0.0316456	0.0454545
5.74026e-08	347	244	18	0.0737705	0.0518732	GO:0048872	GO:BP	homeostasis of number of cells	27543	15161	9.91393e-06	619	377	26	0.0689655	0.0420032	GO:0042330	GO:BP	taxis	27543	11671	0.000174107	319	220	12	0.0545455	0.0376176	GO:0007611	GO:BP	learning or memory	27543	3471	0.00664214	3339	128	29	0.226562	0.00868524	GO:0010605	GO:BP	negative regulation of macromolecule metabolic process	27543	4751	0.00543235	1718	7	4	0.571429	0.00232829
5.77095e-08	314	410	22	0.0536585	0.0700637	GO:0009895	GO:BP	negative regulation of catabolic process	27543	4215	1.00067e-05	61	134	6	0.0447761	0.0983607	GO:0008347	GO:BP	glial cell migration	27543	3592	0.000176167	68	203	6	0.0295567	0.0882353	GO:0051851	GO:BP	modulation by host of symbiont process	27543	16135	0.0066976	213	50	4	0.08	0.0187793	GO:0043393	GO:BP	regulation of protein binding	27543	12288	0.00551152	732	164	13	0.0792683	0.0177596
6.0208e-08	1620	667	79	0.118441	0.0487654	GO:0045934	GO:BP	negative regulation of nucleobase-containing compound metabolic process	27543	13642	1.13157e-05	480	254	18	0.0708661	0.0375	GO:0050808	GO:BP	synapse organization	27543	15337	0.000182663	299	236	12	0.0508475	0.0401338	GO:0090132	GO:BP	epithelium migration	27543	21151	0.00677489	17	1	1	1	0.0588235	GO:0045579	GO:BP	positive regulation of B cell differentiation	27543	13311	0.00559565	64	65	3	0.0461538	0.046875
6.55039e-08	296	698	28	0.0401146	0.0945946	GO:0010631	GO:BP	epithelial cell migration	27543	4776	1.16299e-05	353	151	12	0.0794702	0.0339943	GO:1990778	GO:BP	protein localization to cell periphery	27543	29114	0.000182663	173	221	9	0.040724	0.0520231	GO:2001242	GO:BP	regulation of intrinsic apoptotic signaling pathway	27543	30406	0.00677489	17	1	1	1	0.0588235	GO:0030889	GO:BP	negative regulation of B cell proliferation	27543	8042	0.00559565	64	65	3	0.0461538	0.046875
8.05285e-08	450	719	36	0.0500695	0.08	GO:0007015	GO:BP	actin filament organization	27543	2936	1.16299e-05	387	419	21	0.0501193	0.0542636	GO:0032535	GO:BP	regulation of cellular component size	27543	8826	0.000185753	341	243	13	0.0534979	0.0381232	GO:0042063	GO:BP	gliogenesis	27543	11513	0.00690662	398	48	5	0.104167	0.0125628	GO:0051346	GO:BP	negative regulation of hydrolase activity	27543	15786	0.00566437	1157	119	14	0.117647	0.0121003
8.14582e-08	299	698	28	0.0401146	0.0936455	GO:0090132	GO:BP	epithelium migration	27543	21151	1.16615e-05	40	113	5	0.0442478	0.125	GO:1905521	GO:BP	regulation of macrophage migration	27543	28409	0.000185753	205	236	10	0.0423729	0.0487805	GO:0051495	GO:BP	positive regulation of cytoskeleton organization	27543	15888	0.00691979	25	41	2	0.0487805	0.08	GO:0055093	GO:BP	response to hyperoxia	27543	16795	0.00569868	39	108	3	0.0277778	0.0769231
8.51207e-08	327	597	27	0.0452261	0.0825688	GO:0015980	GO:BP	energy derivation by oxidation of organic compounds	27543	5622	1.19047e-05	35	247	6	0.0242915	0.171429	GO:0097242	GO:BP	amyloid-beta clearance	27543	21722	0.00018693	1043	236	24	0.101695	0.0230105	GO:0031401	GO:BP	positive regulation of protein modification process	27543	8299	0.00698743	18	1	1	1	0.0555556	GO:0045655	GO:BP	regulation of monocyte differentiation	27543	13387	0.00571773	20	45	2	0.0444444	0.1
8.66523e-08	272	576	24	0.0416667	0.0882353	GO:0046034	GO:BP	ATP metabolic process	27543	13734	1.21628e-05	748	337	27	0.0801187	0.0360963	GO:0043549	GO:BP	regulation of kinase activity	27543	12396	0.000191474	102	207	7	0.0338164	0.0686275	GO:0007229	GO:BP	integrin-mediated signaling pathway	27543	3125	0.00698743	748	88	9	0.102273	0.0120321	GO:0043549	GO:BP	regulation of kinase activity	27543	12396	0.00573811	128	139	5	0.0359712	0.0390625
1.00716e-07	393	679	32	0.0471281	0.0814249	GO:0051098	GO:BP	regulation of binding	27543	15575	1.34303e-05	230	376	15	0.0398936	0.0652174	GO:0045637	GO:BP	regulation of myeloid cell differentiation	27543	13369	0.000195889	64	221	6	0.0271493	0.09375	GO:0150076	GO:BP	neuroinflammatory response	27543	23267	0.00698743	732	90	9	0.1	0.0122951	GO:0031344	GO:BP	regulation of cell projection organization	27543	8275	0.00575991	65	65	3	0.0461538	0.0461538
1.06077e-07	2026	719	97	0.13491	0.0478776	GO:0071705	GO:BP	nitrogen compound transport	27543	19684	1.34587e-05	391	71	9	0.126761	0.0230179	GO:0042060	GO:BP	wound healing	27543	11511	0.00020433	172	172	8	0.0465116	0.0465116	GO:0007596	GO:BP	blood coagulation	27543	3457	0.00698743	22	47	2	0.0425532	0.0909091	GO:1902992	GO:BP	negative regulation of amyloid precursor protein catabolic process	27543	26107	0.00583598	1432	132	17	0.128788	0.0118715
1.07573e-07	1998	719	96	0.133519	0.048048	GO:0051649	GO:BP	establishment of localization in cell	27543	16008	1.34587e-05	393	314	18	0.0573248	0.0458015	GO:0042176	GO:BP	regulation of protein catabolic process	27543	11576	0.00020815	393	100	9	0.09	0.0229008	GO:0042176	GO:BP	regulation of protein catabolic process	27543	11576	0.00698743	18	1	1	1	0.0555556	GO:0045779	GO:BP	negative regulation of bone resorption	27543	13505	0.00586289	1433	132	17	0.128788	0.0118632
1.08284e-07	526	711	39	0.0548523	0.0741445	GO:0031400	GO:BP	negative regulation of protein modification process	27543	8298	1.3533e-05	303	248	14	0.0564516	0.0462046	GO:0051402	GO:BP	neuron apoptotic process	27543	15823	0.000216815	305	236	12	0.0508475	0.0393443	GO:0090130	GO:BP	tissue migration	27543	21149	0.00698743	6	3	1	0.333333	0.166667	GO:0010757	GO:BP	negative regulation of plasminogen activation	27543	4894	0.00592821	12	78	2	0.025641	0.166667
1.13939e-07	736	710	48	0.0676056	0.0652174	GO:0008285	GO:BP	negative regulation of cell population proliferation	27543	3569	1.3533e-05	1280	71	15	0.211268	0.0117188	GO:0009628	GO:BP	response to abiotic stimulus	27543	3996	0.000222129	249	243	11	0.0452675	0.0441767	GO:0071559	GO:BP	response to transforming growth factor beta	27543	19566	0.007063	2777	72	17	0.236111	0.00612171	GO:0006796	GO:BP	phosphate-containing compound metabolic process	27543	2752	0.00593091	37	25	2	0.08	0.0540541
1.13939e-07	80	648	14	0.0216049	0.175	GO:0034109	GO:BP	homotypic cell-cell adhesion	27543	9677	1.39398e-05	210	258	12	0.0465116	0.0571429	GO:0032271	GO:BP	regulation of protein polymerization	27543	8643	0.000226447	107	203	7	0.0344828	0.0654206	GO:0051702	GO:BP	biological process involved in interaction with symbiont	27543	16052	0.00707304	542	121	9	0.0743802	0.0166052	GO:0051223	GO:BP	regulation of protein transport	27543	15684	0.00593091	66	65	3	0.0461538	0.0454545
1.16074e-07	474	597	33	0.0552764	0.0696203	GO:2000112	GO:BP	regulation of cellular macromolecule biosynthetic process	27543	29336	1.42219e-05	54	87	5	0.0574713	0.0925926	GO:1900271	GO:BP	regulation of long-term synaptic potentiation	27543	23609	0.000227142	175	172	8	0.0465116	0.0457143	GO:0050817	GO:BP	coagulation	27543	15342	0.00709826	27	39	2	0.0512821	0.0740741	GO:0002474	GO:BP	antigen processing and presentation of peptide antigen via MHC class I	27543	1120	0.00595421	1872	121	19	0.157025	0.0101496
1.22414e-07	305	698	28	0.0401146	0.0918033	GO:0090130	GO:BP	tissue migration	27543	21149	1.42772e-05	102	353	10	0.0283286	0.0980392	GO:0007229	GO:BP	integrin-mediated signaling pathway	27543	3125	0.000227142	175	172	8	0.0465116	0.0457143	GO:0007599	GO:BP	hemostasis	27543	3460	0.00714377	76	62	3	0.0483871	0.0394737	GO:2000379	GO:BP	positive regulation of reactive oxygen species metabolic process	27543	29598	0.00601795	20	47	2	0.0425532	0.1
1.27835e-07	763	710	49	0.0690141	0.0642202	GO:0007420	GO:BP	brain development	27543	3294	1.46343e-05	545	410	25	0.0609756	0.0458716	GO:0001525	GO:BP	angiogenesis	27543	437	0.000231534	361	169	11	0.0650888	0.0304709	GO:0010720	GO:BP	positive regulation of cell development	27543	4860	0.00714377	110	99	4	0.040404	0.0363636	GO:0006970	GO:BP	response to osmotic stress	27543	2900	0.00601795	1371	48	9	0.1875	0.00656455
1.31563e-07	295	500	23	0.046	0.0779661	GO:0016358	GO:BP	dendrite development	27543	5805	1.46739e-05	516	404	24	0.0594059	0.0465116	GO:1902532	GO:BP	negative regulation of intracellular signal transduction	27543	25712	0.000232642	99	221	7	0.0316742	0.0707071	GO:2001243	GO:BP	negative regulation of intrinsic apoptotic signaling pathway	27543	30407	0.00730978	1063	119	13	0.109244	0.0122295	GO:0040007	GO:BP	growth	27543	11454	0.00601795	1617	173	22	0.127168	0.0136054
1.31563e-07	626	679	42	0.0618557	0.0670927	GO:0007507	GO:BP	heart development	27543	3374	1.52423e-05	1123	316	33	0.10443	0.0293856	GO:0014070	GO:BP	response to organic cyclic compound	27543	5183	0.000244758	533	236	16	0.0677966	0.0300188	GO:0016049	GO:BP	cell growth	27543	5649	0.00741781	1136	48	8	0.166667	0.00704225	GO:0044092	GO:BP	negative regulation of molecular function	27543	12633	0.00603035	1375	48	9	0.1875	0.00654545
1.34758e-07	157	722	20	0.0277008	0.127389	GO:0008360	GO:BP	regulation of cell shape	27543	3599	1.53509e-05	205	318	13	0.0408805	0.0634146	GO:0051495	GO:BP	positive regulation of cytoskeleton organization	27543	15888	0.000248773	321	228	12	0.0526316	0.0373832	GO:0032943	GO:BP	mononuclear cell proliferation	27543	9134	0.00746917	20	1	1	1	0.05	GO:0030852	GO:BP	regulation of granulocyte differentiation	27543	8023	0.00603035	1877	51	11	0.215686	0.00586042
1.4169e-07	19	222	6	0.027027	0.315789	GO:0000028	GO:BP	ribosomal small subunit assembly	27543	15	1.54184e-05	1613	423	51	0.120567	0.0316181	GO:0010558	GO:BP	negative regulation of macromolecule biosynthetic process	27543	4709	0.000254881	3997	227	57	0.251101	0.0142607	GO:0022607	GO:BP	cellular component assembly	27543	7599	0.00746917	2797	72	17	0.236111	0.00607794	GO:0006793	GO:BP	phosphorus metabolic process	27543	2749	0.00603035	1911	119	19	0.159664	0.00994244
1.42085e-07	850	640	49	0.0765625	0.0576471	GO:0000278	GO:BP	mitotic cell cycle	27543	118	1.54184e-05	1299	327	37	0.11315	0.0284834	GO:1901698	GO:BP	response to nitrogen compound	27543	24964	0.000254881	7	220	3	0.0136364	0.428571	GO:0150003	GO:BP	regulation of spontaneous synaptic transmission	27543	23226	0.00746917	546	75	7	0.0933333	0.0128205	GO:0090066	GO:BP	regulation of anatomical structure size	27543	21090	0.00603035	67	65	3	0.0461538	0.0447761
1.43573e-07	460	654	34	0.0519878	0.073913	GO:0006091	GO:BP	generation of precursor metabolites and energy	27543	2122	1.5517e-05	765	397	30	0.0755668	0.0392157	GO:0048589	GO:BP	developmental growth	27543	14901	0.000254881	1119	240	25	0.104167	0.0223414	GO:0051248	GO:BP	negative regulation of protein metabolic process	27543	15703	0.00746917	20	1	1	1	0.05	GO:0046851	GO:BP	negative regulation of bone remodeling	27543	14404	0.00603035	67	65	3	0.0461538	0.0447761
1.44263e-07	925	645	52	0.0806202	0.0562162	GO:0032880	GO:BP	regulation of protein localization	27543	9082	1.57852e-05	367	377	19	0.0503979	0.0517711	GO:0050900	GO:BP	leukocyte migration	27543	15413	0.000257161	440	225	14	0.0622222	0.0318182	GO:0006979	GO:BP	response to oxidative stress	27543	2908	0.00746917	2	10	1	0.1	0.5	GO:0051621	GO:BP	regulation of norepinephrine uptake	27543	15983	0.00603035	97	10	2	0.2	0.0206186
1.47019e-07	254	275	16	0.0581818	0.0629921	GO:1903320	GO:BP	regulation of protein modification by small protein conjugation or removal	27543	26387	1.70325e-05	184	248	11	0.0443548	0.0597826	GO:0043524	GO:BP	negative regulation of neuron apoptotic process	27543	12384	0.000262331	365	236	13	0.0550847	0.0356164	GO:0032956	GO:BP	regulation of actin cytoskeleton organization	27543	9146	0.00747166	25	44	2	0.0454545	0.08	GO:1903077	GO:BP	negative regulation of protein localization to plasma membrane	27543	26190	0.00603255	123	8	2	0.25	0.0162602
1.6552e-07	756	723	49	0.0677732	0.0648148	GO:0001816	GO:BP	cytokine production	27543	585	1.70325e-05	763	400	30	0.075	0.0393185	GO:0007420	GO:BP	brain development	27543	3294	0.000265984	353	176	11	0.0625	0.0311615	GO:1990778	GO:BP	protein localization to cell periphery	27543	29114	0.00747166	25	44	2	0.0454545	0.08	GO:2001169	GO:BP	regulation of ATP biosynthetic process	27543	30343	0.00609767	4088	171	42	0.245614	0.010274
1.68609e-07	546	668	38	0.0568862	0.0695971	GO:0090066	GO:BP	regulation of anatomical structure size	27543	21090	1.71953e-05	1725	420	53	0.12619	0.0307246	GO:0070727	GO:BP	cellular macromolecule localization	27543	19028	0.000265984	1474	243	30	0.123457	0.0203528	GO:0071495	GO:BP	cellular response to endogenous stimulus	27543	19516	0.00774829	79	62	3	0.0483871	0.0379747	GO:0045670	GO:BP	regulation of osteoclast differentiation	27543	13402	0.00613027	750	86	9	0.104651	0.012
1.81634e-07	230	713	24	0.0336606	0.104348	GO:0045637	GO:BP	regulation of myeloid cell differentiation	27543	13369	1.71953e-05	1063	400	37	0.0925	0.0348071	GO:0040007	GO:BP	growth	27543	11454	0.000265984	698	224	18	0.0803571	0.025788	GO:0071407	GO:BP	cellular response to organic cyclic compound	27543	19436	0.00783794	3558	128	30	0.234375	0.0084317	GO:0009892	GO:BP	negative regulation of metabolic process	27543	4212	0.00614798	289	64	5	0.078125	0.017301
1.81634e-07	446	716	35	0.0488827	0.0784753	GO:0031331	GO:BP	positive regulation of cellular catabolic process	27543	8263	1.73008e-05	250	183	11	0.0601093	0.044	GO:0043547	GO:BP	positive regulation of GTPase activity	27543	12395	0.000265984	25	176	4	0.0227273	0.16	GO:1903077	GO:BP	negative regulation of protein localization to plasma membrane	27543	26190	0.00790912	99	50	3	0.06	0.030303	GO:0032092	GO:BP	positive regulation of protein binding	27543	8531	0.00614798	68	65	3	0.0461538	0.0441176
1.84076e-07	249	711	25	0.0351617	0.100402	GO:0071559	GO:BP	response to transforming growth factor beta	27543	19566	1.94687e-05	269	248	13	0.0524194	0.0483271	GO:0043523	GO:BP	regulation of neuron apoptotic process	27543	12383	0.000279269	63	242	6	0.0247934	0.0952381	GO:0042255	GO:BP	ribosome assembly	27543	11633	0.00796169	26	44	2	0.0454545	0.0769231	GO:1900373	GO:BP	positive regulation of purine nucleotide biosynthetic process	27543	23711	0.00614798	41	108	3	0.0277778	0.0731707
1.84076e-07	914	716	55	0.0768156	0.0601751	GO:0033365	GO:BP	protein localization to organelle	27543	9400	1.96911e-05	433	389	21	0.0539846	0.0484988	GO:0007264	GO:BP	small GTPase mediated signal transduction	27543	3155	0.000282142	22	66	3	0.0454545	0.136364	GO:0006123	GO:BP	mitochondrial electron transport, cytochrome c to oxygen	27543	2151	0.00796169	26	44	2	0.0454545	0.0769231	GO:0030810	GO:BP	positive regulation of nucleotide biosynthetic process	27543	7983	0.00614798	803	153	13	0.0849673	0.0161893
1.94169e-07	150	697	19	0.0272597	0.126667	GO:0051592	GO:BP	response to calcium ion	27543	15955	1.9947e-05	946	397	34	0.0856423	0.0359408	GO:0032101	GO:BP	regulation of response to external stimulus	27543	8539	0.000282148	750	230	19	0.0826087	0.0253333	GO:0001817	GO:BP	regulation of cytokine production	27543	586	0.00796559	23	50	2	0.04	0.0869565	GO:0045056	GO:BP	transcytosis	27543	13101	0.00615857	914	44	7	0.159091	0.00765864
2.22761e-07	376	697	31	0.0444763	0.0824468	GO:0010038	GO:BP	response to metal ion	27543	4312	2.04745e-05	1677	423	52	0.122931	0.0310078	GO:0031327	GO:BP	negative regulation of cellular biosynthetic process	27543	8259	0.000282148	370	235	13	0.0553191	0.0351351	GO:0007159	GO:BP	leukocyte cell-cell adhesion	27543	3059	0.00796559	1	22	1	0.0454545	1	GO:2000384	GO:BP	negative regulation of ectoderm development	27543	29603	0.00615857	100	104	4	0.0384615	0.04
2.26338e-07	606	716	42	0.0586592	0.0693069	GO:0097190	GO:BP	apoptotic signaling pathway	27543	21694	2.12727e-05	546	419	25	0.0596659	0.0457875	GO:0090066	GO:BP	regulation of anatomical structure size	27543	21090	0.000295661	1998	228	35	0.153509	0.0175175	GO:0051649	GO:BP	establishment of localization in cell	27543	16008	0.00796559	1	22	1	0.0454545	1	GO:2000383	GO:BP	regulation of ectoderm development	27543	29602	0.00616722	172	6	2	0.333333	0.0116279
2.31366e-07	3475	548	116	0.211679	0.0333813	GO:1903506	GO:BP	regulation of nucleic acid-templated transcription	27543	26560	2.1331e-05	198	147	9	0.0612245	0.0454545	GO:1905475	GO:BP	regulation of protein localization to membrane	27543	28365	0.000302069	42	221	5	0.0226244	0.119048	GO:0001774	GO:BP	microglial cell activation	27543	551	0.00814087	18	65	2	0.0307692	0.111111	GO:0034111	GO:BP	negative regulation of homotypic cell-cell adhesion	27543	9679	0.00621379	1024	121	13	0.107438	0.0126953
2.41361e-07	689	704	45	0.0639205	0.065312	GO:0061061	GO:BP	muscle structure development	27543	17803	2.19982e-05	1317	382	41	0.10733	0.0311314	GO:0080134	GO:BP	regulation of response to stress	27543	20874	0.000304872	5	41	2	0.0487805	0.4	GO:0015990	GO:BP	electron transport coupled proton transport	27543	5632	0.00829391	28	42	2	0.047619	0.0714286	GO:0006120	GO:BP	mitochondrial electron transport, NADH to ubiquinone	27543	2148	0.00623541	2080	119	20	0.168067	0.00961538
2.61685e-07	3483	548	116	0.211679	0.0333046	GO:2001141	GO:BP	regulation of RNA biosynthetic process	27543	30316	2.24629e-05	17	137	4	0.0291971	0.235294	GO:0010544	GO:BP	negative regulation of platelet activation	27543	4701	0.000304872	5	41	2	0.0487805	0.4	GO:0015988	GO:BP	energy coupled proton transmembrane transport, against electrochemical gradient	27543	5630	0.00843419	27	44	2	0.0454545	0.0740741	GO:1904376	GO:BP	negative regulation of protein localization to cell periphery	27543	27351	0.00625806	175	6	2	0.333333	0.0114286
2.62945e-07	252	716	25	0.0349162	0.0992063	GO:0006898	GO:BP	receptor-mediated endocytosis	27543	2841	2.35881e-05	277	419	17	0.0405728	0.0613718	GO:0110053	GO:BP	regulation of actin filament organization	27543	22673	0.0003092	756	230	19	0.0826087	0.0251323	GO:0001816	GO:BP	cytokine production	27543	585	0.00848316	188	62	4	0.0645161	0.0212766	GO:0002695	GO:BP	negative regulation of leukocyte activation	27543	1336	0.00625806	22	45	2	0.0444444	0.0909091
2.81004e-07	1886	723	91	0.125864	0.0482503	GO:0044419	GO:BP	biological process involved in interspecies interaction between organisms	27543	12783	2.45917e-05	252	271	13	0.0479705	0.0515873	GO:0070663	GO:BP	regulation of leukocyte proliferation	27543	18996	0.000309558	228	228	10	0.0438596	0.0438596	GO:0050670	GO:BP	regulation of lymphocyte proliferation	27543	15256	0.008497	497	11	3	0.272727	0.00603622	GO:0051052	GO:BP	regulation of DNA metabolic process	27543	15543	0.00625806	192	147	6	0.0408163	0.03125
2.92876e-07	108	512	14	0.0273438	0.12963	GO:0022904	GO:BP	respiratory electron transport chain	27543	7616	2.55979e-05	642	337	24	0.0712166	0.0373832	GO:0045859	GO:BP	regulation of protein kinase activity	27543	13573	0.000309558	653	220	17	0.0772727	0.0260337	GO:0010035	GO:BP	response to inorganic substance	27543	4309	0.00862535	181	7	2	0.285714	0.0110497	GO:0051896	GO:BP	regulation of protein kinase B signaling	27543	16169	0.00625806	173	61	4	0.0655738	0.0231214
2.96647e-07	124	63	7	0.111111	0.0564516	GO:0006119	GO:BP	oxidative phosphorylation	27543	2147	2.78247e-05	96	316	9	0.028481	0.09375	GO:1901222	GO:BP	regulation of NIK/NF-kappaB signaling	27543	24541	0.000328268	208	154	8	0.0519481	0.0384615	GO:0001906	GO:BP	cell killing	27543	640	0.00862535	1299	65	10	0.153846	0.00769823	GO:1901698	GO:BP	response to nitrogen compound	27543	24964	0.00625806	89	118	4	0.0338983	0.0449438
3.02768e-07	633	693	42	0.0606061	0.0663507	GO:0032870	GO:BP	cellular response to hormone stimulus	27543	9072	2.78347e-05	249	421	16	0.0380048	0.064257	GO:0071559	GO:BP	response to transforming growth factor beta	27543	19566	0.000328487	76	207	6	0.0289855	0.0789474	GO:0003151	GO:BP	outflow tract morphogenesis	27543	1722	0.00862535	19	64	2	0.03125	0.105263	GO:0007039	GO:BP	protein catabolic process in the vacuole	27543	2956	0.00625806	175	6	2	0.333333	0.0114286
3.13092e-07	329	722	29	0.0401662	0.0881459	GO:0022604	GO:BP	regulation of cell morphogenesis	27543	7596	2.83164e-05	314	417	18	0.0431655	0.0573248	GO:0009895	GO:BP	negative regulation of catabolic process	27543	4215	0.000328487	970	230	22	0.0956522	0.0226804	GO:0030097	GO:BP	hemopoiesis	27543	7700	0.00871536	26	47	2	0.0425532	0.0769231	GO:1902993	GO:BP	positive regulation of amyloid precursor protein catabolic process	27543	26108	0.00635935	213	50	4	0.08	0.0187793
3.13092e-07	444	667	33	0.0494753	0.0743243	GO:0010563	GO:BP	negative regulation of phosphorus metabolic process	27543	4714	2.89587e-05	296	355	16	0.0450704	0.0540541	GO:0010631	GO:BP	epithelial cell migration	27543	4776	0.00032941	1016	236	23	0.0974576	0.0226378	GO:0048534	GO:BP	hematopoietic or lymphoid organ development	27543	14854	0.00871536	1836	119	18	0.151261	0.00980392	GO:0051254	GO:BP	positive regulation of RNA metabolic process	27543	15709	0.00643799	17	1	1	1	0.0588235
3.13092e-07	12692	517	301	0.582205	0.0237157	GO:0043170	GO:BP	macromolecule metabolic process	27543	12184	3.03643e-05	234	298	13	0.0436242	0.0555556	GO:0002573	GO:BP	myeloid leukocyte differentiation	27543	1217	0.000337401	1299	225	26	0.115556	0.0200154	GO:1901698	GO:BP	response to nitrogen compound	27543	24964	0.00871536	440	47	5	0.106383	0.0113636	GO:0006979	GO:BP	response to oxidative stress	27543	2908	0.00643799	17	1	1	1	0.0588235
3.13092e-07	971	723	57	0.0788382	0.0587024	GO:0000122	GO:BP	negative regulation of transcription by RNA polymerase II	27543	64	3.12521e-05	450	419	22	0.052506	0.0488889	GO:0007015	GO:BP	actin filament organization	27543	2936	0.000342914	6825	243	89	0.366255	0.0130403	GO:0060255	GO:BP	regulation of macromolecule metabolic process	27543	17032	0.00871799	25	1	1	1	0.04	GO:0008340	GO:BP	determination of adult lifespan	27543	3585	0.00650067	295	175	8	0.0457143	0.0271186
3.13092e-07	617	712	42	0.0589888	0.0680713	GO:0006935	GO:BP	chemotaxis	27543	2873	3.15848e-05	1717	420	52	0.12381	0.0302854	GO:0034613	GO:BP	cellular protein localization	27543	9981	0.000345025	1591	12	6	0.5	0.00377121	GO:0006811	GO:BP	ion transport	27543	2767	0.00871799	1180	48	8	0.166667	0.00677966	GO:0060548	GO:BP	negative regulation of cell death	27543	17313	0.00652743	398	48	5	0.104167	0.0125628
3.13092e-07	444	667	33	0.0494753	0.0743243	GO:0045936	GO:BP	negative regulation of phosphate metabolic process	27543	13644	3.25926e-05	1347	421	44	0.104513	0.0326652	GO:0009057	GO:BP	macromolecule catabolic process	27543	3660	0.000345025	27	176	4	0.0227273	0.148148	GO:1904376	GO:BP	negative regulation of protein localization to cell periphery	27543	27351	0.00885591	16	78	2	0.025641	0.125	GO:0051589	GO:BP	negative regulation of neurotransmitter transport	27543	15952	0.00652743	12487	171	99	0.578947	0.00792825
3.27223e-07	750	723	48	0.06639	0.064	GO:0001817	GO:BP	regulation of cytokine production	27543	586	3.25926e-05	299	355	16	0.0450704	0.0535117	GO:0090132	GO:BP	epithelium migration	27543	21151	0.000364285	433	207	13	0.0628019	0.0300231	GO:0007264	GO:BP	small GTPase mediated signal transduction	27543	3155	0.00895044	774	41	6	0.146341	0.00775194	GO:0098662	GO:BP	inorganic cation transmembrane transport	27543	22015	0.00654262	25	41	2	0.0487805	0.08
3.37237e-07	619	712	42	0.0589888	0.0678514	GO:0042330	GO:BP	taxis	27543	11671	3.25926e-05	128	241	9	0.0373444	0.0703125	GO:0031623	GO:BP	receptor internalization	27543	8394	0.000367329	1466	225	28	0.124444	0.0190996	GO:1901701	GO:BP	cellular response to oxygen-containing compound	27543	24967	0.00895737	708	61	7	0.114754	0.00988701	GO:0051129	GO:BP	negative regulation of cellular component organization	27543	15599	0.00657397	718	173	13	0.0751445	0.0181058
3.51803e-07	1155	723	64	0.0885201	0.0554113	GO:0034097	GO:BP	response to cytokine	27543	9668	3.25988e-05	336	279	15	0.0537634	0.0446429	GO:0007265	GO:BP	Ras protein signal transduction	27543	3156	0.000375888	72	225	6	0.0266667	0.0833333	GO:0030032	GO:BP	lamellipodium assembly	27543	7678	0.00910027	2398	108	20	0.185185	0.00834028	GO:0051128	GO:BP	regulation of cellular component organization	27543	15598	0.00660233	22	47	2	0.0425532	0.0909091
3.72649e-07	423	706	33	0.0467422	0.0780142	GO:0031346	GO:BP	positive regulation of cell projection organization	27543	8277	3.34806e-05	3997	390	91	0.233333	0.0227671	GO:0022607	GO:BP	cellular component assembly	27543	7599	0.000403008	33	149	4	0.0268456	0.121212	GO:0055094	GO:BP	response to lipoprotein particle	27543	16796	0.00910027	164	8	2	0.25	0.0121951	GO:0009152	GO:BP	purine ribonucleotide biosynthetic process	27543	3751	0.00660246	6	3	1	0.333333	0.166667
3.76202e-07	3971	667	149	0.223388	0.037522	GO:0034654	GO:BP	nucleobase-containing compound biosynthetic process	27543	10006	3.44151e-05	1434	423	46	0.108747	0.0320781	GO:0010629	GO:BP	negative regulation of gene expression	27543	4774	0.000403373	45	221	5	0.0226244	0.111111	GO:0002269	GO:BP	leukocyte activation involved in inflammatory response	27543	924	0.00910027	571	121	9	0.0743802	0.0157618	GO:0070201	GO:BP	regulation of establishment of protein localization	27543	18713	0.00660246	18	1	1	1	0.0555556
3.86661e-07	14240	711	440	0.618847	0.0308989	GO:0071704	GO:BP	organic substance metabolic process	27543	19683	3.50891e-05	370	360	18	0.05	0.0486486	GO:0007159	GO:BP	leukocyte cell-cell adhesion	27543	3059	0.000425685	75	221	6	0.0271493	0.08	GO:0080164	GO:BP	regulation of nitric oxide metabolic process	27543	20898	0.0091712	678	64	7	0.109375	0.0103245	GO:0051668	GO:BP	localization within membrane	27543	16026	0.00660246	27	174	3	0.0172414	0.111111
3.86661e-07	3597	667	138	0.206897	0.0383653	GO:0097659	GO:BP	nucleic acid-templated transcription	27543	21907	3.51712e-05	939	357	31	0.0868347	0.0330138	GO:0045937	GO:BP	positive regulation of phosphate metabolic process	27543	13645	0.000426456	4	64	2	0.03125	0.5	GO:1904352	GO:BP	positive regulation of protein catabolic process in the vacuole	27543	27327	0.0091712	1778	8	4	0.5	0.00224972	GO:0044281	GO:BP	small molecule metabolic process	27543	12712	0.00660246	748	88	9	0.102273	0.0120321
3.90859e-07	1434	534	60	0.11236	0.041841	GO:0010629	GO:BP	negative regulation of gene expression	27543	4774	3.51712e-05	939	357	31	0.0868347	0.0330138	GO:0010562	GO:BP	positive regulation of phosphorus metabolic process	27543	4713	0.000437735	5880	243	79	0.325103	0.0134354	GO:0042221	GO:BP	response to chemical	27543	11621	0.0091712	27	1	1	1	0.037037	GO:0034104	GO:BP	negative regulation of tissue remodeling	27543	9672	0.00660246	18	1	1	1	0.0555556
3.91003e-07	1489	667	72	0.107946	0.0483546	GO:0051253	GO:BP	negative regulation of RNA metabolic process	27543	15708	3.64205e-05	994	272	27	0.0992647	0.027163	GO:0002684	GO:BP	positive regulation of immune system process	27543	1325	0.000440883	928	228	21	0.0921053	0.0226293	GO:0050776	GO:BP	regulation of immune response	27543	15313	0.00934695	1126	89	11	0.123596	0.00976909	GO:0043085	GO:BP	positive regulation of catalytic activity	27543	12129	0.00667809	2777	72	17	0.236111	0.00612171
4.05912e-07	3474	548	115	0.209854	0.0331031	GO:0006355	GO:BP	regulation of transcription, DNA-templated	27543	2353	3.64874e-05	1182	419	40	0.0954654	0.0338409	GO:0048646	GO:BP	anatomical structure formation involved in morphogenesis	27543	14947	0.000445891	1371	243	28	0.115226	0.020423	GO:0010648	GO:BP	negative regulation of cell communication	27543	4793	0.00935061	229	24	3	0.125	0.0131004	GO:0007163	GO:BP	establishment or maintenance of cell polarity	27543	3063	0.0066903	542	121	9	0.0743802	0.0166052
4.09578e-07	188	711	21	0.0295359	0.111702	GO:0002695	GO:BP	negative regulation of leukocyte activation	27543	1336	3.67401e-05	350	271	15	0.0553506	0.0428571	GO:0070661	GO:BP	leukocyte proliferation	27543	18994	0.000453192	748	240	19	0.0791667	0.0254011	GO:0043549	GO:BP	regulation of kinase activity	27543	12396	0.00935061	83	65	3	0.0461538	0.0361446	GO:1903035	GO:BP	negative regulation of response to wounding	27543	26148	0.00671688	27	39	2	0.0512821	0.0740741
4.18052e-07	527	719	38	0.0528512	0.0721063	GO:0042110	GO:BP	T cell activation	27543	11538	3.67496e-05	173	349	12	0.034384	0.0693642	GO:2001242	GO:BP	regulation of intrinsic apoptotic signaling pathway	27543	30406	0.000466669	1375	243	28	0.115226	0.0203636	GO:0023057	GO:BP	negative regulation of signaling	27543	7653	0.00936937	14	2	1	0.5	0.0714286	GO:0106074	GO:BP	aminoacyl-tRNA metabolism involved in translational fidelity	27543	22529	0.00678447	76	62	3	0.0483871	0.0394737
4.18052e-07	182	668	20	0.0299401	0.10989	GO:1902905	GO:BP	positive regulation of supramolecular fiber organization	27543	26028	3.67496e-05	1102	306	31	0.101307	0.0281307	GO:0033993	GO:BP	response to lipid	27543	9631	0.000473624	481	220	14	0.0636364	0.029106	GO:1903829	GO:BP	positive regulation of protein localization	27543	26852	0.00936937	314	100	6	0.06	0.0191083	GO:0009895	GO:BP	negative regulation of catabolic process	27543	4215	0.00680205	7320	171	65	0.380117	0.00887978
4.39042e-07	67	275	9	0.0327273	0.134328	GO:1901224	GO:BP	positive regulation of NIK/NF-kappaB signaling	27543	24543	3.80967e-05	4	18	2	0.111111	0.5	GO:0150111	GO:BP	regulation of transepithelial transport	27543	23287	0.000473624	83	204	6	0.0294118	0.0722892	GO:0071277	GO:BP	cellular response to calcium ion	27543	19308	0.00951729	1440	104	14	0.134615	0.00972222	GO:0007010	GO:BP	cytoskeleton organization	27543	2933	0.00681264	32	149	3	0.0201342	0.09375
4.81492e-07	305	702	27	0.0384615	0.0885246	GO:0045765	GO:BP	regulation of angiogenesis	27543	13491	3.95369e-05	1155	399	38	0.0952381	0.0329004	GO:0034097	GO:BP	response to cytokine	27543	9668	0.000473624	2466	238	41	0.172269	0.0166261	GO:0071702	GO:BP	organic substance transport	27543	19681	0.00951729	784	108	10	0.0925926	0.0127551	GO:0031329	GO:BP	regulation of cellular catabolic process	27543	8261	0.00686746	1063	119	13	0.109244	0.0122295
4.81492e-07	96	711	15	0.021097	0.15625	GO:1901222	GO:BP	regulation of NIK/NF-kappaB signaling	27543	24541	4.02674e-05	305	355	16	0.0450704	0.052459	GO:0090130	GO:BP	tissue migration	27543	21149	0.000477114	292	229	11	0.0480349	0.0376712	GO:0044403	GO:BP	biological process involved in symbiotic interaction	27543	12771	0.00952417	32	41	2	0.0487805	0.0625	GO:0036296	GO:BP	response to increased oxygen levels	27543	10998	0.00686746	8	139	2	0.0143885	0.25
5.01264e-07	3614	667	138	0.206897	0.0381848	GO:0032774	GO:BP	RNA biosynthetic process	27543	9017	4.08117e-05	279	258	13	0.0503876	0.046595	GO:0051258	GO:BP	protein polymerization	27543	15713	0.00048241	299	224	11	0.0491071	0.0367893	GO:0097193	GO:BP	intrinsic apoptotic signaling pathway	27543	21697	0.00967446	51	108	3	0.0277778	0.0588235	GO:0051646	GO:BP	mitochondrion localization	27543	16005	0.00686746	545	173	11	0.0635838	0.0201835
5.10352e-07	511	716	37	0.051676	0.072407	GO:0009896	GO:BP	positive regulation of catabolic process	27543	4216	4.0955e-05	44	137	5	0.0364964	0.113636	GO:0010543	GO:BP	regulation of platelet activation	27543	4700	0.000491111	62	167	5	0.0299401	0.0806452	GO:0030888	GO:BP	regulation of B cell proliferation	27543	8041	0.00967446	51	108	3	0.0277778	0.0588235	GO:0045646	GO:BP	regulation of erythrocyte differentiation	27543	13378	0.00697186	1136	48	8	0.166667	0.00704225
5.24893e-07	387	667	30	0.0449775	0.0775194	GO:0042326	GO:BP	negative regulation of phosphorylation	27543	11669	4.16357e-05	745	280	23	0.0821429	0.0308725	GO:0006954	GO:BP	inflammatory response	27543	2887	0.000500277	220	78	6	0.0769231	0.0272727	GO:1903828	GO:BP	negative regulation of protein localization	27543	26851	0.00984197	30	1	1	1	0.0333333	GO:0045648	GO:BP	positive regulation of erythrocyte differentiation	27543	13380	0.0070457	2797	72	17	0.236111	0.00607794
5.29888e-07	79	63	6	0.0952381	0.0759494	GO:0042773	GO:BP	ATP synthesis coupled electron transport	27543	11944	4.21151e-05	909	410	33	0.0804878	0.0363036	GO:0035239	GO:BP	tube morphogenesis	27543	10253	0.000511459	423	220	13	0.0590909	0.0307329	GO:0030900	GO:BP	forebrain development	27543	8044	0.00984197	30	1	1	1	0.0333333	GO:0046856	GO:BP	phosphatidylinositol dephosphorylation	27543	14409	0.00705391	20	1	1	1	0.05
5.40546e-07	173	716	20	0.027933	0.115607	GO:2001242	GO:BP	regulation of intrinsic apoptotic signaling pathway	27543	30406	4.2427e-05	20	138	4	0.0289855	0.2	GO:0098974	GO:BP	postsynaptic actin cytoskeleton organization	27543	22198	0.000518825	254	100	7	0.07	0.0275591	GO:1903362	GO:BP	regulation of cellular protein catabolic process	27543	26428	0.0100008	12	115	2	0.0173913	0.166667	GO:0034375	GO:BP	high-density lipoprotein particle remodeling	27543	9874	0.00705391	2	10	1	0.1	0.5
5.45985e-07	319	503	23	0.0457256	0.0721003	GO:0007611	GO:BP	learning or memory	27543	3471	4.25301e-05	114	282	9	0.0319149	0.0789474	GO:0048024	GO:BP	regulation of mRNA splicing, via spliceosome	27543	14500	0.000518825	1057	55	10	0.181818	0.00946074	GO:0032269	GO:BP	negative regulation of cellular protein metabolic process	27543	8641	0.0100162	981	103	11	0.106796	0.011213	GO:0030163	GO:BP	protein catabolic process	27543	7720	0.00705391	20	1	1	1	0.05
6.19874e-07	309	702	27	0.0384615	0.0873786	GO:1901342	GO:BP	regulation of vasculature development	27543	24648	4.35716e-05	319	342	16	0.0467836	0.0501567	GO:0007611	GO:BP	learning or memory	27543	3471	0.000520902	1053	174	19	0.109195	0.0180437	GO:0046903	GO:BP	secretion	27543	14441	0.010034	296	108	6	0.0555556	0.0202703	GO:0010631	GO:BP	epithelial cell migration	27543	4776	0.00706184	25	44	2	0.0454545	0.08
6.37182e-07	1026	718	58	0.0807799	0.0565302	GO:0051336	GO:BP	regulation of hydrolase activity	27543	15776	4.65311e-05	254	382	15	0.039267	0.0590551	GO:1903362	GO:BP	regulation of cellular protein catabolic process	27543	26428	0.000530027	27	10	2	0.2	0.0740741	GO:0015874	GO:BP	norepinephrine transport	27543	5535	0.010034	1732	51	10	0.196078	0.00577367	GO:0042592	GO:BP	homeostatic process	27543	11832	0.00706184	25	44	2	0.0454545	0.08
6.41857e-07	3596	667	137	0.205397	0.0380979	GO:0006351	GO:BP	transcription, DNA-templated	27543	2349	4.66845e-05	400	376	19	0.0505319	0.0475	GO:1903706	GO:BP	regulation of hemopoiesis	27543	26755	0.000530639	514	236	15	0.0635593	0.0291829	GO:0010638	GO:BP	positive regulation of organelle organization	27543	4783	0.0100865	178	8	2	0.25	0.011236	GO:0009260	GO:BP	ribonucleotide biosynthetic process	27543	3857	0.00710612	3453	173	37	0.213873	0.0107153
6.41857e-07	516	716	37	0.051676	0.0717054	GO:1902532	GO:BP	negative regulation of intracellular signal transduction	27543	25712	4.76215e-05	2069	423	59	0.13948	0.0285162	GO:1901575	GO:BP	organic substance catabolic process	27543	24863	0.000530639	1317	229	26	0.113537	0.0197418	GO:0080134	GO:BP	regulation of response to stress	27543	20874	0.0100865	464	47	5	0.106383	0.0107759	GO:0007409	GO:BP	axonogenesis	27543	3284	0.00710612	653	169	12	0.0710059	0.0183767
6.44577e-07	514	719	37	0.0514604	0.0719844	GO:0010638	GO:BP	positive regulation of organelle organization	27543	4783	5.49187e-05	232	271	12	0.0442804	0.0517241	GO:0032944	GO:BP	regulation of mononuclear cell proliferation	27543	9135	0.000552628	3707	240	55	0.229167	0.0148368	GO:0006464	GO:BP	cellular protein modification process	27543	2443	0.0100865	49	28	2	0.0714286	0.0408163	GO:0051602	GO:BP	response to electrical stimulus	27543	15965	0.00714801	391	136	8	0.0588235	0.0204604
6.66585e-07	1284	723	68	0.0940526	0.0529595	GO:0045944	GO:BP	positive regulation of transcription by RNA polymerase II	27543	13651	5.62498e-05	1136	365	35	0.0958904	0.0308099	GO:0044092	GO:BP	negative regulation of molecular function	27543	12633	0.000552628	3707	240	55	0.229167	0.0148368	GO:0036211	GO:BP	protein modification process	27543	10936	0.0101224	1537	121	16	0.132231	0.0104099	GO:0009967	GO:BP	positive regulation of signal transduction	27543	4267	0.00726676	79	62	3	0.0483871	0.0379747
6.7008e-07	623	620	38	0.0612903	0.0609952	GO:0048667	GO:BP	cell morphogenesis involved in neuron differentiation	27543	14968	5.74928e-05	151	282	10	0.035461	0.0662252	GO:0050684	GO:BP	regulation of mRNA processing	27543	15267	0.000556493	747	224	18	0.0803571	0.0240964	GO:0071396	GO:BP	cellular response to lipid	27543	19425	0.0101847	13	108	2	0.0185185	0.153846	GO:0045906	GO:BP	negative regulation of vasoconstriction	27543	13616	0.00742368	99	50	3	0.06	0.030303
7.08275e-07	1024	580	50	0.0862069	0.0488281	GO:0051050	GO:BP	positive regulation of transport	27543	15541	5.77458e-05	255	248	12	0.0483871	0.0470588	GO:1901215	GO:BP	negative regulation of neuron death	27543	24534	0.000563924	1189	225	24	0.106667	0.020185	GO:0010243	GO:BP	response to organonitrogen compound	27543	4496	0.0102159	32	1	1	1	0.03125	GO:0045577	GO:BP	regulation of B cell differentiation	27543	13309	0.00742368	3463	173	37	0.213873	0.0106844
7.15719e-07	1185	625	58	0.0928	0.0489451	GO:0006812	GO:BP	cation transport	27543	2768	5.77458e-05	678	360	25	0.0694444	0.0368732	GO:0002694	GO:BP	regulation of leukocyte activation	27543	1335	0.000567599	872	229	20	0.0873362	0.0229358	GO:0046649	GO:BP	lymphocyte activation	27543	14265	0.0102751	29	48	2	0.0416667	0.0689655	GO:0034123	GO:BP	positive regulation of toll-like receptor signaling pathway	27543	9691	0.00747909	26	44	2	0.0454545	0.0769231
7.15719e-07	4050	667	150	0.224888	0.037037	GO:0019438	GO:BP	aromatic compound biosynthetic process	27543	6674	5.8719e-05	19	364	5	0.0137363	0.263158	GO:0000028	GO:BP	ribosomal small subunit assembly	27543	15	0.0005691	49	221	5	0.0226244	0.102041	GO:0061900	GO:BP	glial cell activation	27543	18426	0.0102785	1432	72	11	0.152778	0.00768156	GO:0019220	GO:BP	regulation of phosphate metabolic process	27543	6472	0.00747909	26	44	2	0.0454545	0.0769231
7.57422e-07	872	723	52	0.0719225	0.059633	GO:0046649	GO:BP	lymphocyte activation	27543	14265	6.09378e-05	916	340	29	0.0852941	0.0316594	GO:0045087	GO:BP	innate immune response	27543	13117	0.000580043	946	229	21	0.0917031	0.0221987	GO:0032101	GO:BP	regulation of response to external stimulus	27543	8539	0.0102816	299	108	6	0.0555556	0.0200669	GO:0090132	GO:BP	epithelium migration	27543	21151	0.00749173	1	22	1	0.0454545	1
7.99691e-07	1866	716	88	0.122905	0.0471597	GO:0033554	GO:BP	cellular response to stress	27543	9518	6.10878e-05	533	400	23	0.0575	0.043152	GO:0016049	GO:BP	cell growth	27543	5649	0.000582955	779	236	19	0.0805085	0.0243902	GO:0001934	GO:BP	positive regulation of protein phosphorylation	27543	664	0.0102816	1433	72	11	0.152778	0.0076762	GO:0051174	GO:BP	regulation of phosphorus metabolic process	27543	15643	0.00749173	23	50	2	0.04	0.0869565
8.51507e-07	2111	723	97	0.134163	0.0459498	GO:0044248	GO:BP	cellular catabolic process	27543	12691	6.11995e-05	22	138	4	0.0289855	0.181818	GO:0099188	GO:BP	postsynaptic cytoskeleton organization	27543	22308	0.00058702	37	149	4	0.0268456	0.108108	GO:0071402	GO:BP	cellular response to lipoprotein particle stimulus	27543	19431	0.010304	12	119	2	0.0168067	0.166667	GO:0034088	GO:BP	maintenance of mitotic sister chromatid cohesion	27543	9659	0.00749173	1	22	1	0.0454545	1
9.14288e-07	251	716	24	0.0335196	0.0956175	GO:0002274	GO:BP	myeloid leukocyte activation	27543	929	6.23812e-05	779	357	27	0.0756303	0.0346598	GO:0001934	GO:BP	positive regulation of protein phosphorylation	27543	664	0.000590504	735	229	18	0.0786026	0.0244898	GO:0002252	GO:BP	immune effector process	27543	907	0.0103368	11	3	1	0.333333	0.0909091	GO:0007320	GO:BP	insemination	27543	3211	0.00765961	18	65	2	0.0307692	0.111111
9.16202e-07	210	668	21	0.0314371	0.1	GO:0032271	GO:BP	regulation of protein polymerization	27543	8643	6.35741e-05	174	306	11	0.0359477	0.0632184	GO:0048813	GO:BP	dendrite morphogenesis	27543	15104	0.000590504	9	232	3	0.012931	0.333333	GO:0003433	GO:BP	chondrocyte development involved in endochondral bone morphogenesis	27543	2002	0.0103368	11	3	1	0.333333	0.0909091	GO:0048505	GO:BP	regulation of timing of cell differentiation	27543	14827	0.00772777	3997	178	42	0.235955	0.0105079
9.77017e-07	393	716	31	0.0432961	0.0788804	GO:0042176	GO:BP	regulation of protein catabolic process	27543	11576	6.53535e-05	33	92	4	0.0434783	0.121212	GO:0055094	GO:BP	response to lipoprotein particle	27543	16796	0.000614129	886	174	17	0.0977011	0.0191874	GO:0032940	GO:BP	secretion by cell	27543	9132	0.0103914	212	7	2	0.285714	0.00943396	GO:0043491	GO:BP	protein kinase B signaling	27543	12366	0.00778612	28	42	2	0.047619	0.0714286
1.02062e-06	4039	667	149	0.223388	0.0368903	GO:0018130	GO:BP	heterocycle biosynthetic process	27543	6014	6.6162e-05	158	339	11	0.0324484	0.0696203	GO:0051250	GO:BP	negative regulation of lymphocyte activation	27543	15705	0.00062449	340	169	10	0.0591716	0.0294118	GO:0051962	GO:BP	positive regulation of nervous system development	27543	16223	0.0103917	184	8	2	0.25	0.0108696	GO:0006164	GO:BP	purine nucleotide biosynthetic process	27543	2184	0.0078639	1537	129	17	0.131783	0.0110605
1.05239e-06	13	239	5	0.0209205	0.384615	GO:1904667	GO:BP	negative regulation of ubiquitin protein ligase activity	27543	27615	6.66572e-05	735	272	22	0.0808824	0.029932	GO:0002252	GO:BP	immune effector process	27543	907	0.000624761	853	236	20	0.0847458	0.0234467	GO:0042327	GO:BP	positive regulation of phosphorylation	27543	11670	0.0104383	185	8	2	0.25	0.0108108	GO:0046390	GO:BP	ribose phosphate biosynthetic process	27543	14086	0.00790023	27	44	2	0.0454545	0.0740741
1.11455e-06	1260	671	63	0.0938897	0.05	GO:0060429	GO:BP	epithelium development	27543	17195	6.66572e-05	83	219	7	0.0319635	0.0843373	GO:0071277	GO:BP	cellular response to calcium ion	27543	19308	0.000632296	605	229	16	0.069869	0.0264463	GO:0002521	GO:BP	leukocyte differentiation	27543	1166	0.0104383	1123	41	7	0.170732	0.0062333	GO:0014070	GO:BP	response to organic cyclic compound	27543	5183	0.00796545	497	11	3	0.272727	0.00603622
1.22134e-06	1780	723	85	0.117566	0.0477528	GO:0009607	GO:BP	response to biotic stimulus	27543	3979	6.89785e-05	289	151	10	0.0662252	0.0346021	GO:0072659	GO:BP	protein localization to plasma membrane	27543	20371	0.000632296	336	207	11	0.0531401	0.0327381	GO:0007265	GO:BP	Ras protein signal transduction	27543	3156	0.0104383	23	62	2	0.0322581	0.0869565	GO:2000010	GO:BP	positive regulation of protein localization to cell surface	27543	29236	0.00796545	114	177	5	0.0282486	0.0438596
1.28808e-06	923	656	50	0.0762195	0.0541712	GO:0007017	GO:BP	microtubule-based process	27543	2938	6.93605e-05	123	55	5	0.0909091	0.0406504	GO:1902600	GO:BP	proton transmembrane transport	27543	25761	0.00063792	26	221	4	0.0180995	0.153846	GO:1902993	GO:BP	positive regulation of amyloid precursor protein catabolic process	27543	26108	0.0104383	22	65	2	0.0307692	0.0909091	GO:0071404	GO:BP	cellular response to low-density lipoprotein particle stimulus	27543	19433	0.00804165	200	152	6	0.0394737	0.03
1.33308e-06	678	711	43	0.0604782	0.0634218	GO:0002694	GO:BP	regulation of leukocyte activation	27543	1335	7.11051e-05	67	276	7	0.0253623	0.104478	GO:1901224	GO:BP	positive regulation of NIK/NF-kappaB signaling	27543	24543	0.00063792	435	220	13	0.0590909	0.0298851	GO:0034329	GO:BP	cell junction assembly	27543	9844	0.0104383	868	100	10	0.1	0.0115207	GO:0051338	GO:BP	regulation of transferase activity	27543	15778	0.00804165	1775	164	22	0.134146	0.0123944
1.36811e-06	88	239	9	0.0376569	0.102273	GO:0031397	GO:BP	negative regulation of protein ubiquitination	27543	8295	7.19136e-05	4	298	3	0.0100671	0.75	GO:1904149	GO:BP	regulation of microglial cell mediated cytotoxicity	27543	27138	0.000639795	72	78	4	0.0512821	0.0555556	GO:0034394	GO:BP	protein localization to cell surface	27543	9889	0.0104646	122	105	4	0.0380952	0.0327869	GO:0045807	GO:BP	positive regulation of endocytosis	27543	13527	0.00805375	181	7	2	0.285714	0.0110497
1.38856e-06	246	637	22	0.0345369	0.0894309	GO:0031330	GO:BP	negative regulation of cellular catabolic process	27543	8262	7.19136e-05	4	298	3	0.0100671	0.75	GO:0090634	GO:BP	microglial cell mediated cytotoxicity	27543	21529	0.000643073	776	48	8	0.166667	0.0103093	GO:0043086	GO:BP	negative regulation of catalytic activity	27543	12130	0.0104646	2069	109	18	0.165138	0.00869986	GO:1901575	GO:BP	organic substance catabolic process	27543	24863	0.00805375	1299	65	10	0.153846	0.00769823
1.42476e-06	221	712	22	0.0308989	0.0995475	GO:0097529	GO:BP	myeloid leukocyte migration	27543	21870	7.22451e-05	444	417	21	0.0503597	0.0472973	GO:0010563	GO:BP	negative regulation of phosphorus metabolic process	27543	4714	0.000645326	642	240	17	0.0708333	0.0264798	GO:0045859	GO:BP	regulation of protein kinase activity	27543	13573	0.0104899	948	62	8	0.129032	0.00843882	GO:0045597	GO:BP	positive regulation of cell differentiation	27543	13329	0.00805375	19	64	2	0.03125	0.105263
1.43137e-06	423	500	26	0.052	0.0614657	GO:0030900	GO:BP	forebrain development	27543	8044	7.22451e-05	444	417	21	0.0503597	0.0472973	GO:0045936	GO:BP	negative regulation of phosphate metabolic process	27543	13644	0.000648939	158	228	8	0.0350877	0.0506329	GO:0051250	GO:BP	negative regulation of lymphocyte activation	27543	15705	0.0104973	208	62	4	0.0645161	0.0192308	GO:0001906	GO:BP	cell killing	27543	640	0.00810234	35	149	3	0.0201342	0.0857143
1.56295e-06	202	719	21	0.0292072	0.10396	GO:0031334	GO:BP	positive regulation of protein-containing complex assembly	27543	8265	7.36084e-05	7	147	3	0.0204082	0.428571	GO:0150093	GO:BP	amyloid-beta clearance by transcytosis	27543	23275	0.000648939	174	207	8	0.0386473	0.045977	GO:0048813	GO:BP	dendrite morphogenesis	27543	15104	0.0105672	946	7	3	0.428571	0.00317125	GO:0032101	GO:BP	regulation of response to external stimulus	27543	8539	0.00810234	440	47	5	0.106383	0.0113636
1.56892e-06	1734	723	83	0.114799	0.0478662	GO:0051707	GO:BP	response to other organism	27543	16056	7.36716e-05	511	423	23	0.0543735	0.0450098	GO:0009896	GO:BP	positive regulation of catabolic process	27543	4216	0.000660663	1671	228	30	0.131579	0.0179533	GO:0045184	GO:BP	establishment of protein localization	27543	13161	0.0105672	5	7	1	0.142857	0.2	GO:1903660	GO:BP	negative regulation of complement-dependent cytotoxicity	27543	26711	0.00810234	124	164	5	0.0304878	0.0403226
1.56892e-06	277	668	24	0.0359281	0.0866426	GO:0110053	GO:BP	regulation of actin filament organization	27543	22673	7.48617e-05	72	259	7	0.027027	0.0972222	GO:0030032	GO:BP	lamellipodium assembly	27543	7678	0.000661825	10	217	3	0.0138249	0.3	GO:2000561	GO:BP	regulation of CD4-positive, alpha-beta T cell proliferation	27543	29774	0.0105672	35	1	1	1	0.0285714	GO:0030224	GO:BP	monocyte differentiation	27543	7763	0.00811907	26	47	2	0.0425532	0.0769231
1.66815e-06	706	640	41	0.0640625	0.0580737	GO:1903047	GO:BP	mitotic cell cycle process	27543	26160	7.72325e-05	1466	314	37	0.117834	0.0252387	GO:1901701	GO:BP	cellular response to oxygen-containing compound	27543	24967	0.000664417	230	203	9	0.044335	0.0391304	GO:0045637	GO:BP	regulation of myeloid cell differentiation	27543	13369	0.0105672	33	44	2	0.0454545	0.0606061	GO:1905476	GO:BP	negative regulation of protein localization to membrane	27543	28366	0.0081359	1180	48	8	0.166667	0.00677966
1.71327e-06	336	725	28	0.0386207	0.0833333	GO:0007265	GO:BP	Ras protein signal transduction	27543	3156	7.90174e-05	208	90	7	0.0777778	0.0336538	GO:0001906	GO:BP	cell killing	27543	640	0.000664417	388	48	6	0.125	0.0154639	GO:0045861	GO:BP	negative regulation of proteolysis	27543	13575	0.0105672	202	64	4	0.0625	0.019802	GO:0030307	GO:BP	positive regulation of cell growth	27543	7793	0.0081359	25	1	1	1	0.04
1.71389e-06	1738	723	83	0.114799	0.047756	GO:0043207	GO:BP	response to external biotic stimulus	27543	12195	8.10193e-05	1489	423	46	0.108747	0.0308932	GO:0051253	GO:BP	negative regulation of RNA metabolic process	27543	15708	0.000667016	264	220	10	0.0454545	0.0378788	GO:0060560	GO:BP	developmental growth involved in morphogenesis	27543	17322	0.0106046	102	127	4	0.0314961	0.0392157	GO:0035282	GO:BP	segmentation	27543	10274	0.00826791	16	78	2	0.025641	0.125
1.77748e-06	279	668	24	0.0359281	0.0860215	GO:0051258	GO:BP	protein polymerization	27543	15713	8.10846e-05	605	360	23	0.0638889	0.0380165	GO:0002521	GO:BP	leukocyte differentiation	27543	1166	0.000670853	20	104	3	0.0288462	0.15	GO:0072520	GO:BP	seminiferous tubule development	27543	20312	0.0106046	221	100	5	0.05	0.0226244	GO:1903050	GO:BP	regulation of proteolysis involved in cellular protein catabolic process	27543	26163	0.00832048	68	175	4	0.0228571	0.0588235
1.88455e-06	244	711	23	0.0323488	0.0942623	GO:0071560	GO:BP	cellular response to transforming growth factor beta stimulus	27543	19567	8.23916e-05	484	161	13	0.0807453	0.0268595	GO:0051051	GO:BP	negative regulation of transport	27543	15542	0.000670904	33	176	4	0.0227273	0.121212	GO:1905476	GO:BP	negative regulation of protein localization to membrane	27543	28366	0.0106046	13166	125	77	0.616	0.0058484	GO:0044237	GO:BP	cellular metabolic process	27543	12684	0.00833848	774	41	6	0.146341	0.00775194
2.24389e-06	195	695	20	0.028777	0.102564	GO:0031960	GO:BP	response to corticosteroid	27543	8471	8.39144e-05	14679	421	269	0.638955	0.0183255	GO:0008152	GO:BP	metabolic process	27543	3531	0.000684887	678	229	17	0.0742358	0.0250737	GO:0002694	GO:BP	regulation of leukocyte activation	27543	1335	0.0106046	6	6	1	0.166667	0.166667	GO:1904141	GO:BP	positive regulation of microglial cell migration	27543	27131	0.00834829	708	61	7	0.114754	0.00988701
2.24389e-06	71	227	8	0.0352423	0.112676	GO:0042273	GO:BP	ribosomal large subunit biogenesis	27543	11645	8.4395e-05	244	421	15	0.0356295	0.0614754	GO:0071560	GO:BP	cellular response to transforming growth factor beta stimulus	27543	19567	0.000686516	10	221	3	0.0135747	0.3	GO:0017038	GO:BP	protein import	27543	5880	0.0106046	468	48	5	0.104167	0.0106838	GO:0052548	GO:BP	regulation of endopeptidase activity	27543	16660	0.00841637	1284	169	18	0.106509	0.0140187
2.28535e-06	792	711	47	0.0661041	0.0593434	GO:0000165	GO:BP	MAPK cascade	27543	72	8.49906e-05	1189	327	33	0.100917	0.0277544	GO:0010243	GO:BP	response to organonitrogen compound	27543	4496	0.0006971	122	221	7	0.0316742	0.057377	GO:0045807	GO:BP	positive regulation of endocytosis	27543	13527	0.0106046	12	3	1	0.333333	0.0833333	GO:0021683	GO:BP	cerebellar granular layer morphogenesis	27543	7223	0.00841637	202	153	6	0.0392157	0.029703
2.37426e-06	331	703	27	0.0384068	0.081571	GO:1903037	GO:BP	regulation of leukocyte cell-cell adhesion	27543	26150	8.5363e-05	1998	271	41	0.151292	0.0205205	GO:0051649	GO:BP	establishment of localization in cell	27543	16008	0.000701789	916	171	17	0.0994152	0.018559	GO:0045087	GO:BP	innate immune response	27543	13117	0.0106046	1434	62	10	0.16129	0.0069735	GO:0010629	GO:BP	negative regulation of gene expression	27543	4774	0.00845445	571	121	9	0.0743802	0.0157618
2.53485e-06	196	697	20	0.0286944	0.102041	GO:0071248	GO:BP	cellular response to metal ion	27543	19283	8.5363e-05	113	314	9	0.0286624	0.079646	GO:0120034	GO:BP	positive regulation of plasma membrane bounded cell projection assembly	27543	22775	0.000702434	133	203	7	0.0344828	0.0526316	GO:0002761	GO:BP	regulation of myeloid leukocyte differentiation	27543	1396	0.0106046	305	108	6	0.0555556	0.0196721	GO:0090130	GO:BP	tissue migration	27543	21149	0.00845597	164	8	2	0.25	0.0121951
2.60515e-06	241	512	19	0.0371094	0.0788382	GO:0045333	GO:BP	cellular respiration	27543	13225	8.71118e-05	220	161	9	0.0559006	0.0409091	GO:1903828	GO:BP	negative regulation of protein localization	27543	26851	0.000702434	1080	236	23	0.0974576	0.0212963	GO:0002520	GO:BP	immune system development	27543	1165	0.0106083	1284	119	14	0.117647	0.0109034	GO:0045944	GO:BP	positive regulation of transcription by RNA polymerase II	27543	13651	0.00847047	208	149	6	0.0402685	0.0288462
2.7095e-06	174	574	17	0.0296167	0.0977011	GO:0061013	GO:BP	regulation of mRNA catabolic process	27543	17762	9.08155e-05	1732	423	51	0.120567	0.0294457	GO:0042592	GO:BP	homeostatic process	27543	11832	0.000702509	111	167	6	0.0359281	0.0540541	GO:0042100	GO:BP	B cell proliferation	27543	11534	0.0106083	192	8	2	0.25	0.0104167	GO:0072522	GO:BP	purine-containing compound biosynthetic process	27543	20314	0.00850483	868	132	12	0.0909091	0.0138249
2.74275e-06	102	662	14	0.021148	0.137255	GO:0007229	GO:BP	integrin-mediated signaling pathway	27543	3125	9.25127e-05	446	423	21	0.0496454	0.0470852	GO:0031331	GO:BP	positive regulation of cellular catabolic process	27543	8263	0.000702556	228	207	9	0.0434783	0.0394737	GO:0010632	GO:BP	regulation of epithelial cell migration	27543	4777	0.0106083	481	121	8	0.0661157	0.016632	GO:1903829	GO:BP	positive regulation of protein localization	27543	26852	0.00850483	678	64	7	0.109375	0.0103245
2.77852e-06	309	712	26	0.0365169	0.0841424	GO:0060326	GO:BP	cell chemotaxis	27543	17101	9.44703e-05	13	279	4	0.0143369	0.307692	GO:0035589	GO:BP	G protein-coupled purinergic nucleotide receptor signaling pathway	27543	10488	0.000707121	210	225	9	0.04	0.0428571	GO:0032271	GO:BP	regulation of protein polymerization	27543	8643	0.0106324	514	44	5	0.113636	0.00972763	GO:0090407	GO:BP	organophosphate biosynthetic process	27543	21410	0.00850483	1778	8	4	0.5	0.00224972
2.85754e-06	1141	694	59	0.0850144	0.051709	GO:0044265	GO:BP	cellular macromolecule catabolic process	27543	12702	9.54648e-05	147	382	11	0.0287958	0.0748299	GO:1903364	GO:BP	positive regulation of cellular protein catabolic process	27543	26430	0.000713215	164	224	8	0.0357143	0.0487805	GO:0043484	GO:BP	regulation of RNA splicing	27543	12359	0.0106892	3457	124	28	0.225806	0.00809951	GO:0070887	GO:BP	cellular response to chemical stimulus	27543	19115	0.00850483	27	1	1	1	0.037037
2.88579e-06	882	337	31	0.0919881	0.0351474	GO:0070925	GO:BP	organelle assembly	27543	19137	9.54648e-05	341	134	10	0.0746269	0.0293255	GO:0042063	GO:BP	gliogenesis	27543	11513	0.00072997	2	221	2	0.00904977	1	GO:1905891	GO:BP	regulation of cellular response to thapsigargin	27543	28741	0.0107435	37	1	1	1	0.027027	GO:0045671	GO:BP	negative regulation of osteoclast differentiation	27543	13403	0.00867132	1126	89	11	0.123596	0.00976909
2.90073e-06	155	574	16	0.0278746	0.103226	GO:0043488	GO:BP	regulation of mRNA stability	27543	12363	9.65337e-05	37	92	4	0.0434783	0.108108	GO:0071402	GO:BP	cellular response to lipoprotein particle stimulus	27543	19431	0.00072997	2	221	2	0.00904977	1	GO:1902998	GO:BP	positive regulation of neurofibrillary tangle assembly	27543	26113	0.0107609	4239	65	20	0.307692	0.00471809	GO:0044085	GO:BP	cellular component biogenesis	27543	12627	0.00868169	83	65	3	0.0461538	0.0361446
3.02128e-06	179	63	7	0.111111	0.0391061	GO:0009060	GO:BP	aerobic respiration	27543	3663	9.65337e-05	86	423	9	0.0212766	0.104651	GO:1900542	GO:BP	regulation of purine nucleotide metabolic process	27543	23873	0.00072997	2	221	2	0.00904977	1	GO:1905894	GO:BP	regulation of cellular response to tunicamycin	27543	28744	0.0109491	63	24	2	0.0833333	0.031746	GO:0045104	GO:BP	intermediate filament cytoskeleton organization	27543	13122	0.00868169	229	24	3	0.125	0.0131004
3.03683e-06	212	223	12	0.0538117	0.0566038	GO:0006364	GO:BP	rRNA processing	27543	2361	9.93158e-05	798	318	25	0.0786164	0.0313283	GO:0030162	GO:BP	regulation of proteolysis	27543	7719	0.000736668	798	48	8	0.166667	0.0100251	GO:0030162	GO:BP	regulation of proteolysis	27543	7719	0.010955	353	64	5	0.078125	0.0141643	GO:1990778	GO:BP	protein localization to cell periphery	27543	29114	0.00870604	314	100	6	0.06	0.0191083
3.23132e-06	1037	657	53	0.0806697	0.051109	GO:0051726	GO:BP	regulation of cell cycle	27543	16066	0.000104401	853	357	28	0.0784314	0.0328253	GO:0042327	GO:BP	positive regulation of phosphorylation	27543	11670	0.000740854	13	172	3	0.0174419	0.230769	GO:0090331	GO:BP	negative regulation of platelet aggregation	27543	21342	0.0110312	12487	78	49	0.628205	0.00392408	GO:0050794	GO:BP	regulation of cellular process	27543	15325	0.00870604	14	2	1	0.5	0.0714286
3.3797e-06	798	716	47	0.0656425	0.0588972	GO:0030162	GO:BP	regulation of proteolysis	27543	7719	0.000105358	87	423	9	0.0212766	0.103448	GO:0006140	GO:BP	regulation of nucleotide metabolic process	27543	2165	0.000741777	368	229	12	0.0524017	0.0326087	GO:0016032	GO:BP	viral process	27543	5639	0.0110312	37	41	2	0.0487805	0.0540541	GO:0046688	GO:BP	response to copper ion	27543	14298	0.00885601	13166	139	85	0.611511	0.00645602
3.38048e-06	133	512	14	0.0273438	0.105263	GO:0022900	GO:BP	electron transport chain	27543	7615	0.000111344	3475	423	85	0.200946	0.0244604	GO:1903506	GO:BP	regulation of nucleic acid-templated transcription	27543	26560	0.000743326	295	242	11	0.0454545	0.0372881	GO:0042254	GO:BP	ribosome biogenesis	27543	11632	0.0110312	13	119	2	0.0168067	0.153846	GO:0034086	GO:BP	maintenance of sister chromatid cohesion	27543	9657	0.00885601	784	108	10	0.0925926	0.0127551
3.49901e-06	55	583	10	0.0171527	0.181818	GO:0070527	GO:BP	platelet aggregation	27543	18913	0.000112294	1185	204	24	0.117647	0.0202532	GO:0006812	GO:BP	cation transport	27543	2768	0.000755145	244	243	10	0.0411523	0.0409836	GO:0071560	GO:BP	cellular response to transforming growth factor beta stimulus	27543	19567	0.0110506	1595	119	16	0.134454	0.0100313	GO:0051240	GO:BP	positive regulation of multicellular organismal process	27543	15698	0.0088603	32	41	2	0.0487805	0.0625
3.54155e-06	99	239	9	0.0376569	0.0909091	GO:1903321	GO:BP	negative regulation of protein modification by small protein conjugation or removal	27543	26388	0.00011269	449	265	16	0.0603774	0.0356347	GO:0034248	GO:BP	regulation of cellular amide metabolic process	27543	9795	0.000772586	304	236	11	0.0466102	0.0361842	GO:0045927	GO:BP	positive regulation of growth	27543	13635	0.0110756	13	3	1	0.333333	0.0769231	GO:0048711	GO:BP	positive regulation of astrocyte differentiation	27543	15011	0.00891651	8766	139	62	0.446043	0.00707278
3.55945e-06	220	695	21	0.0302158	0.0954545	GO:0043542	GO:BP	endothelial cell migration	27543	12392	0.000115907	62	123	5	0.0406504	0.0806452	GO:0030888	GO:BP	regulation of B cell proliferation	27543	8041	0.000793916	571	223	15	0.0672646	0.0262697	GO:0070201	GO:BP	regulation of establishment of protein localization	27543	18713	0.0110756	13	3	1	0.333333	0.0769231	GO:0014067	GO:BP	negative regulation of phosphatidylinositol 3-kinase signaling	27543	5181	0.00898559	51	108	3	0.0277778	0.0588235
4.0208e-06	1834	723	85	0.117566	0.0463468	GO:0006955	GO:BP	immune response	27543	2888	0.000120414	3483	423	85	0.200946	0.0244042	GO:2001141	GO:BP	regulation of RNA biosynthetic process	27543	30316	0.000793916	204	236	9	0.0381356	0.0441176	GO:0031032	GO:BP	actomyosin structure organization	27543	8108	0.0110806	64	24	2	0.0833333	0.03125	GO:0045103	GO:BP	intermediate filament-based process	27543	13121	0.00898559	51	108	3	0.0277778	0.0588235
4.22481e-06	515	680	34	0.05	0.0660194	GO:0001701	GO:BP	in utero embryonic development	27543	504	0.000120556	25	147	4	0.0272109	0.16	GO:1903077	GO:BP	negative regulation of protein localization to plasma membrane	27543	26190	0.000793916	17	133	3	0.0225564	0.176471	GO:0030889	GO:BP	negative regulation of B cell proliferation	27543	8042	0.0112038	10	4	1	0.25	0.1	GO:0070327	GO:BP	thyroid hormone transport	27543	18798	0.00901453	236	134	6	0.0447761	0.0254237
4.50815e-06	367	574	25	0.043554	0.0681199	GO:1901653	GO:BP	cellular response to peptide	27543	24929	0.000122507	118	316	9	0.028481	0.0762712	GO:0038061	GO:BP	NIK/NF-kappaB signaling	27543	11164	0.000807375	2	1	1	1	0.5	GO:0045659	GO:BP	negative regulation of neutrophil differentiation	27543	13391	0.0112038	1	40	1	0.025	1	GO:0036098	GO:BP	male germ-line stem cell population maintenance	27543	10869	0.00912662	30	1	1	1	0.0333333
4.61508e-06	200	711	20	0.0281294	0.1	GO:0022408	GO:BP	negative regulation of cell-cell adhesion	27543	7583	0.000122738	228	355	13	0.0366197	0.0570175	GO:0010632	GO:BP	regulation of epithelial cell migration	27543	4777	0.00081431	317	228	11	0.0482456	0.0347003	GO:0046651	GO:BP	lymphocyte proliferation	27543	14266	0.0112038	4	10	1	0.1	0.25	GO:0150111	GO:BP	regulation of transepithelial transport	27543	23287	0.00912662	30	1	1	1	0.0333333
4.66118e-06	4203	723	161	0.222683	0.038306	GO:1901362	GO:BP	organic cyclic compound biosynthetic process	27543	24667	0.000128061	121	393	10	0.0254453	0.0826446	GO:0071346	GO:BP	cellular response to interferon-gamma	27543	19375	0.000838457	441	225	13	0.0577778	0.0294785	GO:0032496	GO:BP	response to lipopolysaccharide	27543	8799	0.0112038	192	118	5	0.0423729	0.0260417	GO:0050821	GO:BP	protein stabilization	27543	15346	0.00927755	12	115	2	0.0173913	0.166667
4.7129e-06	994	713	54	0.0757363	0.054326	GO:0002684	GO:BP	positive regulation of immune system process	27543	1325	0.000128061	435	134	11	0.0820896	0.0252874	GO:0034329	GO:BP	cell junction assembly	27543	9844	0.000838457	449	221	13	0.0588235	0.0289532	GO:0034248	GO:BP	regulation of cellular amide metabolic process	27543	9795	0.0112038	606	121	9	0.0743802	0.0148515	GO:0097190	GO:BP	apoptotic signaling pathway	27543	21694	0.00929548	981	103	11	0.106796	0.011213
4.97859e-06	605	723	39	0.0539419	0.0644628	GO:0002521	GO:BP	leukocyte differentiation	27543	1166	0.000128061	3597	423	87	0.205674	0.0241868	GO:0097659	GO:BP	nucleic acid-templated transcription	27543	21907	0.000848252	923	225	20	0.0888889	0.0216685	GO:0007017	GO:BP	microtubule-based process	27543	2938	0.0112657	844	41	6	0.146341	0.007109	GO:0098660	GO:BP	inorganic ion transmembrane transport	27543	22013	0.00929736	1732	51	10	0.196078	0.00577367
5.74117e-06	67	500	10	0.02	0.149254	GO:0043489	GO:BP	RNA stabilization	27543	12364	0.00014262	111	123	6	0.0487805	0.0540541	GO:0042100	GO:BP	B cell proliferation	27543	11534	0.000868305	6	64	2	0.03125	0.333333	GO:0034238	GO:BP	macrophage fusion	27543	9787	0.011267	1518	10	4	0.4	0.00263505	GO:0055085	GO:BP	transmembrane transport	27543	16788	0.00929736	296	108	6	0.0555556	0.0202703
6.00477e-06	64	63	5	0.0793651	0.078125	GO:0019646	GO:BP	aerobic electron transport chain	27543	6868	0.000144146	168	419	12	0.0286396	0.0714286	GO:0008064	GO:BP	regulation of actin polymerization or depolymerization	27543	3518	0.000868305	1185	234	24	0.102564	0.0202532	GO:0006812	GO:BP	cation transport	27543	2768	0.011267	81	76	3	0.0394737	0.037037	GO:0050709	GO:BP	negative regulation of protein secretion	27543	15276	0.00929736	8	177	2	0.0112994	0.25
6.07915e-06	213	679	20	0.0294551	0.0938967	GO:0043393	GO:BP	regulation of protein binding	27543	12288	0.000150632	393	420	19	0.0452381	0.0483461	GO:0051098	GO:BP	regulation of binding	27543	15575	0.000868305	113	172	6	0.0348837	0.0530973	GO:0030316	GO:BP	osteoclast differentiation	27543	7798	0.011267	2264	48	11	0.229167	0.00485866	GO:0048584	GO:BP	positive regulation of response to stimulus	27543	14896	0.00930962	210	152	6	0.0394737	0.0285714
6.07915e-06	78	667	12	0.017991	0.153846	GO:1901796	GO:BP	regulation of signal transduction by p53 class mediator	27543	25060	0.000151927	872	377	29	0.0769231	0.0332569	GO:0046649	GO:BP	lymphocyte activation	27543	14265	0.000892945	367	235	12	0.0510638	0.0326975	GO:0050900	GO:BP	leukocyte migration	27543	15413	0.011267	533	64	6	0.09375	0.011257	GO:0016049	GO:BP	cell growth	27543	5649	0.00931356	178	8	2	0.25	0.011236
6.31993e-06	4239	683	154	0.225476	0.0363293	GO:0044085	GO:BP	cellular component biogenesis	27543	12627	0.000151927	3614	423	87	0.205674	0.024073	GO:0032774	GO:BP	RNA biosynthetic process	27543	9017	0.000905766	89	221	6	0.0271493	0.0674157	GO:0046209	GO:BP	nitric oxide metabolic process	27543	13909	0.011267	128	105	4	0.0380952	0.03125	GO:0031623	GO:BP	receptor internalization	27543	8394	0.00931356	961	173	15	0.0867052	0.0156087
6.47071e-06	54	485	9	0.0185567	0.166667	GO:1900271	GO:BP	regulation of long-term synaptic potentiation	27543	23609	0.000151927	2111	423	58	0.137116	0.0274751	GO:0044248	GO:BP	cellular catabolic process	27543	12691	0.000906375	2030	221	33	0.149321	0.0162562	GO:0031328	GO:BP	positive regulation of cellular biosynthetic process	27543	8260	0.0113581	6	7	1	0.142857	0.166667	GO:1905323	GO:BP	telomerase holoenzyme complex assembly	27543	28225	0.00931356	464	47	5	0.106383	0.0107759
6.51996e-06	118	711	15	0.021097	0.127119	GO:0038061	GO:BP	NIK/NF-kappaB signaling	27543	11164	0.000156296	295	415	16	0.0385542	0.0542373	GO:0042254	GO:BP	ribosome biogenesis	27543	11632	0.000911622	1688	220	29	0.131818	0.0171801	GO:0045893	GO:BP	positive regulation of transcription, DNA-templated	27543	13603	0.0113581	7	6	1	0.166667	0.142857	GO:1904124	GO:BP	microglial cell migration	27543	27114	0.00931356	49	28	2	0.0714286	0.0408163
6.57751e-06	525	587	31	0.0528109	0.0590476	GO:0055065	GO:BP	metal ion homeostasis	27543	16770	0.000160215	170	419	12	0.0286396	0.0705882	GO:0030832	GO:BP	regulation of actin filament length	27543	8005	0.000911622	1688	220	29	0.131818	0.0171801	GO:1903508	GO:BP	positive regulation of nucleic acid-templated transcription	27543	26562	0.0113581	7	6	1	0.166667	0.142857	GO:1904139	GO:BP	regulation of microglial cell migration	27543	27129	0.00943332	13	108	2	0.0185185	0.153846
6.61905e-06	480	609	30	0.0492611	0.0625	GO:0050808	GO:BP	synapse organization	27543	15337	0.000160521	27	147	4	0.0272109	0.148148	GO:1904376	GO:BP	negative regulation of protein localization to cell periphery	27543	27351	0.000918544	34	69	3	0.0434783	0.0882353	GO:0035590	GO:BP	purinergic nucleotide receptor signaling pathway	27543	10489	0.0113581	147	92	4	0.0434783	0.0272109	GO:1903364	GO:BP	positive regulation of cellular protein catabolic process	27543	26430	0.00946589	32	1	1	1	0.03125
6.66284e-06	228	698	21	0.030086	0.0921053	GO:0010632	GO:BP	regulation of epithelial cell migration	27543	4777	0.000161428	221	377	13	0.0344828	0.0588235	GO:0097529	GO:BP	myeloid leukocyte migration	27543	21870	0.000927832	29	224	4	0.0178571	0.137931	GO:1901798	GO:BP	positive regulation of signal transduction by p53 class mediator	27543	25062	0.0113581	7	6	1	0.166667	0.142857	GO:0006930	GO:BP	substrate-dependent cell migration, cell extension	27543	2868	0.00952438	29	48	2	0.0416667	0.0689655
6.66284e-06	1045	723	56	0.077455	0.0535885	GO:0071345	GO:BP	cellular response to cytokine stimulus	27543	19374	0.000161856	440	344	18	0.0523256	0.0409091	GO:0006979	GO:BP	response to oxidative stress	27543	2908	0.000954224	3898	240	56	0.233333	0.0143663	GO:0043412	GO:BP	macromolecule modification	27543	12301	0.0113581	373	62	5	0.0806452	0.0134048	GO:1901214	GO:BP	regulation of neuron death	27543	24533	0.00956821	299	108	6	0.0555556	0.0200669
7.06978e-06	981	694	52	0.074928	0.0530071	GO:0030163	GO:BP	protein catabolic process	27543	7720	0.000168505	200	419	13	0.0310263	0.065	GO:0008154	GO:BP	actin polymerization or depolymerization	27543	3533	0.000960826	1694	220	29	0.131818	0.0171192	GO:1902680	GO:BP	positive regulation of RNA biosynthetic process	27543	25830	0.0113581	7	6	1	0.166667	0.142857	GO:0010700	GO:BP	negative regulation of norepinephrine secretion	27543	4841	0.00960944	12	119	2	0.0168067	0.166667
7.08541e-06	92	465	11	0.0236559	0.119565	GO:0030168	GO:BP	platelet activation	27543	7724	0.000168505	698	306	22	0.0718954	0.0315186	GO:0071407	GO:BP	cellular response to organic cyclic compound	27543	19436	0.000972602	1836	224	31	0.138393	0.0168845	GO:0051254	GO:BP	positive regulation of RNA metabolic process	27543	15709	0.0113581	14	3	1	0.333333	0.0714286	GO:0040034	GO:BP	regulation of development, heterochronic	27543	11480	0.00964701	11	3	1	0.333333	0.0909091
7.08541e-06	481	610	30	0.0491803	0.0623701	GO:1903829	GO:BP	positive regulation of protein localization	27543	26852	0.000176894	6	27	2	0.0740741	0.333333	GO:1904141	GO:BP	positive regulation of microglial cell migration	27543	27131	0.00100013	546	161	12	0.0745342	0.021978	GO:0090066	GO:BP	regulation of anatomical structure size	27543	21090	0.0113581	14	3	1	0.333333	0.0714286	GO:0010755	GO:BP	regulation of plasminogen activation	27543	4892	0.00964701	11	3	1	0.333333	0.0909091
7.68914e-06	1556	719	74	0.102921	0.0475578	GO:0015031	GO:BP	protein transport	27543	5347	0.000178202	283	254	12	0.0472441	0.0424028	GO:0050769	GO:BP	positive regulation of neurogenesis	27543	15306	0.00100194	91	221	6	0.0271493	0.0659341	GO:2001057	GO:BP	reactive nitrogen species metabolic process	27543	30253	0.0114096	115	118	4	0.0338983	0.0347826	GO:0006090	GO:BP	pyruvate metabolic process	27543	2121	0.00970147	212	7	2	0.285714	0.00943396
7.7955e-06	892	600	44	0.0733333	0.0493274	GO:0098655	GO:BP	cation transmembrane transport	27543	22008	0.000178202	29	299	5	0.0167224	0.172414	GO:1901798	GO:BP	positive regulation of signal transduction by p53 class mediator	27543	25062	0.00102014	1556	228	28	0.122807	0.0179949	GO:0015031	GO:BP	protein transport	27543	5347	0.0114192	1284	121	14	0.115702	0.0109034	GO:0042325	GO:BP	regulation of phosphorylation	27543	11668	0.00970519	184	8	2	0.25	0.0108696
7.81369e-06	528	589	31	0.0526316	0.0587121	GO:0010975	GO:BP	regulation of neuron projection development	27543	5092	0.000179077	526	377	21	0.0557029	0.039924	GO:0031400	GO:BP	negative regulation of protein modification process	27543	8298	0.00103488	90	225	6	0.0266667	0.0666667	GO:0097581	GO:BP	lamellipodium organization	27543	21888	0.0114232	1347	103	13	0.126214	0.00965108	GO:0009057	GO:BP	macromolecule catabolic process	27543	3660	0.00976372	1123	41	7	0.170732	0.0062333
7.81369e-06	614	587	34	0.0579216	0.0553746	GO:0098771	GO:BP	inorganic ion homeostasis	27543	22088	0.0001825	212	102	7	0.0686275	0.0330189	GO:0043491	GO:BP	protein kinase B signaling	27543	12366	0.00104209	708	229	17	0.0742358	0.0240113	GO:0051129	GO:BP	negative regulation of cellular component organization	27543	15599	0.0114527	255	25	3	0.12	0.0117647	GO:2001020	GO:BP	regulation of response to DNA damage stimulus	27543	30220	0.00976372	23	62	2	0.0322581	0.0869565
7.92023e-06	145	667	16	0.023988	0.110345	GO:0072331	GO:BP	signal transduction by p53 class mediator	27543	20194	0.000183931	3474	423	84	0.198582	0.0241796	GO:0006355	GO:BP	regulation of transcription, DNA-templated	27543	2353	0.00104209	1231	243	25	0.102881	0.0203087	GO:0009968	GO:BP	negative regulation of signal transduction	27543	4268	0.0114527	1296	107	13	0.121495	0.0100309	GO:1901565	GO:BP	organonitrogen compound catabolic process	27543	24854	0.00976372	185	8	2	0.25	0.0108108
7.96716e-06	748	644	41	0.0636646	0.0548128	GO:0043549	GO:BP	regulation of kinase activity	27543	12396	0.000188005	2046	390	53	0.135897	0.0259042	GO:0009888	GO:BP	tissue development	27543	4208	0.00105914	12	217	3	0.0138249	0.25	GO:0035739	GO:BP	CD4-positive, alpha-beta T cell proliferation	27543	10594	0.0114757	43	1	1	1	0.0232558	GO:0046839	GO:BP	phospholipid dephosphorylation	27543	14395	0.00976372	22	65	2	0.0307692	0.0909091
8.04213e-06	168	574	16	0.0278746	0.0952381	GO:0043487	GO:BP	regulation of RNA stability	27543	12362	0.000190678	368	417	18	0.0431655	0.048913	GO:0016032	GO:BP	viral process	27543	5639	0.00111547	12	221	3	0.0135747	0.25	GO:1902947	GO:BP	regulation of tau-protein kinase activity	27543	26063	0.0116503	65	25	2	0.08	0.0307692	GO:2000781	GO:BP	positive regulation of double-strand break repair	27543	29983	0.00979736	2069	109	18	0.165138	0.00869986
8.05095e-06	514	638	32	0.0501567	0.0622568	GO:0008015	GO:BP	blood circulation	27543	3500	0.000197691	361	139	10	0.0719424	0.0277008	GO:0010720	GO:BP	positive regulation of cell development	27543	4860	0.00112252	279	225	10	0.0444444	0.0358423	GO:0051258	GO:BP	protein polymerization	27543	15713	0.0116639	22	2	1	0.5	0.0454545	GO:0006450	GO:BP	regulation of translational fidelity	27543	2434	0.00979736	10	147	2	0.0136054	0.2
8.24635e-06	533	710	35	0.0492958	0.065666	GO:0016049	GO:BP	cell growth	27543	5649	0.000197737	22	194	4	0.0206186	0.181818	GO:0006123	GO:BP	mitochondrial electron transport, cytochrome c to oxygen	27543	2151	0.00112252	289	176	9	0.0511364	0.0311419	GO:0072659	GO:BP	protein localization to plasma membrane	27543	20371	0.0116639	44	1	1	1	0.0227273	GO:0030851	GO:BP	granulocyte differentiation	27543	8022	0.00979736	122	105	4	0.0380952	0.0327869
8.40361e-06	333	703	26	0.0369844	0.0780781	GO:0050863	GO:BP	regulation of T cell activation	27543	15382	0.000197737	223	382	13	0.0340314	0.058296	GO:0045732	GO:BP	positive regulation of protein catabolic process	27543	13459	0.00112967	457	225	13	0.0577778	0.0284464	GO:0002237	GO:BP	response to molecule of bacterial origin	27543	893	0.0117627	2454	110	20	0.181818	0.00814996	GO:0009056	GO:BP	catabolic process	27543	3659	0.00982443	948	62	8	0.129032	0.00843882
8.40689e-06	370	716	28	0.0391061	0.0756757	GO:0045862	GO:BP	positive regulation of proteolysis	27543	13576	0.00020226	423	400	19	0.0475	0.0449173	GO:0030900	GO:BP	forebrain development	27543	8044	0.00113285	945	174	17	0.0977011	0.0179894	GO:0140352	GO:BP	export from cell	27543	23070	0.0118475	368	127	7	0.0551181	0.0190217	GO:0016032	GO:BP	viral process	27543	5639	0.00993873	33	44	2	0.0454545	0.0606061
8.46445e-06	5	504	4	0.00793651	0.8	GO:0015988	GO:BP	energy coupled proton transmembrane transport, against electrochemical gradient	27543	5630	0.000205232	64	349	7	0.0200573	0.109375	GO:0150076	GO:BP	neuroinflammatory response	27543	23267	0.00113285	1	3	1	0.333333	1	GO:0061108	GO:BP	seminal vesicle epithelium development	27543	17850	0.0118817	47	1	1	1	0.0212766	GO:0045124	GO:BP	regulation of bone resorption	27543	13137	0.00993873	35	1	1	1	0.0285714
8.46445e-06	5	504	4	0.00793651	0.8	GO:0015990	GO:BP	electron transport coupled proton transport	27543	5632	0.000206219	376	372	17	0.0456989	0.0452128	GO:0010038	GO:BP	response to metal ion	27543	4312	0.0011742	451	229	13	0.0567686	0.0288248	GO:0022407	GO:BP	regulation of cell-cell adhesion	27543	7582	0.0118817	1	47	1	0.0212766	1	GO:2001139	GO:BP	negative regulation of phospholipid transport	27543	30314	0.00993873	5	7	1	0.142857	0.2
8.53311e-06	214	693	20	0.02886	0.0934579	GO:0071383	GO:BP	cellular response to steroid hormone stimulus	27543	19412	0.000209701	1284	420	40	0.0952381	0.0311526	GO:0045944	GO:BP	positive regulation of transcription by RNA polymerase II	27543	13651	0.00118096	7	65	2	0.0307692	0.285714	GO:0014905	GO:BP	myoblast fusion involved in skeletal muscle regeneration	27543	5328	0.0118817	1	47	1	0.0212766	1	GO:1903002	GO:BP	positive regulation of lipid transport across blood-brain barrier	27543	26117	0.00993873	202	64	4	0.0625	0.019802
8.64662e-06	308	713	25	0.0350631	0.0811688	GO:1902105	GO:BP	regulation of leukocyte differentiation	27543	25355	0.000209701	3596	423	86	0.20331	0.0239155	GO:0006351	GO:BP	transcription, DNA-templated	27543	2349	0.00118689	176	228	8	0.0350877	0.0454545	GO:0010950	GO:BP	positive regulation of endopeptidase activity	27543	5069	0.0118817	1	47	1	0.0212766	1	GO:1901627	GO:BP	negative regulation of postsynaptic membrane organization	27543	24905	0.00993873	946	7	3	0.428571	0.00317125
8.65304e-06	542	638	33	0.0517241	0.0608856	GO:0003013	GO:BP	circulatory system process	27543	1589	0.00021157	124	325	9	0.0276923	0.0725806	GO:0060996	GO:BP	dendritic spine development	27543	17746	0.00119678	433	207	12	0.057971	0.0277136	GO:0050767	GO:BP	regulation of neurogenesis	27543	15304	0.0118817	1	47	1	0.0212766	1	GO:0150200	GO:BP	regulation of transport across blood-brain barrier	27543	23334	0.00997843	1434	62	10	0.16129	0.0069735
8.74804e-06	1298	604	57	0.0943709	0.0439137	GO:0018193	GO:BP	peptidyl-amino acid modification	27543	6073	0.000214981	614	328	21	0.0640244	0.034202	GO:0098771	GO:BP	inorganic ion homeostasis	27543	22088	0.00119889	305	208	10	0.0480769	0.0327869	GO:0045765	GO:BP	regulation of angiogenesis	27543	13491	0.0118817	1	47	1	0.0212766	1	GO:1903001	GO:BP	negative regulation of lipid transport across blood-brain barrier	27543	26116	0.0100015	102	127	4	0.0314961	0.0392157
9.32549e-06	723	671	41	0.0611028	0.0567082	GO:0030855	GO:BP	epithelial cell differentiation	27543	8026	0.000216941	228	271	11	0.0405904	0.0482456	GO:0050670	GO:BP	regulation of lymphocyte proliferation	27543	15256	0.0012248	95	221	6	0.0271493	0.0631579	GO:0042116	GO:BP	macrophage activation	27543	11540	0.0118817	1	47	1	0.0212766	1	GO:1903000	GO:BP	regulation of lipid transport across blood-brain barrier	27543	26115	0.0100015	221	100	5	0.05	0.0226244
9.93563e-06	2494	548	85	0.155109	0.0340818	GO:0006357	GO:BP	regulation of transcription by RNA polymerase II	27543	2355	0.000217156	122	253	8	0.0316206	0.0655738	GO:0045807	GO:BP	positive regulation of endocytosis	27543	13527	0.00123456	1031	225	21	0.0933333	0.0203686	GO:0009617	GO:BP	response to bacterium	27543	3988	0.0118817	1	47	1	0.0212766	1	GO:1902999	GO:BP	negative regulation of phospholipid efflux	27543	26114	0.0100214	6	6	1	0.166667	0.166667
1.01007e-05	158	703	17	0.0241821	0.107595	GO:0051250	GO:BP	negative regulation of lymphocyte activation	27543	15705	0.000218992	928	271	24	0.0885609	0.0258621	GO:0050776	GO:BP	regulation of immune response	27543	15313	0.00127154	617	242	16	0.0661157	0.0259319	GO:0006935	GO:BP	chemotaxis	27543	2873	0.0118817	1	47	1	0.0212766	1	GO:0090731	GO:BP	cellular response to very-low-density lipoprotein particle stimulus	27543	21586	0.0100214	12	3	1	0.333333	0.0833333
1.01492e-05	178	695	18	0.0258993	0.101124	GO:0051384	GO:BP	response to glucocorticoid	27543	15812	0.000218992	372	137	10	0.0729927	0.0268817	GO:0050878	GO:BP	regulation of body fluid levels	27543	15394	0.00127661	175	76	5	0.0657895	0.0285714	GO:1903531	GO:BP	negative regulation of secretion by cell	27543	26585	0.0118817	38	44	2	0.0454545	0.0526316	GO:1903580	GO:BP	positive regulation of ATP metabolic process	27543	26632	0.0100214	305	108	6	0.0555556	0.0196721
1.04235e-05	939	373	33	0.0884718	0.0351438	GO:0045937	GO:BP	positive regulation of phosphate metabolic process	27543	13645	0.000221514	956	371	30	0.0808625	0.0313808	GO:0007167	GO:BP	enzyme-linked receptor protein signaling pathway	27543	3067	0.00127671	2454	228	38	0.166667	0.0154849	GO:0009056	GO:BP	catabolic process	27543	3659	0.0118817	389	121	7	0.0578512	0.0179949	GO:2001233	GO:BP	regulation of apoptotic signaling pathway	27543	30397	0.0100214	468	48	5	0.104167	0.0106838
1.04235e-05	939	373	33	0.0884718	0.0351438	GO:0010562	GO:BP	positive regulation of phosphorus metabolic process	27543	4713	0.000222555	1045	340	30	0.0882353	0.0287081	GO:0071345	GO:BP	cellular response to cytokine stimulus	27543	19374	0.00127678	93	228	6	0.0263158	0.0645161	GO:0070664	GO:BP	negative regulation of leukocyte proliferation	27543	18997	0.0118817	1	47	1	0.0212766	1	GO:1905860	GO:BP	positive regulation of heparan sulfate proteoglycan binding	27543	28712	0.0100559	192	8	2	0.25	0.0104167
1.04918e-05	205	668	19	0.0284431	0.0926829	GO:0051495	GO:BP	positive regulation of cytoskeleton organization	27543	15888	0.000234167	7	27	2	0.0740741	0.285714	GO:1904124	GO:BP	microglial cell migration	27543	27114	0.00129444	542	220	14	0.0636364	0.0258303	GO:0051223	GO:BP	regulation of protein transport	27543	15684	0.0118817	1	47	1	0.0212766	1	GO:1905853	GO:BP	regulation of heparan sulfate binding	27543	28705	0.0100559	481	121	8	0.0661157	0.016632
1.05744e-05	238	574	19	0.033101	0.0798319	GO:0006402	GO:BP	mRNA catabolic process	27543	2393	0.000234167	7	27	2	0.0740741	0.285714	GO:1904139	GO:BP	regulation of microglial cell migration	27543	27129	0.00129444	61	44	3	0.0681818	0.0491803	GO:0006754	GO:BP	ATP biosynthetic process	27543	2717	0.0118817	51	33	2	0.0606061	0.0392157	GO:0007617	GO:BP	mating behavior	27543	3477	0.0100768	9	170	2	0.0117647	0.222222
1.08009e-05	350	352	18	0.0511364	0.0514286	GO:0070661	GO:BP	leukocyte proliferation	27543	18994	0.000240134	971	404	32	0.0792079	0.0329557	GO:0000122	GO:BP	negative regulation of transcription by RNA polymerase II	27543	64	0.00129955	619	242	16	0.0661157	0.0258481	GO:0042330	GO:BP	taxis	27543	11671	0.0118817	1	47	1	0.0212766	1	GO:1905890	GO:BP	regulation of cellular response to very-low-density lipoprotein particle stimulus	27543	28740	0.0100768	514	44	5	0.113636	0.00972763
1.10693e-05	58	353	8	0.0226629	0.137931	GO:0048255	GO:BP	mRNA stabilization	27543	14643	0.000240134	321	271	13	0.0479705	0.0404984	GO:0032943	GO:BP	mononuclear cell proliferation	27543	9134	0.00129955	200	204	8	0.0392157	0.04	GO:0007568	GO:BP	aging	27543	3431	0.0118817	1	47	1	0.0212766	1	GO:1905858	GO:BP	regulation of heparan sulfate proteoglycan binding	27543	28710	0.0101933	37	1	1	1	0.027027
1.10693e-05	1043	275	29	0.105455	0.0278044	GO:0031401	GO:BP	positive regulation of protein modification process	27543	8299	0.000240734	17	87	3	0.0344828	0.176471	GO:0030889	GO:BP	negative regulation of B cell proliferation	27543	8042	0.00130189	309	208	10	0.0480769	0.0323625	GO:1901342	GO:BP	regulation of vasculature development	27543	24648	0.0118817	1	47	1	0.0212766	1	GO:0150202	GO:BP	negative regulation of transport across blood-brain barrier	27543	23336	0.0104168	63	24	2	0.0833333	0.031746
1.14614e-05	626	587	34	0.0579216	0.0543131	GO:0050801	GO:BP	ion homeostasis	27543	15330	0.000255943	77	58	4	0.0689655	0.0519481	GO:0036465	GO:BP	synaptic vesicle recycling	27543	11077	0.00131758	2080	221	33	0.149321	0.0158654	GO:0009891	GO:BP	positive regulation of biosynthetic process	27543	4211	0.0118817	1	47	1	0.0212766	1	GO:0071831	GO:BP	intermediate-density lipoprotein particle clearance	27543	19751	0.0104255	353	64	5	0.078125	0.0141643
1.14796e-05	1518	600	63	0.105	0.041502	GO:0055085	GO:BP	transmembrane transport	27543	16788	0.000256876	260	337	13	0.0385757	0.05	GO:0051348	GO:BP	negative regulation of transferase activity	27543	15788	0.00131758	4	130	2	0.0153846	0.5	GO:0150111	GO:BP	regulation of transepithelial transport	27543	23287	0.0118817	1	47	1	0.0212766	1	GO:1905855	GO:BP	positive regulation of heparan sulfate binding	27543	28707	0.0105031	37	41	2	0.0487805	0.0540541
1.22657e-05	317	352	17	0.0482955	0.0536278	GO:0046651	GO:BP	lymphocyte proliferation	27543	14266	0.00025852	1298	420	40	0.0952381	0.0308166	GO:0018193	GO:BP	peptidyl-amino acid modification	27543	6073	0.00132249	33	219	4	0.0182648	0.121212	GO:0031116	GO:BP	positive regulation of microtubule polymerization	27543	8163	0.0118817	498	48	5	0.104167	0.0100402	GO:0052547	GO:BP	regulation of peptidase activity	27543	16659	0.0105049	36	169	3	0.0177515	0.0833333
1.28003e-05	1591	625	67	0.1072	0.0421119	GO:0006811	GO:BP	ion transport	27543	2767	0.000259425	251	402	14	0.0348259	0.0557769	GO:0002274	GO:BP	myeloid leukocyte activation	27543	929	0.00133043	1911	220	31	0.140909	0.0162219	GO:0010557	GO:BP	positive regulation of macromolecule biosynthetic process	27543	4708	0.0118817	1	47	1	0.0212766	1	GO:0150201	GO:BP	positive regulation of transport across blood-brain barrier	27543	23335	0.0105071	13	119	2	0.0168067	0.153846
1.28003e-05	172	583	16	0.0274443	0.0930233	GO:0007596	GO:BP	blood coagulation	27543	3457	0.000259659	346	183	11	0.0601093	0.0317919	GO:0043087	GO:BP	regulation of GTPase activity	27543	12131	0.00134219	412	221	12	0.0542986	0.0291262	GO:0045860	GO:BP	positive regulation of protein kinase activity	27543	13574	0.0119693	391	121	7	0.0578512	0.0179028	GO:0042060	GO:BP	wound healing	27543	11511	0.0105286	1595	119	16	0.134454	0.0100313
1.34746e-05	602	587	33	0.0562181	0.0548173	GO:0055080	GO:BP	cation homeostasis	27543	16784	0.000261124	265	381	14	0.0367454	0.0528302	GO:0048588	GO:BP	developmental cell growth	27543	14900	0.00134219	4	132	2	0.0151515	0.5	GO:1904149	GO:BP	regulation of microglial cell mediated cytotoxicity	27543	27138	0.0119693	3453	48	14	0.291667	0.00405445	GO:0010646	GO:BP	regulation of cell communication	27543	4791	0.0105362	81	164	4	0.0243902	0.0493827
1.34929e-05	247	223	12	0.0538117	0.048583	GO:0016072	GO:BP	rRNA metabolic process	27543	5669	0.000262148	113	137	6	0.0437956	0.0530973	GO:0030316	GO:BP	osteoclast differentiation	27543	7798	0.00134219	4	132	2	0.0151515	0.5	GO:0090634	GO:BP	microglial cell mediated cytotoxicity	27543	21529	0.0119693	6	8	1	0.125	0.166667	GO:0010729	GO:BP	positive regulation of hydrogen peroxide biosynthetic process	27543	4869	0.0105362	13	3	1	0.333333	0.0769231
1.35257e-05	1671	645	71	0.110078	0.0424895	GO:0045184	GO:BP	establishment of protein localization	27543	13161	0.000265343	981	421	33	0.0783848	0.0336391	GO:0030163	GO:BP	protein catabolic process	27543	7720	0.00135094	77	176	5	0.0284091	0.0649351	GO:0036465	GO:BP	synaptic vesicle recycling	27543	11077	0.0119693	16	3	1	0.333333	0.0625	GO:0021681	GO:BP	cerebellar granular layer development	27543	7221	0.0105362	13	3	1	0.333333	0.0769231
1.36439e-05	77	63	5	0.0793651	0.0649351	GO:0042775	GO:BP	mitochondrial ATP synthesis coupled electron transport	27543	11946	0.000265343	40	399	6	0.0150376	0.15	GO:0034110	GO:BP	regulation of homotypic cell-cell adhesion	27543	9678	0.00136706	79	172	5	0.0290698	0.0632911	GO:0045670	GO:BP	regulation of osteoclast differentiation	27543	13402	0.0119693	68	25	2	0.08	0.0294118	GO:0010569	GO:BP	regulation of double-strand break repair via homologous recombination	27543	4720	0.0105439	64	24	2	0.0833333	0.03125
1.41372e-05	1377	723	67	0.0926694	0.0486565	GO:1903507	GO:BP	negative regulation of nucleic acid-templated transcription	27543	26561	0.000265343	7	241	3	0.0124481	0.428571	GO:0150003	GO:BP	regulation of spontaneous synaptic transmission	27543	23226	0.00139342	298	25	4	0.16	0.0134228	GO:0051054	GO:BP	positive regulation of DNA metabolic process	27543	15545	0.0121626	7	7	1	0.142857	0.142857	GO:0019062	GO:BP	virion attachment to host cell	27543	6422	0.0107155	4	10	1	0.1	0.25
1.41534e-05	254	716	22	0.0307263	0.0866142	GO:1903362	GO:BP	regulation of cellular protein catabolic process	27543	26428	0.000270408	90	259	7	0.027027	0.0777778	GO:0097581	GO:BP	lamellipodium organization	27543	21888	0.00139419	346	188	10	0.0531915	0.0289017	GO:0043087	GO:BP	regulation of GTPase activity	27543	12131	0.0121626	3463	48	14	0.291667	0.00404274	GO:0023051	GO:BP	regulation of signaling	27543	7647	0.0107155	10	4	1	0.25	0.1
1.43025e-05	321	352	17	0.0482955	0.0529595	GO:0032943	GO:BP	mononuclear cell proliferation	27543	9134	0.000271987	626	328	21	0.0640244	0.0335463	GO:0050801	GO:BP	ion homeostasis	27543	15330	0.00139739	971	224	20	0.0892857	0.0205973	GO:0000122	GO:BP	negative regulation of transcription by RNA polymerase II	27543	64	0.0121626	49	1	1	1	0.0204082	GO:0032715	GO:BP	negative regulation of interleukin-6 production	27543	8960	0.0107155	553	159	10	0.0628931	0.0180832
1.43298e-05	13	424	5	0.0117925	0.384615	GO:0035589	GO:BP	G protein-coupled purinergic nucleotide receptor signaling pathway	27543	10488	0.000282136	2026	341	47	0.13783	0.0231984	GO:0071705	GO:BP	nitrogen compound transport	27543	19684	0.00141333	4	1	1	1	0.25	GO:0045658	GO:BP	regulation of neutrophil differentiation	27543	13390	0.0123227	765	119	10	0.0840336	0.0130719	GO:0048589	GO:BP	developmental growth	27543	14901	0.0107155	1	40	1	0.025	1
1.43774e-05	1378	723	67	0.0926694	0.0486212	GO:1902679	GO:BP	negative regulation of RNA biosynthetic process	27543	25829	0.000282136	108	87	5	0.0574713	0.0462963	GO:0031341	GO:BP	regulation of cell killing	27543	8272	0.00141333	2	2	1	0.5	0.5	GO:0006429	GO:BP	leucyl-tRNA aminoacylation	27543	2418	0.012347	516	47	5	0.106383	0.00968992	GO:0061564	GO:BP	axon development	27543	18256	0.0107605	844	41	6	0.146341	0.007109
1.54265e-05	645	500	31	0.062	0.048062	GO:0050804	GO:BP	modulation of chemical synaptic transmission	27543	15333	0.00028362	213	417	13	0.0311751	0.0610329	GO:0034249	GO:BP	negative regulation of cellular amide metabolic process	27543	9796	0.00143236	8	64	2	0.03125	0.25	GO:1904350	GO:BP	regulation of protein catabolic process in the vacuole	27543	27325	0.0124114	1	51	1	0.0196078	1	GO:0021599	GO:BP	abducens nerve formation	27543	7139	0.0107643	1518	10	4	0.4	0.00263505
1.57283e-05	175	583	16	0.0274443	0.0914286	GO:0007599	GO:BP	hemostasis	27543	3460	0.000284668	204	314	11	0.0350318	0.0539216	GO:0120032	GO:BP	regulation of plasma membrane bounded cell projection assembly	27543	22773	0.00143409	314	208	10	0.0480769	0.0318471	GO:0009895	GO:BP	negative regulation of catabolic process	27543	4215	0.0124114	1	51	1	0.0196078	1	GO:0021598	GO:BP	abducens nerve morphogenesis	27543	7138	0.0107643	81	76	3	0.0394737	0.037037
1.57283e-05	175	583	16	0.0274443	0.0914286	GO:0050817	GO:BP	coagulation	27543	15342	0.000287952	172	92	6	0.0652174	0.0348837	GO:0007596	GO:BP	blood coagulation	27543	3457	0.00143502	42	12	2	0.166667	0.047619	GO:0010939	GO:BP	regulation of necrotic cell death	27543	5060	0.0124114	291	121	6	0.0495868	0.0206186	GO:0050708	GO:BP	regulation of protein secretion	27543	15275	0.0107643	516	142	9	0.0633803	0.0174419
1.58034e-05	646	500	31	0.062	0.0479876	GO:0099177	GO:BP	regulation of trans-synaptic signaling	27543	22301	0.000301462	246	417	14	0.0335731	0.0569106	GO:0031330	GO:BP	negative regulation of cellular catabolic process	27543	8262	0.0014352	7546	228	88	0.385965	0.0116618	GO:0007154	GO:BP	cell communication	27543	3054	0.0124114	1	51	1	0.0196078	1	GO:0021560	GO:BP	abducens nerve development	27543	7101	0.0107643	2264	48	11	0.229167	0.00485866
1.58034e-05	387	668	27	0.0404192	0.0697674	GO:0032535	GO:BP	regulation of cellular component size	27543	8826	0.000306189	28	57	3	0.0526316	0.107143	GO:0006120	GO:BP	mitochondrial electron transport, NADH to ubiquinone	27543	2148	0.00144164	277	236	10	0.0423729	0.0361011	GO:0110053	GO:BP	regulation of actin filament organization	27543	22673	0.0124114	1189	65	9	0.138462	0.00756939	GO:0010243	GO:BP	response to organonitrogen compound	27543	4496	0.0107764	533	64	6	0.09375	0.011257
1.64874e-05	342	667	25	0.0374813	0.0730994	GO:0001933	GO:BP	negative regulation of protein phosphorylation	27543	663	0.000308805	509	315	18	0.0571429	0.0353635	GO:0006873	GO:BP	cellular ion homeostasis	27543	2816	0.00144239	6896	228	82	0.359649	0.011891	GO:0007165	GO:BP	signal transduction	27543	3065	0.0124114	1	51	1	0.0196078	1	GO:0021572	GO:BP	rhombomere 6 development	27543	7113	0.0108892	14	3	1	0.333333	0.0714286
1.66976e-05	1236	680	59	0.0867647	0.0477346	GO:0009790	GO:BP	embryo development	27543	4132	0.000311731	347	419	17	0.0405728	0.0489914	GO:0048872	GO:BP	homeostasis of number of cells	27543	15161	0.00144427	142	220	7	0.0318182	0.0492958	GO:0046683	GO:BP	response to organophosphorus	27543	14293	0.0124114	56	119	3	0.0252101	0.0535714	GO:0045778	GO:BP	positive regulation of ossification	27543	13504	0.0108892	147	92	4	0.0434783	0.0272109
1.68336e-05	1507	719	71	0.0987483	0.0471135	GO:0046907	GO:BP	intracellular transport	27543	14442	0.000313483	175	92	6	0.0652174	0.0342857	GO:0050817	GO:BP	coagulation	27543	15342	0.00146636	482	221	13	0.0588235	0.026971	GO:0033674	GO:BP	positive regulation of kinase activity	27543	9602	0.0125371	108	62	3	0.0483871	0.0277778	GO:0031341	GO:BP	regulation of cell killing	27543	8272	0.0108892	7	6	1	0.166667	0.142857
1.71237e-05	180	716	18	0.0251397	0.1	GO:0032640	GO:BP	tumor necrosis factor production	27543	8885	0.000313483	175	92	6	0.0652174	0.0342857	GO:0007599	GO:BP	hemostasis	27543	3460	0.00147061	1434	228	26	0.114035	0.0181311	GO:0010629	GO:BP	negative regulation of gene expression	27543	4774	0.0128143	223	65	4	0.0615385	0.0179372	GO:0031099	GO:BP	regeneration	27543	8147	0.0108892	7	6	1	0.166667	0.142857
1.71237e-05	180	716	18	0.0251397	0.1	GO:0032680	GO:BP	regulation of tumor necrosis factor production	27543	8925	0.000315772	152	281	9	0.0320285	0.0592105	GO:0051092	GO:BP	positive regulation of NF-kappaB transcription factor activity	27543	15569	0.00147806	293	48	5	0.104167	0.0170648	GO:0010951	GO:BP	negative regulation of endopeptidase activity	27543	5070	0.0128143	1617	121	16	0.132231	0.00989487	GO:1902531	GO:BP	regulation of intracellular signal transduction	27543	25711	0.0108892	7	6	1	0.166667	0.142857
1.74352e-05	317	723	25	0.0345781	0.0788644	GO:0002263	GO:BP	cell activation involved in immune response	27543	918	0.000315772	3971	423	92	0.217494	0.023168	GO:0034654	GO:BP	nucleobase-containing compound biosynthetic process	27543	10006	0.00149483	128	172	6	0.0348837	0.046875	GO:0061041	GO:BP	regulation of wound healing	27543	17783	0.0128143	38	47	2	0.0425532	0.0526316	GO:1902003	GO:BP	regulation of amyloid-beta formation	27543	25261	0.0108892	14	3	1	0.333333	0.0714286
1.75241e-05	299	716	24	0.0335196	0.0802676	GO:0097193	GO:BP	intrinsic apoptotic signaling pathway	27543	21697	0.000316678	93	258	7	0.0271318	0.0752688	GO:0032273	GO:BP	positive regulation of protein polymerization	27543	8645	0.0015678	13166	244	145	0.594262	0.0110132	GO:0044237	GO:BP	cellular metabolic process	27543	12684	0.012824	553	65	6	0.0923077	0.0108499	GO:0009611	GO:BP	response to wounding	27543	3983	0.0108892	373	62	5	0.0806452	0.0134048
1.75241e-05	200	644	18	0.0279503	0.09	GO:0006469	GO:BP	negative regulation of protein kinase activity	27543	2447	0.000318401	207	314	11	0.0350318	0.0531401	GO:0060491	GO:BP	regulation of cell projection assembly	27543	17256	0.00157134	45	65	3	0.0461538	0.0666667	GO:0030195	GO:BP	negative regulation of blood coagulation	27543	7737	0.0128241	311	47	4	0.0851064	0.0128617	GO:0019932	GO:BP	second-messenger-mediated signaling	27543	7017	0.0108892	7	6	1	0.166667	0.142857
1.76813e-05	184	702	18	0.025641	0.0978261	GO:0043524	GO:BP	negative regulation of neuron apoptotic process	27543	12384	0.000320087	33	147	4	0.0272109	0.121212	GO:1905476	GO:BP	negative regulation of protein localization to membrane	27543	28366	0.00160106	205	207	8	0.0386473	0.0390244	GO:0048639	GO:BP	positive regulation of developmental growth	27543	14940	0.0128241	892	41	6	0.146341	0.00672646	GO:0098655	GO:BP	cation transmembrane transport	27543	22008	0.0108892	6	7	1	0.142857	0.166667
1.80524e-05	424	652	28	0.0429448	0.0660377	GO:0006875	GO:BP	cellular metal ion homeostasis	27543	2818	0.000333743	387	417	18	0.0431655	0.0465116	GO:0042326	GO:BP	negative regulation of phosphorylation	27543	11669	0.00163291	300	48	5	0.104167	0.0166667	GO:0010466	GO:BP	negative regulation of peptidase activity	27543	4647	0.0129295	1	54	1	0.0185185	1	GO:0000461	GO:BP	endonucleolytic cleavage to generate mature 3'-end of SSU-rRNA from (SSU-rRNA, 5.8S rRNA, LSU-rRNA)	27543	205	0.0109414	115	118	4	0.0338983	0.0347826
1.82143e-05	284	703	23	0.0327169	0.0809859	GO:0022409	GO:BP	positive regulation of cell-cell adhesion	27543	7584	0.000334496	41	119	4	0.0336134	0.097561	GO:2000008	GO:BP	regulation of protein localization to cell surface	27543	29234	0.00163668	14	221	3	0.0135747	0.214286	GO:1905906	GO:BP	regulation of amyloid fibril formation	27543	28756	0.012956	83	82	3	0.0365854	0.0361446	GO:0021675	GO:BP	nerve development	27543	7215	0.0109801	1347	103	13	0.126214	0.00965108
1.96612e-05	23	239	5	0.0209205	0.217391	GO:0051444	GO:BP	negative regulation of ubiquitin-protein transferase activity	27543	15844	0.000338528	99	337	8	0.0237389	0.0808081	GO:2001243	GO:BP	negative regulation of intrinsic apoptotic signaling pathway	27543	30407	0.00166466	46	65	3	0.0461538	0.0652174	GO:1900047	GO:BP	negative regulation of hemostasis	27543	23395	0.013098	73	25	2	0.08	0.0273973	GO:0045911	GO:BP	positive regulation of DNA recombination	27543	13619	0.0109801	12	136	2	0.0147059	0.166667
2.02353e-05	223	644	19	0.0295031	0.0852018	GO:0033673	GO:BP	negative regulation of kinase activity	27543	9601	0.000338528	185	421	12	0.0285036	0.0648649	GO:0007179	GO:BP	transforming growth factor beta receptor signaling pathway	27543	3078	0.00166874	7473	228	87	0.381579	0.0116419	GO:0023052	GO:BP	signaling	27543	7648	0.013098	55	1	1	1	0.0181818	GO:0002762	GO:BP	negative regulation of myeloid leukocyte differentiation	27543	1397	0.0109939	255	25	3	0.12	0.0117647
2.10376e-05	642	644	36	0.0559006	0.0560748	GO:0045859	GO:BP	regulation of protein kinase activity	27543	13573	0.000345059	175	190	8	0.0421053	0.0457143	GO:1903531	GO:BP	negative regulation of secretion by cell	27543	26585	0.00170289	18	172	3	0.0174419	0.166667	GO:0034111	GO:BP	negative regulation of homotypic cell-cell adhesion	27543	9679	0.0131434	6103	121	41	0.338843	0.00671801	GO:0031323	GO:BP	regulation of cellular metabolic process	27543	8255	0.0109939	1296	107	13	0.121495	0.0100309
2.10656e-05	204	640	18	0.028125	0.0882353	GO:0031032	GO:BP	actomyosin structure organization	27543	8108	0.000350906	4039	423	93	0.219858	0.0230255	GO:0018130	GO:BP	heterocycle biosynthetic process	27543	6014	0.00170289	190	41	4	0.097561	0.0210526	GO:0009266	GO:BP	response to temperature stimulus	27543	3863	0.0131434	8	7	1	0.142857	0.125	GO:0044650	GO:BP	adhesion of symbiont to host cell	27543	12928	0.0110187	43	1	1	1	0.0232558
2.12507e-05	183	716	18	0.0251397	0.0983607	GO:0071706	GO:BP	tumor necrosis factor superfamily cytokine production	27543	19685	0.000354271	286	318	13	0.0408805	0.0454545	GO:0061448	GO:BP	connective tissue development	27543	18176	0.00171948	3	217	2	0.00921659	0.666667	GO:0010710	GO:BP	regulation of collagen catabolic process	27543	4850	0.0131434	7	8	1	0.125	0.142857	GO:0010726	GO:BP	positive regulation of hydrogen peroxide metabolic process	27543	4866	0.0110892	353	169	8	0.0473373	0.0226629
2.12507e-05	183	716	18	0.0251397	0.0983607	GO:1903555	GO:BP	regulation of tumor necrosis factor superfamily cytokine production	27543	26608	0.000354271	299	349	14	0.0401146	0.0468227	GO:0097193	GO:BP	intrinsic apoptotic signaling pathway	27543	21697	0.00172325	68	213	5	0.0234742	0.0735294	GO:0042274	GO:BP	ribosomal small subunit biogenesis	27543	11646	0.0131434	8	7	1	0.142857	0.125	GO:1901388	GO:BP	regulation of transforming growth factor beta activation	27543	24690	0.011167	65	25	2	0.08	0.0307692
2.24868e-05	185	711	18	0.0253165	0.0972973	GO:0007179	GO:BP	transforming growth factor beta receptor signaling pathway	27543	3078	0.000358795	68	364	7	0.0192308	0.102941	GO:0042274	GO:BP	ribosomal small subunit biogenesis	27543	11646	0.00173474	72	8	2	0.25	0.0277778	GO:0009206	GO:BP	purine ribonucleoside triphosphate biosynthetic process	27543	3804	0.0131434	56	1	1	1	0.0178571	GO:0046850	GO:BP	regulation of bone remodeling	27543	14403	0.0111857	44	1	1	1	0.0227273
2.26305e-05	80	615	11	0.0178862	0.1375	GO:0071385	GO:BP	cellular response to glucocorticoid stimulus	27543	19414	0.000368661	13	137	3	0.0218978	0.230769	GO:0090331	GO:BP	negative regulation of platelet aggregation	27543	21342	0.00173765	1677	243	30	0.123457	0.0178891	GO:0031327	GO:BP	negative regulation of cellular biosynthetic process	27543	8259	0.0131434	239	8	2	0.25	0.0083682	GO:0009165	GO:BP	nucleotide biosynthetic process	27543	3763	0.0111857	22	2	1	0.5	0.0454545
2.26305e-05	1048	716	54	0.075419	0.0515267	GO:0008284	GO:BP	positive regulation of cell population proliferation	27543	3568	0.000380475	170	258	9	0.0348837	0.0529412	GO:0030041	GO:BP	actin filament polymerization	27543	7685	0.00173765	421	8	3	0.375	0.00712589	GO:0072521	GO:BP	purine-containing compound metabolic process	27543	20313	0.0131434	98	70	3	0.0428571	0.0306122	GO:0019915	GO:BP	lipid storage	27543	7002	0.0112832	2454	110	20	0.181818	0.00814996
2.30747e-05	79	500	10	0.02	0.126582	GO:1902369	GO:BP	negative regulation of RNA catabolic process	27543	25595	0.000383219	17	313	4	0.0127796	0.235294	GO:0003413	GO:BP	chondrocyte differentiation involved in endochondral bone morphogenesis	27543	1982	0.00174366	47	65	3	0.0461538	0.0638298	GO:0050819	GO:BP	negative regulation of coagulation	27543	15344	0.013277	42	44	2	0.0454545	0.047619	GO:1900371	GO:BP	regulation of purine nucleotide biosynthetic process	27543	23709	0.0113135	6825	171	60	0.350877	0.00879121
2.31676e-05	233	683	20	0.0292826	0.0858369	GO:0051651	GO:BP	maintenance of location in cell	27543	16010	0.000384288	4050	423	93	0.219858	0.022963	GO:0019438	GO:BP	aromatic compound biosynthetic process	27543	6674	0.0017589	3	221	2	0.00904977	0.666667	GO:1902996	GO:BP	regulation of neurofibrillary tangle assembly	27543	26111	0.013277	42	44	2	0.0454545	0.047619	GO:0030808	GO:BP	regulation of nucleotide biosynthetic process	27543	7981	0.0113451	368	127	7	0.0551181	0.0190217
2.32957e-05	49	205	6	0.0292683	0.122449	GO:0071364	GO:BP	cellular response to epidermal growth factor stimulus	27543	19393	0.00039426	945	389	30	0.0771208	0.031746	GO:0140352	GO:BP	export from cell	27543	23070	0.0017589	3	221	2	0.00904977	0.666667	GO:1902988	GO:BP	neurofibrillary tangle assembly	27543	26103	0.0132812	279	7	2	0.285714	0.00716846	GO:0001818	GO:BP	negative regulation of cytokine production	27543	587	0.0114031	2811	175	31	0.177143	0.0110281
2.35583e-05	224	712	20	0.0280899	0.0892857	GO:0030595	GO:BP	leukocyte chemotaxis	27543	7918	0.0003956	317	377	15	0.0397878	0.0473186	GO:0002263	GO:BP	cell activation involved in immune response	27543	918	0.00176236	73	8	2	0.25	0.0273973	GO:0009145	GO:BP	purine nucleoside triphosphate biosynthetic process	27543	3744	0.0132812	19	3	1	0.333333	0.0526316	GO:0010766	GO:BP	negative regulation of sodium ion transport	27543	4903	0.011436	1	47	1	0.0212766	1
2.39845e-05	128	548	13	0.0237226	0.101562	GO:0061041	GO:BP	regulation of wound healing	27543	17783	0.000396576	42	247	5	0.0202429	0.119048	GO:0001774	GO:BP	microglial cell activation	27543	551	0.00183497	7	86	2	0.0232558	0.285714	GO:0021814	GO:BP	cell motility involved in cerebral cortex radial glia guided migration	27543	7351	0.0132812	228	108	5	0.0462963	0.0219298	GO:0010632	GO:BP	regulation of epithelial cell migration	27543	4777	0.011436	1	47	1	0.0212766	1
2.41427e-05	333	702	25	0.0356125	0.0750751	GO:0050727	GO:BP	regulation of inflammatory response	27543	15278	0.000401624	747	306	22	0.0718954	0.0294511	GO:0071396	GO:BP	cellular response to lipid	27543	19425	0.00194801	15	220	3	0.0136364	0.2	GO:0098814	GO:BP	spontaneous synaptic transmission	27543	22110	0.0132812	242	8	2	0.25	0.00826446	GO:1901293	GO:BP	nucleoside phosphate biosynthetic process	27543	24602	0.011436	1	47	1	0.0212766	1
2.43982e-05	712	711	41	0.0576653	0.0575843	GO:0043408	GO:BP	regulation of MAPK cascade	27543	12298	0.000401918	1141	421	36	0.0855107	0.0315513	GO:0044265	GO:BP	cellular macromolecule catabolic process	27543	12702	0.00195101	1218	171	19	0.111111	0.0155993	GO:0098542	GO:BP	defense response to other organism	27543	21990	0.0133985	736	3	2	0.666667	0.00271739	GO:0008285	GO:BP	negative regulation of cell population proliferation	27543	3569	0.011436	1	47	1	0.0212766	1
2.51888e-05	1375	723	66	0.0912863	0.048	GO:0045892	GO:BP	negative regulation of transcription, DNA-templated	27543	13602	0.000407209	233	341	12	0.0351906	0.0515021	GO:0051651	GO:BP	maintenance of location in cell	27543	16010	0.00195101	387	61	6	0.0983607	0.0155039	GO:0032535	GO:BP	regulation of cellular component size	27543	8826	0.0134212	355	70	5	0.0714286	0.0140845	GO:0051235	GO:BP	maintenance of location	27543	15693	0.011436	1	47	1	0.0212766	1
2.52479e-05	223	719	20	0.0278164	0.0896861	GO:0031099	GO:BP	regeneration	27543	8147	0.000408457	323	328	14	0.0426829	0.0433437	GO:0055074	GO:BP	calcium ion homeostasis	27543	16779	0.00195565	182	82	5	0.0609756	0.0274725	GO:0030902	GO:BP	hindbrain development	27543	8046	0.0135715	29	65	2	0.0307692	0.0689655	GO:0090330	GO:BP	regulation of platelet aggregation	27543	21341	0.011436	1	47	1	0.0212766	1
2.53821e-05	2560	548	85	0.155109	0.0332031	GO:0006366	GO:BP	transcription by RNA polymerase II	27543	2362	0.000422236	5	55	2	0.0363636	0.4	GO:0015990	GO:BP	electron transport coupled proton transport	27543	5632	0.00195565	2811	227	41	0.180617	0.0145856	GO:0043933	GO:BP	protein-containing complex organization	27543	12512	0.0136684	43	44	2	0.0454545	0.0465116	GO:1900544	GO:BP	positive regulation of purine nucleotide metabolic process	27543	23875	0.011436	1	47	1	0.0212766	1
2.61044e-05	509	652	31	0.047546	0.0609037	GO:0006873	GO:BP	cellular ion homeostasis	27543	2816	0.000422236	5	55	2	0.0363636	0.4	GO:0015988	GO:BP	energy coupled proton transmembrane transport, against electrochemical gradient	27543	5630	0.00196477	2	3	1	0.333333	0.5	GO:0042628	GO:BP	mating plug formation	27543	11843	0.0136684	43	44	2	0.0454545	0.0465116	GO:0045981	GO:BP	positive regulation of nucleotide metabolic process	27543	13687	0.011436	1	47	1	0.0212766	1
2.76995e-05	350	47	7	0.148936	0.02	GO:0062197	GO:BP	cellular response to chemical stress	27543	18583	0.000422236	190	55	5	0.0909091	0.0263158	GO:0009266	GO:BP	response to temperature stimulus	27543	3863	0.00196477	1	6	1	0.166667	1	GO:0021806	GO:BP	initiation of movement involved in cerebral cortex radial glia guided migration	27543	7343	0.0136695	234	64	4	0.0625	0.017094	GO:0002573	GO:BP	myeloid leukocyte differentiation	27543	1217	0.011436	1	47	1	0.0212766	1
2.81024e-05	1021	665	50	0.075188	0.0489716	GO:0051276	GO:BP	chromosome organization	27543	15725	0.000434424	68	255	6	0.0235294	0.0882353	GO:0051851	GO:BP	modulation by host of symbiont process	27543	16135	0.00196477	1	6	1	0.166667	1	GO:0021808	GO:BP	cytosolic calcium signaling involved in initiation of cell movement in glial-mediated radial cell migration	27543	7345	0.0137182	6	10	1	0.1	0.166667	GO:0071896	GO:BP	protein localization to adherens junction	27543	19794	0.011436	1	47	1	0.0212766	1
2.826e-05	213	502	16	0.0318725	0.0751174	GO:0034249	GO:BP	negative regulation of cellular amide metabolic process	27543	9796	0.000435941	142	316	9	0.028481	0.0633803	GO:0046683	GO:BP	response to organophosphorus	27543	14293	0.00197368	78	8	2	0.25	0.025641	GO:0009201	GO:BP	ribonucleoside triphosphate biosynthetic process	27543	3799	0.013909	341	6	2	0.333333	0.0058651	GO:0042063	GO:BP	gliogenesis	27543	11513	0.011436	498	48	5	0.104167	0.0100402
2.84734e-05	428	625	27	0.0432	0.0630841	GO:0010959	GO:BP	regulation of metal ion transport	27543	5077	0.000447759	602	328	20	0.0609756	0.0332226	GO:0055080	GO:BP	cation homeostasis	27543	16784	0.00199066	22	149	3	0.0201342	0.136364	GO:0071404	GO:BP	cellular response to low-density lipoprotein particle stimulus	27543	19433	0.013909	111	64	3	0.046875	0.027027	GO:0042100	GO:BP	B cell proliferation	27543	11534	0.011436	47	1	1	1	0.0212766
2.86083e-05	16	390	5	0.0128205	0.3125	GO:0061158	GO:BP	3'-UTR-mediated mRNA destabilization	27543	17897	0.000474321	305	399	15	0.037594	0.0491803	GO:0045765	GO:BP	regulation of angiogenesis	27543	13491	0.00199627	1613	243	29	0.119342	0.0179789	GO:0010558	GO:BP	negative regulation of macromolecule biosynthetic process	27543	4709	0.013909	91	78	3	0.0384615	0.032967	GO:0007044	GO:BP	cell-substrate junction assembly	27543	2961	0.011436	1	47	1	0.0212766	1
2.92003e-05	211	701	19	0.0271041	0.0900474	GO:2000113	GO:BP	negative regulation of cellular macromolecule biosynthetic process	27543	29337	0.000476001	1591	13	6	0.461538	0.00377121	GO:0006811	GO:BP	ion transport	27543	2767	0.00200568	570	221	14	0.0633484	0.0245614	GO:0051347	GO:BP	positive regulation of transferase activity	27543	15787	0.0139913	18	108	2	0.0185185	0.111111	GO:0006089	GO:BP	lactate metabolic process	27543	2120	0.011436	51	33	2	0.0606061	0.0392157
2.94023e-05	195	205	10	0.0487805	0.0512821	GO:0035264	GO:BP	multicellular organism growth	27543	10262	0.000477058	886	339	26	0.0766962	0.0293454	GO:0032940	GO:BP	secretion by cell	27543	9132	0.00200568	194	228	8	0.0350877	0.0412371	GO:0010952	GO:BP	positive regulation of peptidase activity	27543	5071	0.014025	1	62	1	0.016129	1	GO:0110090	GO:BP	positive regulation of hippocampal neuron apoptotic process	27543	22702	0.011436	1	47	1	0.0212766	1
3.01108e-05	447	711	30	0.0421941	0.0671141	GO:0032103	GO:BP	positive regulation of response to external stimulus	27543	8541	0.000478061	128	137	6	0.0437956	0.046875	GO:0061041	GO:BP	regulation of wound healing	27543	17783	0.00200568	5	132	2	0.0151515	0.4	GO:0110088	GO:BP	hippocampal neuron apoptotic process	27543	22700	0.014025	1	62	1	0.016129	1	GO:0002222	GO:BP	stimulatory killer cell immunoglobulin-like receptor signaling pathway	27543	879	0.011436	38	44	2	0.0454545	0.0526316
3.02537e-05	67	353	8	0.0226629	0.119403	GO:1902373	GO:BP	negative regulation of mRNA catabolic process	27543	25599	0.000487875	67	265	6	0.0226415	0.0895522	GO:0043489	GO:BP	RNA stabilization	27543	12364	0.00200568	5	132	2	0.0151515	0.4	GO:0110089	GO:BP	regulation of hippocampal neuron apoptotic process	27543	22701	0.0142117	9	7	1	0.142857	0.111111	GO:1903659	GO:BP	regulation of complement-dependent cytotoxicity	27543	26710	0.011436	1	47	1	0.0212766	1
3.10139e-05	741	569	36	0.0632689	0.048583	GO:0007610	GO:BP	behavior	27543	3470	0.000504087	79	137	5	0.0364964	0.0632911	GO:0045670	GO:BP	regulation of osteoclast differentiation	27543	13402	0.00200568	5	132	2	0.0151515	0.4	GO:0002282	GO:BP	microglial cell activation involved in immune response	27543	937	0.0143033	246	62	4	0.0645161	0.0162602	GO:0060291	GO:BP	long-term synaptic potentiation	27543	17068	0.011436	1	47	1	0.0212766	1
3.12645e-05	190	502	15	0.0298805	0.0789474	GO:0017148	GO:BP	negative regulation of translation	27543	5891	0.000504087	513	357	19	0.0532213	0.037037	GO:0043410	GO:BP	positive regulation of MAPK cascade	27543	12300	0.00201296	313	220	10	0.0454545	0.0319489	GO:0051222	GO:BP	positive regulation of protein transport	27543	15683	0.0143033	329	77	5	0.0649351	0.0151976	GO:0050806	GO:BP	positive regulation of synaptic transmission	27543	15335	0.011436	1	47	1	0.0212766	1
3.28329e-05	735	723	42	0.0580913	0.0571429	GO:0002252	GO:BP	immune effector process	27543	907	0.000515027	112	318	8	0.0251572	0.0714286	GO:0002062	GO:BP	chondrocyte differentiation	27543	771	0.00203536	409	169	10	0.0591716	0.0244499	GO:0042692	GO:BP	muscle cell differentiation	27543	11884	0.0143138	1	64	1	0.015625	1	GO:0043126	GO:BP	regulation of 1-phosphatidylinositol 4-kinase activity	27543	12157	0.011436	1	47	1	0.0212766	1
3.34943e-05	27	227	5	0.0220264	0.185185	GO:0000027	GO:BP	ribosomal large subunit assembly	27543	14	0.000517495	22	259	4	0.015444	0.181818	GO:0071800	GO:BP	podosome assembly	27543	19731	0.00204003	100	237	6	0.0253165	0.06	GO:0071103	GO:BP	DNA conformation change	27543	19224	0.0143138	1	64	1	0.015625	1	GO:0043128	GO:BP	positive regulation of 1-phosphatidylinositol 4-kinase activity	27543	12159	0.0115769	68	25	2	0.08	0.0294118
3.42732e-05	538	722	34	0.0470914	0.063197	GO:0001501	GO:BP	skeletal system development	27543	423	0.000517786	370	412	17	0.0412621	0.0459459	GO:0045862	GO:BP	positive regulation of proteolysis	27543	13576	0.00204003	108	140	5	0.0357143	0.0462963	GO:0031341	GO:BP	regulation of cell killing	27543	8272	0.0143138	1	64	1	0.015625	1	GO:1905676	GO:BP	positive regulation of adaptive immune memory response	27543	28551	0.0115769	6	8	1	0.125	0.166667
3.45332e-05	516	686	32	0.0466472	0.0620155	GO:1901652	GO:BP	response to peptide	27543	24928	0.000518271	81	325	7	0.0215385	0.0864198	GO:0060998	GO:BP	regulation of dendritic spine development	27543	17748	0.00204307	38	219	4	0.0182648	0.105263	GO:0031112	GO:BP	positive regulation of microtubule polymerization or depolymerization	27543	8159	0.0144449	291	127	6	0.0472441	0.0206186	GO:0019058	GO:BP	viral life cycle	27543	6418	0.0115769	16	3	1	0.333333	0.0625
3.57542e-05	194	703	18	0.0256046	0.0927835	GO:0010952	GO:BP	positive regulation of peptidase activity	27543	5071	0.000523009	133	268	8	0.0298507	0.0601504	GO:0002761	GO:BP	regulation of myeloid leukocyte differentiation	27543	1396	0.0020744	251	225	9	0.04	0.0358566	GO:0002274	GO:BP	myeloid leukocyte activation	27543	929	0.0145034	2652	7	4	0.571429	0.0015083	GO:0050793	GO:BP	regulation of developmental process	27543	15324	0.0117583	1053	149	14	0.0939597	0.0132953
3.57542e-05	159	691	16	0.0231548	0.100629	GO:0032635	GO:BP	interleukin-6 production	27543	8880	0.000525413	1053	391	32	0.0818414	0.0303894	GO:0046903	GO:BP	secretion	27543	14441	0.0020744	67	228	5	0.0219298	0.0746269	GO:1901224	GO:BP	positive regulation of NIK/NF-kappaB signaling	27543	24543	0.0146149	11	6	1	0.166667	0.0909091	GO:1903977	GO:BP	positive regulation of glial cell migration	27543	26983	0.0117583	7	7	1	0.142857	0.142857
3.57542e-05	159	691	16	0.0231548	0.100629	GO:0032675	GO:BP	regulation of interleukin-6 production	27543	8920	0.000529628	27	11	2	0.181818	0.0740741	GO:0015874	GO:BP	norepinephrine transport	27543	5535	0.0020779	153	220	7	0.0318182	0.0457516	GO:2000377	GO:BP	regulation of reactive oxygen species metabolic process	27543	29596	0.0146149	22	3	1	0.333333	0.0454545	GO:0007620	GO:BP	copulation	27543	3480	0.0117583	49	1	1	1	0.0204082
3.62944e-05	464	620	28	0.0451613	0.0603448	GO:0007409	GO:BP	axonogenesis	27543	3284	0.000529628	11	27	2	0.0740741	0.181818	GO:1903977	GO:BP	positive regulation of glial cell migration	27543	26983	0.0020779	376	220	11	0.05	0.0292553	GO:0010038	GO:BP	response to metal ion	27543	4312	0.0146149	2	33	1	0.030303	0.5	GO:0008049	GO:BP	male courtship behavior	27543	3508	0.0119293	765	119	10	0.0840336	0.0130719
3.67635e-05	3	390	3	0.00769231	1	GO:1904582	GO:BP	positive regulation of intracellular mRNA localization	27543	27537	0.000530261	45	247	5	0.0202429	0.111111	GO:0002269	GO:BP	leukocyte activation involved in inflammatory response	27543	924	0.0020779	119	28	3	0.107143	0.0252101	GO:0021549	GO:BP	cerebellum development	27543	7090	0.0146467	37	54	2	0.037037	0.0540541	GO:0043628	GO:BP	ncRNA 3'-end processing	27543	12451	0.0119554	516	47	5	0.106383	0.00968992
3.86781e-05	552	223	17	0.0762332	0.0307971	GO:0034660	GO:BP	ncRNA metabolic process	27543	10010	0.000533561	309	399	15	0.037594	0.0485437	GO:1901342	GO:BP	regulation of vasculature development	27543	24648	0.00208158	1620	243	29	0.119342	0.0179012	GO:0045934	GO:BP	negative regulation of nucleobase-containing compound metabolic process	27543	13642	0.0150105	1	68	1	0.0147059	1	GO:1900022	GO:BP	regulation of D-erythro-sphingosine kinase activity	27543	23373	0.0119916	56	119	3	0.0252101	0.0535714
3.86781e-05	176	703	17	0.0241821	0.0965909	GO:0010950	GO:BP	positive regulation of endopeptidase activity	27543	5069	0.000536402	4203	423	95	0.224586	0.0226029	GO:1901362	GO:BP	organic cyclic compound biosynthetic process	27543	24667	0.00212373	202	76	5	0.0657895	0.0247525	GO:0051048	GO:BP	negative regulation of secretion	27543	15539	0.0150227	130	119	4	0.0336134	0.0307692	GO:0030278	GO:BP	regulation of ossification	27543	7786	0.0119916	1	51	1	0.0196078	1
3.86885e-05	494	652	30	0.0460123	0.0607287	GO:0030003	GO:BP	cellular cation homeostasis	27543	7667	0.000545136	1671	341	40	0.117302	0.0239378	GO:0045184	GO:BP	establishment of protein localization	27543	13161	0.00213467	538	236	14	0.059322	0.0260223	GO:0001501	GO:BP	skeletal system development	27543	423	0.0151021	17	121	2	0.0165289	0.117647	GO:1902176	GO:BP	negative regulation of oxidative stress-induced intrinsic apoptotic signaling pathway	27543	25417	0.0119916	1	51	1	0.0196078	1
3.89729e-05	85	615	11	0.0178862	0.129412	GO:0071384	GO:BP	cellular response to corticosteroid stimulus	27543	19413	0.000545136	481	417	20	0.0479616	0.04158	GO:1903829	GO:BP	positive regulation of protein localization	27543	26852	0.00216414	185	243	8	0.0329218	0.0432432	GO:0007179	GO:BP	transforming growth factor beta receptor signaling pathway	27543	3078	0.0152353	50	41	2	0.0487805	0.04	GO:0009651	GO:BP	response to salt stress	27543	4019	0.0119916	882	178	14	0.0786517	0.015873
3.91035e-05	61	702	10	0.014245	0.163934	GO:0002548	GO:BP	monocyte chemotaxis	27543	1192	0.000548801	22	92	3	0.0326087	0.136364	GO:0071404	GO:BP	cellular response to low-density lipoprotein particle stimulus	27543	19433	0.00219092	1	7	1	0.142857	1	GO:1901389	GO:BP	negative regulation of transforming growth factor beta activation	27543	24691	0.0152353	449	84	6	0.0714286	0.013363	GO:0034248	GO:BP	regulation of cellular amide metabolic process	27543	9795	0.0119916	1	51	1	0.0196078	1
3.91035e-05	54	205	6	0.0292683	0.111111	GO:0070849	GO:BP	response to epidermal growth factor	27543	19097	0.000550724	228	253	10	0.0395257	0.0438596	GO:0030100	GO:BP	regulation of endocytosis	27543	7703	0.00219092	7	1	1	1	0.142857	GO:0045656	GO:BP	negative regulation of monocyte differentiation	27543	13388	0.0152353	57	36	2	0.0555556	0.0350877	GO:0009409	GO:BP	response to cold	27543	3914	0.0119916	2898	164	30	0.182927	0.010352
3.92089e-05	788	680	42	0.0617647	0.0532995	GO:0043009	GO:BP	chordate embryonic development	27543	12088	0.000551144	1218	340	32	0.0941176	0.0262726	GO:0098542	GO:BP	defense response to other organism	27543	21990	0.00231554	71	221	5	0.0226244	0.0704225	GO:0045428	GO:BP	regulation of nitric oxide biosynthetic process	27543	13238	0.0152353	120	62	3	0.0483871	0.025	GO:1901216	GO:BP	positive regulation of neuron death	27543	24535	0.0119916	1	51	1	0.0196078	1
3.98143e-05	198	625	17	0.0272	0.0858586	GO:0000082	GO:BP	G1/S transition of mitotic cell cycle	27543	41	0.000553954	1556	341	38	0.111437	0.0244216	GO:0015031	GO:BP	protein transport	27543	5347	0.00235889	741	174	14	0.0804598	0.0188934	GO:0007610	GO:BP	behavior	27543	3470	0.0152386	10	7	1	0.142857	0.1	GO:0036363	GO:BP	transforming growth factor beta activation	27543	11040	0.0119916	1189	65	9	0.138462	0.00756939
4.0996e-05	385	711	27	0.0379747	0.0701299	GO:0007178	GO:BP	transmembrane receptor protein serine/threonine kinase signaling pathway	27543	3077	0.000589174	202	91	6	0.0659341	0.029703	GO:0030307	GO:BP	positive regulation of cell growth	27543	7793	0.00237363	653	174	13	0.0747126	0.0199081	GO:1903530	GO:BP	regulation of secretion by cell	27543	26584	0.015277	1775	124	17	0.137097	0.00957746	GO:0009719	GO:BP	response to endogenous stimulus	27543	4067	0.0119916	291	121	6	0.0495868	0.0206186
4.14052e-05	90	706	12	0.0169972	0.133333	GO:0097581	GO:BP	lamellipodium organization	27543	21888	0.000601377	149	393	10	0.0254453	0.0671141	GO:0034341	GO:BP	response to interferon-gamma	27543	9853	0.00239169	88	98	4	0.0408163	0.0454545	GO:0021954	GO:BP	central nervous system neuron development	27543	7490	0.0155312	63	33	2	0.0606061	0.031746	GO:0019098	GO:BP	reproductive behavior	27543	6454	0.0121158	108	62	3	0.0483871	0.0277778
4.16696e-05	27	239	5	0.0209205	0.185185	GO:1904666	GO:BP	regulation of ubiquitin protein ligase activity	27543	27614	0.000601377	75	247	6	0.0242915	0.08	GO:0080164	GO:BP	regulation of nitric oxide metabolic process	27543	20898	0.00239504	233	68	5	0.0735294	0.0214592	GO:0072593	GO:BP	reactive oxygen species metabolic process	27543	20348	0.0155507	431	118	7	0.059322	0.0162413	GO:0030099	GO:BP	myeloid cell differentiation	27543	7702	0.0122385	3750	168	37	0.220238	0.00986667
4.20965e-05	435	706	29	0.0410765	0.0666667	GO:0034329	GO:BP	cell junction assembly	27543	9844	0.000604712	181	102	6	0.0588235	0.0331492	GO:0051896	GO:BP	regulation of protein kinase B signaling	27543	16169	0.00240311	370	228	11	0.0482456	0.0297297	GO:0045862	GO:BP	positive regulation of proteolysis	27543	13576	0.015579	8766	122	54	0.442623	0.00616016	GO:0032501	GO:BP	multicellular organismal process	27543	8803	0.0123864	223	65	4	0.0615385	0.0179372
4.2117e-05	138	625	14	0.0224	0.101449	GO:2000045	GO:BP	regulation of G1/S transition of mitotic cell cycle	27543	29270	0.000613266	340	139	9	0.0647482	0.0264706	GO:0051962	GO:BP	positive regulation of nervous system development	27543	16223	0.00242946	89	8	2	0.25	0.0224719	GO:0009142	GO:BP	nucleoside triphosphate biosynthetic process	27543	3741	0.0157055	313	121	6	0.0495868	0.0191693	GO:0051222	GO:BP	positive regulation of protein transport	27543	15683	0.0123864	38	47	2	0.0425532	0.0526316
4.24893e-05	774	600	38	0.0633333	0.0490956	GO:0098662	GO:BP	inorganic cation transmembrane transport	27543	22015	0.00061952	329	254	12	0.0472441	0.0364742	GO:0022604	GO:BP	regulation of cell morphogenesis	27543	7596	0.00244154	4	192	2	0.0104167	0.5	GO:2000563	GO:BP	positive regulation of CD4-positive, alpha-beta T cell proliferation	27543	29776	0.0157055	73	1	1	1	0.0136986	GO:0034103	GO:BP	regulation of tissue remodeling	27543	9671	0.0124316	892	41	6	0.146341	0.00672646
4.29276e-05	279	703	22	0.0312945	0.078853	GO:0001818	GO:BP	negative regulation of cytokine production	27543	587	0.000636451	494	315	17	0.0539683	0.034413	GO:0030003	GO:BP	cellular cation homeostasis	27543	7667	0.00244747	19	190	3	0.0157895	0.157895	GO:0000028	GO:BP	ribosomal small subunit assembly	27543	15	0.0157055	73	1	1	1	0.0136986	GO:0045453	GO:BP	bone resorption	27543	13249	0.0124316	311	47	4	0.0851064	0.0128617
4.33564e-05	314	723	24	0.033195	0.0764331	GO:0002366	GO:BP	leukocyte activation involved in immune response	27543	1021	0.000643125	64	92	4	0.0434783	0.0625	GO:0000768	GO:BP	syncytium formation by plasma membrane fusion	27543	300	0.00246638	90	8	2	0.25	0.0222222	GO:0009205	GO:BP	purine ribonucleoside triphosphate metabolic process	27543	3803	0.0157378	97	78	3	0.0384615	0.0309278	GO:0150115	GO:BP	cell-substrate junction organization	27543	23288	0.0125363	1	54	1	0.0185185	1
4.33564e-05	234	713	20	0.0280505	0.0854701	GO:0002573	GO:BP	myeloid leukocyte differentiation	27543	1217	0.000643125	64	92	4	0.0434783	0.0625	GO:0140253	GO:BP	cell-cell fusion	27543	23042	0.00246638	209	220	8	0.0363636	0.0382775	GO:0099173	GO:BP	postsynapse organization	27543	22297	0.0157558	5797	121	39	0.322314	0.00672762	GO:0051171	GO:BP	regulation of nitrogen compound metabolic process	27543	15640	0.0125646	83	82	3	0.0365854	0.0361446
4.39232e-05	44	583	8	0.0137221	0.181818	GO:0010543	GO:BP	regulation of platelet activation	27543	4700	0.000643908	107	255	7	0.027451	0.0654206	GO:0051702	GO:BP	biological process involved in interaction with symbiont	27543	16052	0.00250661	259	225	9	0.04	0.034749	GO:0051091	GO:BP	positive regulation of DNA-binding transcription factor activity	27543	15568	0.0158696	45	47	2	0.0425532	0.0444444	GO:1902991	GO:BP	regulation of amyloid precursor protein catabolic process	27543	26106	0.0125909	13329	171	102	0.596491	0.00765249
4.69165e-05	368	662	25	0.0377644	0.0679348	GO:0016032	GO:BP	viral process	27543	5639	0.000650562	4	91	2	0.021978	0.5	GO:1904352	GO:BP	positive regulation of protein catabolic process in the vacuole	27543	27327	0.00250661	11	65	2	0.0307692	0.181818	GO:0014908	GO:BP	myotube differentiation involved in skeletal muscle regeneration	27543	5330	0.0158893	1053	8	3	0.375	0.002849	GO:0046903	GO:BP	secretion	27543	14441	0.0126847	55	1	1	1	0.0181818
4.74908e-05	303	702	23	0.0327635	0.0759076	GO:0051402	GO:BP	neuron apoptotic process	27543	15823	0.000658179	56	340	6	0.0176471	0.107143	GO:0045778	GO:BP	positive regulation of ossification	27543	13504	0.0025558	387	220	11	0.05	0.0284238	GO:0006959	GO:BP	humoral immune response	27543	2892	0.0159199	25	3	1	0.333333	0.04	GO:0010955	GO:BP	negative regulation of protein processing	27543	5073	0.0126847	73	25	2	0.08	0.0273973
4.84853e-05	704	587	35	0.0596252	0.0497159	GO:0055082	GO:BP	cellular chemical homeostasis	27543	16786	0.000670306	51	376	6	0.0159574	0.117647	GO:0045646	GO:BP	regulation of erythrocyte differentiation	27543	13378	0.00258989	130	28	3	0.107143	0.0230769	GO:0022037	GO:BP	metencephalon development	27543	7573	0.0159199	25	3	1	0.333333	0.04	GO:1903318	GO:BP	negative regulation of protein maturation	27543	26385	0.0126917	295	164	7	0.0426829	0.0237288
4.87315e-05	149	671	15	0.0223547	0.100671	GO:0030856	GO:BP	regulation of epithelial cell differentiation	27543	8027	0.00067756	525	328	18	0.054878	0.0342857	GO:0055065	GO:BP	metal ion homeostasis	27543	16770	0.00259807	784	228	17	0.0745614	0.0216837	GO:0031329	GO:BP	regulation of cellular catabolic process	27543	8261	0.0159199	25	3	1	0.333333	0.04	GO:0031639	GO:BP	plasminogen activation	27543	8403	0.0126917	2652	164	28	0.170732	0.0105581
4.89641e-05	62	553	9	0.0162749	0.145161	GO:0000381	GO:BP	regulation of alternative mRNA splicing, via spliceosome	27543	160	0.000687267	571	330	19	0.0575758	0.033275	GO:0070201	GO:BP	regulation of establishment of protein localization	27543	18713	0.00266573	17	221	3	0.0135747	0.176471	GO:1900221	GO:BP	regulation of amyloid-beta clearance	27543	23565	0.0159472	653	41	5	0.121951	0.00765697	GO:0010035	GO:BP	response to inorganic substance	27543	4309	0.0127028	98	70	3	0.0428571	0.0306122
5.00243e-05	171	584	15	0.0256849	0.0877193	GO:0010594	GO:BP	regulation of endothelial cell migration	27543	4741	0.000690753	89	423	8	0.0189125	0.0898876	GO:1903578	GO:BP	regulation of ATP metabolic process	27543	26630	0.00267484	86	104	4	0.0384615	0.0465116	GO:0032508	GO:BP	DNA duplex unwinding	27543	8809	0.0160779	2	38	1	0.0263158	0.5	GO:0035606	GO:BP	peptidyl-cysteine S-trans-nitrosylation	27543	10497	0.0127245	8	7	1	0.142857	0.125
5.17577e-05	236	716	20	0.027933	0.0847458	GO:2001234	GO:BP	negative regulation of apoptotic signaling pathway	27543	30398	0.000695507	704	315	21	0.0666667	0.0298295	GO:0055082	GO:BP	cellular chemical homeostasis	27543	16786	0.00267484	882	242	19	0.0785124	0.021542	GO:0070925	GO:BP	organelle assembly	27543	19137	0.016154	538	122	8	0.0655738	0.0148699	GO:0001501	GO:BP	skeletal system development	27543	423	0.0127245	8	7	1	0.142857	0.125
5.17724e-05	285	697	22	0.0315638	0.077193	GO:0071241	GO:BP	cellular response to inorganic substance	27543	19276	0.000710169	10	236	3	0.0127119	0.3	GO:2000561	GO:BP	regulation of CD4-positive, alpha-beta T cell proliferation	27543	29774	0.00269343	12	62	2	0.0322581	0.166667	GO:0071635	GO:BP	negative regulation of transforming growth factor beta production	27543	19623	0.0161742	1099	48	7	0.145833	0.00636943	GO:0048878	GO:BP	chemical homeostasis	27543	15167	0.0127245	56	1	1	1	0.0178571
5.17724e-05	301	711	23	0.0323488	0.076412	GO:0007162	GO:BP	negative regulation of cell adhesion	27543	3062	0.000712934	66	92	4	0.0434783	0.0606061	GO:0006949	GO:BP	syncytium formation	27543	2883	0.00269343	1489	243	27	0.111111	0.018133	GO:0051253	GO:BP	negative regulation of RNA metabolic process	27543	15708	0.0162622	45	48	2	0.0416667	0.0444444	GO:0062208	GO:BP	positive regulation of pattern recognition receptor signaling pathway	27543	18586	0.0127245	239	8	2	0.25	0.0083682
5.29608e-05	107	716	13	0.0181564	0.121495	GO:0032760	GO:BP	positive regulation of tumor necrosis factor production	27543	9005	0.000720739	2	1	1	1	0.5	GO:0045659	GO:BP	negative regulation of neutrophil differentiation	27543	13391	0.00269766	3	3	1	0.333333	0.333333	GO:0061110	GO:BP	dense core granule biogenesis	27543	17852	0.0162622	13	6	1	0.166667	0.0769231	GO:0071318	GO:BP	cellular response to ATP	27543	19349	0.0127245	7	8	1	0.125	0.142857
5.32017e-05	1690	666	71	0.106607	0.0420118	GO:0007267	GO:BP	cell-cell signaling	27543	3158	0.000729198	65	298	6	0.0201342	0.0923077	GO:0002886	GO:BP	regulation of myeloid leukocyte mediated immunity	27543	1520	0.00269766	3	3	1	0.333333	0.333333	GO:0061107	GO:BP	seminal vesicle development	27543	17849	0.0162622	1140	72	9	0.125	0.00789474	GO:0001932	GO:BP	regulation of protein phosphorylation	27543	662	0.0128591	42	44	2	0.0454545	0.047619
5.3712e-05	701	696	39	0.0560345	0.0556348	GO:0040008	GO:BP	regulation of growth	27543	11455	0.000729198	173	419	11	0.026253	0.0635838	GO:1902904	GO:BP	negative regulation of supramolecular fiber organization	27543	26027	0.00269766	9	1	1	1	0.111111	GO:0030853	GO:BP	negative regulation of granulocyte differentiation	27543	8024	0.0162622	252	64	4	0.0625	0.015873	GO:0050864	GO:BP	regulation of B cell activation	27543	15383	0.0128591	42	44	2	0.0454545	0.047619
5.37398e-05	853	308	26	0.0844156	0.0304807	GO:0042327	GO:BP	positive regulation of phosphorylation	27543	11670	0.000730723	176	412	11	0.026699	0.0625	GO:0010950	GO:BP	positive regulation of endopeptidase activity	27543	5069	0.0027363	595	220	14	0.0636364	0.0235294	GO:0034762	GO:BP	regulation of transmembrane transport	27543	10038	0.0162622	13	6	1	0.166667	0.0769231	GO:0033625	GO:BP	positive regulation of integrin activation	27543	9567	0.0128737	279	7	2	0.285714	0.00716846
5.42724e-05	341	722	25	0.034626	0.0733138	GO:0042063	GO:BP	gliogenesis	27543	11513	0.000730723	2466	422	62	0.146919	0.0251419	GO:0071702	GO:BP	organic substance transport	27543	19681	0.00274826	17	44	2	0.0454545	0.117647	GO:2001171	GO:BP	positive regulation of ATP biosynthetic process	27543	30345	0.0162622	430	62	5	0.0806452	0.0116279	GO:0002683	GO:BP	negative regulation of immune system process	27543	1324	0.0128737	228	108	5	0.0462963	0.0219298
5.83908e-05	804	308	25	0.0811688	0.0310945	GO:0009792	GO:BP	embryo development ending in birth or egg hatching	27543	4134	0.000731477	204	419	12	0.0286396	0.0588235	GO:0031032	GO:BP	actomyosin structure organization	27543	8108	0.00276209	40	229	4	0.0174672	0.1	GO:0034110	GO:BP	regulation of homotypic cell-cell adhesion	27543	9678	0.0164979	371	44	4	0.0909091	0.0107817	GO:0009150	GO:BP	purine ribonucleotide metabolic process	27543	3749	0.0128737	19	3	1	0.333333	0.0526316
5.88681e-05	8	453	4	0.00883002	0.5	GO:1902255	GO:BP	positive regulation of intrinsic apoptotic signaling pathway by p53 class mediator	27543	25493	0.000731723	45	137	4	0.0291971	0.0888889	GO:0030195	GO:BP	negative regulation of blood coagulation	27543	7737	0.00276312	329	220	10	0.0454545	0.0303951	GO:1904951	GO:BP	positive regulation of establishment of protein localization	27543	27875	0.0165816	8	10	1	0.1	0.125	GO:0051620	GO:BP	norepinephrine uptake	27543	15982	0.0128737	242	8	2	0.25	0.00826446
5.98845e-05	126	54	5	0.0925926	0.0396825	GO:0051897	GO:BP	positive regulation of protein kinase B signaling	27543	16170	0.000737314	306	417	15	0.0359712	0.0490196	GO:1903311	GO:BP	regulation of mRNA metabolic process	27543	26378	0.00276312	6	132	2	0.0151515	0.333333	GO:1904141	GO:BP	positive regulation of microglial cell migration	27543	27131	0.0165816	63	124	3	0.0241935	0.047619	GO:0042255	GO:BP	ribosome assembly	27543	11633	0.01299	736	3	2	0.666667	0.00271739
6.02212e-05	227	625	18	0.0288	0.0792952	GO:0044843	GO:BP	cell cycle G1/S phase transition	27543	13028	0.000753319	49	247	5	0.0202429	0.102041	GO:0061900	GO:BP	glial cell activation	27543	18426	0.00281462	98	8	2	0.25	0.0204082	GO:0009199	GO:BP	ribonucleoside triphosphate metabolic process	27543	3797	0.0165816	2	40	1	0.025	0.5	GO:1990636	GO:BP	reproductive senescence	27543	29057	0.0130146	355	70	5	0.0714286	0.0140845
6.02212e-05	220	711	19	0.0267229	0.0863636	GO:0002685	GO:BP	regulation of leukocyte migration	27543	1326	0.000762426	98	390	8	0.0205128	0.0816327	GO:2001237	GO:BP	negative regulation of extrinsic apoptotic signaling pathway	27543	30401	0.00281462	98	8	2	0.25	0.0204082	GO:0009144	GO:BP	purine nucleoside triphosphate metabolic process	27543	3743	0.0167184	47	47	2	0.0425532	0.0425532	GO:0034205	GO:BP	amyloid-beta formation	27543	9764	0.0130569	13	147	2	0.0136054	0.153846
6.02212e-05	220	711	19	0.0267229	0.0863636	GO:1903828	GO:BP	negative regulation of protein localization	27543	26851	0.000772138	317	271	12	0.0442804	0.0378549	GO:0046651	GO:BP	lymphocyte proliferation	27543	14266	0.00281462	32	118	3	0.0254237	0.09375	GO:0030511	GO:BP	positive regulation of transforming growth factor beta receptor signaling pathway	27543	7882	0.0168806	2	41	1	0.0243902	0.5	GO:0033590	GO:BP	response to cobalamin	27543	9541	0.0130569	13	147	2	0.0136054	0.153846
6.02396e-05	1162	654	53	0.0810398	0.045611	GO:0022402	GO:BP	cell cycle process	27543	7577	0.000772138	1024	253	23	0.0909091	0.0224609	GO:0051050	GO:BP	positive regulation of transport	27543	15541	0.00281462	32	118	3	0.0254237	0.09375	GO:1903846	GO:BP	positive regulation of cellular response to transforming growth factor beta stimulus	27543	26866	0.0168806	1533	121	15	0.123967	0.00978474	GO:0044093	GO:BP	positive regulation of molecular function	27543	12634	0.0131173	29	65	2	0.0307692	0.0689655
6.06488e-05	516	674	31	0.0459941	0.0600775	GO:0061564	GO:BP	axon development	27543	18256	0.000774471	2	247	2	0.00809717	1	GO:1902998	GO:BP	positive regulation of neurofibrillary tangle assembly	27543	26113	0.00281462	114	224	6	0.0267857	0.0526316	GO:0048024	GO:BP	regulation of mRNA splicing, via spliceosome	27543	14500	0.0168806	26	86	2	0.0232558	0.0769231	GO:0021801	GO:BP	cerebral cortex radial glia-guided migration	27543	7338	0.0132163	43	44	2	0.0454545	0.0465116
6.20496e-05	575	376	23	0.0611702	0.04	GO:0051249	GO:BP	regulation of lymphocyte activation	27543	15704	0.000774471	2	247	2	0.00809717	1	GO:1905891	GO:BP	regulation of cellular response to thapsigargin	27543	28741	0.00281462	317	229	10	0.0436681	0.0315457	GO:0002263	GO:BP	cell activation involved in immune response	27543	918	0.0168806	26	86	2	0.0232558	0.0769231	GO:0022030	GO:BP	telencephalon glial cell migration	27543	7566	0.0132163	43	44	2	0.0454545	0.0465116
6.26314e-05	571	610	31	0.0508197	0.0542907	GO:0070201	GO:BP	regulation of establishment of protein localization	27543	18713	0.000774471	47	423	6	0.0141844	0.12766	GO:0006110	GO:BP	regulation of glycolytic process	27543	2138	0.00283171	163	220	7	0.0318182	0.0429448	GO:0014074	GO:BP	response to purine-containing compound	27543	5187	0.016971	614	64	6	0.09375	0.00977199	GO:0072657	GO:BP	protein localization to membrane	27543	20369	0.0132202	234	64	4	0.0625	0.017094
6.27387e-05	508	686	31	0.0451895	0.0610236	GO:0048732	GO:BP	gland development	27543	15032	0.000774471	2	247	2	0.00809717	1	GO:1905894	GO:BP	regulation of cellular response to tunicamycin	27543	28744	0.00285618	575	229	14	0.0611354	0.0243478	GO:0051249	GO:BP	regulation of lymphocyte activation	27543	15704	0.0170236	361	108	6	0.0555556	0.0166205	GO:0010720	GO:BP	positive regulation of cell development	27543	4860	0.01327	6	10	1	0.1	0.166667
6.33955e-05	109	716	13	0.0181564	0.119266	GO:1903557	GO:BP	positive regulation of tumor necrosis factor superfamily cytokine production	27543	26610	0.000779314	26	247	4	0.0161943	0.153846	GO:1902993	GO:BP	positive regulation of amyloid precursor protein catabolic process	27543	26108	0.00285889	86	44	3	0.0681818	0.0348837	GO:0051881	GO:BP	regulation of mitochondrial membrane potential	27543	16154	0.0170236	14	6	1	0.166667	0.0714286	GO:0035588	GO:BP	G protein-coupled purinergic receptor signaling pathway	27543	10487	0.0133005	42	169	3	0.0177515	0.0714286
6.47607e-05	372	583	23	0.0394511	0.061828	GO:0050878	GO:BP	regulation of body fluid levels	27543	15394	0.000779314	36	64	3	0.046875	0.0833333	GO:0002021	GO:BP	response to dietary excess	27543	740	0.00287094	1033	243	21	0.0864198	0.0203291	GO:0051093	GO:BP	negative regulation of developmental process	27543	15570	0.0170236	12	7	1	0.142857	0.0833333	GO:0097278	GO:BP	complement-dependent cytotoxicity	27543	21738	0.0134173	111	64	3	0.046875	0.027027
6.49477e-05	422	667	27	0.0404798	0.063981	GO:0150063	GO:BP	visual system development	27543	23254	0.000781899	46	137	4	0.0291971	0.0869565	GO:1900047	GO:BP	negative regulation of hemostasis	27543	23395	0.00287173	400	217	11	0.0506912	0.0275	GO:1903706	GO:BP	regulation of hemopoiesis	27543	26755	0.0170236	1	84	1	0.0119048	1	GO:0034463	GO:BP	90S preribosome assembly	27543	9934	0.0134173	91	78	3	0.0384615	0.032967
6.56742e-05	121	217	8	0.0368664	0.0661157	GO:0042177	GO:BP	negative regulation of protein catabolic process	27543	11577	0.000783692	10	247	3	0.0121457	0.3	GO:0017038	GO:BP	protein import	27543	5880	0.00288544	5	167	2	0.011976	0.4	GO:1905563	GO:BP	negative regulation of vascular endothelial cell proliferation	27543	28448	0.0170236	21	4	1	0.25	0.047619	GO:0006144	GO:BP	purine nucleobase metabolic process	27543	2169	0.0134173	341	6	2	0.333333	0.0058651
6.76878e-05	64	716	10	0.0139665	0.15625	GO:0150076	GO:BP	neuroinflammatory response	27543	23267	0.000793356	923	338	26	0.0769231	0.028169	GO:0007017	GO:BP	microtubule-based process	27543	2938	0.00288544	109	236	6	0.0254237	0.0550459	GO:0110020	GO:BP	regulation of actomyosin structure organization	27543	22646	0.0170236	14	6	1	0.166667	0.0714286	GO:0001973	GO:BP	G protein-coupled adenosine receptor signaling pathway	27543	694	0.0134173	2619	175	29	0.165714	0.0110729
6.89968e-05	97	574	11	0.0191638	0.113402	GO:0150115	GO:BP	cell-substrate junction organization	27543	23288	0.000810081	202	190	8	0.0421053	0.039604	GO:0051048	GO:BP	negative regulation of secretion	27543	15539	0.00288544	76	220	5	0.0227273	0.0657895	GO:2000379	GO:BP	positive regulation of reactive oxygen species metabolic process	27543	29598	0.0170236	42	2	1	0.5	0.0238095	GO:0006418	GO:BP	tRNA aminoacylation for protein translation	27543	2407	0.0134697	1936	132	19	0.143939	0.00981405
6.95923e-05	165	625	15	0.024	0.0909091	GO:1902806	GO:BP	regulation of cell cycle G1/S phase transition	27543	25937	0.000811497	149	258	8	0.0310078	0.0536913	GO:0030833	GO:BP	regulation of actin filament polymerization	27543	8006	0.00288544	1	10	1	0.1	1	GO:0072749	GO:BP	cellular response to cytochalasin B	27543	20455	0.0171769	17	5	1	0.2	0.0588235	GO:0042776	GO:BP	proton motive force-driven mitochondrial ATP synthesis	27543	11947	0.0134758	18	108	2	0.0185185	0.111111
7.02933e-05	618	711	36	0.0506329	0.0582524	GO:0031347	GO:BP	regulation of defense response	27543	8278	0.000839872	264	381	13	0.0341207	0.0492424	GO:0060560	GO:BP	developmental growth involved in morphogenesis	27543	17322	0.00288544	1	10	1	0.1	1	GO:1901328	GO:BP	response to cytochalasin B	27543	24635	0.0172523	2	43	1	0.0232558	0.5	GO:1902963	GO:BP	negative regulation of metalloendopeptidase activity involved in amyloid precursor protein catabolic process	27543	26079	0.0135138	1	62	1	0.016129	1
7.11326e-05	165	548	14	0.0255474	0.0848485	GO:1903034	GO:BP	regulation of response to wounding	27543	26147	0.000842678	47	137	4	0.0291971	0.0851064	GO:0050819	GO:BP	negative regulation of coagulation	27543	15344	0.00288544	10	1	1	1	0.1	GO:0030223	GO:BP	neutrophil differentiation	27543	7762	0.0172523	1	86	1	0.0116279	1	GO:0021816	GO:BP	extension of a leading process involved in cell motility in cerebral cortex radial glia guided migration	27543	7353	0.0135138	1	62	1	0.016129	1
7.54055e-05	487	723	31	0.0428769	0.063655	GO:0001819	GO:BP	positive regulation of cytokine production	27543	588	0.000843584	13120	413	235	0.569007	0.0179116	GO:0044238	GO:BP	primary metabolic process	27543	12685	0.00291674	17	232	3	0.012931	0.176471	GO:0003413	GO:BP	chondrocyte differentiation involved in endochondral bone morphogenesis	27543	1982	0.0172523	2	43	1	0.0232558	0.5	GO:1902962	GO:BP	regulation of metalloendopeptidase activity involved in amyloid precursor protein catabolic process	27543	26078	0.0136965	9	7	1	0.142857	0.111111
7.60627e-05	269	702	21	0.0299145	0.0780669	GO:0043523	GO:BP	regulation of neuron apoptotic process	27543	12383	0.000855964	36	352	5	0.0142045	0.138889	GO:0002335	GO:BP	mature B cell differentiation	27543	990	0.00294006	202	236	8	0.0338983	0.039604	GO:0030307	GO:BP	positive regulation of cell growth	27543	7793	0.0172523	2	43	1	0.0232558	0.5	GO:0097753	GO:BP	membrane bending	27543	21952	0.0137168	1	64	1	0.015625	1
7.93098e-05	427	667	27	0.0404798	0.0632319	GO:0048880	GO:BP	sensory system development	27543	15168	0.000881055	18	137	3	0.0218978	0.166667	GO:0034111	GO:BP	negative regulation of homotypic cell-cell adhesion	27543	9679	0.00295307	221	164	7	0.0426829	0.0316742	GO:0097529	GO:BP	myeloid leukocyte migration	27543	21870	0.0172523	1	86	1	0.0116279	1	GO:0003363	GO:BP	lamellipodium assembly involved in ameboidal cell migration	27543	1932	0.0137168	14	142	2	0.0140845	0.142857
8.05343e-05	197	667	17	0.0254873	0.0862944	GO:0051099	GO:BP	positive regulation of binding	27543	15576	0.000883353	542	417	21	0.0503597	0.0387454	GO:0051223	GO:BP	regulation of protein transport	27543	15684	0.0029565	56	167	4	0.0239521	0.0714286	GO:0045778	GO:BP	positive regulation of ossification	27543	13504	0.0173941	29	3	1	0.333333	0.0344828	GO:0060384	GO:BP	innervation	27543	17157	0.0137168	1	64	1	0.015625	1
8.12003e-05	209	498	15	0.0301205	0.0717703	GO:0099173	GO:BP	postsynapse organization	27543	22297	0.000883353	213	411	12	0.0291971	0.056338	GO:0043393	GO:BP	regulation of protein binding	27543	12288	0.00296846	67	12	2	0.166667	0.0298507	GO:0070265	GO:BP	necrotic cell death	27543	18758	0.0173941	87	1	1	1	0.0114943	GO:0050672	GO:BP	negative regulation of lymphocyte proliferation	27543	15258	0.0137168	13	153	2	0.0130719	0.153846
8.19466e-05	511	658	30	0.0455927	0.0587084	GO:0048608	GO:BP	reproductive structure development	27543	14910	0.000894321	157	395	10	0.0253165	0.0636943	GO:0008360	GO:BP	regulation of cell shape	27543	3599	0.00296846	4	221	2	0.00904977	0.5	GO:1904576	GO:BP	response to tunicamycin	27543	27531	0.0174811	79	102	3	0.0294118	0.0379747	GO:0021536	GO:BP	diencephalon development	27543	7077	0.0137168	329	77	5	0.0649351	0.0151976
8.40285e-05	440	63	8	0.126984	0.0181818	GO:0006979	GO:BP	response to oxidative stress	27543	2908	0.00090339	892	313	24	0.0766773	0.0269058	GO:0098655	GO:BP	cation transmembrane transport	27543	22008	0.00296846	285	168	8	0.047619	0.0280702	GO:0021537	GO:BP	telencephalon development	27543	7078	0.017535	88	1	1	1	0.0113636	GO:0032945	GO:BP	negative regulation of mononuclear cell proliferation	27543	9136	0.0137168	367	173	8	0.0462428	0.0217984
8.40574e-05	147	716	15	0.0209497	0.102041	GO:1903364	GO:BP	positive regulation of cellular protein catabolic process	27543	26430	0.00090577	9	294	3	0.0102041	0.333333	GO:0003433	GO:BP	chondrocyte development involved in endochondral bone morphogenesis	27543	2002	0.00296846	4	221	2	0.00904977	0.5	GO:1904579	GO:BP	cellular response to thapsigargin	27543	27534	0.0176633	92	88	3	0.0340909	0.0326087	GO:0050772	GO:BP	positive regulation of axonogenesis	27543	15309	0.0137168	246	62	4	0.0645161	0.0162602
8.4811e-05	12	702	5	0.00712251	0.416667	GO:1900272	GO:BP	negative regulation of long-term synaptic potentiation	27543	23610	0.00090713	313	417	15	0.0359712	0.0479233	GO:0051222	GO:BP	positive regulation of protein transport	27543	15683	0.00296846	4	220	2	0.00909091	0.5	GO:0014005	GO:BP	microglia development	27543	5122	0.0177843	2	45	1	0.0222222	0.5	GO:1904049	GO:BP	negative regulation of spontaneous neurotransmitter secretion	27543	27046	0.0137168	1	64	1	0.015625	1
8.65711e-05	162	569	14	0.0246046	0.0864198	GO:0007613	GO:BP	memory	27543	3473	0.000911375	678	151	13	0.0860927	0.019174	GO:0051668	GO:BP	localization within membrane	27543	16026	0.00296846	4	221	2	0.00904977	0.5	GO:1904577	GO:BP	cellular response to tunicamycin	27543	27532	0.0177843	1	90	1	0.0111111	1	GO:0061580	GO:BP	colon epithelial cell migration	27543	18267	0.0137168	984	129	12	0.0930233	0.0121951
8.9385e-05	160	578	14	0.0242215	0.0875	GO:2001236	GO:BP	regulation of extrinsic apoptotic signaling pathway	27543	30400	0.00091163	5	87	2	0.0229885	0.4	GO:0002282	GO:BP	microglial cell activation involved in immune response	27543	937	0.00296846	4	221	2	0.00904977	0.5	GO:1904578	GO:BP	response to thapsigargin	27543	27533	0.0177843	45	2	1	0.5	0.0222222	GO:0043039	GO:BP	tRNA aminoacylation	27543	12098	0.0138454	291	127	6	0.0472441	0.0206186
8.95726e-05	187	710	17	0.0239437	0.0909091	GO:0048771	GO:BP	tissue remodeling	27543	15065	0.00091163	5	87	2	0.0229885	0.4	GO:0110089	GO:BP	regulation of hippocampal neuron apoptotic process	27543	22701	0.00301116	511	119	9	0.0756303	0.0176125	GO:0048608	GO:BP	reproductive structure development	27543	14910	0.0177843	15	6	1	0.166667	0.0666667	GO:1900029	GO:BP	positive regulation of ruffle assembly	27543	23380	0.0140435	11	6	1	0.166667	0.0909091
9.05707e-05	83	697	11	0.0157819	0.13253	GO:0071277	GO:BP	cellular response to calcium ion	27543	19308	0.00091163	49	50	3	0.06	0.0612245	GO:0051602	GO:BP	response to electrical stimulus	27543	15965	0.00303809	55	172	4	0.0232558	0.0727273	GO:0002762	GO:BP	negative regulation of myeloid leukocyte differentiation	27543	1397	0.0178953	2898	7	4	0.571429	0.00138026	GO:0009966	GO:BP	regulation of signal transduction	27543	4266	0.0140435	22	3	1	0.333333	0.0454545
9.38828e-05	281	47	6	0.12766	0.0213523	GO:0034599	GO:BP	cellular response to oxidative stress	27543	9974	0.00091163	5	87	2	0.0229885	0.4	GO:0110088	GO:BP	hippocampal neuron apoptotic process	27543	22700	0.00304469	40	98	3	0.0306122	0.075	GO:0021955	GO:BP	central nervous system neuron axonogenesis	27543	7491	0.0179555	46	2	1	0.5	0.0217391	GO:0043038	GO:BP	amino acid activation	27543	12097	0.0140435	2	33	1	0.030303	0.5
9.39029e-05	1296	722	61	0.0844875	0.0470679	GO:1901565	GO:BP	organonitrogen compound catabolic process	27543	24854	0.000927247	1296	405	37	0.091358	0.0285494	GO:1901565	GO:BP	organonitrogen compound catabolic process	27543	24854	0.00306184	121	7	2	0.285714	0.0165289	GO:0042177	GO:BP	negative regulation of protein catabolic process	27543	11577	0.0179555	4	23	1	0.0434783	0.25	GO:0046314	GO:BP	phosphocreatine biosynthetic process	27543	14014	0.014077	37	54	2	0.037037	0.0540541
9.39059e-05	409	704	27	0.0383523	0.0660147	GO:0042692	GO:BP	muscle cell differentiation	27543	11884	0.000927247	160	390	10	0.025641	0.0625	GO:2001236	GO:BP	regulation of extrinsic apoptotic signaling pathway	27543	30400	0.00306184	204	236	8	0.0338983	0.0392157	GO:0120032	GO:BP	regulation of plasma membrane bounded cell projection assembly	27543	22773	0.0179555	4	23	1	0.0434783	0.25	GO:0042396	GO:BP	phosphagen biosynthetic process	27543	11720	0.0144058	14	147	2	0.0136054	0.142857
9.44651e-05	32	241	5	0.0207469	0.15625	GO:0071353	GO:BP	cellular response to interleukin-4	27543	19382	0.000950089	166	377	10	0.0265252	0.060241	GO:0051017	GO:BP	actin filament bundle assembly	27543	15520	0.00306184	204	236	8	0.0338983	0.0392157	GO:0051216	GO:BP	cartilage development	27543	15678	0.0179555	171	48	3	0.0625	0.0175439	GO:0034250	GO:BP	positive regulation of cellular amide metabolic process	27543	9797	0.0144058	1	68	1	0.0147059	1
9.70401e-05	516	658	30	0.0455927	0.0581395	GO:0061458	GO:BP	reproductive system development	27543	18185	0.000950089	59	113	4	0.0353982	0.0677966	GO:0031529	GO:BP	ruffle organization	27543	8344	0.00306502	83	10	2	0.2	0.0240964	GO:0051937	GO:BP	catecholamine transport	27543	16199	0.0179555	4	23	1	0.0434783	0.25	GO:0006599	GO:BP	phosphagen metabolic process	27543	2571	0.0144205	130	119	4	0.0336134	0.0307692
9.77491e-05	200	668	17	0.0254491	0.085	GO:0008154	GO:BP	actin polymerization or depolymerization	27543	3533	0.000952259	200	64	5	0.078125	0.025	GO:0007568	GO:BP	aging	27543	3431	0.00310216	76	125	4	0.032	0.0526316	GO:0006414	GO:BP	translational elongation	27543	2404	0.0179555	4	23	1	0.0434783	0.25	GO:0006603	GO:BP	phosphocreatine metabolic process	27543	2575	0.0144997	17	121	2	0.0165289	0.117647
9.77491e-05	282	574	19	0.033101	0.0673759	GO:0006401	GO:BP	RNA catabolic process	27543	2392	0.000952259	309	377	14	0.0371353	0.0453074	GO:0060326	GO:BP	cell chemotaxis	27543	17101	0.00311417	64	149	4	0.0268456	0.0625	GO:0140253	GO:BP	cell-cell fusion	27543	23042	0.0181049	133	62	3	0.0483871	0.0225564	GO:0002761	GO:BP	regulation of myeloid leukocyte differentiation	27543	1396	0.0146397	120	62	3	0.0483871	0.025
9.93586e-05	308	261	13	0.0498084	0.0422078	GO:0031647	GO:BP	regulation of protein stability	27543	8411	0.000958745	389	417	17	0.0407674	0.0437018	GO:0006417	GO:BP	regulation of translation	27543	2406	0.00311417	84	10	2	0.2	0.0238095	GO:1904029	GO:BP	regulation of cyclin-dependent protein kinase activity	27543	27027	0.0181049	93	1	1	1	0.0107527	GO:0070664	GO:BP	negative regulation of leukocyte proliferation	27543	18997	0.0146397	57	36	2	0.0555556	0.0350877
9.94176e-05	484	667	29	0.0434783	0.0599174	GO:0051051	GO:BP	negative regulation of transport	27543	15542	0.000958745	223	397	12	0.0302267	0.0538117	GO:0031099	GO:BP	regeneration	27543	8147	0.00311417	548	8	3	0.375	0.00547445	GO:0055086	GO:BP	nucleobase-containing small molecule metabolic process	27543	16789	0.0181049	329	121	6	0.0495868	0.0182371	GO:1904951	GO:BP	positive regulation of establishment of protein localization	27543	27875	0.0146397	449	84	6	0.0714286	0.013363
0.00010113	794	587	37	0.0630324	0.0465995	GO:0019725	GO:BP	cellular homeostasis	27543	6935	0.000958745	112	355	8	0.0225352	0.0714286	GO:0043534	GO:BP	blood vessel endothelial cell migration	27543	12387	0.00311417	64	149	4	0.0268456	0.0625	GO:0000768	GO:BP	syncytium formation by plasma membrane fusion	27543	300	0.0181663	2	47	1	0.0212766	0.5	GO:0010877	GO:BP	lipid transport involved in lipid storage	27543	4998	0.0146397	50	41	2	0.0487805	0.04
0.000101347	355	722	25	0.034626	0.0704225	GO:0051235	GO:BP	maintenance of location	27543	15693	0.000968573	200	377	11	0.0291777	0.055	GO:0022408	GO:BP	negative regulation of cell-cell adhesion	27543	7583	0.00311687	28	143	3	0.020979	0.107143	GO:0006120	GO:BP	mitochondrial electron transport, NADH to ubiquinone	27543	2148	0.0181663	2	47	1	0.0212766	0.5	GO:1901631	GO:BP	positive regulation of presynaptic membrane organization	27543	24909	0.0146458	10	7	1	0.142857	0.1
0.000106798	113	619	12	0.0193861	0.106195	GO:0032231	GO:BP	regulation of actin filament bundle assembly	27543	8605	0.000983312	149	423	10	0.0236407	0.0671141	GO:0016052	GO:BP	carbohydrate catabolic process	27543	5652	0.00315207	23	176	3	0.0170455	0.130435	GO:0045056	GO:BP	transcytosis	27543	13101	0.0181663	2	47	1	0.0212766	0.5	GO:1902998	GO:BP	positive regulation of neurofibrillary tangle assembly	27543	26113	0.01479	2794	166	29	0.174699	0.0103794
0.000110189	251	593	18	0.0303541	0.0717131	GO:0050807	GO:BP	regulation of synapse organization	27543	15336	0.000985463	126	102	5	0.0490196	0.0396825	GO:0051897	GO:BP	positive regulation of protein kinase B signaling	27543	16170	0.00315589	516	119	9	0.0756303	0.0174419	GO:0061458	GO:BP	reproductive system development	27543	18185	0.0182819	390	44	4	0.0909091	0.0102564	GO:0009259	GO:BP	ribonucleotide metabolic process	27543	3856	0.01479	431	150	8	0.0533333	0.0185615
0.000110721	29	485	6	0.0123711	0.206897	GO:1900273	GO:BP	positive regulation of long-term synaptic potentiation	27543	23611	0.000991602	1	3	1	0.333333	1	GO:0061108	GO:BP	seminal vesicle epithelium development	27543	17850	0.00315589	92	104	4	0.0384615	0.0434783	GO:0032392	GO:BP	DNA geometric change	27543	8735	0.0184004	128	65	3	0.0461538	0.0234375	GO:0061041	GO:BP	regulation of wound healing	27543	17783	0.0149088	63	33	2	0.0606061	0.031746
0.000111903	68	716	10	0.0139665	0.147059	GO:2001244	GO:BP	positive regulation of intrinsic apoptotic signaling pathway	27543	30408	0.00100334	24	18	2	0.111111	0.0833333	GO:0150105	GO:BP	protein localization to cell-cell junction	27543	23283	0.0031634	112	236	6	0.0254237	0.0535714	GO:0002062	GO:BP	chondrocyte differentiation	27543	771	0.0184004	428	6	2	0.333333	0.0046729	GO:0010959	GO:BP	regulation of metal ion transport	27543	5077	0.0149741	521	153	9	0.0588235	0.0172745
0.000111903	311	574	20	0.0348432	0.0643087	GO:0071375	GO:BP	cellular response to peptide hormone stimulus	27543	19404	0.00100483	9	49	2	0.0408163	0.222222	GO:1903659	GO:BP	regulation of complement-dependent cytotoxicity	27543	26710	0.00318794	2619	227	38	0.167401	0.0145094	GO:0065003	GO:BP	protein-containing complex assembly	27543	18609	0.0184223	12	8	1	0.125	0.0833333	GO:0010728	GO:BP	regulation of hydrogen peroxide biosynthetic process	27543	4868	0.0151158	73	1	1	1	0.0136986
0.000111903	255	702	20	0.02849	0.0784314	GO:1901215	GO:BP	negative regulation of neuron death	27543	24534	0.00101563	57	45	3	0.0666667	0.0526316	GO:0009409	GO:BP	response to cold	27543	3914	0.00321584	1690	174	23	0.132184	0.0136095	GO:0007267	GO:BP	cell-cell signaling	27543	3158	0.0187888	145	118	4	0.0338983	0.0275862	GO:0072331	GO:BP	signal transduction by p53 class mediator	27543	20194	0.0151158	313	121	6	0.0495868	0.0191693
0.000112104	422	223	14	0.0627803	0.0331754	GO:0034470	GO:BP	ncRNA processing	27543	9936	0.00102723	1518	248	29	0.116935	0.0191041	GO:0055085	GO:BP	transmembrane transport	27543	16788	0.00321584	120	221	6	0.0271493	0.05	GO:1901216	GO:BP	positive regulation of neuron death	27543	24535	0.0189412	33	3	1	0.333333	0.030303	GO:0048710	GO:BP	regulation of astrocyte differentiation	27543	15010	0.0151158	73	1	1	1	0.0136986
0.000114481	215	500	15	0.03	0.0697674	GO:0010976	GO:BP	positive regulation of neuron projection development	27543	5093	0.00103143	76	275	6	0.0218182	0.0789474	GO:0003151	GO:BP	outflow tract morphogenesis	27543	1722	0.00322127	59	164	4	0.0243902	0.0677966	GO:0031529	GO:BP	ruffle organization	27543	8344	0.0190399	1141	103	11	0.106796	0.00964067	GO:0044265	GO:BP	cellular macromolecule catabolic process	27543	12702	0.0151499	97	78	3	0.0384615	0.0309278
0.000114526	8	548	4	0.00729927	0.5	GO:1900122	GO:BP	positive regulation of receptor binding	27543	23470	0.0010421	79	265	6	0.0226415	0.0759494	GO:1902369	GO:BP	negative regulation of RNA catabolic process	27543	25595	0.00322545	58	167	4	0.0239521	0.0689655	GO:0002931	GO:BP	response to ischemia	27543	1563	0.0190858	1317	65	9	0.138462	0.00683371	GO:0080134	GO:BP	regulation of response to stress	27543	20874	0.0153017	260	146	6	0.0410959	0.0230769
0.000114526	844	600	39	0.065	0.0462085	GO:0098660	GO:BP	inorganic ion transmembrane transport	27543	22013	0.0010421	359	328	14	0.0426829	0.0389972	GO:0072507	GO:BP	divalent inorganic cation homeostasis	27543	20307	0.00322716	126	7	2	0.285714	0.015873	GO:0051897	GO:BP	positive regulation of protein kinase B signaling	27543	16170	0.0190858	100	1	1	1	0.01	GO:0046849	GO:BP	bone remodeling	27543	14402	0.0153017	45	47	2	0.0425532	0.0444444
0.000118103	4	37	2	0.0540541	0.5	GO:0150111	GO:BP	regulation of transepithelial transport	27543	23287	0.00105484	163	316	9	0.028481	0.0552147	GO:0014074	GO:BP	response to purine-containing compound	27543	5187	0.0032591	113	236	6	0.0254237	0.0530973	GO:0032231	GO:BP	regulation of actin filament bundle assembly	27543	8605	0.0190858	14043	90	59	0.655556	0.00420138	GO:0065007	GO:BP	biological regulation	27543	18612	0.0153677	25	3	1	0.333333	0.04
0.000119753	323	652	22	0.0337423	0.0681115	GO:0055074	GO:BP	calcium ion homeostasis	27543	16779	0.00106995	169	377	10	0.0265252	0.0591716	GO:0061572	GO:BP	actin filament bundle organization	27543	18264	0.0032591	113	236	6	0.0254237	0.0530973	GO:0120034	GO:BP	positive regulation of plasma membrane bounded cell projection assembly	27543	22775	0.0191355	397	44	4	0.0909091	0.0100756	GO:0006163	GO:BP	purine nucleotide metabolic process	27543	2183	0.0153677	25	3	1	0.333333	0.04
0.000120024	597	665	33	0.0496241	0.0552764	GO:0006325	GO:BP	chromatin organization	27543	2333	0.00109158	229	393	12	0.0305344	0.0524017	GO:0098657	GO:BP	import into cell	27543	22010	0.0032591	2	6	1	0.166667	0.5	GO:0033626	GO:BP	positive regulation of integrin activation by cell surface receptor linked signal transduction	27543	9568	0.0191355	363	48	4	0.0833333	0.0110193	GO:0071900	GO:BP	regulation of protein serine/threonine kinase activity	27543	19798	0.0153677	25	3	1	0.333333	0.04
0.000121767	97	500	10	0.02	0.103093	GO:1903312	GO:BP	negative regulation of mRNA metabolic process	27543	26379	0.00109291	314	377	14	0.0371353	0.044586	GO:0002366	GO:BP	leukocyte activation involved in immune response	27543	1021	0.0032591	207	236	8	0.0338983	0.0386473	GO:0060491	GO:BP	regulation of cell projection assembly	27543	17256	0.0192033	188	92	4	0.0434783	0.0212766	GO:0061136	GO:BP	regulation of proteasomal protein catabolic process	27543	17875	0.0155509	2	38	1	0.0263158	0.5
0.00012442	4	390	3	0.00769231	0.75	GO:1904580	GO:BP	regulation of intracellular mRNA localization	27543	27535	0.00110258	468	318	16	0.0503145	0.034188	GO:0052548	GO:BP	regulation of endopeptidase activity	27543	16660	0.0032591	2	6	1	0.166667	0.5	GO:0035585	GO:BP	calcium-mediated signaling using extracellular calcium source	27543	10486	0.0194198	1	104	1	0.00961538	1	GO:0035128	GO:BP	post-embryonic forelimb morphogenesis	27543	10157	0.0156275	538	122	8	0.0655738	0.0148699
0.000124532	1105	600	47	0.0783333	0.0425339	GO:0034220	GO:BP	ion transmembrane transport	27543	9774	0.00110885	424	315	15	0.047619	0.0353774	GO:0006875	GO:BP	cellular metal ion homeostasis	27543	2818	0.00327956	678	176	13	0.0738636	0.019174	GO:0051668	GO:BP	localization within membrane	27543	16026	0.0194198	103	1	1	1	0.00970874	GO:0045638	GO:BP	negative regulation of myeloid cell differentiation	27543	13370	0.01565	1099	48	7	0.145833	0.00636943
0.000124562	916	723	47	0.0650069	0.05131	GO:0045087	GO:BP	innate immune response	27543	13117	0.00110885	209	306	10	0.0326797	0.0478469	GO:0099173	GO:BP	postsynapse organization	27543	22297	0.00327956	74	236	5	0.0211864	0.0675676	GO:0046847	GO:BP	filopodium assembly	27543	14401	0.0194198	1	104	1	0.00961538	1	GO:0097393	GO:BP	telomeric repeat-containing RNA transcription	27543	21821	0.015703	221	173	6	0.0346821	0.0271493
0.000127221	56	704	9	0.0127841	0.160714	GO:0045778	GO:BP	positive regulation of ossification	27543	13504	0.00110885	182	73	5	0.0684932	0.0274725	GO:0030902	GO:BP	hindbrain development	27543	8046	0.00332422	576	207	13	0.0628019	0.0225694	GO:0060284	GO:BP	regulation of cell development	27543	17061	0.0194198	69	124	3	0.0241935	0.0434783	GO:0007595	GO:BP	lactation	27543	3456	0.015703	13	6	1	0.166667	0.0769231
0.000136542	468	703	29	0.0412518	0.0619658	GO:0052548	GO:BP	regulation of endopeptidase activity	27543	16660	0.0011123	11	257	3	0.0116732	0.272727	GO:2000601	GO:BP	positive regulation of Arp2/3 complex-mediated actin nucleation	27543	29811	0.0033839	66	149	4	0.0268456	0.0606061	GO:0006949	GO:BP	syncytium formation	27543	2883	0.0194198	400	44	4	0.0909091	0.01	GO:0019693	GO:BP	ribose phosphate metabolic process	27543	6913	0.015703	1140	72	9	0.125	0.00789474
0.000138309	627	696	35	0.0502874	0.0558214	GO:0007423	GO:BP	sensory organ development	27543	3297	0.0011219	100	305	7	0.0229508	0.07	GO:0071103	GO:BP	DNA conformation change	27543	19224	0.00343409	45	221	4	0.0180995	0.0888889	GO:1902991	GO:BP	regulation of amyloid precursor protein catabolic process	27543	26106	0.0194198	1	104	1	0.00961538	1	GO:1901580	GO:BP	regulation of telomeric RNA transcription from RNA pol II promoter	27543	24868	0.015703	430	62	5	0.0806452	0.0116279
0.00013947	173	716	16	0.0223464	0.0924855	GO:1902904	GO:BP	negative regulation of supramolecular fiber organization	27543	26027	0.00113226	433	381	17	0.0446194	0.039261	GO:0050767	GO:BP	regulation of neurogenesis	27543	15304	0.00347363	7	132	2	0.0151515	0.285714	GO:1904124	GO:BP	microglial cell migration	27543	27114	0.0194198	1	104	1	0.00961538	1	GO:1901581	GO:BP	negative regulation of telomeric RNA transcription from RNA pol II promoter	27543	24869	0.015703	252	64	4	0.0625	0.015873
0.000140918	513	711	31	0.0436006	0.0604288	GO:0043410	GO:BP	positive regulation of MAPK cascade	27543	12300	0.00113979	12	236	3	0.0127119	0.25	GO:0035739	GO:BP	CD4-positive, alpha-beta T cell proliferation	27543	10594	0.00347363	7	132	2	0.0151515	0.285714	GO:1904139	GO:BP	regulation of microglial cell migration	27543	27129	0.0194198	1	104	1	0.00961538	1	GO:1901582	GO:BP	positive regulation of telomeric RNA transcription from RNA pol II promoter	27543	24870	0.015703	13	6	1	0.166667	0.0769231
0.00014203	35	241	5	0.0207469	0.142857	GO:0070670	GO:BP	response to interleukin-4	27543	19003	0.00114017	363	144	9	0.0625	0.0247934	GO:0071900	GO:BP	regulation of protein serine/threonine kinase activity	27543	19798	0.00355848	39	108	3	0.0277778	0.0769231	GO:0071634	GO:BP	regulation of transforming growth factor beta production	27543	19622	0.0194198	1	104	1	0.00961538	1	GO:0097394	GO:BP	telomeric repeat-containing RNA transcription by RNA polymerase II	27543	21822	0.015703	1720	129	17	0.131783	0.00988372
0.00014321	238	703	19	0.027027	0.0798319	GO:1903039	GO:BP	positive regulation of leukocyte cell-cell adhesion	27543	26152	0.00114017	409	128	9	0.0703125	0.0220049	GO:0042692	GO:BP	muscle cell differentiation	27543	11884	0.00362698	65	65	3	0.0461538	0.0461538	GO:0030193	GO:BP	regulation of blood coagulation	27543	7735	0.01946	15	7	1	0.142857	0.0666667	GO:0060330	GO:BP	regulation of response to interferon-gamma	27543	17105	0.015703	45	48	2	0.0416667	0.0444444
0.000143835	215	710	18	0.0253521	0.0837209	GO:0045216	GO:BP	cell-cell junction organization	27543	13186	0.00114017	474	417	19	0.0455635	0.0400844	GO:2000112	GO:BP	regulation of cellular macromolecule biosynthetic process	27543	29336	0.00367761	157	174	6	0.0344828	0.0382166	GO:0050714	GO:BP	positive regulation of protein secretion	27543	15277	0.01946	15	7	1	0.142857	0.0666667	GO:0045793	GO:BP	positive regulation of cell size	27543	13515	0.0159337	371	44	4	0.0909091	0.0107817
0.000144383	1099	625	48	0.0768	0.0436761	GO:0048878	GO:BP	chemical homeostasis	27543	15167	0.00114088	221	349	11	0.0315186	0.0497738	GO:1903050	GO:BP	regulation of proteolysis involved in cellular protein catabolic process	27543	26163	0.00374571	29	149	3	0.0201342	0.103448	GO:0098810	GO:BP	neurotransmitter reuptake	27543	22107	0.01946	15	7	1	0.142857	0.0666667	GO:0060334	GO:BP	regulation of interferon-gamma-mediated signaling pathway	27543	17109	0.0160363	2	40	1	0.025	0.5
0.000144581	542	609	29	0.047619	0.0535055	GO:0051223	GO:BP	regulation of protein transport	27543	15684	0.00114784	331	360	14	0.0388889	0.0422961	GO:1903037	GO:BP	regulation of leukocyte cell-cell adhesion	27543	26150	0.00375225	12	78	2	0.025641	0.166667	GO:2000009	GO:BP	negative regulation of protein localization to cell surface	27543	29235	0.01946	35	3	1	0.333333	0.0285714	GO:0045879	GO:BP	negative regulation of smoothened signaling pathway	27543	13589	0.0160363	8	10	1	0.1	0.125
0.000144581	569	705	33	0.0468085	0.0579965	GO:0009991	GO:BP	response to extracellular stimulus	27543	4277	0.00115329	246	87	6	0.0689655	0.0243902	GO:0060291	GO:BP	long-term synaptic potentiation	27543	17068	0.00375371	173	221	7	0.0316742	0.0404624	GO:1902904	GO:BP	negative regulation of supramolecular fiber organization	27543	26027	0.0195859	614	47	5	0.106383	0.00814332	GO:0098771	GO:BP	inorganic ion homeostasis	27543	22088	0.0160534	5415	171	49	0.28655	0.00904894
0.00014807	60	239	6	0.0251046	0.1	GO:0051438	GO:BP	regulation of ubiquitin-protein transferase activity	27543	15838	0.0011603	155	338	9	0.0266272	0.0580645	GO:0010970	GO:BP	transport along microtubule	27543	5087	0.00375371	7	138	2	0.0144928	0.285714	GO:0002291	GO:BP	T cell activation via T cell receptor contact with antigen bound to MHC molecule on antigen presenting cell	27543	946	0.0197625	274	104	5	0.0480769	0.0182482	GO:0008406	GO:BP	gonad development	27543	3609	0.0161586	47	47	2	0.0425532	0.0425532
0.000149583	419	667	26	0.0389805	0.0620525	GO:0001654	GO:BP	eye development	27543	479	0.00116122	34	14	2	0.142857	0.0588235	GO:0035590	GO:BP	purinergic nucleotide receptor signaling pathway	27543	10489	0.00376086	37	25	2	0.08	0.0540541	GO:1905168	GO:BP	positive regulation of double-strand break repair via homologous recombination	27543	28075	0.0197625	107	1	1	1	0.00934579	GO:1902106	GO:BP	negative regulation of leukocyte differentiation	27543	25356	0.0163021	26	86	2	0.0232558	0.0769231
0.00015292	258	593	18	0.0303541	0.0697674	GO:0050803	GO:BP	regulation of synapse structure or activity	27543	15332	0.00116122	58	123	4	0.0325203	0.0689655	GO:0002931	GO:BP	response to ischemia	27543	1563	0.00376286	86	118	4	0.0338983	0.0465116	GO:1900542	GO:BP	regulation of purine nucleotide metabolic process	27543	23873	0.0197748	18	6	1	0.166667	0.0555556	GO:0033604	GO:BP	negative regulation of catecholamine secretion	27543	9551	0.0163021	1533	121	15	0.123967	0.00978474
0.000156349	1053	711	51	0.07173	0.048433	GO:0046903	GO:BP	secretion	27543	14441	0.0011824	794	315	22	0.0698413	0.0277078	GO:0019725	GO:BP	cellular homeostasis	27543	6935	0.00376286	461	229	12	0.0524017	0.0260304	GO:0045785	GO:BP	positive regulation of cell adhesion	27543	13511	0.0197748	149	118	4	0.0338983	0.0268456	GO:0016052	GO:BP	carbohydrate catabolic process	27543	5652	0.0163021	26	86	2	0.0232558	0.0769231
0.000158734	253	334	13	0.0389222	0.0513834	GO:0045444	GO:BP	fat cell differentiation	27543	13243	0.00119104	461	360	17	0.0472222	0.0368764	GO:0045785	GO:BP	positive regulation of cell adhesion	27543	13511	0.00379411	82	221	5	0.0226244	0.0609756	GO:0006809	GO:BP	nitric oxide biosynthetic process	27543	2765	0.0197748	18	6	1	0.166667	0.0555556	GO:0014061	GO:BP	regulation of norepinephrine secretion	27543	5175	0.0163021	151	177	5	0.0282486	0.0331126
0.000158734	886	711	45	0.0632911	0.0507901	GO:0032940	GO:BP	secretion by cell	27543	9132	0.00119627	12531	423	230	0.543735	0.0183545	GO:0006807	GO:BP	nitrogen compound metabolic process	27543	2763	0.00379411	20	221	3	0.0135747	0.15	GO:1902004	GO:BP	positive regulation of amyloid-beta formation	27543	25262	0.0197748	449	64	5	0.078125	0.0111359	GO:0001558	GO:BP	regulation of cell growth	27543	457	0.0163021	2	41	1	0.0243902	0.5
0.000158734	99	621	11	0.0177134	0.111111	GO:0032092	GO:BP	positive regulation of protein binding	27543	8531	0.00120336	2811	259	46	0.177606	0.0163643	GO:0043933	GO:BP	protein-containing complex organization	27543	12512	0.00379411	513	236	13	0.0550847	0.0253411	GO:0043410	GO:BP	positive regulation of MAPK cascade	27543	12300	0.0197748	828	103	9	0.0873786	0.0108696	GO:0044257	GO:BP	cellular protein catabolic process	27543	12697	0.0163642	14	6	1	0.166667	0.0714286
0.000162436	498	703	30	0.0426743	0.060241	GO:0052547	GO:BP	regulation of peptidase activity	27543	16659	0.00120928	204	318	10	0.0314465	0.0490196	GO:0051216	GO:BP	cartilage development	27543	15678	0.00380485	213	236	8	0.0338983	0.0375587	GO:0043393	GO:BP	regulation of protein binding	27543	12288	0.0198157	295	97	5	0.0515464	0.0169492	GO:0016358	GO:BP	dendrite development	27543	5805	0.0163642	3783	171	37	0.216374	0.0097806
0.000168566	285	489	17	0.0347648	0.0596491	GO:0021537	GO:BP	telencephalon development	27543	7078	0.00121256	8	382	3	0.0078534	0.375	GO:1904350	GO:BP	regulation of protein catabolic process in the vacuole	27543	27325	0.00385386	302	167	8	0.0479042	0.0264901	GO:0051271	GO:BP	negative regulation of cellular component movement	27543	15720	0.0198157	236	121	5	0.0413223	0.0211864	GO:2001234	GO:BP	negative regulation of apoptotic signaling pathway	27543	30398	0.0163642	1	84	1	0.0119048	1
0.000171114	168	668	15	0.0224551	0.0892857	GO:0008064	GO:BP	regulation of actin polymerization or depolymerization	27543	3518	0.00121256	8	382	3	0.0078534	0.375	GO:0072553	GO:BP	terminal button organization	27543	20329	0.00385386	228	221	8	0.0361991	0.0350877	GO:0030100	GO:BP	regulation of endocytosis	27543	7703	0.0198199	109	1	1	1	0.00917431	GO:1903707	GO:BP	negative regulation of hemopoiesis	27543	26756	0.0163642	21	4	1	0.25	0.047619
0.000173039	418	716	27	0.0377095	0.0645933	GO:0070997	GO:BP	neuron death	27543	19190	0.00122476	252	123	7	0.0569106	0.0277778	GO:0050864	GO:BP	regulation of B cell activation	27543	15383	0.00386098	1877	51	11	0.215686	0.00586042	GO:0006508	GO:BP	proteolysis	27543	2483	0.0198199	24	108	2	0.0185185	0.0833333	GO:0047497	GO:BP	mitochondrion transport along microtubule	27543	14482	0.0163642	42	2	1	0.5	0.0238095
0.000173039	256	663	19	0.0286576	0.0742188	GO:0033002	GO:BP	muscle cell proliferation	27543	9178	0.00124341	4	1	1	1	0.25	GO:0045658	GO:BP	regulation of neutrophil differentiation	27543	13390	0.0038614	67	65	3	0.0461538	0.0447761	GO:1900046	GO:BP	regulation of hemostasis	27543	23394	0.0198199	24	108	2	0.0185185	0.0833333	GO:0034643	GO:BP	establishment of mitochondrion localization, microtubule-mediated	27543	9999	0.0163642	614	64	6	0.09375	0.00977199
0.000173039	22	719	6	0.00834492	0.272727	GO:0071800	GO:BP	podosome assembly	27543	19731	0.00124341	2	2	1	0.5	0.5	GO:0006429	GO:BP	leucyl-tRNA aminoacylation	27543	2418	0.0038614	67	65	3	0.0461538	0.0447761	GO:0061045	GO:BP	negative regulation of wound healing	27543	17787	0.0198199	22	118	2	0.0169492	0.0909091	GO:1901522	GO:BP	positive regulation of transcription from RNA polymerase II promoter involved in cellular response to chemical stimulus	27543	24813	0.0163642	12	7	1	0.142857	0.0833333
0.000173039	945	711	47	0.0661041	0.0497354	GO:0140352	GO:BP	export from cell	27543	23070	0.00124341	220	355	11	0.0309859	0.05	GO:0043542	GO:BP	endothelial cell migration	27543	12392	0.00386983	97	10	2	0.2	0.0206186	GO:0015844	GO:BP	monoamine transport	27543	5508	0.0198199	1	109	1	0.00917431	1	GO:1905828	GO:BP	regulation of prostaglandin catabolic process	27543	28680	0.0163642	361	108	6	0.0555556	0.0166205
0.000174786	149	413	11	0.0266344	0.0738255	GO:0034101	GO:BP	erythrocyte homeostasis	27543	9669	0.00125536	487	376	18	0.0478723	0.036961	GO:0001819	GO:BP	positive regulation of cytokine production	27543	588	0.00386983	87	118	4	0.0338983	0.045977	GO:0006140	GO:BP	regulation of nucleotide metabolic process	27543	2165	0.0198199	109	1	1	1	0.00917431	GO:0045639	GO:BP	positive regulation of myeloid cell differentiation	27543	13371	0.0163642	1437	129	15	0.116279	0.0104384
0.00017503	223	502	15	0.0298805	0.0672646	GO:0032869	GO:BP	cellular response to insulin stimulus	27543	9071	0.00125616	86	254	6	0.023622	0.0697674	GO:0032508	GO:BP	DNA duplex unwinding	27543	8809	0.00387161	19	236	3	0.0127119	0.157895	GO:0150146	GO:BP	cell junction disassembly	27543	23306	0.0198837	1	110	1	0.00909091	1	GO:0002273	GO:BP	plasmacytoid dendritic cell differentiation	27543	928	0.0163642	755	173	12	0.0693642	0.015894
0.000176517	329	610	21	0.0344262	0.0638298	GO:1904951	GO:BP	positive regulation of establishment of protein localization	27543	27875	0.00125644	157	417	10	0.0239808	0.0636943	GO:0050714	GO:BP	positive regulation of protein secretion	27543	15277	0.00387161	123	8	2	0.25	0.0162602	GO:0009141	GO:BP	nucleoside triphosphate metabolic process	27543	3740	0.020069	40	65	2	0.0307692	0.05	GO:0034110	GO:BP	regulation of homotypic cell-cell adhesion	27543	9678	0.0163642	14	6	1	0.166667	0.0714286
0.000176517	214	342	12	0.0350877	0.0560748	GO:0042098	GO:BP	T cell proliferation	27543	11533	0.00125644	12	247	3	0.0121457	0.25	GO:1902947	GO:BP	regulation of tau-protein kinase activity	27543	26063	0.00388548	22	203	3	0.0147783	0.136364	GO:1901522	GO:BP	positive regulation of transcription from RNA polymerase II promoter involved in cellular response to chemical stimulus	27543	24813	0.0200909	1494	92	12	0.130435	0.00803213	GO:2000026	GO:BP	regulation of multicellular organismal development	27543	29251	0.0163642	405	129	7	0.0542636	0.017284
0.000176517	902	553	38	0.0687161	0.0421286	GO:0010608	GO:BP	post-transcriptional regulation of gene expression	27543	4754	0.00126975	428	248	13	0.0524194	0.0303738	GO:0010959	GO:BP	regulation of metal ion transport	27543	5077	0.00388548	450	236	12	0.0508475	0.0266667	GO:0007015	GO:BP	actin filament organization	27543	2936	0.020292	348	119	6	0.0504202	0.0172414	GO:0007548	GO:BP	sex differentiation	27543	3411	0.0165147	17	5	1	0.2	0.0588235
0.000179319	3997	683	139	0.203514	0.0347761	GO:0022607	GO:BP	cellular component assembly	27543	7599	0.00128668	362	87	7	0.0804598	0.019337	GO:0048167	GO:BP	regulation of synaptic plasticity	27543	14592	0.00389281	291	174	8	0.045977	0.0274914	GO:0050708	GO:BP	regulation of protein secretion	27543	15275	0.0203245	984	121	11	0.0909091	0.0111789	GO:1902533	GO:BP	positive regulation of intracellular signal transduction	27543	25713	0.0166027	2	43	1	0.0232558	0.5
0.000181054	598	710	34	0.0478873	0.0568562	GO:0007169	GO:BP	transmembrane receptor protein tyrosine kinase signaling pathway	27543	3069	0.0012893	1377	404	38	0.0940594	0.0275962	GO:1903507	GO:BP	negative regulation of nucleic acid-templated transcription	27543	26561	0.00389281	118	236	6	0.0254237	0.0508475	GO:0090100	GO:BP	positive regulation of transmembrane receptor protein serine/threonine kinase signaling pathway	27543	21120	0.0203869	19	6	1	0.166667	0.0526316	GO:0048243	GO:BP	norepinephrine secretion	27543	14635	0.0166027	1	86	1	0.0116279	1
0.000185627	590	598	30	0.0501672	0.0508475	GO:0060627	GO:BP	regulation of vesicle-mediated transport	27543	17385	0.0012893	614	151	12	0.0794702	0.019544	GO:0072657	GO:BP	protein localization to membrane	27543	20369	0.00389816	308	126	7	0.0555556	0.0227273	GO:0031647	GO:BP	regulation of protein stability	27543	8411	0.0203869	19	6	1	0.166667	0.0526316	GO:0033623	GO:BP	regulation of integrin activation	27543	9565	0.0166027	2	43	1	0.0232558	0.5
0.000188374	373	716	25	0.0349162	0.0670241	GO:1901214	GO:BP	regulation of neuron death	27543	24533	0.00129042	89	247	6	0.0242915	0.0674157	GO:0046209	GO:BP	nitric oxide metabolic process	27543	13909	0.00389816	5	207	2	0.00966184	0.4	GO:0021785	GO:BP	branchiomotor neuron axon guidance	27543	7322	0.0204113	82	108	3	0.0277778	0.0365854	GO:0030500	GO:BP	regulation of bone mineralization	27543	7876	0.0166027	2	43	1	0.0232558	0.5
0.000190157	252	342	13	0.0380117	0.0515873	GO:0070663	GO:BP	regulation of leukocyte proliferation	27543	18996	0.00129606	645	123	11	0.0894309	0.0170543	GO:0050804	GO:BP	modulation of chemical synaptic transmission	27543	15333	0.00389816	5	207	2	0.00966184	0.4	GO:0021886	GO:BP	hypothalamus gonadotrophin-releasing hormone neuron differentiation	27543	7422	0.0204113	1427	7	3	0.428571	0.00210231	GO:0051094	GO:BP	positive regulation of developmental process	27543	15571	0.0166027	1	86	1	0.0116279	1
0.000190598	122	716	13	0.0181564	0.106557	GO:0045807	GO:BP	positive regulation of endocytosis	27543	13527	0.00129958	355	341	14	0.0410557	0.0394366	GO:0051235	GO:BP	maintenance of location	27543	15693	0.00389816	5	207	2	0.00966184	0.4	GO:0021888	GO:BP	hypothalamus gonadotrophin-releasing hormone neuron development	27543	7424	0.0204385	52	51	2	0.0392157	0.0384615	GO:0071709	GO:BP	membrane assembly	27543	19688	0.0167366	886	168	13	0.077381	0.0146727
0.000190598	359	652	23	0.0352761	0.0640669	GO:0072507	GO:BP	divalent inorganic cation homeostasis	27543	20307	0.00130037	1378	404	38	0.0940594	0.0275762	GO:1902679	GO:BP	negative regulation of RNA biosynthetic process	27543	25829	0.00393534	41	108	3	0.0277778	0.0731707	GO:0071604	GO:BP	transforming growth factor beta production	27543	19598	0.0204385	4	29	1	0.0344828	0.25	GO:0002502	GO:BP	peptide antigen assembly with MHC class I protein complex	27543	1148	0.0167366	87	1	1	1	0.0114943
0.000191699	170	668	15	0.0224551	0.0882353	GO:0030041	GO:BP	actin filament polymerization	27543	7685	0.0013025	89	355	7	0.0197183	0.0786517	GO:0043535	GO:BP	regulation of blood vessel endothelial cell migration	27543	12388	0.00393772	78	236	5	0.0211864	0.0641026	GO:0003208	GO:BP	cardiac ventricle morphogenesis	27543	1779	0.0204385	1	115	1	0.00869565	1	GO:0010189	GO:BP	vitamin E biosynthetic process	27543	4449	0.0167366	29	3	1	0.333333	0.0344828
0.000191699	170	668	15	0.0224551	0.0882353	GO:0030832	GO:BP	regulation of actin filament length	27543	8005	0.00130573	646	123	11	0.0894309	0.0170279	GO:0099177	GO:BP	regulation of trans-synaptic signaling	27543	22301	0.00394241	68	65	3	0.0461538	0.0441176	GO:0050818	GO:BP	regulation of coagulation	27543	15343	0.0204385	1936	72	12	0.166667	0.00619835	GO:0016310	GO:BP	phosphorylation	27543	5776	0.016807	79	102	3	0.0294118	0.0379747
0.000191733	313	546	19	0.0347985	0.0607029	GO:0051222	GO:BP	positive regulation of protein transport	27543	15683	0.00131117	712	404	24	0.0594059	0.0337079	GO:0043408	GO:BP	regulation of MAPK cascade	27543	12298	0.00396883	914	44	7	0.159091	0.00765864	GO:0019637	GO:BP	organophosphate metabolic process	27543	6862	0.0204385	4	29	1	0.0344828	0.25	GO:0002397	GO:BP	MHC class I protein complex assembly	27543	1044	0.016862	88	1	1	1	0.0113636
0.000192765	61	519	8	0.0154143	0.131148	GO:0010656	GO:BP	negative regulation of muscle cell apoptotic process	27543	4800	0.00131678	291	417	14	0.0335731	0.04811	GO:0050708	GO:BP	regulation of protein secretion	27543	15275	0.00400017	290	220	9	0.0409091	0.0310345	GO:0032409	GO:BP	regulation of transporter activity	27543	8739	0.0204385	4	29	1	0.0344828	0.25	GO:1903334	GO:BP	positive regulation of protein folding	27543	26401	0.0169885	92	88	3	0.0340909	0.0326087
0.000193306	8	638	4	0.00626959	0.5	GO:0008354	GO:BP	germ cell migration	27543	3594	0.00131827	197	71	5	0.0704225	0.0253807	GO:1990138	GO:BP	neuron projection extension	27543	28860	0.00409417	63	167	4	0.0239521	0.0634921	GO:0035306	GO:BP	positive regulation of dephosphorylation	27543	10294	0.0204385	279	104	5	0.0480769	0.0179211	GO:0045137	GO:BP	development of primary sexual characteristics	27543	13141	0.0170085	16	147	2	0.0136054	0.125
0.000198595	174	500	13	0.026	0.0747126	GO:0048813	GO:BP	dendrite morphogenesis	27543	15104	0.00133788	6	91	2	0.021978	0.333333	GO:0034238	GO:BP	macrophage fusion	27543	9787	0.0041058	89	118	4	0.0338983	0.0449438	GO:1903578	GO:BP	regulation of ATP metabolic process	27543	26630	0.0204385	626	47	5	0.106383	0.00798722	GO:0050801	GO:BP	ion homeostasis	27543	15330	0.0170922	15	6	1	0.166667	0.0666667
0.000200193	91	698	11	0.0157593	0.120879	GO:0007044	GO:BP	cell-substrate junction assembly	27543	2961	0.00134189	304	400	14	0.035	0.0460526	GO:0045927	GO:BP	positive regulation of growth	27543	13635	0.00412447	166	236	7	0.029661	0.0421687	GO:0051017	GO:BP	actin filament bundle assembly	27543	15520	0.0205262	3997	65	18	0.276923	0.00450338	GO:0022607	GO:BP	cellular component assembly	27543	7599	0.0170922	1	90	1	0.0111111	1
0.000204234	286	711	21	0.0295359	0.0734266	GO:0061448	GO:BP	connective tissue development	27543	18176	0.00134649	29	18	2	0.111111	0.0689655	GO:0070633	GO:BP	transepithelial transport	27543	18974	0.0041701	88	212	5	0.0235849	0.0568182	GO:0031397	GO:BP	negative regulation of protein ubiquitination	27543	8295	0.0205262	3	39	1	0.025641	0.333333	GO:0002485	GO:BP	antigen processing and presentation of endogenous peptide antigen via MHC class I via ER pathway, TAP-dependent	27543	1131	0.0170922	2	45	1	0.0222222	0.5
0.000204579	856	500	34	0.068	0.0397196	GO:0098916	GO:BP	anterograde trans-synaptic signaling	27543	22162	0.00134719	190	417	11	0.0263789	0.0578947	GO:0017148	GO:BP	negative regulation of translation	27543	5891	0.00418516	121	154	5	0.0324675	0.0413223	GO:0071346	GO:BP	cellular response to interferon-gamma	27543	19375	0.0205262	3	39	1	0.025641	0.333333	GO:0002484	GO:BP	antigen processing and presentation of endogenous peptide antigen via MHC class I via ER pathway	27543	1130	0.0170922	45	2	1	0.5	0.0222222
0.000204579	856	500	34	0.068	0.0397196	GO:0007268	GO:BP	chemical synaptic transmission	27543	3159	0.00134807	42	340	5	0.0147059	0.119048	GO:0030501	GO:BP	positive regulation of bone mineralization	27543	7877	0.00419434	85	220	5	0.0227273	0.0588235	GO:0061515	GO:BP	myeloid cell development	27543	18211	0.0205479	1	118	1	0.00847458	1	GO:0061921	GO:BP	peptidyl-lysine propionylation	27543	18440	0.0173041	171	48	3	0.0625	0.0175439
0.000204579	1218	723	57	0.0788382	0.046798	GO:0098542	GO:BP	defense response to other organism	27543	21990	0.00135615	55	137	4	0.0291971	0.0727273	GO:0002762	GO:BP	negative regulation of myeloid leukocyte differentiation	27543	1397	0.00423091	165	172	6	0.0348837	0.0363636	GO:1903034	GO:BP	regulation of response to wounding	27543	26147	0.0205479	1	118	1	0.00847458	1	GO:0036268	GO:BP	swimming	27543	10974	0.0173041	4	23	1	0.0434783	0.25
0.000206566	353	621	22	0.0354267	0.0623229	GO:1990778	GO:BP	protein localization to cell periphery	27543	29114	0.00135615	549	99	9	0.0909091	0.0163934	GO:0002250	GO:BP	adaptive immune response	27543	905	0.00425139	2046	167	25	0.149701	0.012219	GO:0009888	GO:BP	tissue development	27543	4208	0.0205479	1	118	1	0.00847458	1	GO:0140067	GO:BP	peptidyl-lysine butyrylation	27543	22975	0.0173041	4	23	1	0.0434783	0.25
0.000209571	653	572	31	0.0541958	0.0474732	GO:1903530	GO:BP	regulation of secretion by cell	27543	26584	0.00136872	405	377	16	0.0424403	0.0395062	GO:0042113	GO:BP	B cell activation	27543	11539	0.00425139	17	1	1	1	0.0588235	GO:0045579	GO:BP	positive regulation of B cell differentiation	27543	13311	0.0205479	118	1	1	1	0.00847458	GO:0045621	GO:BP	positive regulation of lymphocyte differentiation	27543	13353	0.0173041	4	23	1	0.0434783	0.25
0.000209729	181	711	16	0.0225035	0.0883978	GO:0071674	GO:BP	mononuclear cell migration	27543	19658	0.00136872	297	313	12	0.0383387	0.040404	GO:0006874	GO:BP	cellular calcium ion homeostasis	27543	2817	0.00425783	614	176	12	0.0681818	0.019544	GO:0072657	GO:BP	protein localization to membrane	27543	20369	0.0205479	1437	121	14	0.115702	0.00974252	GO:0032270	GO:BP	positive regulation of cellular protein metabolic process	27543	8642	0.0173041	4	23	1	0.0434783	0.25
0.000210328	44	209	5	0.0239234	0.113636	GO:0030490	GO:BP	maturation of SSU-rRNA	27543	7870	0.00137391	329	417	15	0.0359712	0.0455927	GO:1904951	GO:BP	positive regulation of establishment of protein localization	27543	27875	0.00426736	405	229	11	0.0480349	0.0271605	GO:0042113	GO:BP	B cell activation	27543	11539	0.0205479	2619	61	13	0.213115	0.00496373	GO:0065003	GO:BP	protein-containing complex assembly	27543	18609	0.0173041	46	2	1	0.5	0.0217391
0.000211929	468	723	29	0.0401107	0.0619658	GO:1903131	GO:BP	mononuclear cell differentiation	27543	26236	0.00137805	113	377	8	0.0212202	0.0707965	GO:0032231	GO:BP	regulation of actin filament bundle assembly	27543	8605	0.00426736	49	219	4	0.0182648	0.0816327	GO:0051602	GO:BP	response to electrical stimulus	27543	15965	0.0205598	5	24	1	0.0416667	0.2	GO:0031581	GO:BP	hemidesmosome assembly	27543	8380	0.0174574	329	121	6	0.0495868	0.0182371
0.000218693	9	572	4	0.00699301	0.444444	GO:0031666	GO:BP	positive regulation of lipopolysaccharide-mediated signaling pathway	27543	8429	0.00137991	101	423	8	0.0189125	0.0792079	GO:0032606	GO:BP	type I interferon production	27543	8851	0.00427813	5	220	2	0.00909091	0.4	GO:1902951	GO:BP	negative regulation of dendritic spine maintenance	27543	26067	0.0205598	10	12	1	0.0833333	0.1	GO:0006880	GO:BP	intracellular sequestering of iron ion	27543	2823	0.0174574	93	1	1	1	0.0107527
0.000221259	304	519	18	0.0346821	0.0592105	GO:0045927	GO:BP	positive regulation of growth	27543	13635	0.00137991	101	423	8	0.0189125	0.0792079	GO:0032479	GO:BP	regulation of type I interferon production	27543	8782	0.00429339	91	207	5	0.0241546	0.0549451	GO:0007044	GO:BP	cell-substrate junction assembly	27543	2961	0.0205598	108	25	2	0.08	0.0185185	GO:2000779	GO:BP	regulation of double-strand break repair	27543	29981	0.0174574	133	62	3	0.0483871	0.0225564
0.000221259	110	289	8	0.0276817	0.0727273	GO:0006970	GO:BP	response to osmotic stress	27543	2900	0.00138053	292	272	11	0.0404412	0.0376712	GO:0044403	GO:BP	biological process involved in symbiotic interaction	27543	12771	0.00429339	378	137	8	0.0583942	0.021164	GO:0009306	GO:BP	protein secretion	27543	3886	0.0205598	15	8	1	0.125	0.0666667	GO:0010940	GO:BP	positive regulation of necrotic cell death	27543	5061	0.0175258	2	47	1	0.0212766	0.5
0.000225414	15	680	5	0.00735294	0.333333	GO:1900153	GO:BP	positive regulation of nuclear-transcribed mRNA catabolic process, deadenylation-dependent decay	27543	23501	0.00138625	74	304	6	0.0197368	0.0810811	GO:0046847	GO:BP	filopodium assembly	27543	14401	0.00430168	398	48	5	0.104167	0.0125628	GO:0051346	GO:BP	negative regulation of hydrolase activity	27543	15786	0.0205598	1	119	1	0.00840336	1	GO:0035261	GO:BP	external genitalia morphogenesis	27543	10259	0.0175258	2	47	1	0.0212766	0.5
0.000225422	444	686	27	0.0393586	0.0608108	GO:0043434	GO:BP	response to peptide hormone	27543	12313	0.0014017	61	9	2	0.222222	0.0327869	GO:0006754	GO:BP	ATP biosynthetic process	27543	2717	0.00431174	220	235	8	0.0340426	0.0363636	GO:0002685	GO:BP	regulation of leukocyte migration	27543	1326	0.0205598	17	7	1	0.142857	0.0588235	GO:0044406	GO:BP	adhesion of symbiont to host	27543	12773	0.0175258	2	47	1	0.0212766	0.5
0.000227068	247	704	19	0.0269886	0.0769231	GO:0060348	GO:BP	bone development	27543	17122	0.0014054	91	247	6	0.0242915	0.0659341	GO:2001057	GO:BP	reactive nitrogen species metabolic process	27543	30253	0.00431174	25	41	2	0.0487805	0.08	GO:0055093	GO:BP	response to hyperoxia	27543	16795	0.0205598	12	10	1	0.1	0.0833333	GO:0034333	GO:BP	adherens junction assembly	27543	9848	0.0176404	390	44	4	0.0909091	0.0102564
0.000233485	265	599	18	0.0300501	0.0679245	GO:0048588	GO:BP	developmental cell growth	27543	14900	0.00141356	20	27	2	0.0740741	0.1	GO:1903975	GO:BP	regulation of glial cell migration	27543	26981	0.00433746	379	137	8	0.0583942	0.0211082	GO:0035592	GO:BP	establishment of protein localization to extracellular region	27543	10490	0.0205598	20	6	1	0.166667	0.05	GO:1903975	GO:BP	regulation of glial cell migration	27543	26981	0.0177353	128	65	3	0.0461538	0.0234375
0.000233772	192	217	9	0.0414747	0.046875	GO:0050821	GO:BP	protein stabilization	27543	15346	0.00141721	1690	143	21	0.146853	0.012426	GO:0007267	GO:BP	cell-cell signaling	27543	3158	0.0043638	22	47	2	0.0425532	0.0909091	GO:1902992	GO:BP	negative regulation of amyloid precursor protein catabolic process	27543	26107	0.0205598	24	5	1	0.2	0.0416667	GO:0015986	GO:BP	proton motive force-driven ATP synthesis	27543	5628	0.0177353	428	6	2	0.333333	0.0046729
0.000233971	928	713	46	0.0645161	0.049569	GO:0050776	GO:BP	regulation of immune response	27543	15313	0.00141721	8	411	3	0.00729927	0.375	GO:1900122	GO:BP	positive regulation of receptor binding	27543	23470	0.00438902	180	221	7	0.0316742	0.0388889	GO:0032640	GO:BP	tumor necrosis factor production	27543	8885	0.0205598	1	119	1	0.00840336	1	GO:0061780	GO:BP	mitotic cohesin loading	27543	18370	0.0177353	750	177	12	0.0677966	0.016
0.000237989	111	210	7	0.0333333	0.0630631	GO:0001776	GO:BP	leukocyte homeostasis	27543	553	0.00141765	42	13	2	0.153846	0.047619	GO:0010939	GO:BP	regulation of necrotic cell death	27543	5060	0.00438902	1155	228	21	0.0921053	0.0181818	GO:0034097	GO:BP	response to cytokine	27543	9668	0.0206548	408	7	2	0.285714	0.00490196	GO:0016311	GO:BP	dephosphorylation	27543	5777	0.0177595	12	8	1	0.125	0.0833333
0.00024094	864	500	34	0.068	0.0393519	GO:0099537	GO:BP	trans-synaptic signaling	27543	22332	0.00141833	194	412	11	0.026699	0.056701	GO:0010952	GO:BP	positive regulation of peptidase activity	27543	5071	0.00438902	180	221	7	0.0316742	0.0388889	GO:0032680	GO:BP	regulation of tumor necrosis factor production	27543	8925	0.0207569	154	118	4	0.0338983	0.025974	GO:0031333	GO:BP	negative regulation of protein-containing complex assembly	27543	8264	0.0181094	145	118	4	0.0338983	0.0275862
0.000253725	156	574	13	0.0226481	0.0833333	GO:0070507	GO:BP	regulation of microtubule cytoskeleton organization	27543	18906	0.00145483	215	67	5	0.0746269	0.0232558	GO:0099504	GO:BP	synaptic vesicle cycle	27543	22316	0.00438902	6	3	1	0.333333	0.166667	GO:0010757	GO:BP	negative regulation of plasminogen activation	27543	4894	0.0208341	167	109	4	0.0366972	0.0239521	GO:0007292	GO:BP	female gamete generation	27543	3183	0.0181094	509	164	9	0.054878	0.0176817
0.000258137	76	210	6	0.0285714	0.0789474	GO:0002260	GO:BP	lymphocyte homeostasis	27543	915	0.00146311	165	137	6	0.0437956	0.0363636	GO:1903034	GO:BP	regulation of response to wounding	27543	26147	0.00438902	18	1	1	1	0.0555556	GO:0045779	GO:BP	negative regulation of bone resorption	27543	13505	0.0208629	149	61	3	0.0491803	0.0201342	GO:0030833	GO:BP	regulation of actin filament polymerization	27543	8006	0.0182399	33	3	1	0.333333	0.030303
0.000259869	128	705	13	0.0184397	0.101562	GO:0031623	GO:BP	receptor internalization	27543	8394	0.00147788	13	43	2	0.0465116	0.153846	GO:0033625	GO:BP	positive regulation of integrin activation	27543	9567	0.00438902	18	1	1	1	0.0555556	GO:0045655	GO:BP	regulation of monocyte differentiation	27543	13387	0.0209566	110	25	2	0.08	0.0181818	GO:0045739	GO:BP	positive regulation of DNA repair	27543	13465	0.0183381	1141	103	11	0.106796	0.00964067
0.00026063	779	308	23	0.0746753	0.029525	GO:0001934	GO:BP	positive regulation of protein phosphorylation	27543	664	0.00148101	626	325	19	0.0584615	0.0303514	GO:0007507	GO:BP	heart development	27543	3374	0.00442249	892	234	18	0.0769231	0.0201794	GO:0098655	GO:BP	cation transmembrane transport	27543	22008	0.0209865	24	115	2	0.0173913	0.0833333	GO:0034368	GO:BP	protein-lipid complex remodeling	27543	9867	0.0183927	100	1	1	1	0.01
0.000263649	228	574	16	0.0278746	0.0701754	GO:0030100	GO:BP	regulation of endocytosis	27543	7703	0.00149975	279	389	13	0.033419	0.046595	GO:0001818	GO:BP	negative regulation of cytokine production	27543	587	0.00442249	92	207	5	0.0241546	0.0543478	GO:0050772	GO:BP	positive regulation of axonogenesis	27543	15309	0.0209865	1	124	1	0.00806452	1	GO:1904401	GO:BP	cellular response to Thyroid stimulating hormone	27543	27375	0.0184159	1317	65	9	0.138462	0.00683371
0.000263808	186	413	12	0.0290557	0.0645161	GO:0002262	GO:BP	myeloid cell homeostasis	27543	917	0.00150899	1031	355	28	0.0788732	0.0271581	GO:0009617	GO:BP	response to bacterium	27543	3988	0.00442249	169	236	7	0.029661	0.0414201	GO:0061572	GO:BP	actin filament bundle organization	27543	18264	0.0209865	482	88	6	0.0681818	0.0124481	GO:0033674	GO:BP	positive regulation of kinase activity	27543	9602	0.0184462	363	48	4	0.0833333	0.0110193
0.000264652	78	553	9	0.0162749	0.115385	GO:0000380	GO:BP	alternative mRNA splicing, via spliceosome	27543	159	0.00150899	33	240	4	0.0166667	0.121212	GO:0031116	GO:BP	positive regulation of microtubule polymerization	27543	8163	0.00443262	468	232	12	0.0517241	0.025641	GO:0052548	GO:BP	regulation of endopeptidase activity	27543	16660	0.0209865	1105	9	3	0.333333	0.00271493	GO:0034220	GO:BP	ion transmembrane transport	27543	9774	0.0184462	319	169	7	0.0414201	0.0219436
0.000266207	150	691	14	0.0202605	0.0933333	GO:2001056	GO:BP	positive regulation of cysteine-type endopeptidase activity	27543	30252	0.00154974	11	298	3	0.0100671	0.272727	GO:0002887	GO:BP	negative regulation of myeloid leukocyte mediated immunity	27543	1521	0.00447128	27	39	2	0.0512821	0.0740741	GO:0002474	GO:BP	antigen processing and presentation of peptide antigen via MHC class I	27543	1120	0.0209865	24	115	2	0.0173913	0.0833333	GO:0034369	GO:BP	plasma lipoprotein particle remodeling	27543	9868	0.0184462	397	44	4	0.0909091	0.0100756
0.000275667	93	355	8	0.0225352	0.0860215	GO:0035335	GO:BP	peptidyl-tyrosine dephosphorylation	27543	10316	0.00155522	538	318	17	0.0534591	0.0315985	GO:0001501	GO:BP	skeletal system development	27543	423	0.00449761	428	219	11	0.0502283	0.0257009	GO:0010959	GO:BP	regulation of metal ion transport	27543	5077	0.0209865	642	88	7	0.0795455	0.0109034	GO:0045859	GO:BP	regulation of protein kinase activity	27543	13573	0.0185148	188	92	4	0.0434783	0.0212766
0.000276505	35	716	7	0.00977654	0.2	GO:0097242	GO:BP	amyloid-beta clearance	27543	21722	0.00156197	5	123	2	0.0162602	0.4	GO:1905563	GO:BP	negative regulation of vascular endothelial cell proliferation	27543	28448	0.00449761	110	99	4	0.040404	0.0363636	GO:0006970	GO:BP	response to osmotic stress	27543	2900	0.0210656	961	108	10	0.0925926	0.0104058	GO:0022603	GO:BP	regulation of anatomical structure morphogenesis	27543	7595	0.0185462	756	177	12	0.0677966	0.015873
0.00027823	45	548	7	0.0127737	0.155556	GO:0030195	GO:BP	negative regulation of blood coagulation	27543	7737	0.00160936	12	49	2	0.0408163	0.166667	GO:0097278	GO:BP	complement-dependent cytotoxicity	27543	21738	0.00449761	29	164	3	0.0182927	0.103448	GO:1905523	GO:BP	positive regulation of macrophage migration	27543	28411	0.0211657	5971	121	39	0.322314	0.00653157	GO:0080090	GO:BP	regulation of primary metabolic process	27543	20855	0.018554	17	148	2	0.0135135	0.117647
0.000280387	181	54	5	0.0925926	0.0276243	GO:0051896	GO:BP	regulation of protein kinase B signaling	27543	16169	0.00161041	14240	421	254	0.603325	0.0178371	GO:0071704	GO:BP	organic substance metabolic process	27543	19683	0.00454263	527	207	12	0.057971	0.0227704	GO:0051960	GO:BP	regulation of nervous system development	27543	16221	0.0211657	42	3	1	0.333333	0.0238095	GO:0033363	GO:BP	secretory granule organization	27543	9398	0.0186736	1	104	1	0.00961538	1
0.000283305	208	372	12	0.0322581	0.0576923	GO:0001906	GO:BP	cell killing	27543	640	0.00164668	828	421	27	0.064133	0.0326087	GO:0044257	GO:BP	cellular protein catabolic process	27543	12697	0.00463139	7	161	2	0.0124224	0.285714	GO:0010700	GO:BP	negative regulation of norepinephrine secretion	27543	4841	0.0213705	144	64	3	0.046875	0.0208333	GO:0002705	GO:BP	positive regulation of leukocyte mediated immunity	27543	1346	0.0186736	306	177	7	0.039548	0.0228758
0.000283305	7	261	3	0.0114943	0.428571	GO:0002291	GO:BP	T cell activation via T cell receptor contact with antigen bound to MHC molecule on antigen presenting cell	27543	946	0.00167295	91	35	3	0.0857143	0.032967	GO:0007044	GO:BP	cell-substrate junction assembly	27543	2961	0.00463604	66	167	4	0.0239521	0.0606061	GO:0030239	GO:BP	myofibril assembly	27543	7767	0.0214159	197	47	3	0.0638298	0.0152284	GO:1990138	GO:BP	neuron projection extension	27543	28860	0.0186736	1	104	1	0.00961538	1
0.000285507	252	703	19	0.027027	0.0753968	GO:0090092	GO:BP	regulation of transmembrane receptor protein serine/threonine kinase signaling pathway	27543	21115	0.00167295	83	179	5	0.027933	0.060241	GO:0031100	GO:BP	animal organ regeneration	27543	8148	0.0046591	559	169	11	0.0650888	0.019678	GO:0044283	GO:BP	small molecule biosynthetic process	27543	12714	0.0214159	2	64	1	0.015625	0.5	GO:2001190	GO:BP	positive regulation of T cell activation via T cell receptor contact with antigen bound to MHC molecule on antigen presenting cell	27543	30358	0.0186736	1	104	1	0.00961538	1
0.000286514	661	716	36	0.0502793	0.0544629	GO:0080135	GO:BP	regulation of cellular response to stress	27543	20875	0.00168236	105	316	7	0.0221519	0.0666667	GO:0051591	GO:BP	response to cAMP	27543	15954	0.00467972	1136	48	8	0.166667	0.00704225	GO:0044092	GO:BP	negative regulation of molecular function	27543	12633	0.0214539	3	43	1	0.0232558	0.333333	GO:1905224	GO:BP	clathrin-coated pit assembly	27543	28127	0.0186736	69	124	3	0.0241935	0.0434783
0.00029037	362	667	23	0.0344828	0.0635359	GO:0043010	GO:BP	camera-type eye development	27543	12089	0.00168236	92	254	6	0.023622	0.0652174	GO:0032392	GO:BP	DNA geometric change	27543	8735	0.00468691	6	192	2	0.0104167	0.333333	GO:0003431	GO:BP	growth plate cartilage chondrocyte development	27543	2000	0.0214539	43	3	1	0.333333	0.0232558	GO:0021696	GO:BP	cerebellar cortex morphogenesis	27543	7236	0.0186736	1	104	1	0.00961538	1
0.000292962	150	698	14	0.0200573	0.0933333	GO:0010634	GO:BP	positive regulation of epithelial cell migration	27543	4779	0.0016829	575	272	16	0.0588235	0.0278261	GO:0051249	GO:BP	regulation of lymphocyte activation	27543	15704	0.00470755	183	221	7	0.0316742	0.0382514	GO:1903555	GO:BP	regulation of tumor necrosis factor superfamily cytokine production	27543	26608	0.0214539	43	3	1	0.333333	0.0232558	GO:0050974	GO:BP	detection of mechanical stimulus involved in sensory perception	27543	15487	0.0186736	103	1	1	1	0.00970874
0.000298596	262	619	18	0.0290792	0.0687023	GO:1903522	GO:BP	regulation of blood circulation	27543	26576	0.00170575	2	3	1	0.333333	0.5	GO:0042628	GO:BP	mating plug formation	27543	11843	0.00470755	386	137	8	0.0583942	0.0207254	GO:0071692	GO:BP	protein localization to extracellular region	27543	19671	0.0214539	3	43	1	0.0232558	0.333333	GO:2000331	GO:BP	regulation of terminal button organization	27543	29553	0.0186736	1	104	1	0.00961538	1
0.000303622	640	654	33	0.0504587	0.0515625	GO:0000226	GO:BP	microtubule cytoskeleton organization	27543	103	0.00170575	9258	420	176	0.419048	0.0190106	GO:0010467	GO:BP	gene expression	27543	4648	0.00470755	183	221	7	0.0316742	0.0382514	GO:0071706	GO:BP	tumor necrosis factor superfamily cytokine production	27543	19685	0.0214894	72	39	2	0.0512821	0.0277778	GO:0048002	GO:BP	antigen processing and presentation of peptide antigen	27543	14483	0.0186736	400	44	4	0.0909091	0.01
0.000304067	228	342	12	0.0350877	0.0526316	GO:0050670	GO:BP	regulation of lymphocyte proliferation	27543	15256	0.00170575	3	236	2	0.00847458	0.666667	GO:0010710	GO:BP	regulation of collagen catabolic process	27543	4850	0.00470755	116	167	5	0.0299401	0.0431034	GO:0010927	GO:BP	cellular component assembly involved in morphogenesis	27543	5048	0.0215496	13	10	1	0.1	0.0769231	GO:0071257	GO:BP	cellular response to electrical stimulus	27543	19289	0.0186736	1	104	1	0.00961538	1
0.000304067	113	483	10	0.0207039	0.0884956	GO:0030316	GO:BP	osteoclast differentiation	27543	7798	0.00170575	1	6	1	0.166667	1	GO:0021806	GO:BP	initiation of movement involved in cerebral cortex radial glia guided migration	27543	7343	0.00470755	5	236	2	0.00847458	0.4	GO:1905007	GO:BP	positive regulation of epithelial to mesenchymal transition involved in endocardial cushion formation	27543	27930	0.0215496	260	36	3	0.0833333	0.0115385	GO:0044706	GO:BP	multi-multicellular organism process	27543	12947	0.0186991	9258	177	77	0.435028	0.00831713
0.000304233	458	640	26	0.040625	0.0567686	GO:0007346	GO:BP	regulation of mitotic cell cycle	27543	3225	0.00170575	1	6	1	0.166667	1	GO:0021808	GO:BP	cytosolic calcium signaling involved in initiation of cell movement in glial-mediated radial cell migration	27543	7345	0.00472747	2	10	1	0.1	0.5	GO:0051621	GO:BP	regulation of norepinephrine uptake	27543	15983	0.0216081	60	47	2	0.0425532	0.0333333	GO:0042987	GO:BP	amyloid precursor protein catabolic process	27543	12070	0.0186991	15	7	1	0.142857	0.0666667
0.000305036	297	652	20	0.0306748	0.0673401	GO:0006874	GO:BP	cellular calcium ion homeostasis	27543	2817	0.00170687	95	247	6	0.0242915	0.0631579	GO:0042116	GO:BP	macrophage activation	27543	11540	0.00472747	20	1	1	1	0.05	GO:0030852	GO:BP	regulation of granulocyte differentiation	27543	8023	0.0216991	292	10	2	0.2	0.00684932	GO:0015850	GO:BP	organic hydroxy compound transport	27543	5513	0.0186991	15	7	1	0.142857	0.0666667
0.00031308	348	698	23	0.0329513	0.066092	GO:0048511	GO:BP	rhythmic process	27543	14833	0.00170997	13	259	3	0.011583	0.230769	GO:0071803	GO:BP	positive regulation of podosome assembly	27543	19734	0.00472747	20	1	1	1	0.05	GO:0046851	GO:BP	negative regulation of bone remodeling	27543	14404	0.0216991	29	98	2	0.0204082	0.0689655	GO:0021952	GO:BP	central nervous system projection neuron axonogenesis	27543	7488	0.0186991	15	7	1	0.142857	0.0666667
0.000313804	202	519	14	0.026975	0.0693069	GO:0030307	GO:BP	positive regulation of cell growth	27543	7793	0.00171212	251	382	12	0.0314136	0.0478088	GO:0050807	GO:BP	regulation of synapse organization	27543	15336	0.00475218	25	44	2	0.0454545	0.08	GO:2001169	GO:BP	regulation of ATP biosynthetic process	27543	30343	0.0216991	292	64	4	0.0625	0.0136986	GO:0044403	GO:BP	biological process involved in symbiotic interaction	27543	12771	0.0186991	35	3	1	0.333333	0.0285714
0.000315425	46	548	7	0.0127737	0.152174	GO:1900047	GO:BP	negative regulation of hemostasis	27543	23395	0.00172097	2619	259	43	0.166023	0.0164185	GO:0065003	GO:BP	protein-containing complex assembly	27543	18609	0.00481882	67	167	4	0.0239521	0.0597015	GO:0055002	GO:BP	striated muscle cell development	27543	16730	0.0216991	11	12	1	0.0833333	0.0909091	GO:0097577	GO:BP	sequestering of iron ion	27543	21884	0.0188234	614	47	5	0.106383	0.00814332
0.000325086	365	667	23	0.0344828	0.0630137	GO:0062012	GO:BP	regulation of small molecule metabolic process	27543	18502	0.00173974	11	313	3	0.00958466	0.272727	GO:0003418	GO:BP	growth plate cartilage chondrocyte differentiation	27543	1987	0.00484364	4220	225	53	0.235556	0.0125592	GO:0009889	GO:BP	regulation of biosynthetic process	27543	4209	0.0218339	19	7	1	0.142857	0.0526316	GO:0051131	GO:BP	chaperone-mediated protein complex assembly	27543	15601	0.0188747	642	132	9	0.0681818	0.0140187
0.000334374	449	696	27	0.0387931	0.0601336	GO:0001558	GO:BP	regulation of cell growth	27543	457	0.00173974	7	91	2	0.021978	0.285714	GO:0002291	GO:BP	T cell activation via T cell receptor contact with antigen bound to MHC molecule on antigen presenting cell	27543	946	0.00488119	197	207	7	0.0338164	0.035533	GO:1990138	GO:BP	neuron projection extension	27543	28860	0.0219034	342	55	4	0.0727273	0.0116959	GO:0001933	GO:BP	negative regulation of protein phosphorylation	27543	663	0.0189734	107	1	1	1	0.00934579
0.000335331	27	390	5	0.0128205	0.185185	GO:1900151	GO:BP	regulation of nuclear-transcribed mRNA catabolic process, deadenylation-dependent decay	27543	23499	0.0017521	233	413	12	0.0290557	0.0515021	GO:0072593	GO:BP	reactive oxygen species metabolic process	27543	20348	0.0049126	57	198	4	0.020202	0.0701754	GO:0009409	GO:BP	response to cold	27543	3914	0.0219327	303	62	4	0.0645161	0.0132013	GO:0051402	GO:BP	neuron apoptotic process	27543	15823	0.0189734	274	104	5	0.0480769	0.0182482
0.000339184	53	478	7	0.0146444	0.132075	GO:0033120	GO:BP	positive regulation of RNA splicing	27543	9251	0.0017582	29	113	3	0.0265487	0.103448	GO:1905523	GO:BP	positive regulation of macrophage migration	27543	28411	0.00498332	526	240	13	0.0541667	0.0247148	GO:0031400	GO:BP	negative regulation of protein modification process	27543	8298	0.0220178	3	45	1	0.0222222	0.333333	GO:1904048	GO:BP	regulation of spontaneous neurotransmitter secretion	27543	27045	0.0189956	828	103	9	0.0873786	0.0108696
0.000340625	289	621	19	0.0305958	0.0657439	GO:0072659	GO:BP	protein localization to plasma membrane	27543	20371	0.00176523	824	403	26	0.0645161	0.0315534	GO:1901699	GO:BP	cellular response to nitrogen compound	27543	24965	0.00500326	29	172	3	0.0174419	0.103448	GO:0090330	GO:BP	regulation of platelet aggregation	27543	21341	0.0220178	61	47	2	0.0425532	0.0327869	GO:0050435	GO:BP	amyloid-beta metabolic process	27543	15237	0.0189956	449	64	5	0.078125	0.0111359
0.000340811	168	716	15	0.0209497	0.0892857	GO:0006457	GO:BP	protein folding	27543	2437	0.00176841	7	92	2	0.0217391	0.285714	GO:0014905	GO:BP	myoblast fusion involved in skeletal muscle regeneration	27543	5328	0.00502747	99	50	3	0.06	0.030303	GO:0032092	GO:BP	positive regulation of protein binding	27543	8531	0.0220178	61	47	2	0.0425532	0.0327869	GO:0060999	GO:BP	positive regulation of dendritic spine development	27543	17749	0.0190016	149	118	4	0.0338983	0.0268456
0.000341095	109	619	11	0.0177706	0.100917	GO:0110020	GO:BP	regulation of actomyosin structure organization	27543	22646	0.00177727	2	420	2	0.0047619	1	GO:1904907	GO:BP	regulation of maintenance of mitotic sister chromatid cohesion, telomeric	27543	27836	0.00502747	291	229	9	0.0393013	0.0309278	GO:0019058	GO:BP	viral life cycle	27543	6418	0.0221468	67	43	2	0.0465116	0.0298507	GO:0140238	GO:BP	presynaptic endocytosis	27543	23029	0.0190016	18	6	1	0.166667	0.0555556
0.000344735	28	63	3	0.047619	0.107143	GO:0006120	GO:BP	mitochondrial electron transport, NADH to ubiquinone	27543	2148	0.00177727	308	360	13	0.0361111	0.0422078	GO:1902105	GO:BP	regulation of leukocyte differentiation	27543	25355	0.00507197	26	44	2	0.0454545	0.0769231	GO:1900373	GO:BP	positive regulation of purine nucleotide biosynthetic process	27543	23711	0.0221468	67	43	2	0.0465116	0.0298507	GO:0048488	GO:BP	synaptic vesicle endocytosis	27543	14818	0.0190016	18	6	1	0.166667	0.0555556
0.000348473	232	710	18	0.0253521	0.0775862	GO:0032944	GO:BP	regulation of mononuclear cell proliferation	27543	9135	0.00177727	2	420	2	0.0047619	1	GO:0099403	GO:BP	maintenance of mitotic sister chromatid cohesion, telomeric	27543	22312	0.00507197	26	44	2	0.0454545	0.0769231	GO:0030810	GO:BP	positive regulation of nucleotide biosynthetic process	27543	7983	0.0222721	29	100	2	0.02	0.0689655	GO:1901798	GO:BP	positive regulation of signal transduction by p53 class mediator	27543	25062	0.0190908	109	1	1	1	0.00917431
0.000349063	50	704	8	0.0113636	0.16	GO:0070169	GO:BP	positive regulation of biomineral tissue development	27543	18691	0.00177727	2	420	2	0.0047619	1	GO:0099404	GO:BP	mitotic sister chromatid cohesion, telomeric	27543	22313	0.00507197	87	228	5	0.0219298	0.0574713	GO:0050672	GO:BP	negative regulation of lymphocyte proliferation	27543	15258	0.0224121	27	108	2	0.0185185	0.0740741	GO:0051654	GO:BP	establishment of mitochondrion localization	27543	16013	0.0190908	1	109	1	0.00917431	1
0.000349807	95	716	11	0.0153631	0.115789	GO:0042116	GO:BP	macrophage activation	27543	11540	0.00177727	2	420	2	0.0047619	1	GO:1904908	GO:BP	negative regulation of maintenance of mitotic sister chromatid cohesion, telomeric	27543	27837	0.00509394	308	217	9	0.0414747	0.0292208	GO:1902105	GO:BP	regulation of leukocyte differentiation	27543	25355	0.0224121	138	1	1	1	0.00724638	GO:0030218	GO:BP	erythrocyte differentiation	27543	7757	0.0190908	109	1	1	1	0.00917431
0.000350001	193	347	11	0.0317003	0.0569948	GO:0002819	GO:BP	regulation of adaptive immune response	27543	1453	0.00181422	57	423	6	0.0141844	0.105263	GO:0043470	GO:BP	regulation of carbohydrate catabolic process	27543	12346	0.00509394	1	22	1	0.0454545	1	GO:2000383	GO:BP	regulation of ectoderm development	27543	29602	0.0225603	14	10	1	0.1	0.0714286	GO:0045176	GO:BP	apical protein localization	27543	13160	0.0190908	17	153	2	0.0130719	0.117647
0.000350001	40	648	7	0.0108025	0.175	GO:0034110	GO:BP	regulation of homotypic cell-cell adhesion	27543	9678	0.00181634	378	417	16	0.0383693	0.042328	GO:0009306	GO:BP	protein secretion	27543	3886	0.00509394	1	22	1	0.0454545	1	GO:2000384	GO:BP	negative regulation of ectoderm development	27543	29603	0.0225603	2	70	1	0.0142857	0.5	GO:0001543	GO:BP	ovarian follicle rupture	27543	442	0.0190968	24	108	2	0.0185185	0.0833333
0.000354821	563	685	31	0.0452555	0.0550622	GO:0023061	GO:BP	signal release	27543	7657	0.00182009	3	247	2	0.00809717	0.666667	GO:1902996	GO:BP	regulation of neurofibrillary tangle assembly	27543	26111	0.00510512	23	221	3	0.0135747	0.130435	GO:1990000	GO:BP	amyloid fibril formation	27543	28810	0.0225603	3	47	1	0.0212766	0.333333	GO:1901629	GO:BP	regulation of presynaptic membrane organization	27543	24907	0.0190968	24	108	2	0.0185185	0.0833333
0.000355331	79	438	8	0.0182648	0.101266	GO:0045670	GO:BP	regulation of osteoclast differentiation	27543	13402	0.00182009	3	247	2	0.00809717	0.666667	GO:1902988	GO:BP	neurofibrillary tangle assembly	27543	26103	0.00512122	487	228	12	0.0526316	0.0246407	GO:0001819	GO:BP	positive regulation of cytokine production	27543	588	0.0225603	193	98	4	0.0408163	0.0207254	GO:0021953	GO:BP	central nervous system neuron differentiation	27543	7489	0.0190968	22	118	2	0.0169492	0.0909091
0.000355802	47	548	7	0.0127737	0.148936	GO:0050819	GO:BP	negative regulation of coagulation	27543	15344	0.00182296	58	265	5	0.0188679	0.0862069	GO:0048255	GO:BP	mRNA stabilization	27543	14643	0.00514798	36	140	3	0.0214286	0.0833333	GO:0002021	GO:BP	response to dietary excess	27543	740	0.0225603	3	47	1	0.0212766	0.333333	GO:0061771	GO:BP	response to caloric restriction	27543	18367	0.0191614	1	110	1	0.00909091	1
0.000355802	142	657	13	0.0197869	0.0915493	GO:0046683	GO:BP	response to organophosphorus	27543	14293	0.00182296	12692	421	230	0.546318	0.0181217	GO:0043170	GO:BP	macromolecule metabolic process	27543	12184	0.00514798	58	198	4	0.020202	0.0689655	GO:0048255	GO:BP	mRNA stabilization	27543	14643	0.0225603	3	47	1	0.0212766	0.333333	GO:1902988	GO:BP	neurofibrillary tangle assembly	27543	26103	0.019317	14679	139	90	0.647482	0.00613121
0.000355802	129	725	13	0.017931	0.100775	GO:0007266	GO:BP	Rho protein signal transduction	27543	3157	0.00182296	72	9	2	0.222222	0.0277778	GO:0009206	GO:BP	purine ribonucleoside triphosphate biosynthetic process	27543	3804	0.00521164	49	236	4	0.0169492	0.0816327	GO:0048701	GO:BP	embryonic cranial skeleton morphogenesis	27543	15001	0.0225603	3	47	1	0.0212766	0.333333	GO:1902996	GO:BP	regulation of neurofibrillary tangle assembly	27543	26111	0.019317	40	65	2	0.0307692	0.05
0.000357512	349	516	19	0.0368217	0.0544413	GO:0070371	GO:BP	ERK1 and ERK2 cascade	27543	18823	0.00182686	14	247	3	0.0121457	0.214286	GO:1905906	GO:BP	regulation of amyloid fibril formation	27543	28756	0.00521382	31	164	3	0.0182927	0.0967742	GO:0044788	GO:BP	modulation by host of viral process	27543	12992	0.0225603	3	47	1	0.0212766	0.333333	GO:0032805	GO:BP	positive regulation of low-density lipoprotein particle receptor catabolic process	27543	9039	0.0193413	1494	92	12	0.130435	0.00803213
0.000360315	391	671	24	0.0357675	0.0613811	GO:0001655	GO:BP	urogenital system development	27543	480	0.00183395	374	298	13	0.0436242	0.0347594	GO:0002697	GO:BP	regulation of immune effector process	27543	1338	0.00521878	149	134	5	0.0373134	0.033557	GO:0016052	GO:BP	carbohydrate catabolic process	27543	5652	0.0225603	1180	119	12	0.10084	0.0101695	GO:0072359	GO:BP	circulatory system development	27543	20215	0.0195381	348	119	6	0.0504202	0.0172414
0.000362769	296	719	21	0.0292072	0.0709459	GO:0030198	GO:BP	extracellular matrix organization	27543	7738	0.00183967	220	377	11	0.0291777	0.05	GO:0002685	GO:BP	regulation of leukocyte migration	27543	1326	0.00526256	88	228	5	0.0219298	0.0568182	GO:0032945	GO:BP	negative regulation of mononuclear cell proliferation	27543	9136	0.0226784	1653	65	10	0.153846	0.00604961	GO:0016192	GO:BP	vesicle-mediated transport	27543	5742	0.0196656	19	6	1	0.166667	0.0526316
0.000375981	149	722	14	0.0193906	0.0939597	GO:0016052	GO:BP	carbohydrate catabolic process	27543	5652	0.00184093	23	147	3	0.0204082	0.130435	GO:0045056	GO:BP	transcytosis	27543	13101	0.0052637	83	242	5	0.0206612	0.060241	GO:0021675	GO:BP	nerve development	27543	7215	0.0226784	157	121	4	0.0330579	0.0254777	GO:0050714	GO:BP	positive regulation of protein secretion	27543	15277	0.0196656	19	6	1	0.166667	0.0526316
0.000379991	297	719	21	0.0292072	0.0707071	GO:0045229	GO:BP	external encapsulating structure organization	27543	13199	0.00184352	33	257	4	0.0155642	0.121212	GO:0051125	GO:BP	regulation of actin nucleation	27543	15595	0.00529049	97	207	5	0.0241546	0.0515464	GO:0150115	GO:BP	cell-substrate junction organization	27543	23288	0.0226981	67	44	2	0.0454545	0.0298507	GO:0070542	GO:BP	response to fatty acid	27543	18920	0.0196692	82	108	3	0.0277778	0.0365854
0.000382739	363	633	22	0.0347551	0.0606061	GO:0071900	GO:BP	regulation of protein serine/threonine kinase activity	27543	19798	0.00184352	379	417	16	0.0383693	0.0422164	GO:0035592	GO:BP	establishment of protein localization to extracellular region	27543	10490	0.00536356	5415	237	67	0.2827	0.012373	GO:0010468	GO:BP	regulation of gene expression	27543	4649	0.0228805	36	4	1	0.25	0.0277778	GO:0009112	GO:BP	nucleobase metabolic process	27543	3713	0.0196692	1427	7	3	0.428571	0.00210231
0.000384508	49	359	6	0.0167131	0.122449	GO:0032715	GO:BP	negative regulation of interleukin-6 production	27543	8960	0.00185265	73	9	2	0.222222	0.0273973	GO:0009145	GO:BP	purine nucleoside triphosphate biosynthetic process	27543	3744	0.00537111	286	236	9	0.0381356	0.0314685	GO:0061448	GO:BP	connective tissue development	27543	18176	0.0228805	283	108	5	0.0462963	0.0176678	GO:0050769	GO:BP	positive regulation of neurogenesis	27543	15306	0.0196692	18	148	2	0.0135135	0.111111
0.000384508	372	663	23	0.0346908	0.061828	GO:0048638	GO:BP	regulation of developmental growth	27543	14939	0.00186783	498	318	16	0.0503145	0.0321285	GO:0052547	GO:BP	regulation of peptidase activity	27543	16659	0.00537347	737	174	13	0.0747126	0.0176391	GO:0051046	GO:BP	regulation of secretion	27543	15537	0.0230353	26	115	2	0.0173913	0.0769231	GO:0034367	GO:BP	protein-containing complex remodeling	27543	9866	0.0197192	626	47	5	0.106383	0.00798722
0.000388453	412	640	24	0.0375	0.0582524	GO:0044772	GO:BP	mitotic cell cycle phase transition	27543	12980	0.00186885	93	90	4	0.0444444	0.0430108	GO:0070664	GO:BP	negative regulation of leukocyte proliferation	27543	18997	0.00541335	497	11	3	0.272727	0.00603622	GO:0051052	GO:BP	regulation of DNA metabolic process	27543	15543	0.0232884	21	7	1	0.142857	0.047619	GO:0060333	GO:BP	interferon-gamma-mediated signaling pathway	27543	17108	0.0197208	279	104	5	0.0480769	0.0179211
0.000389518	28	390	5	0.0128205	0.178571	GO:0032607	GO:BP	interferon-alpha production	27543	8852	0.00187075	4	179	2	0.0111732	0.5	GO:2000563	GO:BP	positive regulation of CD4-positive, alpha-beta T cell proliferation	27543	29776	0.0055157	181	7	2	0.285714	0.0110497	GO:0051896	GO:BP	regulation of protein kinase B signaling	27543	16169	0.0234267	90	108	3	0.0277778	0.0333333	GO:0055072	GO:BP	iron ion homeostasis	27543	16777	0.0197208	4	29	1	0.0344828	0.25
0.000389518	28	390	5	0.0128205	0.178571	GO:0032647	GO:BP	regulation of interferon-alpha production	27543	8892	0.00190035	7	1	1	1	0.142857	GO:0045656	GO:BP	negative regulation of monocyte differentiation	27543	13388	0.00552984	19	64	2	0.03125	0.105263	GO:0007039	GO:BP	protein catabolic process in the vacuole	27543	2956	0.0234267	59	51	2	0.0392157	0.0338983	GO:0044091	GO:BP	membrane biogenesis	27543	12632	0.0197208	52	51	2	0.0392157	0.0384615
0.000394031	51	704	8	0.0113636	0.156863	GO:0110151	GO:BP	positive regulation of biomineralization	27543	22750	0.00190684	97	35	3	0.0857143	0.0309278	GO:0150115	GO:BP	cell-substrate junction organization	27543	23288	0.00554417	956	243	19	0.0781893	0.0198745	GO:0007167	GO:BP	enzyme-linked receptor protein signaling pathway	27543	3067	0.0234267	285	108	5	0.0462963	0.0175439	GO:0021537	GO:BP	telencephalon development	27543	7078	0.0197208	121	148	4	0.027027	0.0330579
0.000394758	298	719	21	0.0292072	0.0704698	GO:0043062	GO:BP	extracellular structure organization	27543	12119	0.0019135	298	12	3	0.25	0.0100671	GO:0051054	GO:BP	positive regulation of DNA metabolic process	27543	15545	0.00557119	231	236	8	0.0338983	0.034632	GO:0048762	GO:BP	mesenchymal cell differentiation	27543	15058	0.0235309	149	1	1	1	0.00671141	GO:0034101	GO:BP	erythrocyte homeostasis	27543	9669	0.0197208	4	29	1	0.0344828	0.25
0.000398692	105	657	11	0.0167428	0.104762	GO:0051591	GO:BP	response to cAMP	27543	15954	0.00197136	29	119	3	0.0252101	0.103448	GO:0098810	GO:BP	neurotransmitter reuptake	27543	22107	0.00559528	67	176	4	0.0227273	0.0597015	GO:0140238	GO:BP	presynaptic endocytosis	27543	23029	0.0236153	3	50	1	0.02	0.333333	GO:1905167	GO:BP	positive regulation of lysosomal protein catabolic process	27543	28074	0.0197208	1	115	1	0.00869565	1
0.000402057	283	534	17	0.0318352	0.0600707	GO:0050769	GO:BP	positive regulation of neurogenesis	27543	15306	0.00202039	72	119	4	0.0336134	0.0555556	GO:0034394	GO:BP	protein localization to cell surface	27543	9889	0.00559528	67	176	4	0.0227273	0.0597015	GO:0048488	GO:BP	synaptic vesicle endocytosis	27543	14818	0.0236994	209	47	3	0.0638298	0.0143541	GO:0099173	GO:BP	postsynapse organization	27543	22297	0.0197208	4	29	1	0.0344828	0.25
0.000403571	65	548	8	0.0145985	0.123077	GO:0030193	GO:BP	regulation of blood coagulation	27543	7735	0.00202213	701	400	23	0.0575	0.0328103	GO:0040008	GO:BP	regulation of growth	27543	11455	0.00559528	9	140	2	0.0142857	0.222222	GO:1903659	GO:BP	regulation of complement-dependent cytotoxicity	27543	26710	0.0237166	1764	12	4	0.333333	0.00226757	GO:0042127	GO:BP	regulation of cell population proliferation	27543	11549	0.0198411	3	39	1	0.025641	0.333333
0.000403571	133	713	13	0.0182328	0.0977444	GO:0002761	GO:BP	regulation of myeloid leukocyte differentiation	27543	1396	0.00202497	138	419	9	0.0214797	0.0652174	GO:0030218	GO:BP	erythrocyte differentiation	27543	7757	0.00562012	25	1	1	1	0.04	GO:0008340	GO:BP	determination of adult lifespan	27543	3585	0.0237312	28	109	2	0.0183486	0.0714286	GO:0030728	GO:BP	ovulation	27543	7970	0.0198411	3	39	1	0.025641	0.333333
0.000406052	216	703	17	0.0241821	0.0787037	GO:0050870	GO:BP	positive regulation of T cell activation	27543	15389	0.00204082	10	373	3	0.0080429	0.3	GO:0070327	GO:BP	thyroid hormone transport	27543	18798	0.00571806	240	176	7	0.0397727	0.0291667	GO:0099003	GO:BP	vesicle-mediated transport in synapse	27543	22212	0.0237596	304	64	4	0.0625	0.0131579	GO:0045927	GO:BP	positive regulation of growth	27543	13635	0.0199329	118	1	1	1	0.00847458
0.000413319	112	509	10	0.0196464	0.0892857	GO:1903076	GO:BP	regulation of protein localization to plasma membrane	27543	26189	0.00204111	38	423	5	0.0118203	0.131579	GO:1903580	GO:BP	positive regulation of ATP metabolic process	27543	26632	0.00571806	16	78	2	0.025641	0.125	GO:0051589	GO:BP	negative regulation of neurotransmitter transport	27543	15952	0.0237667	4	38	1	0.0263158	0.25	GO:1905460	GO:BP	negative regulation of vascular associated smooth muscle cell apoptotic process	27543	28350	0.0199329	1	118	1	0.00847458	1
0.000418035	51	711	8	0.0112518	0.156863	GO:0045646	GO:BP	regulation of erythrocyte differentiation	27543	13378	0.00205237	421	9	3	0.333333	0.00712589	GO:0072521	GO:BP	purine-containing compound metabolic process	27543	20313	0.00575262	6	220	2	0.00909091	0.333333	GO:0014004	GO:BP	microglia differentiation	27543	5121	0.023771	3	51	1	0.0196078	0.333333	GO:0021571	GO:BP	rhombomere 5 development	27543	7112	0.0199329	1	118	1	0.00847458	1
0.000420612	112	619	11	0.0177706	0.0982143	GO:0002062	GO:BP	chondrocyte differentiation	27543	771	0.00205237	31	113	3	0.0265487	0.0967742	GO:0044788	GO:BP	modulation by host of viral process	27543	12992	0.00578073	774	41	6	0.146341	0.00775194	GO:0098662	GO:BP	inorganic cation transmembrane transport	27543	22015	0.023771	3	51	1	0.0196078	0.333333	GO:0035284	GO:BP	brain segmentation	27543	10276	0.0199329	1	118	1	0.00847458	1
0.000426776	138	413	10	0.0242131	0.0724638	GO:0030218	GO:BP	erythrocyte differentiation	27543	7757	0.0020524	15	241	3	0.0124481	0.2	GO:0098814	GO:BP	spontaneous synaptic transmission	27543	22110	0.00578934	6	221	2	0.00904977	0.333333	GO:1902949	GO:BP	positive regulation of tau-protein kinase activity	27543	26065	0.023771	51	3	1	0.333333	0.0196078	GO:0021587	GO:BP	cerebellum morphogenesis	27543	7128	0.0199741	12	10	1	0.1	0.0833333
0.000430192	374	711	24	0.0337553	0.0641711	GO:0002697	GO:BP	regulation of immune effector process	27543	1338	0.00205344	109	318	7	0.0220126	0.0642202	GO:0110020	GO:BP	regulation of actomyosin structure organization	27543	22646	0.00583921	563	174	11	0.0632184	0.0195382	GO:0023061	GO:BP	signal release	27543	7657	0.023771	197	50	3	0.06	0.0152284	GO:0051099	GO:BP	positive regulation of binding	27543	15576	0.0199741	1	119	1	0.00840336	1
0.000430453	788	713	40	0.056101	0.0507614	GO:0045596	GO:BP	negative regulation of cell differentiation	27543	13328	0.00205472	13	53	2	0.0377358	0.153846	GO:0048711	GO:BP	positive regulation of astrocyte differentiation	27543	15011	0.005912	164	8	2	0.25	0.0121951	GO:0009152	GO:BP	purine ribonucleotide biosynthetic process	27543	3751	0.023771	3	51	1	0.0196078	0.333333	GO:0035283	GO:BP	central nervous system segmentation	27543	10275	0.0199741	10	12	1	0.0833333	0.1
0.0004322	137	697	13	0.0186514	0.0948905	GO:0050729	GO:BP	positive regulation of inflammatory response	27543	15280	0.00206539	78	9	2	0.222222	0.025641	GO:0009201	GO:BP	ribonucleoside triphosphate biosynthetic process	27543	3799	0.005912	626	207	13	0.0628019	0.0207668	GO:0007507	GO:BP	heart development	27543	3374	0.0238232	2	77	1	0.012987	0.5	GO:0006542	GO:BP	glutamine biosynthetic process	27543	2515	0.0199741	108	25	2	0.08	0.0185185
0.000449471	896	500	34	0.068	0.0379464	GO:0099536	GO:BP	synaptic signaling	27543	22331	0.00207181	258	382	12	0.0314136	0.0465116	GO:0050803	GO:BP	regulation of synapse structure or activity	27543	15332	0.00594001	251	220	8	0.0363636	0.0318725	GO:0050807	GO:BP	regulation of synapse organization	27543	15336	0.0238232	154	1	1	1	0.00649351	GO:0046488	GO:BP	phosphatidylinositol metabolic process	27543	14165	0.0199741	20	6	1	0.166667	0.05
0.000449471	98	365	8	0.0219178	0.0816327	GO:2001237	GO:BP	negative regulation of extrinsic apoptotic signaling pathway	27543	30401	0.00210007	792	333	22	0.0660661	0.0277778	GO:0000165	GO:BP	MAPK cascade	27543	72	0.00594001	124	167	5	0.0299401	0.0403226	GO:0060996	GO:BP	dendritic spine development	27543	17746	0.0238232	5	31	1	0.0322581	0.2	GO:1902527	GO:BP	positive regulation of protein monoubiquitination	27543	25707	0.0199741	1	119	1	0.00840336	1
0.000449471	347	671	22	0.0327869	0.0634006	GO:0072001	GO:BP	renal system development	27543	19872	0.00210692	301	377	13	0.0344828	0.0431894	GO:0007162	GO:BP	negative regulation of cell adhesion	27543	3062	0.00598124	27	1	1	1	0.037037	GO:0034104	GO:BP	negative regulation of tissue remodeling	27543	9672	0.0238232	5	31	1	0.0322581	0.2	GO:0021886	GO:BP	hypothalamus gonadotrophin-releasing hormone neuron differentiation	27543	7422	0.0199741	15	8	1	0.125	0.0666667
0.000458052	122	679	12	0.017673	0.0983607	GO:1903844	GO:BP	regulation of cellular response to transforming growth factor beta stimulus	27543	26864	0.00211398	1767	420	46	0.109524	0.0260328	GO:0007049	GO:BP	cell cycle	27543	2963	0.00598124	1778	8	4	0.5	0.00224972	GO:0044281	GO:BP	small molecule metabolic process	27543	12712	0.0238232	393	50	4	0.08	0.0101781	GO:0051098	GO:BP	regulation of binding	27543	15575	0.0199741	17	7	1	0.142857	0.0588235
0.000462498	340	589	20	0.0339559	0.0588235	GO:0051962	GO:BP	positive regulation of nervous system development	27543	16223	0.00211817	1	8	1	0.125	1	GO:1901389	GO:BP	negative regulation of transforming growth factor beta activation	27543	24691	0.00603374	301	229	9	0.0393013	0.0299003	GO:0007162	GO:BP	negative regulation of cell adhesion	27543	3062	0.0238232	77	2	1	0.5	0.012987	GO:0032543	GO:BP	mitochondrial translation	27543	8832	0.0199741	5	24	1	0.0416667	0.2
0.000465925	418	723	26	0.0359613	0.062201	GO:0030098	GO:BP	lymphocyte differentiation	27543	7701	0.00213766	441	258	13	0.0503876	0.0294785	GO:0032496	GO:BP	response to lipopolysaccharide	27543	8799	0.00611875	93	225	5	0.0222222	0.0537634	GO:0032273	GO:BP	positive regulation of protein polymerization	27543	8645	0.0238232	22	7	1	0.142857	0.0454545	GO:0032516	GO:BP	positive regulation of phosphoprotein phosphatase activity	27543	8814	0.0199741	24	5	1	0.2	0.0416667
0.000472522	316	485	17	0.0350515	0.0537975	GO:0009416	GO:BP	response to light stimulus	27543	3921	0.00217156	7	105	2	0.0190476	0.285714	GO:0010700	GO:BP	negative regulation of norepinephrine secretion	27543	4841	0.00611875	83	65	3	0.0461538	0.0361446	GO:1903035	GO:BP	negative regulation of response to wounding	27543	26148	0.0238232	5	31	1	0.0322581	0.2	GO:0021888	GO:BP	hypothalamus gonadotrophin-releasing hormone neuron development	27543	7424	0.0200693	408	7	2	0.285714	0.00490196
0.000475985	20	292	4	0.0136986	0.2	GO:0098974	GO:BP	postsynaptic actin cytoskeleton organization	27543	22198	0.00217654	240	67	5	0.0746269	0.0208333	GO:0099003	GO:BP	vesicle-mediated transport in synapse	27543	22212	0.00611875	229	24	3	0.125	0.0131004	GO:0007163	GO:BP	establishment or maintenance of cell polarity	27543	3063	0.0239437	26	6	1	0.166667	0.0384615	GO:0033630	GO:BP	positive regulation of cell adhesion mediated by integrin	27543	9572	0.0201714	154	118	4	0.0338983	0.025974
0.000479326	19	625	5	0.008	0.263158	GO:0071498	GO:BP	cellular response to fluid shear stress	27543	19519	0.00217654	386	417	16	0.0383693	0.0414508	GO:0071692	GO:BP	protein localization to extracellular region	27543	19671	0.00613696	195	220	7	0.0318182	0.0358974	GO:0035264	GO:BP	multicellular organism growth	27543	10262	0.0240179	84	118	3	0.0254237	0.0357143	GO:0006094	GO:BP	gluconeogenesis	27543	2123	0.0202435	1217	158	15	0.0949367	0.0123254
0.000484031	1082	671	48	0.071535	0.0443623	GO:0009887	GO:BP	animal organ morphogenesis	27543	4207	0.00217777	285	400	13	0.0325	0.045614	GO:0021537	GO:BP	telencephalon development	27543	7078	0.0061467	14	2	1	0.5	0.0714286	GO:0106074	GO:BP	aminoacyl-tRNA metabolism involved in translational fidelity	27543	22529	0.0240271	971	128	11	0.0859375	0.0113285	GO:0000122	GO:BP	negative regulation of transcription by RNA polymerase II	27543	64	0.0202435	167	109	4	0.0366972	0.0239521
0.000486388	138	509	11	0.021611	0.0797101	GO:1904375	GO:BP	regulation of protein localization to cell periphery	27543	27350	0.0021948	1375	404	37	0.0915842	0.0269091	GO:0045892	GO:BP	negative regulation of transcription, DNA-templated	27543	13602	0.00618045	365	229	10	0.0436681	0.0273973	GO:0031589	GO:BP	cell-substrate adhesion	27543	8387	0.0243022	159	1	1	1	0.00628931	GO:0032675	GO:BP	regulation of interleukin-6 production	27543	8920	0.0203496	277	152	6	0.0394737	0.0216606
0.000487598	23	509	5	0.00982318	0.217391	GO:0045056	GO:BP	transcytosis	27543	13101	0.0021989	653	199	14	0.0703518	0.0214395	GO:1903530	GO:BP	regulation of secretion by cell	27543	26584	0.00618621	99	212	5	0.0235849	0.0505051	GO:1903321	GO:BP	negative regulation of protein modification by small protein conjugation or removal	27543	26388	0.0243022	159	1	1	1	0.00628931	GO:0032635	GO:BP	interleukin-6 production	27543	8880	0.0203496	110	25	2	0.08	0.0181818
0.000489311	1828	725	76	0.104828	0.0415755	GO:0022414	GO:BP	reproductive process	27543	7589	0.00226262	65	137	4	0.0291971	0.0615385	GO:0030193	GO:BP	regulation of blood coagulation	27543	7735	0.00622533	56	219	4	0.0182648	0.0714286	GO:0031113	GO:BP	regulation of microtubule polymerization	27543	8160	0.0243022	886	121	10	0.0826446	0.0112867	GO:0032940	GO:BP	secretion by cell	27543	9132	0.0203496	185	159	5	0.0314465	0.027027
0.000489311	67	548	8	0.0145985	0.119403	GO:1900046	GO:BP	regulation of hemostasis	27543	23394	0.00228799	20	186	3	0.016129	0.15	GO:0072520	GO:BP	seminiferous tubule development	27543	20312	0.00627175	32	41	2	0.0487805	0.0625	GO:0036296	GO:BP	response to increased oxygen levels	27543	10998	0.0243327	16	10	1	0.1	0.0625	GO:0090493	GO:BP	catecholamine uptake	27543	21458	0.0203496	1886	165	21	0.127273	0.0111347
0.000503211	576	589	28	0.0475382	0.0486111	GO:0060284	GO:BP	regulation of cell development	27543	17061	0.00234633	3	3	1	0.333333	0.333333	GO:0061107	GO:BP	seminal vesicle development	27543	17849	0.00627322	196	220	7	0.0318182	0.0357143	GO:0071248	GO:BP	cellular response to metal ion	27543	19283	0.0243327	20	8	1	0.125	0.05	GO:0010310	GO:BP	regulation of hydrogen peroxide metabolic process	27543	4534	0.0203629	24	115	2	0.0173913	0.0833333
0.000507778	433	702	26	0.037037	0.0600462	GO:0050767	GO:BP	regulation of neurogenesis	27543	15304	0.00234633	9	1	1	1	0.111111	GO:0030853	GO:BP	negative regulation of granulocyte differentiation	27543	8024	0.00630609	51	242	4	0.0165289	0.0784314	GO:0021545	GO:BP	cranial nerve development	27543	7086	0.0243327	1231	3	2	0.666667	0.0016247	GO:0009968	GO:BP	negative regulation of signal transduction	27543	4268	0.0203629	24	115	2	0.0173913	0.0833333
0.000510458	20	104	3	0.0288462	0.15	GO:0072520	GO:BP	seminiferous tubule development	27543	20312	0.00234633	3	3	1	0.333333	0.333333	GO:0061110	GO:BP	dense core granule biogenesis	27543	17852	0.00631983	102	207	5	0.0241546	0.0490196	GO:0035282	GO:BP	segmentation	27543	10274	0.0243327	160	1	1	1	0.00625	GO:0030183	GO:BP	B cell differentiation	27543	7731	0.0203688	1	124	1	0.00806452	1
0.000510643	17	719	5	0.0069541	0.294118	GO:0071801	GO:BP	regulation of podosome assembly	27543	19732	0.00235253	387	153	9	0.0588235	0.0232558	GO:0006959	GO:BP	humoral immune response	27543	2892	0.0063654	51	108	3	0.0277778	0.0588235	GO:0045646	GO:BP	regulation of erythrocyte differentiation	27543	13378	0.0244925	54	3	1	0.333333	0.0185185	GO:0021575	GO:BP	hindbrain morphogenesis	27543	7116	0.0203688	1105	9	3	0.333333	0.00271493
0.000515572	385	655	23	0.0351145	0.0597403	GO:0032102	GO:BP	negative regulation of response to external stimulus	27543	8540	0.00235524	38	240	4	0.0166667	0.105263	GO:0031112	GO:BP	positive regulation of microtubule polymerization or depolymerization	27543	8159	0.0063654	51	108	3	0.0277778	0.0588235	GO:0051646	GO:BP	mitochondrion localization	27543	16005	0.0244925	54	3	1	0.333333	0.0185185	GO:0045687	GO:BP	positive regulation of glial cell differentiation	27543	13416	0.0203688	482	88	6	0.0681818	0.0124481
0.000526708	171	568	13	0.0228873	0.0760234	GO:0034250	GO:BP	positive regulation of cellular amide metabolic process	27543	9797	0.00238778	32	288	4	0.0138889	0.125	GO:0071353	GO:BP	cellular response to interleukin-4	27543	19382	0.00640073	6	236	2	0.00847458	0.333333	GO:1905005	GO:BP	regulation of epithelial to mesenchymal transition involved in endocardial cushion formation	27543	27928	0.0244925	54	3	1	0.333333	0.0185185	GO:0050982	GO:BP	detection of mechanical stimulus	27543	15495	0.020602	42	3	1	0.333333	0.0238095
0.000530318	80	462	8	0.017316	0.1	GO:0072332	GO:BP	intrinsic apoptotic signaling pathway by p53 class mediator	27543	20195	0.00238778	15	50	2	0.04	0.133333	GO:1900029	GO:BP	positive regulation of ruffle assembly	27543	23380	0.00641478	9	153	2	0.0130719	0.222222	GO:0098883	GO:BP	synapse pruning	27543	22141	0.0246072	976	11	3	0.272727	0.00307377	GO:0006259	GO:BP	DNA metabolic process	27543	2277	0.0208064	144	64	3	0.046875	0.0208333
0.000530318	723	625	34	0.0544	0.0470263	GO:0043269	GO:BP	regulation of ion transport	27543	12212	0.00239014	231	313	10	0.0319489	0.04329	GO:0048762	GO:BP	mesenchymal cell differentiation	27543	15058	0.00647849	30	1	1	1	0.0333333	GO:0045648	GO:BP	positive regulation of erythrocyte differentiation	27543	13380	0.0246072	1026	89	9	0.101124	0.00877193	GO:0051336	GO:BP	regulation of hydrolase activity	27543	15776	0.0208299	197	47	3	0.0638298	0.0152284
0.000533961	212	54	5	0.0925926	0.0235849	GO:0043491	GO:BP	protein kinase B signaling	27543	12366	0.00239123	597	416	21	0.0504808	0.0351759	GO:0006325	GO:BP	chromatin organization	27543	2333	0.00647849	30	1	1	1	0.0333333	GO:0046856	GO:BP	phosphatidylinositol dephosphorylation	27543	14409	0.0247115	2	82	1	0.0121951	0.5	GO:0021564	GO:BP	vagus nerve development	27543	7105	0.0208299	2	64	1	0.015625	0.5
0.000535693	1834	725	76	0.104828	0.0414395	GO:0000003	GO:BP	reproduction	27543	3	0.00239184	24	390	4	0.0102564	0.166667	GO:0060547	GO:BP	negative regulation of necrotic cell death	27543	17312	0.00659286	12	115	2	0.0173913	0.166667	GO:0034375	GO:BP	high-density lipoprotein particle remodeling	27543	9874	0.0247839	37	86	2	0.0232558	0.0540541	GO:0021799	GO:BP	cerebral cortex radially oriented cell migration	27543	7336	0.0208299	279	152	6	0.0394737	0.0215054
0.000535693	408	380	17	0.0447368	0.0416667	GO:0016311	GO:BP	dephosphorylation	27543	5777	0.00239706	195	241	8	0.033195	0.0410256	GO:0050731	GO:BP	positive regulation of peptidyl-tyrosine phosphorylation	27543	15282	0.00661282	981	103	11	0.106796	0.011213	GO:0030163	GO:BP	protein catabolic process	27543	7720	0.0247839	5	33	1	0.030303	0.2	GO:0007619	GO:BP	courtship behavior	27543	3479	0.0208787	3	43	1	0.0232558	0.333333
0.000535693	207	679	16	0.0235641	0.0772947	GO:0055001	GO:BP	muscle cell development	27543	16729	0.00245308	449	400	17	0.0425	0.0378619	GO:0001558	GO:BP	regulation of cell growth	27543	457	0.00662481	569	203	12	0.0591133	0.0210896	GO:0009991	GO:BP	response to extracellular stimulus	27543	4277	0.0248193	128	25	2	0.08	0.015625	GO:0000018	GO:BP	regulation of DNA recombination	27543	7	0.0208787	43	3	1	0.333333	0.0232558
0.000535713	68	548	8	0.0145985	0.117647	GO:0050818	GO:BP	regulation of coagulation	27543	15343	0.00245421	3	298	2	0.00671141	0.666667	GO:0002316	GO:BP	follicular B cell differentiation	27543	971	0.00663573	4088	225	51	0.226667	0.0124755	GO:0019219	GO:BP	regulation of nucleobase-containing compound metabolic process	27543	6471	0.0249189	2046	127	18	0.141732	0.00879765	GO:0009888	GO:BP	tissue development	27543	4208	0.0208787	3	43	1	0.0232558	0.333333
0.000535877	68	710	9	0.0126761	0.132353	GO:0051851	GO:BP	modulation by host of symbiont process	27543	16135	0.00245421	569	64	7	0.109375	0.0123023	GO:0009991	GO:BP	response to extracellular stimulus	27543	4277	0.00663573	1732	51	10	0.196078	0.00577367	GO:0042592	GO:BP	homeostatic process	27543	11832	0.0249401	1217	118	12	0.101695	0.00986031	GO:0010628	GO:BP	positive regulation of gene expression	27543	4773	0.0208787	43	3	1	0.333333	0.0232558
0.000539122	119	711	12	0.0168776	0.10084	GO:0071675	GO:BP	regulation of mononuclear cell migration	27543	19659	0.00245421	153	390	9	0.0230769	0.0588235	GO:2000377	GO:BP	regulation of reactive oxygen species metabolic process	27543	29596	0.00667429	498	232	12	0.0517241	0.0240964	GO:0052547	GO:BP	regulation of peptidase activity	27543	16659	0.0249643	50	64	2	0.03125	0.04	GO:0002711	GO:BP	positive regulation of T cell mediated immunity	27543	1352	0.0209162	72	39	2	0.0512821	0.0277778
0.000542407	409	704	25	0.0355114	0.0611247	GO:0001503	GO:BP	ossification	27543	425	0.00245421	3	298	2	0.00671141	0.666667	GO:1904151	GO:BP	positive regulation of microglial cell mediated cytotoxicity	27543	27140	0.00667429	178	8	2	0.25	0.011236	GO:0009260	GO:BP	ribonucleotide biosynthetic process	27543	3857	0.0249643	27	119	2	0.0168067	0.0740741	GO:0007064	GO:BP	mitotic sister chromatid cohesion	27543	2976	0.0209784	13	10	1	0.1	0.0769231
0.000542751	458	667	26	0.0389805	0.0567686	GO:0050673	GO:BP	epithelial cell proliferation	27543	15259	0.00245421	412	281	13	0.0462633	0.0315534	GO:0045860	GO:BP	positive regulation of protein kinase activity	27543	13574	0.00667429	701	236	15	0.0635593	0.021398	GO:0040008	GO:BP	regulation of growth	27543	11455	0.0249721	28	6	1	0.166667	0.0357143	GO:0006929	GO:BP	substrate-dependent cell migration	27543	2867	0.0210669	60	47	2	0.0425532	0.0333333
0.000542751	502	437	21	0.0480549	0.0418327	GO:0048568	GO:BP	embryonic organ development	27543	14880	0.00245872	196	241	8	0.033195	0.0408163	GO:0071248	GO:BP	cellular response to metal ion	27543	19283	0.00669933	38	149	3	0.0201342	0.0789474	GO:0001504	GO:BP	neurotransmitter uptake	27543	426	0.0249721	21	8	1	0.125	0.047619	GO:0050665	GO:BP	hydrogen peroxide biosynthetic process	27543	15251	0.021128	1	131	1	0.00763359	1
0.000544419	216	723	17	0.0235131	0.0787037	GO:0002285	GO:BP	lymphocyte activation involved in immune response	27543	940	0.00247503	67	137	4	0.0291971	0.0597015	GO:1900046	GO:BP	regulation of hemostasis	27543	23394	0.00675455	7	207	2	0.00966184	0.285714	GO:0006930	GO:BP	substrate-dependent cell migration, cell extension	27543	2868	0.0249721	28	6	1	0.166667	0.0357143	GO:0033622	GO:BP	integrin activation	27543	9564	0.0211406	29	98	2	0.0204082	0.0689655
0.000550053	180	702	15	0.0213675	0.0833333	GO:1904018	GO:BP	positive regulation of vasculature development	27543	27016	0.00247503	67	137	4	0.0291971	0.0597015	GO:0061045	GO:BP	negative regulation of wound healing	27543	17787	0.00675455	7	207	2	0.00966184	0.285714	GO:0032489	GO:BP	regulation of Cdc42 protein signal transduction	27543	8792	0.025029	213	48	3	0.0625	0.0140845	GO:0034249	GO:BP	negative regulation of cellular amide metabolic process	27543	9796	0.0211406	292	10	2	0.2	0.00684932
0.000550053	180	702	15	0.0213675	0.0833333	GO:0045766	GO:BP	positive regulation of angiogenesis	27543	13492	0.00248811	129	279	7	0.0250896	0.0542636	GO:0007266	GO:BP	Rho protein signal transduction	27543	3157	0.00676756	13	108	2	0.0185185	0.153846	GO:0045906	GO:BP	negative regulation of vasoconstriction	27543	13616	0.0250448	67	48	2	0.0416667	0.0298507	GO:0032481	GO:BP	positive regulation of type I interferon production	27543	8784	0.0211406	292	64	4	0.0625	0.0136986
0.00056979	148	250	8	0.032	0.0540541	GO:2001235	GO:BP	positive regulation of apoptotic signaling pathway	27543	30399	0.0024894	595	248	15	0.0604839	0.0252101	GO:0034762	GO:BP	regulation of transmembrane transport	27543	10038	0.00677926	258	220	8	0.0363636	0.0310078	GO:0050803	GO:BP	regulation of synapse structure or activity	27543	15332	0.0252508	1720	128	16	0.125	0.00930233	GO:0009890	GO:BP	negative regulation of biosynthetic process	27543	4210	0.0211406	11	12	1	0.0833333	0.0909091
0.000583822	222	638	16	0.0250784	0.0720721	GO:0003018	GO:BP	vascular process in circulatory system	27543	1594	0.00249195	119	32	3	0.09375	0.0252101	GO:0021549	GO:BP	cerebellum development	27543	7090	0.00678961	32	1	1	1	0.03125	GO:0045577	GO:BP	regulation of B cell differentiation	27543	13309	0.0252835	168	61	3	0.0491803	0.0178571	GO:0008064	GO:BP	regulation of actin polymerization or depolymerization	27543	3518	0.021275	19	7	1	0.142857	0.0526316
0.000583822	365	698	23	0.0329513	0.0630137	GO:0031589	GO:BP	cell-substrate adhesion	27543	8387	0.00249738	135	123	5	0.0406504	0.037037	GO:0051588	GO:BP	regulation of neurotransmitter transport	27543	15951	0.00681413	29	48	2	0.0416667	0.0689655	GO:0034123	GO:BP	positive regulation of toll-like receptor signaling pathway	27543	9691	0.0253247	4	43	1	0.0232558	0.25	GO:0016185	GO:BP	synaptic vesicle budding from presynaptic endocytic zone membrane	27543	5736	0.0213456	342	55	4	0.0727273	0.0116959
0.000584963	4	711	3	0.00421941	0.75	GO:0090634	GO:BP	microglial cell mediated cytotoxicity	27543	21529	0.0025356	10	1	1	1	0.1	GO:0030223	GO:BP	neutrophil differentiation	27543	7762	0.00681413	14679	244	154	0.631148	0.0104912	GO:0008152	GO:BP	metabolic process	27543	3531	0.0253247	27	121	2	0.0165289	0.0740741	GO:1902175	GO:BP	regulation of oxidative stress-induced intrinsic apoptotic signaling pathway	27543	25416	0.021377	303	62	4	0.0645161	0.0132013
0.000584963	4	711	3	0.00421941	0.75	GO:1904149	GO:BP	regulation of microglial cell mediated cytotoxicity	27543	27138	0.00254869	77	337	6	0.0178042	0.0779221	GO:0008088	GO:BP	axo-dendritic transport	27543	3525	0.00681413	329	134	7	0.0522388	0.0212766	GO:0050806	GO:BP	positive regulation of synaptic transmission	27543	15335	0.0253247	87	118	3	0.0254237	0.0344828	GO:0006096	GO:BP	glycolytic process	27543	2124	0.0214687	61	47	2	0.0425532	0.0327869
0.000584963	4	711	3	0.00421941	0.75	GO:1904178	GO:BP	negative regulation of adipose tissue development	27543	27162	0.00254869	324	313	12	0.0383387	0.037037	GO:0072503	GO:BP	cellular divalent inorganic cation homeostasis	27543	20303	0.00681413	689	169	12	0.0710059	0.0174165	GO:0061061	GO:BP	muscle structure development	27543	17803	0.0253247	87	118	3	0.0254237	0.0344828	GO:0019319	GO:BP	hexose biosynthetic process	27543	6560	0.0214687	61	47	2	0.0425532	0.0327869
0.000585378	250	566	16	0.0282686	0.064	GO:0043547	GO:BP	positive regulation of GTPase activity	27543	12395	0.00254869	89	9	2	0.222222	0.0224719	GO:0009142	GO:BP	nucleoside triphosphate biosynthetic process	27543	3741	0.00689717	12	119	2	0.0168067	0.166667	GO:0034088	GO:BP	maintenance of mitotic sister chromatid cohesion	27543	9659	0.0253247	4	43	1	0.0232558	0.25	GO:1904684	GO:BP	negative regulation of metalloendopeptidase activity	27543	27630	0.0214687	3	45	1	0.0222222	0.333333
0.000586489	570	275	17	0.0618182	0.0298246	GO:0051347	GO:BP	positive regulation of transferase activity	27543	15787	0.00254869	9	89	2	0.0224719	0.222222	GO:0098883	GO:BP	synapse pruning	27543	22141	0.00693861	11	3	1	0.333333	0.0909091	GO:0048505	GO:BP	regulation of timing of cell differentiation	27543	14827	0.0253247	904	12	3	0.25	0.00331858	GO:0030001	GO:BP	metal ion transport	27543	7665	0.0216002	67	43	2	0.0465116	0.0298507
0.000588481	179	711	15	0.021097	0.0837989	GO:0050777	GO:BP	negative regulation of immune response	27543	15314	0.00254869	372	397	15	0.0377834	0.0403226	GO:0048638	GO:BP	regulation of developmental growth	27543	14939	0.00693861	11	3	1	0.333333	0.0909091	GO:0007320	GO:BP	insemination	27543	3211	0.0253247	50	65	2	0.0307692	0.04	GO:0007520	GO:BP	myoblast fusion	27543	3384	0.0216002	67	43	2	0.0465116	0.0298507
0.000594684	61	625	8	0.0128	0.131148	GO:0071320	GO:BP	cellular response to cAMP	27543	19351	0.00256027	757	403	24	0.0595533	0.0317041	GO:0071417	GO:BP	cellular response to organonitrogen compound	27543	19446	0.00694564	130	167	5	0.0299401	0.0384615	GO:0030278	GO:BP	regulation of ossification	27543	7786	0.0254466	29	6	1	0.166667	0.0344828	GO:1900027	GO:BP	regulation of ruffle assembly	27543	23378	0.0217138	29	100	2	0.02	0.0689655
0.000608974	101	723	11	0.0152144	0.108911	GO:0032606	GO:BP	type I interferon production	27543	8851	0.00258084	68	137	4	0.0291971	0.0588235	GO:0050818	GO:BP	regulation of coagulation	27543	15343	0.0069764	212	7	2	0.285714	0.00943396	GO:0043491	GO:BP	protein kinase B signaling	27543	12366	0.0254466	29	6	1	0.166667	0.0344828	GO:1905523	GO:BP	positive regulation of macrophage migration	27543	28411	0.0217138	1	137	1	0.00729927	1
0.000608974	101	723	11	0.0152144	0.108911	GO:0032479	GO:BP	regulation of type I interferon production	27543	8782	0.00258263	50	340	5	0.0147059	0.1	GO:0070169	GO:BP	positive regulation of biomineral tissue development	27543	18691	0.00698631	184	8	2	0.25	0.0108696	GO:0006164	GO:BP	purine nucleotide biosynthetic process	27543	2184	0.0254497	1690	108	14	0.12963	0.00828402	GO:0007267	GO:BP	cell-cell signaling	27543	3158	0.0218408	138	1	1	1	0.00724638
0.000618042	127	48	4	0.0833333	0.0314961	GO:0033138	GO:BP	positive regulation of peptidyl-serine phosphorylation	27543	9266	0.00258263	67	390	6	0.0153846	0.0895522	GO:0070265	GO:BP	necrotic cell death	27543	18758	0.00700998	389	220	10	0.0454545	0.0257069	GO:0006417	GO:BP	regulation of translation	27543	2406	0.0254807	2	88	1	0.0113636	0.5	GO:0097324	GO:BP	melanocyte migration	27543	21777	0.0218408	27	108	2	0.0185185	0.0740741
0.000618042	828	716	41	0.0572626	0.0495169	GO:0044257	GO:BP	cellular protein catabolic process	27543	12697	0.00258326	90	9	2	0.222222	0.0222222	GO:0009205	GO:BP	purine ribonucleoside triphosphate metabolic process	27543	3803	0.00700998	185	8	2	0.25	0.0108108	GO:0046390	GO:BP	ribose phosphate biosynthetic process	27543	14086	0.0254807	4	44	1	0.0227273	0.25	GO:0070346	GO:BP	positive regulation of fat cell proliferation	27543	18808	0.0218874	1519	129	15	0.116279	0.00987492
0.000618828	533	715	30	0.041958	0.0562852	GO:0048871	GO:BP	multicellular organismal homeostasis	27543	15160	0.00265441	67	58	3	0.0517241	0.0447761	GO:0140238	GO:BP	presynaptic endocytosis	27543	23029	0.00700998	11	132	2	0.0151515	0.181818	GO:1903977	GO:BP	positive regulation of glial cell migration	27543	26983	0.0254807	2	88	1	0.0113636	0.5	GO:1903056	GO:BP	regulation of melanosome organization	27543	26169	0.0219581	3	47	1	0.0212766	0.333333
0.000624262	98	619	10	0.0161551	0.102041	GO:0051492	GO:BP	regulation of stress fiber assembly	27543	15885	0.00265441	67	58	3	0.0517241	0.0447761	GO:0048488	GO:BP	synaptic vesicle endocytosis	27543	14818	0.00700998	549	184	11	0.0597826	0.0200364	GO:0002250	GO:BP	adaptive immune response	27543	905	0.0254807	42	78	2	0.025641	0.047619	GO:0030501	GO:BP	positive regulation of bone mineralization	27543	7877	0.0219581	3	47	1	0.0212766	0.333333
0.000627714	293	703	20	0.0284495	0.0682594	GO:0090287	GO:BP	regulation of cellular response to growth factor stimulus	27543	21299	0.00267906	87	423	7	0.0165485	0.0804598	GO:0006096	GO:BP	glycolytic process	27543	2124	0.00700998	23	62	2	0.0322581	0.0869565	GO:2000010	GO:BP	positive regulation of protein localization to cell surface	27543	29236	0.0254807	4	44	1	0.0227273	0.25	GO:2001170	GO:BP	negative regulation of ATP biosynthetic process	27543	30344	0.0219581	2	70	1	0.0142857	0.5
0.000627966	149	668	13	0.0194611	0.0872483	GO:0030833	GO:BP	regulation of actin filament polymerization	27543	8006	0.0026825	115	420	8	0.0190476	0.0695652	GO:0051225	GO:BP	spindle assembly	27543	15686	0.00700998	9	163	2	0.0122699	0.222222	GO:0032594	GO:BP	protein transport within lipid bilayer	27543	8839	0.0254807	2	88	1	0.0113636	0.5	GO:1902748	GO:BP	positive regulation of lens fiber cell differentiation	27543	25883	0.0219581	193	98	4	0.0408163	0.0207254
0.000639106	25	498	5	0.0100402	0.2	GO:0036010	GO:BP	protein localization to endosome	27543	10814	0.00269445	133	71	4	0.056338	0.0300752	GO:0008277	GO:BP	regulation of G protein-coupled receptor signaling pathway	27543	3566	0.00703913	247	232	8	0.0344828	0.0323887	GO:0060348	GO:BP	bone development	27543	17122	0.0254807	2	88	1	0.0113636	0.5	GO:0021767	GO:BP	mammillary body development	27543	7304	0.0219581	119	159	4	0.0251572	0.0336134
0.000646348	30	209	4	0.0191388	0.133333	GO:0000462	GO:BP	maturation of SSU-rRNA from tricistronic rRNA transcript (SSU-rRNA, 5.8S rRNA, LSU-rRNA)	27543	206	0.00269926	388	68	6	0.0882353	0.0154639	GO:0045861	GO:BP	negative regulation of proteolysis	27543	13575	0.00703913	145	224	6	0.0267857	0.0413793	GO:0072331	GO:BP	signal transduction by p53 class mediator	27543	20194	0.0254807	2	88	1	0.0113636	0.5	GO:0061373	GO:BP	mammillary axonal complex development	27543	18101	0.0219581	1180	119	12	0.10084	0.0101695
0.000646348	385	667	23	0.0344828	0.0597403	GO:1904062	GO:BP	regulation of cation transmembrane transport	27543	27059	0.00271182	171	355	9	0.0253521	0.0526316	GO:0010594	GO:BP	regulation of endothelial cell migration	27543	4741	0.00704394	96	228	5	0.0219298	0.0520833	GO:1901222	GO:BP	regulation of NIK/NF-kappaB signaling	27543	24541	0.0254849	170	61	3	0.0491803	0.0176471	GO:0030832	GO:BP	regulation of actin filament length	27543	8005	0.0219581	3	47	1	0.0212766	0.333333
0.000659309	29	702	6	0.00854701	0.206897	GO:0090025	GO:BP	regulation of monocyte chemotaxis	27543	21053	0.00271691	1	11	1	0.0909091	1	GO:1901328	GO:BP	response to cytochalasin B	27543	24635	0.00707546	2069	109	18	0.165138	0.00869986	GO:1901575	GO:BP	organic substance catabolic process	27543	24863	0.0254849	170	61	3	0.0491803	0.0176471	GO:0030041	GO:BP	actin filament polymerization	27543	7685	0.0219581	14	10	1	0.1	0.0714286
0.000663745	22	292	4	0.0136986	0.181818	GO:0099188	GO:BP	postsynaptic cytoskeleton organization	27543	22308	0.00271691	1	11	1	0.0909091	1	GO:0072749	GO:BP	cellular response to cytochalasin B	27543	20455	0.00707546	35	167	3	0.0179641	0.0857143	GO:0001782	GO:BP	B cell homeostasis	27543	559	0.0255628	755	61	6	0.0983607	0.00794702	GO:0097435	GO:BP	supramolecular fiber organization	27543	21838	0.0219581	3	47	1	0.0212766	0.333333
0.000673537	124	593	11	0.0185497	0.0887097	GO:0060996	GO:BP	dendritic spine development	27543	17746	0.00271691	19	43	2	0.0465116	0.105263	GO:0033623	GO:BP	regulation of integrin activation	27543	9565	0.00721885	35	1	1	1	0.0285714	GO:0030224	GO:BP	monocyte differentiation	27543	7763	0.0255628	96	108	3	0.0277778	0.03125	GO:0070167	GO:BP	regulation of biomineral tissue development	27543	18689	0.0219581	3	47	1	0.0212766	0.333333
0.000680696	527	555	25	0.045045	0.0474383	GO:0051960	GO:BP	regulation of nervous system development	27543	16221	0.00271691	1866	404	46	0.113861	0.0246517	GO:0033554	GO:BP	cellular response to stress	27543	9518	0.00721885	5	7	1	0.142857	0.2	GO:1903660	GO:BP	negative regulation of complement-dependent cytotoxicity	27543	26711	0.0256302	88	118	3	0.0254237	0.0340909	GO:0006757	GO:BP	ATP generation from ADP	27543	2720	0.022079	1653	65	10	0.153846	0.00604961
0.000682337	167	686	14	0.0204082	0.0838323	GO:0061008	GO:BP	hepaticobiliary system development	27543	17758	0.00271691	29	137	3	0.0218978	0.103448	GO:0090330	GO:BP	regulation of platelet aggregation	27543	21341	0.00725865	9	167	2	0.011976	0.222222	GO:0048703	GO:BP	embryonic viscerocranium morphogenesis	27543	15003	0.0256441	77	43	2	0.0465116	0.025974	GO:0036465	GO:BP	synaptic vesicle recycling	27543	11077	0.022079	157	121	4	0.0330579	0.0254777
0.000692443	223	716	17	0.023743	0.0762332	GO:0045732	GO:BP	positive regulation of protein catabolic process	27543	13459	0.00271691	211	417	11	0.0263789	0.0521327	GO:2000113	GO:BP	negative regulation of cellular macromolecule biosynthetic process	27543	29337	0.00730983	221	100	5	0.05	0.0226244	GO:1903050	GO:BP	regulation of proteolysis involved in cellular protein catabolic process	27543	26163	0.0257009	51	65	2	0.0307692	0.0392157	GO:0043403	GO:BP	skeletal muscle tissue regeneration	27543	12294	0.0221011	67	44	2	0.0454545	0.0298507
0.000693897	124	703	12	0.0170697	0.0967742	GO:0050868	GO:BP	negative regulation of T cell activation	27543	15387	0.00271691	119	143	5	0.034965	0.0420168	GO:0003073	GO:BP	regulation of systemic arterial blood pressure	27543	1649	0.00731173	824	225	16	0.0711111	0.0194175	GO:1901699	GO:BP	cellular response to nitrogen compound	27543	24965	0.025705	179	1	1	1	0.00558659	GO:0050777	GO:BP	negative regulation of immune response	27543	15314	0.0222846	36	4	1	0.25	0.0277778
0.000698733	737	572	32	0.0559441	0.0434193	GO:0051046	GO:BP	regulation of secretion	27543	15537	0.00272324	11	382	3	0.0078534	0.272727	GO:1902950	GO:BP	regulation of dendritic spine maintenance	27543	26066	0.00735424	109	203	5	0.0246305	0.0458716	GO:0045639	GO:BP	positive regulation of myeloid cell differentiation	27543	13371	0.0257756	2	90	1	0.0111111	0.5	GO:0061582	GO:BP	intestinal epithelial cell migration	27543	18269	0.0222846	283	108	5	0.0462963	0.0176678
0.00069945	24	532	5	0.0093985	0.208333	GO:0060547	GO:BP	negative regulation of necrotic cell death	27543	17312	0.00274282	56	308	5	0.0162338	0.0892857	GO:0010761	GO:BP	fibroblast migration	27543	4898	0.00737738	12	3	1	0.333333	0.0833333	GO:0021683	GO:BP	cerebellar granular layer morphogenesis	27543	7223	0.0258376	27	124	2	0.016129	0.0740741	GO:0000027	GO:BP	ribosomal large subunit assembly	27543	14	0.0224384	26	115	2	0.0173913	0.0769231
0.000710284	121	723	12	0.0165975	0.0991736	GO:0071346	GO:BP	cellular response to interferon-gamma	27543	19375	0.00276517	115	423	8	0.0189125	0.0695652	GO:0006090	GO:BP	pyruvate metabolic process	27543	2121	0.00738309	7	221	2	0.00904977	0.285714	GO:0090261	GO:BP	positive regulation of inclusion body assembly	27543	21273	0.0258376	49	68	2	0.0294118	0.0408163	GO:1903426	GO:BP	regulation of reactive oxygen species biosynthetic process	27543	26486	0.0226879	21	7	1	0.142857	0.047619
0.000710325	107	695	11	0.0158273	0.102804	GO:0010595	GO:BP	positive regulation of endothelial cell migration	27543	4742	0.00276517	27	363	4	0.0110193	0.148148	GO:0000027	GO:BP	ribosomal large subunit assembly	27543	14	0.00738309	1284	119	14	0.117647	0.0109034	GO:0045944	GO:BP	positive regulation of transcription by RNA polymerase II	27543	13651	0.0259264	378	121	6	0.0495868	0.015873	GO:0009306	GO:BP	protein secretion	27543	3886	0.0228316	59	51	2	0.0392157	0.0338983
0.000712904	72	542	8	0.0147601	0.111111	GO:0030032	GO:BP	lamellipodium assembly	27543	7678	0.00276654	51	340	5	0.0147059	0.0980392	GO:0110151	GO:BP	positive regulation of biomineralization	27543	22750	0.00740808	192	8	2	0.25	0.0104167	GO:0072522	GO:BP	purine-containing compound biosynthetic process	27543	20314	0.0261385	184	1	1	1	0.00543478	GO:1903708	GO:BP	positive regulation of hemopoiesis	27543	26757	0.0228316	90	108	3	0.0277778	0.0333333
0.000713466	96	519	9	0.017341	0.09375	GO:0010660	GO:BP	regulation of muscle cell apoptotic process	27543	4804	0.00277087	457	258	13	0.0503876	0.0284464	GO:0002237	GO:BP	response to molecule of bacterial origin	27543	893	0.00742198	514	44	5	0.113636	0.00972763	GO:0090407	GO:BP	organophosphate biosynthetic process	27543	21410	0.0261385	23	8	1	0.125	0.0434783	GO:1903428	GO:BP	positive regulation of reactive oxygen species biosynthetic process	27543	26488	0.0228316	285	108	5	0.0462963	0.0175439
0.000719805	42	704	7	0.00994318	0.166667	GO:0030501	GO:BP	positive regulation of bone mineralization	27543	7877	0.00279447	4	231	2	0.00865801	0.5	GO:1904684	GO:BP	negative regulation of metalloendopeptidase activity	27543	27630	0.00742198	546	159	10	0.0628931	0.018315	GO:0051640	GO:BP	organelle localization	27543	15999	0.0261385	379	121	6	0.0495868	0.0158311	GO:0035592	GO:BP	establishment of protein localization to extracellular region	27543	10490	0.0228375	945	149	12	0.0805369	0.0126984
0.000727808	176	655	14	0.021374	0.0795455	GO:0050792	GO:BP	regulation of viral process	27543	15323	0.0028003	914	420	28	0.0666667	0.0306346	GO:0033365	GO:BP	protein localization to organelle	27543	9400	0.00742198	246	134	6	0.0447761	0.0243902	GO:0060291	GO:BP	long-term synaptic potentiation	27543	17068	0.0261385	184	1	1	1	0.00543478	GO:1902107	GO:BP	positive regulation of leukocyte differentiation	27543	25357	0.0229087	149	1	1	1	0.00671141
0.000727808	362	485	18	0.0371134	0.0497238	GO:0048167	GO:BP	regulation of synaptic plasticity	27543	14592	0.00280401	88	423	7	0.0165485	0.0795455	GO:0006757	GO:BP	ATP generation from ADP	27543	2720	0.00744211	314	229	9	0.0393013	0.0286624	GO:0002366	GO:BP	leukocyte activation involved in immune response	27543	1021	0.0261385	1886	118	16	0.135593	0.00848356	GO:0044419	GO:BP	biological process involved in interspecies interaction between organisms	27543	12783	0.0229939	3	50	1	0.02	0.333333
0.000729346	93	668	10	0.0149701	0.107527	GO:0032273	GO:BP	positive regulation of protein polymerization	27543	8645	0.0028144	951	404	28	0.0693069	0.0294427	GO:0009725	GO:BP	response to hormone	27543	4073	0.00746805	200	225	7	0.0311111	0.035	GO:0008154	GO:BP	actin polymerization or depolymerization	27543	3533	0.0261985	223	92	4	0.0434783	0.0179372	GO:0045732	GO:BP	positive regulation of protein catabolic process	27543	13459	0.0230789	209	47	3	0.0638298	0.0143541
0.000730461	173	667	14	0.0209895	0.0809249	GO:0062013	GO:BP	positive regulation of small molecule metabolic process	27543	18503	0.00286186	136	71	4	0.056338	0.0294118	GO:0048675	GO:BP	axon extension	27543	14976	0.00750387	37	1	1	1	0.027027	GO:0045671	GO:BP	negative regulation of osteoclast differentiation	27543	13403	0.0261985	173	61	3	0.0491803	0.017341	GO:0051494	GO:BP	negative regulation of cytoskeleton organization	27543	15887	0.0230884	28	109	2	0.0183486	0.0714286
0.000733398	229	502	14	0.0278884	0.0611354	GO:0098657	GO:BP	import into cell	27543	22010	0.00286683	741	391	23	0.0588235	0.0310391	GO:0007610	GO:BP	behavior	27543	3470	0.00752881	36	167	3	0.0179641	0.0833333	GO:0010922	GO:BP	positive regulation of phosphatase activity	27543	5043	0.0262074	6	31	1	0.0322581	0.166667	GO:1902525	GO:BP	regulation of protein monoubiquitination	27543	25705	0.0230884	1764	12	4	0.333333	0.00226757
0.000733398	204	637	15	0.0235479	0.0735294	GO:0051216	GO:BP	cartilage development	27543	15678	0.00290498	2	6	1	0.166667	0.5	GO:0033626	GO:BP	positive regulation of integrin activation by cell surface receptor linked signal transduction	27543	9568	0.00753102	156	212	6	0.0283019	0.0384615	GO:0070665	GO:BP	positive regulation of leukocyte proliferation	27543	18998	0.0262074	3	62	1	0.016129	0.333333	GO:1904151	GO:BP	positive regulation of microglial cell mediated cytotoxicity	27543	27140	0.0230884	653	137	9	0.0656934	0.0137825
0.000738825	336	671	21	0.0312966	0.0625	GO:0001822	GO:BP	kidney development	27543	591	0.00290498	2	6	1	0.166667	0.5	GO:0035585	GO:BP	calcium-mediated signaling using extracellular calcium source	27543	10486	0.00755393	10	154	2	0.012987	0.2	GO:0043615	GO:BP	astrocyte cell migration	27543	12443	0.0262074	190	108	4	0.037037	0.0210526	GO:0021543	GO:BP	pallium development	27543	7084	0.0231191	304	64	4	0.0625	0.0131579
0.0007433	56	710	8	0.0112676	0.142857	GO:0046850	GO:BP	regulation of bone remodeling	27543	14403	0.0029403	17	247	3	0.0121457	0.176471	GO:1900221	GO:BP	regulation of amyloid-beta clearance	27543	23565	0.00755672	422	242	11	0.0454545	0.0260664	GO:0150063	GO:BP	visual system development	27543	23254	0.0262343	186	1	1	1	0.00537634	GO:0002262	GO:BP	myeloid cell homeostasis	27543	917	0.0231211	197	50	3	0.06	0.0152284
0.000750113	45	279	5	0.0179211	0.111111	GO:0062208	GO:BP	positive regulation of pattern recognition receptor signaling pathway	27543	18586	0.00294912	98	9	2	0.222222	0.0204082	GO:0009199	GO:BP	ribonucleoside triphosphate metabolic process	27543	3797	0.00763925	63	24	2	0.0833333	0.031746	GO:0045104	GO:BP	intermediate filament cytoskeleton organization	27543	13122	0.0262629	4	47	1	0.0212766	0.25	GO:1902994	GO:BP	regulation of phospholipid efflux	27543	26109	0.0231211	3	51	1	0.0196078	0.333333
0.00075604	176	658	14	0.0212766	0.0795455	GO:0001890	GO:BP	placenta development	27543	629	0.00294912	98	9	2	0.222222	0.0204082	GO:0009144	GO:BP	purine nucleoside triphosphate metabolic process	27543	3743	0.00765627	32	190	3	0.0157895	0.09375	GO:0071353	GO:BP	cellular response to interleukin-4	27543	19382	0.0262629	704	47	5	0.106383	0.00710227	GO:0055082	GO:BP	cellular chemical homeostasis	27543	16786	0.0231211	122	159	4	0.0251572	0.0327869
0.000756896	123	504	10	0.0198413	0.0813008	GO:1902600	GO:BP	proton transmembrane transport	27543	25761	0.00297208	71	247	5	0.0202429	0.0704225	GO:0045428	GO:BP	regulation of nitric oxide biosynthetic process	27543	13238	0.00765627	60	221	4	0.0180995	0.0666667	GO:0042987	GO:BP	amyloid precursor protein catabolic process	27543	12070	0.0262629	4	47	1	0.0212766	0.25	GO:1902952	GO:BP	positive regulation of dendritic spine maintenance	27543	26068	0.0231211	51	3	1	0.333333	0.0196078
0.000765395	17	403	4	0.00992556	0.235294	GO:0010544	GO:BP	negative regulation of platelet activation	27543	4701	0.00297701	482	247	13	0.0526316	0.026971	GO:0033674	GO:BP	positive regulation of kinase activity	27543	9602	0.00765627	223	203	7	0.0344828	0.0313901	GO:0031099	GO:BP	regeneration	27543	8147	0.0262629	4	47	1	0.0212766	0.25	GO:1902995	GO:BP	positive regulation of phospholipid efflux	27543	26110	0.0231211	3	51	1	0.0196078	0.333333
0.000765522	135	214	7	0.0327103	0.0518519	GO:0034968	GO:BP	histone lysine methylation	27543	10056	0.00297701	37	268	4	0.0149254	0.108108	GO:0045671	GO:BP	negative regulation of osteoclast differentiation	27543	13403	0.00765627	8	197	2	0.0101523	0.25	GO:0072553	GO:BP	terminal button organization	27543	20329	0.0262629	98	108	3	0.0277778	0.0306122	GO:0110149	GO:BP	regulation of biomineralization	27543	22748	0.0231211	3	51	1	0.0196078	0.333333
0.000767774	178	347	10	0.0288184	0.0561798	GO:0002822	GO:BP	regulation of adaptive immune response based on somatic recombination of immune receptors built from immunoglobulin superfamily domains	27543	1456	0.00298206	398	68	6	0.0882353	0.0150754	GO:0051346	GO:BP	negative regulation of hydrolase activity	27543	15786	0.00767863	67	198	4	0.020202	0.0597015	GO:1902373	GO:BP	negative regulation of mRNA catabolic process	27543	25599	0.0262629	187	1	1	1	0.00534759	GO:0048771	GO:BP	tissue remodeling	27543	15065	0.0231211	4	38	1	0.0263158	0.25
0.000768946	361	534	19	0.0355805	0.0526316	GO:0010720	GO:BP	positive regulation of cell development	27543	4860	0.002987	4	241	2	0.00829876	0.5	GO:0014005	GO:BP	microglia development	27543	5122	0.00767863	67	198	4	0.020202	0.0597015	GO:0043489	GO:BP	RNA stabilization	27543	12364	0.0262645	83	41	2	0.0487805	0.0240964	GO:0031100	GO:BP	animal organ regeneration	27543	8148	0.023196	154	1	1	1	0.00649351
0.000773555	46	275	5	0.0181818	0.108696	GO:1900087	GO:BP	positive regulation of G1/S transition of mitotic cell cycle	27543	23435	0.00298788	223	337	10	0.0296736	0.044843	GO:0033673	GO:BP	negative regulation of kinase activity	27543	9601	0.00767863	37	41	2	0.0487805	0.0540541	GO:0046688	GO:BP	response to copper ion	27543	14298	0.0263429	71	48	2	0.0416667	0.028169	GO:0034121	GO:BP	regulation of toll-like receptor signaling pathway	27543	9689	0.023196	5	31	1	0.0322581	0.2
0.000783052	290	667	19	0.0284858	0.0655172	GO:0032409	GO:BP	regulation of transporter activity	27543	8739	0.0030042	183	338	9	0.0266272	0.0491803	GO:0030705	GO:BP	cytoskeleton-dependent intracellular transport	27543	7948	0.0076793	363	240	10	0.0416667	0.0275482	GO:0071900	GO:BP	regulation of protein serine/threonine kinase activity	27543	19798	0.0263612	1519	121	14	0.115702	0.00921659	GO:0051247	GO:BP	positive regulation of protein metabolic process	27543	15702	0.023196	5	31	1	0.0322581	0.2
0.000794823	12	601	4	0.00665557	0.333333	GO:0034088	GO:BP	maintenance of mitotic sister chromatid cohesion	27543	9659	0.00303457	130	32	3	0.09375	0.0230769	GO:0022037	GO:BP	metencephalon development	27543	7573	0.00768934	13	119	2	0.0168067	0.153846	GO:0034086	GO:BP	maintenance of sister chromatid cohesion	27543	9657	0.0263612	3	64	1	0.015625	0.333333	GO:0090716	GO:BP	adaptive immune memory response	27543	21578	0.023196	77	2	1	0.5	0.012987
0.000799012	414	716	25	0.0349162	0.0603865	GO:0051090	GO:BP	regulation of DNA-binding transcription factor activity	27543	15567	0.00306006	3	345	2	0.0057971	0.666667	GO:2000124	GO:BP	regulation of endocannabinoid signaling pathway	27543	29348	0.00775791	13	3	1	0.333333	0.0769231	GO:0048711	GO:BP	positive regulation of astrocyte differentiation	27543	15011	0.0263612	3	64	1	0.015625	0.333333	GO:2001188	GO:BP	regulation of T cell activation via T cell receptor contact with antigen bound to MHC molecule on antigen presenting cell	27543	30356	0.023196	5	31	1	0.0322581	0.2
0.000799544	44	470	6	0.012766	0.136364	GO:0007616	GO:BP	long-term memory	27543	3476	0.00306751	10	90	2	0.0222222	0.2	GO:0043615	GO:BP	astrocyte cell migration	27543	12443	0.00775791	13	3	1	0.333333	0.0769231	GO:0014067	GO:BP	negative regulation of phosphatidylinositol 3-kinase signaling	27543	5181	0.0263612	140	76	3	0.0394737	0.0214286	GO:0051224	GO:BP	negative regulation of protein transport	27543	15685	0.023196	2	77	1	0.012987	0.5
0.000806252	9	296	3	0.0101351	0.333333	GO:1902746	GO:BP	regulation of lens fiber cell differentiation	27543	25881	0.00309169	67	265	5	0.0188679	0.0746269	GO:1902373	GO:BP	negative regulation of mRNA catabolic process	27543	25599	0.00776179	135	167	5	0.0299401	0.037037	GO:0051588	GO:BP	regulation of neurotransmitter transport	27543	15951	0.0263612	190	1	1	1	0.00526316	GO:0045619	GO:BP	regulation of lymphocyte differentiation	27543	13351	0.023196	393	50	4	0.08	0.0101781
0.000808219	318	715	21	0.0293706	0.0660377	GO:0060249	GO:BP	anatomical structure homeostasis	27543	17026	0.00309414	35	288	4	0.0138889	0.114286	GO:0070670	GO:BP	response to interleukin-4	27543	19003	0.00776179	64	24	2	0.0833333	0.03125	GO:0045103	GO:BP	intermediate filament-based process	27543	13121	0.0263612	3	64	1	0.015625	0.333333	GO:0035783	GO:BP	CD4-positive, alpha-beta T cell costimulation	27543	10632	0.023196	22	7	1	0.142857	0.0454545
[truncated: 2,939 more rows]
[truncated: 115 more columns]
