# Supplementary material for: Loss of Inpp5d has disease‐relevant and sex‐specific effects on glial transcriptomes
Source: Alzheimers Dement. 2024 Jun 26;20(8):5311–23. doi: 10.1002/alz.13901 (PMC11350029; doi:10.1002/alz.13901)
Supplement: Supplementary file 17 — Supporting information [file ALZ-20-5311-s021.xlsx]

## Sheet: Legend
Supplementary Table 8 - Female hdWGCNA modules
A summary of the 6 hdWGCNA modules identified in female data, including which genes belong in which of the 6 modules and the eigengene-based connectivity of each gene with all 6 modules
Column	Value
gene_name	Gene name
module	hdWGCNA module the gene belongs to
kME_Female-1	Eigengene-based connectivity (kME) of the gene with the Female-1 module (higher values = greater connectivity)
kME_Female-2	Eigengene-based connectivity (kME) of the gene with the Female-2 module (higher values = greater connectivity)
kME_Female-3	Eigengene-based connectivity (kME) of the gene with the Female-3 module (higher values = greater connectivity)
kME_Female-4	Eigengene-based connectivity (kME) of the gene with the Female-4 module (higher values = greater connectivity)
kME_Female-5	Eigengene-based connectivity (kME) of the gene with the Female-5 module (higher values = greater connectivity)
kME_Female-6	Eigengene-based connectivity (kME) of the gene with the Female-6 module (higher values = greater connectivity)

## Sheet: Modules and kMEs
gene_name	module	kME_Female-1	kME_Female-2	kME_Female-3	kME_Female-4	kME_Female-5	kME_Female-6
Inpp5d	Female-1	0.536176	0.198118	-0.0340269	0.120422	0.207694	0.124738
Bin1	Female-1	0.533792	0.236421	-0.0171407	0.121952	0.188419	0.20501
Olfml3	Female-1	0.533216	0.180377	-0.0810937	0.0275716	0.164017	0.134985
Rgs2	Female-1	0.520401	0.264314	0.00367826	0.107757	0.19314	0.198754
Tanc2	Female-1	0.519169	0.246296	-0.0158451	-0.0119738	0.260085	0.101977
Plxdc2	Female-1	0.512939	0.203178	-0.0615162	-0.0439278	0.226896	0.0840914
Cttnbp2nl	Female-1	0.510784	0.265792	0.00766751	0.0884245	0.213631	0.16586
Aif1	Female-1	0.506143	0.209301	-0.0361777	0.202256	0.113549	0.332485
Pag1	Female-1	0.499706	0.227143	-0.0124077	-0.0167083	0.241096	0.080721
Wasf2	Female-1	0.496994	0.265635	0.0126652	0.164123	0.189996	0.197936
Fam102b	Female-1	0.496925	0.250741	0.00286156	0.0922375	0.205782	0.140782
Smap2	Female-1	0.496328	0.22256	-0.0314743	0.0669523	0.178191	0.190049
Apbb1ip	Female-1	0.494533	0.202535	-0.0440246	-0.00945143	0.21552	0.110658
Cd37	Female-1	0.491905	0.195554	-0.0245639	0.0139646	0.193313	0.117217
Rgs10	Female-1	0.490339	0.206706	-0.0467132	0.184748	0.102138	0.331759
Hpgd	Female-1	0.486406	0.240108	-0.0230647	0.155472	0.160762	0.245055
Ywhah	Female-1	0.48552	0.259558	0.0209595	0.164968	0.173378	0.223395
Cmtm6	Female-1	0.484411	0.229995	-0.00434327	0.0994852	0.179814	0.136972
Fam49b	Female-1	0.483345	0.2296	-0.00989816	0.0754886	0.1989	0.171894
Pde3b	Female-1	0.475419	0.213436	-0.0263578	-0.0118443	0.228497	0.0950188
Hexa	Female-1	0.474844	0.168524	-0.0404461	0.12046	0.126008	0.231734
Srgap2	Female-1	0.473916	0.189481	-0.0448117	-0.102246	0.266423	0.0239143
Bmp2k	Female-1	0.473342	0.271566	0.00281103	0.0560105	0.221119	0.147429
Nrip1	Female-1	0.471275	0.234856	-0.0191715	-0.0072012	0.243586	0.0882859
Mbnl1	Female-1	0.469357	0.217793	-0.0454826	-0.0450304	0.249682	0.0626315
Camk1	Female-1	0.469063	0.192547	-0.00294707	0.0872575	0.18268	0.161734
Sall1	Female-1	0.468878	0.259359	-0.00348659	0.0386534	0.211051	0.131357
Mylip	Female-1	0.468855	0.252806	0.0254078	0.099176	0.218775	0.131444
Basp1	Female-1	0.467638	0.227089	-0.0506204	0.130711	0.140924	0.247499
P2ry13	Female-1	0.466028	0.187219	-0.0525495	-0.0612914	0.184781	0.0547018
Dock10	Female-1	0.465657	0.203765	-0.0328298	-0.0180644	0.241888	0.0684264
Cyth4	Female-1	0.465257	0.186143	-0.0512384	-0.0710007	0.221035	0.0834827
Frmd4a	Female-1	0.461596	0.216378	-0.0334228	-0.0457365	0.261372	0.0634263
Irf8	Female-1	0.461259	0.22215	-0.0162177	0.0161951	0.191731	0.161627
Nav3	Female-1	0.461057	0.202253	-0.0186048	-0.00187249	0.229089	0.0283509
Adap2	Female-1	0.460661	0.231836	-0.00102471	-0.0141197	0.237896	0.0989208
Abca9	Female-1	0.457983	0.205571	-0.0254163	-0.0166746	0.215522	0.101128
Cyfip1	Female-1	0.457295	0.22939	-0.0314354	0.0958561	0.197985	0.162388
Scoc	Female-1	0.456304	0.210323	0.0131633	0.0614333	0.187476	0.132586
Lcp1	Female-1	0.454546	0.226649	0.000911688	0.0892709	0.165062	0.208844
Tgfb1	Female-1	0.453403	0.224528	-0.00375796	0.0818464	0.182431	0.154389
Pou2f2	Female-1	0.452968	0.221534	-0.0210786	-0.0413159	0.220012	0.128986
Pycard	Female-1	0.452244	0.197799	-0.0116699	0.164299	0.154914	0.220571
Ivns1abp	Female-1	0.452073	0.212436	-0.017951	-0.0723281	0.26205	0.027825
Kctd12	Female-1	0.450917	0.239891	-0.0301687	-0.0044889	0.199966	0.12655
Erp29	Female-1	0.450822	0.195083	-0.00316895	0.110973	0.168464	0.181454
Itgam	Female-1	0.449771	0.183658	-0.0621943	-0.0689828	0.190526	0.0923007
Picalm	Female-1	0.449051	0.240838	-0.00322639	0.00684931	0.227932	0.0888763
Hpgds	Female-1	0.448985	0.168745	-0.0643414	-0.142199	0.231803	0.0352707
Capza2	Female-1	0.44867	0.236706	-0.013642	0.140411	0.158791	0.225729
Zeb2	Female-1	0.448069	0.248125	-0.0158645	-0.0435129	0.280418	0.0598613
Elmo1	Female-1	0.445934	0.200082	-0.0343807	-0.0622649	0.226128	0.0597395
Cd33	Female-1	0.445808	0.204655	-0.0175565	-0.0492162	0.207011	0.0864688
Pfn1	Female-1	0.445768	0.222456	0.0257047	0.302768	0.0797	0.340235
Ccr5	Female-1	0.444987	0.193277	-0.0397585	-0.054197	0.209886	0.0703609
Arhgap5	Female-1	0.442649	0.244508	-0.0482671	0.0335578	0.284801	0.0284033
Ssh2	Female-1	0.442262	0.216276	-0.0262634	-0.103802	0.238847	0.080219
Cltc	Female-1	0.44148	0.251807	0.0360102	0.158182	0.183272	0.181841
Nav2	Female-1	0.439456	0.196616	-0.0114883	0.0239683	0.27891	0.00708713
Ptprc	Female-1	0.439201	0.193657	-0.0330377	-0.0468489	0.207766	0.125498
Txnip	Female-1	0.439109	0.241871	0.00841272	0.0875639	0.189974	0.129447
Cfh	Female-1	0.438197	0.174606	-0.057513	-0.0531901	0.198101	0.104289
Cd164	Female-1	0.438166	0.206852	-0.00289976	0.0565749	0.171527	0.0725279
St3gal6	Female-1	0.437533	0.224035	0.0165307	0.066059	0.208405	0.091488
Rap1b	Female-1	0.437404	0.263675	0.0385897	0.191736	0.168028	0.228299
Celf2	Female-1	0.435511	0.246375	-0.00123277	0.028439	0.237154	0.109388
Jmjd1c	Female-1	0.433456	0.249914	0.00463257	0.0222762	0.290971	0.0256613
Spi1	Female-1	0.432229	0.217482	-0.0134551	0.176939	0.141545	0.235105
Fyb	Female-1	0.431997	0.179744	-0.0417158	-0.045231	0.197449	0.134358
Ophn1	Female-1	0.431546	0.198595	-0.0195412	0.015422	0.232407	0.0789857
Ecscr	Female-1	0.431444	0.168425	-0.034682	0.0681106	0.158604	0.120457
Sh3glb1	Female-1	0.429777	0.249453	0.0172507	0.17239	0.176337	0.218971
Pmepa1	Female-1	0.427487	0.199004	-0.0370582	0.0261062	0.155848	0.163913
Mycbp2	Female-1	0.42704	0.226451	-0.0027312	-0.00862469	0.295236	0.0253817
Lpcat2	Female-1	0.424575	0.129584	-0.0960682	-0.0708651	0.143148	0.114524
Fus	Female-1	0.424559	0.246596	0.00761721	0.00744933	0.303418	0.0222158
Tgfbr2	Female-1	0.424028	0.225911	0.00866976	0.0454256	0.19173	0.130256
Slc2a5	Female-1	0.422756	0.168071	-0.0213783	0.0620585	0.172116	0.0745626
Cyba	Female-1	0.42262	0.14814	-0.0590768	0.110198	0.0885875	0.269673
Clic1	Female-1	0.422394	0.164143	-0.024577	0.149694	0.0997355	0.233259
Dock4	Female-1	0.422192	0.240988	-0.00147064	0.00961004	0.28918	0.0245701
Entpd1	Female-1	0.422064	0.188807	-0.0386564	-0.0507781	0.188611	0.0858803
Rasgrp3	Female-1	0.420945	0.232298	0.0285713	0.106502	0.213614	0.124143
Tacc1	Female-1	0.420215	0.246068	0.012593	0.0994313	0.210993	0.136789
Fchsd2	Female-1	0.418937	0.205239	-0.00304327	0.0160665	0.258053	0.0341997
Fermt3	Female-1	0.418536	0.184339	-0.027221	0.0411436	0.171806	0.143627
Lyn	Female-1	0.41774	0.234325	-0.021978	0.00735696	0.179852	0.172638
Frmd4b	Female-1	0.416849	0.194006	0.0044749	0.0276867	0.230245	0.0810471
Dock8	Female-1	0.415554	0.197892	-0.0166545	0.00692769	0.207048	0.0950104
Gdi2	Female-1	0.415408	0.222127	0.0195775	0.0732026	0.186463	0.162494
Ifngr1	Female-1	0.415026	0.164922	-0.070978	-0.0826642	0.170805	0.0942926
Otulinl	Female-1	0.414837	0.168158	-0.023981	-0.0208548	0.166389	0.125365
Luc7l2	Female-1	0.414116	0.26773	0.027773	0.00621149	0.344035	-0.0199428
Fcrls	Female-1	0.413744	0.1008	-0.0789113	0.0103424	0.105113	0.065979
Cd53	Female-1	0.413003	0.175094	-0.0526676	-0.0136256	0.137955	0.157808
Clta	Female-1	0.412881	0.185277	0.0426393	0.238973	0.0746327	0.305436
Zfhx3	Female-1	0.412091	0.190678	-0.0645287	-0.116136	0.206385	0.0464779
Fscn1	Female-1	0.411358	0.230873	0.00738183	0.170595	0.161021	0.186971
Slc29a3	Female-1	0.41132	0.206349	-0.0181403	0.00879554	0.192728	0.125307
Susd3	Female-1	0.411285	0.163488	-0.0238109	0.0720946	0.165106	0.114657
Evi2a	Female-1	0.410954	0.176582	-0.0315921	0.106385	0.144381	0.146063
Rab14	Female-1	0.41042	0.233771	0.0350266	0.137183	0.187147	0.151589
Rapgef5	Female-1	0.409956	0.196862	-0.0160087	0.0321763	0.221536	0.0485617
Sppl2a	Female-1	0.409097	0.226775	0.016549	0.099771	0.186792	0.103914
Gpr34	Female-1	0.408759	0.0987845	-0.091095	-0.0534197	0.11706	0.0243726
Creg1	Female-1	0.408288	0.174748	-0.0250029	0.159797	0.134564	0.221597
Golm1	Female-1	0.407389	0.169716	-0.0708528	-0.0793896	0.174636	0.0864506
Il6ra	Female-1	0.405744	0.204587	-0.00796542	-0.0175096	0.187811	0.0891689
Pdia3	Female-1	0.405086	0.155926	0.011848	0.138386	0.132523	0.113443
Abi3	Female-1	0.404901	0.21424	0.000792772	0.0897842	0.165065	0.148272
Ptgs1	Female-1	0.404558	0.162464	-0.0756038	-0.0926213	0.168156	0.0877172
Abhd12	Female-1	0.403909	0.177442	-0.0388859	-0.00220679	0.158948	0.136175
Scamp2	Female-1	0.403224	0.191425	-0.0384127	0.00740385	0.173876	0.130167
Asph	Female-1	0.401918	0.197616	-0.00991173	0.031508	0.199037	0.102184
Slc7a8	Female-1	0.401686	0.187691	0.00101874	0.0305857	0.184545	0.0896199
Bin2	Female-1	0.401536	0.215772	-0.024727	0.0504717	0.15929	0.157541
Epb41l2	Female-1	0.401404	0.174355	-0.0627528	-0.165834	0.231683	0.00729307
Anxa3	Female-1	0.401231	0.197366	0.00320166	0.1108	0.162124	0.196574
Wnk1	Female-1	0.400989	0.239102	0.0155733	-0.00441561	0.265503	0.0495809
Tpm3	Female-1	0.400715	0.211616	-0.00418868	0.0612154	0.1771	0.176002
Tln1	Female-1	0.400631	0.220909	0.00323735	0.147939	0.16215	0.207006
Tmem173	Female-1	0.398319	0.170368	-0.0333013	-0.00834029	0.162256	0.106862
Cd68	Female-1	0.397226	0.152041	-0.0338589	0.0753332	0.10441	0.215515
Rab3il1	Female-1	0.397171	0.219135	0.00578566	0.101432	0.17588	0.1475
Arpc2	Female-1	0.394804	0.224162	0.0523764	0.248927	0.106761	0.259477
Git2	Female-1	0.394287	0.21681	0.00334918	-0.0486273	0.26099	0.0303349
Snx18	Female-1	0.392405	0.231216	0.0150445	0.0757817	0.198362	0.116092
Mgat4a	Female-1	0.392154	0.196043	-0.0168034	-0.00979369	0.203844	0.0662745
Klf3	Female-1	0.391515	0.226822	0.0245352	0.0854882	0.215841	0.0987543
Plekho1	Female-1	0.391395	0.212783	-0.00708056	0.0803231	0.166785	0.156021
Rnase4	Female-1	0.391038	0.187487	-0.0481497	-0.0236853	0.138161	0.136869
Chd9	Female-1	0.391016	0.219229	-0.00720045	0.00705201	0.300446	-0.0108064
Rnf13	Female-1	0.390601	0.21893	0.00730586	0.082498	0.203496	0.109266
Efhd2	Female-1	0.390453	0.234366	0.0175168	0.153756	0.133553	0.217553
Sf3b1	Female-1	0.38953	0.218903	0.0305016	0.0591356	0.251635	0.0496141
Gna15	Female-1	0.389505	0.182786	-0.0216166	0.0479323	0.182041	0.106925
Itga6	Female-1	0.389246	0.238567	0.0040965	0.0451676	0.244295	0.058673
Dleu2	Female-1	0.389113	0.195789	-0.0224865	-0.118827	0.26475	0.0123816
Lair1	Female-1	0.38888	0.162429	-0.0559245	-0.130992	0.205426	0.0597597
Mafb	Female-1	0.388303	0.20972	-0.0352902	-0.0551376	0.167742	0.149651
Foxn3	Female-1	0.388294	0.228041	0.00877229	0.0698452	0.213066	0.0937139
Timp2	Female-1	0.387944	0.152071	0.0115086	0.132524	0.0583177	0.27302
Man1a2	Female-1	0.387707	0.187025	-0.00984742	0.0508555	0.184768	0.108628
9930111J21Rik2	Female-1	0.387196	0.236119	0.0025118	-0.0172232	0.239469	0.0740468
Snx5	Female-1	0.386856	0.235995	0.0144068	0.109938	0.158049	0.211216
Atp6v0b	Female-1	0.386765	0.156914	-0.0302175	0.0414613	0.176679	0.0800995
Gng10	Female-1	0.386366	0.175979	-0.0286643	0.198686	0.0999942	0.293887
Tmem50a	Female-1	0.38631	0.188064	-0.0184141	0.126769	0.12114	0.200355
Rhoh	Female-1	0.385604	0.177646	-0.0218177	0.0246859	0.195768	0.0842031
Dennd4a	Female-1	0.385111	0.214209	-0.00478004	-0.0491956	0.253885	0.0333395
Msn	Female-1	0.384825	0.228059	0.0133035	0.128218	0.163024	0.184962
Calr	Female-1	0.384506	0.159453	0.0302367	0.135014	0.110902	0.0997417
Csnk1e	Female-1	0.382826	0.218335	0.00995468	0.110439	0.170069	0.132319
Ltc4s	Female-1	0.38259	0.112433	-0.0254615	0.0488936	0.0753395	0.162733
F11r	Female-1	0.382403	0.174907	-0.0260355	-0.0209545	0.152026	0.126523
Rhob	Female-1	0.382374	0.256235	0.00736524	0.0246051	0.194801	0.0905159
Mtdh	Female-1	0.381337	0.153679	-0.0636077	-0.0394423	0.17162	0.0717222
Sirpa	Female-1	0.38117	0.157366	-0.0604483	-0.0829844	0.165566	0.0694482
Zmiz1	Female-1	0.381143	0.246199	0.0281995	0.0910511	0.21252	0.11659
Actg1	Female-1	0.380888	0.246413	0.0791804	0.321571	0.111488	0.23618
Retreg1	Female-1	0.380615	0.194445	-0.00162993	0.085863	0.163952	0.122481
Cd180	Female-1	0.380522	0.169623	-0.0305257	0.0548666	0.188455	0.079226
Tnfaip8l2	Female-1	0.378422	0.200471	-0.00660349	0.171712	0.13578	0.193902
Cd2ap	Female-1	0.37801	0.241965	0.050076	0.09729	0.253077	0.0590196
Cd300c2	Female-1	0.377188	0.159535	-0.0432038	0.0573855	0.0977106	0.239308
Pip4k2a	Female-1	0.377005	0.229002	0.0117061	0.100507	0.184603	0.134241
Adgrg1	Female-1	0.376939	0.197426	-0.0196156	0.0649277	0.200961	0.0674448
Cmtm7	Female-1	0.37563	0.172083	-0.0239767	0.0656526	0.15555	0.14808
Nckap1l	Female-1	0.374482	0.198399	-0.00888318	0.0316682	0.166346	0.119356
Ikzf1	Female-1	0.37372	0.208836	0.000135509	0.0357971	0.173442	0.111857
Maf	Female-1	0.373241	0.186706	-0.0530054	-0.130853	0.184541	0.0389067
Ubc	Female-1	0.372655	0.231662	0.0688761	0.24566	0.140869	0.177258
Macf1	Female-1	0.372215	0.296453	0.012598	-0.0211337	0.404167	-0.0903246
Tm6sf1	Female-1	0.371984	0.186751	-0.0090162	0.0210612	0.187424	0.0733902
Tmem119	Female-1	0.37129	0.125299	-0.0871154	-0.12413	0.130529	0.0443589
Slc16a6	Female-1	0.371114	0.176104	-0.00773785	0.0235254	0.195635	0.0534993
Nr3c1	Female-1	0.371082	0.253145	0.0340949	0.178181	0.211751	0.103412
Arhgap45	Female-1	0.368728	0.132919	-0.0500033	-0.0663032	0.183092	0.0489573
Slco2b1	Female-1	0.36864	0.168275	-0.0314547	-0.0999166	0.178772	0.0535239
Ski	Female-1	0.368285	0.223608	0.00895271	0.0932223	0.180254	0.129302
Zfp652	Female-1	0.368178	0.214181	0.0124345	0.0420147	0.217347	0.0658931
Tmcc3	Female-1	0.367549	0.190234	-0.0222052	0.0414786	0.206226	0.0901169
Cdc42	Female-1	0.367035	0.203692	0.0290797	0.216022	0.0937716	0.254383
Fcgr1	Female-1	0.366703	0.164243	-0.0424689	0.0354427	0.141601	0.133404
Zfp36l2	Female-1	0.366558	0.266601	0.0157248	0.0260804	0.219795	0.0986181
Phf14	Female-1	0.365185	0.179949	-0.016262	0.0123968	0.248608	0.0258904
Pwwp2a	Female-1	0.364614	0.185308	-0.00174744	0.00381862	0.223287	0.0372807
Hnrnpu	Female-1	0.363342	0.252423	0.0638949	0.115011	0.248696	0.0679879
Commd8	Female-1	0.360567	0.187545	9.13548e-05	0.133216	0.149412	0.153308
P4ha1	Female-1	0.36039	0.189989	-0.00377116	0.0972989	0.182769	0.0786985
Smad7	Female-1	0.359004	0.201077	0.0177116	0.0899387	0.199334	0.100212
Mertk	Female-1	0.358768	0.195506	-0.0402429	-0.115405	0.235917	0.0190589
Canx	Female-1	0.358032	0.193044	0.0240736	0.116681	0.149862	0.105623
Arid1a	Female-1	0.357687	0.225344	0.0189827	0.0766609	0.20171	0.100065
Mef2a	Female-1	0.357231	0.161568	-0.077833	-0.217168	0.236228	-0.0417347
Ncf1	Female-1	0.356732	0.213264	-0.00679141	0.0128422	0.17303	0.112001
Cflar	Female-1	0.35664	0.207828	0.016734	0.0448109	0.214176	0.0618912
Actr2	Female-1	0.356357	0.204655	0.024611	0.0927492	0.14642	0.140712
Eif4g2	Female-1	0.355817	0.237738	0.117465	0.24585	0.124607	0.167392
Ptbp3	Female-1	0.355616	0.225286	0.0353167	0.0969757	0.185468	0.118656
Herc2	Female-1	0.355127	0.195158	-0.00279753	0.00703451	0.229873	0.0558479
Calm2	Female-1	0.354893	0.174504	0.015748	0.153984	0.063596	0.217514
Comt	Female-1	0.353735	0.172087	-0.0050132	0.118648	0.135141	0.154642
Ctsh	Female-1	0.352433	0.134349	-0.0558077	-0.00879184	0.108976	0.21311
Tmed5	Female-1	0.352311	0.219259	0.0057691	0.130995	0.198953	0.0939136
Ankrd11	Female-1	0.351762	0.253137	0.0214518	0.0526779	0.267054	0.0521575
Ddx6	Female-1	0.35163	0.244713	0.0499606	0.114974	0.195752	0.0968046
Dock2	Female-1	0.351619	0.187831	0.00193766	0.0396859	0.183715	0.100815
Pnisr	Female-1	0.351437	0.271071	0.0143663	-0.00243043	0.372047	-0.0624695
Ube2d3	Female-1	0.350375	0.216015	0.0604586	0.122336	0.203561	0.0896665
Alox5ap	Female-1	0.350335	0.147241	-0.0292645	0.116677	0.105823	0.171027
Unc93b1	Female-1	0.349775	0.103637	-0.0902991	-0.14035	0.14391	0.0737859
1700017B05Rik	Female-1	0.348619	0.208761	0.0114013	0.0516658	0.174287	0.110086
Skil	Female-1	0.348404	0.202475	0.00966355	0.0237184	0.192664	0.0807358
Rock2	Female-1	0.347704	0.213887	0.01126	0.0668892	0.216496	0.069871
Tgfbr1	Female-1	0.347236	0.133713	-0.0769894	-0.185492	0.178561	-0.021313
Rps6ka1	Female-1	0.346936	0.200072	0.00115023	0.0589249	0.164428	0.116319
Rac1	Female-1	0.34691	0.210958	0.0311455	0.140598	0.126415	0.17753
Dusp7	Female-1	0.34573	0.216697	0.0158112	0.0910321	0.177093	0.0756971
Ptp4a2	Female-1	0.345722	0.228327	0.045403	0.142385	0.150706	0.178416
Il6st	Female-1	0.345558	0.175555	-0.00212959	0.0528281	0.196099	0.0424595
4632427E13Rik	Female-1	0.344957	0.191552	0.00496066	0.0578029	0.253986	0.00163703
Ints6l	Female-1	0.344919	0.189788	-0.00795015	-0.0508975	0.245821	0.0169446
Cd84	Female-1	0.344146	0.157704	-0.0250352	-0.073986	0.178064	0.0877324
Pnp	Female-1	0.343952	0.187276	0.024568	0.206891	0.128312	0.166774
Ptpn1	Female-1	0.343191	0.195642	0.0035126	0.0835204	0.162213	0.134027
Itgb1	Female-1	0.34315	0.170846	0.00723232	0.0712504	0.155231	0.105266
Ppib	Female-1	0.343085	0.155937	0.0328136	0.245525	0.0938685	0.173161
Pik3r1	Female-1	0.342465	0.230138	0.015875	0.0500635	0.233497	0.053746
Cbl	Female-1	0.342338	0.207102	0.0169972	0.0538507	0.201583	0.0800673
Csf3r	Female-1	0.34219	0.152714	-0.0249791	0.000691336	0.16251	0.097273
Numb	Female-1	0.341463	0.17106	-0.0200153	0.0256592	0.183411	0.0518716
Fcgr3	Female-1	0.340795	0.147362	-0.0738217	-0.0412424	0.093951	0.207699
Arpc1b	Female-1	0.340769	0.18866	0.0104835	0.162209	0.107531	0.245318
Syngr1	Female-1	0.340571	0.146019	-0.0332048	0.136802	0.0980624	0.191487
Rhoa	Female-1	0.340481	0.217873	0.0459842	0.253236	0.115437	0.220269
Ptpn18	Female-1	0.340088	0.168352	-0.0212891	0.120809	0.0945581	0.239753
Lmo2	Female-1	0.33961	0.18222	0.01567	0.134876	0.144833	0.138427
Akirin2	Female-1	0.33954	0.211123	0.0245063	0.175468	0.155938	0.151828
Gnai2	Female-1	0.3395	0.213592	-0.000221594	0.167805	0.133889	0.229157
Map4k4	Female-1	0.339499	0.206925	0.01485	0.0548336	0.246774	0.0251443
Mpeg1	Female-1	0.338987	0.16283	-0.0660878	-0.131861	0.151856	0.131203
Limd2	Female-1	0.338708	0.186553	-0.00703862	0.155233	0.11991	0.205232
Ep300	Female-1	0.338701	0.231212	0.0215463	0.0645191	0.21991	0.0701293
Mir99ahg	Female-1	0.3384	0.210796	-0.0165369	0.0177168	0.308728	-0.0428282
Sft2d1	Female-1	0.338345	0.174398	-0.0295442	0.00614229	0.16411	0.113522
Itm2c	Female-1	0.337919	0.20958	0.00932838	0.164464	0.174227	0.120504
Lrba	Female-1	0.33753	0.159195	-0.000466068	0.0802793	0.163272	0.0517717
Btg2	Female-1	0.337468	0.182746	0.0126906	0.103207	0.180667	0.0859425
Serinc1	Female-1	0.337326	0.235545	0.0338593	0.147532	0.202773	0.0570318
Ighm	Female-1	0.336995	0.17352	-0.0296571	0.0921609	0.133339	0.146371
Pnrc1	Female-1	0.336977	0.203142	0.0397071	0.173663	0.143426	0.167908
Itgb5	Female-1	0.335924	0.130219	-0.086731	-0.0878462	0.11559	0.145817
P2ry6	Female-1	0.335344	0.159762	-0.00439224	-0.00887575	0.163643	0.113217
Tm9sf3	Female-1	0.334721	0.190931	0.0181218	0.0676947	0.177943	0.085477
Ccdc50	Female-1	0.334672	0.21235	0.0122144	0.0802536	0.200188	0.0922665
Dip2b	Female-1	0.333463	0.184344	-0.0123924	0.00250624	0.189599	0.0617187
Rbm25	Female-1	0.333305	0.228201	0.0201807	-0.0295752	0.301721	-0.0159335
Asah1	Female-1	0.333177	0.164686	-0.0269337	0.00142244	0.143844	0.136981
Cfl1	Female-1	0.332348	0.212936	0.0434651	0.312196	0.0669765	0.325592
Lims1	Female-1	0.332321	0.203776	0.0148868	0.165047	0.157772	0.117989
Irf2bp2	Female-1	0.332016	0.240352	0.0440897	0.0458674	0.192787	0.094933
Lamp2	Female-1	0.331417	0.164753	0.028396	0.0672753	0.129304	0.0774797
Srsf7	Female-1	0.331398	0.179141	0.000621105	0.0688668	0.225863	0.047384
Man2b1	Female-1	0.330927	0.129038	-0.0540846	-0.0743749	0.131745	0.155059
Orai1	Female-1	0.330883	0.172365	-0.00329156	0.10958	0.143458	0.097727
Gm15503	Female-1	0.330396	0.139049	-0.0188647	0.000645827	0.192273	0.0446062
Sfpq	Female-1	0.330161	0.231485	0.0296113	0.0383609	0.27733	0.0095732
Bach1	Female-1	0.330002	0.207297	0.0281805	0.0904801	0.172041	0.10604
Arhgdib	Female-1	0.329749	0.178293	-0.018317	0.18567	0.102507	0.256193
Arhgap17	Female-1	0.329534	0.17859	-0.010576	0.0151352	0.21734	0.045682
Cd86	Female-1	0.329462	0.134032	-0.0276608	0.0569438	0.135781	0.116967
Spcs2	Female-1	0.32932	0.177043	0.0143266	0.227472	0.124637	0.167054
Prex1	Female-1	0.32922	0.196215	0.000716571	0.0731621	0.200872	0.077306
Rbm39	Female-1	0.328881	0.190449	0.00777597	0.0205359	0.241587	0.0116212
H3f3b	Female-1	0.328485	0.199921	0.0353841	0.205144	0.0745288	0.245487
Pla2g15	Female-1	0.32803	0.138917	-0.0262193	-0.000513225	0.155033	0.0801373
Ubl3	Female-1	0.327288	0.226524	0.0322582	0.156155	0.185149	0.121342
2001-03-01	Female-1	0.327275	0.159981	-0.018777	0.00468977	0.172903	0.0636517
Vapa	Female-1	0.327069	0.194012	0.0472215	0.238991	0.116023	0.169895
Ier5	Female-1	0.326704	0.187968	0.0247256	0.145177	0.148279	0.108311
Tmbim6	Female-1	0.326639	0.174883	-0.00679861	0.0891228	0.133484	0.12639
Mtus1	Female-1	0.326268	0.20163	0.0337481	0.078406	0.183884	0.0864417
Coro1a	Female-1	0.325603	0.173711	-0.00960801	0.132936	0.109882	0.204626
Scaf11	Female-1	0.324927	0.214298	0.0233468	0.10015	0.201432	0.0963874
Ankrd44	Female-1	0.324857	0.162021	-0.00392227	-0.0229097	0.20141	0.0495098
Acp2	Female-1	0.324468	0.187531	0.00459444	0.0463916	0.176204	0.0840897
Snrnp70	Female-1	0.323499	0.211736	-0.00885338	-0.0238571	0.303701	-0.045304
Zfp36l1	Female-1	0.322645	0.257772	0.0623562	0.100961	0.205197	0.0896432
Pten	Female-1	0.32224	0.207803	0.0431784	0.125034	0.173469	0.103324
Slc8a1	Female-1	0.321512	0.145146	-0.012629	-0.038698	0.194273	0.0152489
Rbm5	Female-1	0.320486	0.208123	0.00366948	0.00370524	0.28955	-0.00659918
Pip4p1	Female-1	0.320393	0.156233	-0.0240917	0.0499972	0.170697	0.0811796
Abca1	Female-1	0.320025	0.20802	0.0164943	0.0294664	0.199422	0.082845
Sat1	Female-1	0.319974	0.217365	-0.0168628	0.066417	0.205362	0.135163
Gspt1	Female-1	0.319904	0.18074	0.0317488	0.16678	0.137835	0.145584
Tmed10	Female-1	0.319746	0.167475	0.0580956	0.199779	0.11871	0.106325
Cep170	Female-1	0.31942	0.192884	-0.000462317	0.0274591	0.201266	0.0391397
P2ry12	Female-1	0.318852	0.107313	-0.0312693	0.0482095	0.10704	-0.0774178
Inpp4b	Female-1	0.31885	0.167906	0.000329699	0.063019	0.164586	0.0494617
Rap1a	Female-1	0.318513	0.189546	0.0311338	0.210963	0.121494	0.177086
Rcsd1	Female-1	0.318327	0.172978	0.00569639	0.015354	0.188061	0.0552405
Cxxc5	Female-1	0.318222	0.202316	0.0253757	0.122228	0.158403	0.116726
Plcl2	Female-1	0.317925	0.163268	-0.00688003	0.0332871	0.180502	0.0582871
Akap13	Female-1	0.31784	0.174793	-0.0111859	-0.0216117	0.203949	0.0674818
Mcl1	Female-1	0.317611	0.225575	0.0290171	0.0944996	0.181851	0.109866
E230029C05Rik	Female-1	0.317189	0.153358	-0.0224023	-0.077375	0.201162	0.0762068
Sh3bgrl3	Female-1	0.31685	0.162792	0.00155634	0.237767	0.0482741	0.337716
Rtn4rl1	Female-1	0.316773	0.151515	-4.17375e-05	0.0390677	0.145146	0.0829435
Pmp22	Female-1	0.316572	0.181238	-0.0150517	0.0527945	0.154719	0.076058
Man1a	Female-1	0.316427	0.164033	0.00851248	0.0602508	0.143767	0.0802741
Tmed9	Female-1	0.316066	0.156179	-4.45179e-05	0.112347	0.139457	0.102732
Hnrnpk	Female-1	0.315977	0.209314	0.0777957	0.201983	0.132499	0.148522
Dst	Female-1	0.315946	0.256045	0.0150423	-0.0573149	0.312509	-0.03733
Adam10	Female-1	0.315864	0.182765	0.00853776	0.0400797	0.170762	0.0871878
Ppp1r9a	Female-1	0.315582	0.200898	0.00413462	-0.00850321	0.230264	0.00679836
Cd9	Female-1	0.315557	0.0684951	-0.0471145	0.0541026	0.0289073	0.182775
Plxnb2	Female-1	0.315428	0.149635	-0.00361801	0.0352222	0.132311	0.112167
Fcer1g	Female-1	0.315393	0.0527387	-0.122691	0.135775	-0.010792	0.323108
Fli1	Female-1	0.315089	0.207648	0.0221792	0.0810844	0.173325	0.104747
Cd14	Female-1	0.315019	0.145728	-0.0341848	0.0601597	0.130074	0.128801
Pafah1b1	Female-1	0.314722	0.224927	0.0608504	0.195828	0.173137	0.11189
Cebpg	Female-1	0.314651	0.194495	0.024835	0.0780755	0.181954	0.0906504
Ubash3b	Female-1	0.314492	0.176625	-0.00682425	0.0480041	0.166253	0.0884706
Ppfia4	Female-1	0.313875	0.181524	-0.00692315	0.0702173	0.135887	0.166196
Gal3st4	Female-1	0.313873	0.151309	-0.0116811	0.0568266	0.14885	0.0834402
Ctsa	Female-1	0.313178	0.135315	-0.0267768	-0.00758916	0.105542	0.147671
Rtn4	Female-1	0.312492	0.17518	0.0290956	0.0837966	0.132261	0.116749
Tra2a	Female-1	0.312363	0.231559	0.0203353	0.0162135	0.288356	0.00447792
Cotl1	Female-1	0.312279	0.197683	0.0116325	0.183696	0.111115	0.233369
Ctsc	Female-1	0.311918	0.16729	0.0022426	0.032442	0.126001	0.150816
Mlec	Female-1	0.311907	0.184402	0.008146	0.11519	0.149835	0.114201
Srsf9	Female-1	0.311479	0.177928	0.0316116	0.177824	0.100123	0.204923
Nsd1	Female-1	0.311311	0.219587	0.0196168	0.0309028	0.25928	0.0111804
Gngt2	Female-1	0.310954	0.147883	-0.0202049	0.171107	0.0892816	0.215998
Hnrnpf	Female-1	0.310715	0.206466	0.0607505	0.231881	0.123556	0.181421
Pdia6	Female-1	0.310295	0.140832	0.0282775	0.154545	0.0963864	0.0906104
Sec11c	Female-1	0.310275	0.145156	0.00506177	0.184558	0.111971	0.15959
Gns	Female-1	0.310096	0.164233	-0.0308408	-0.0953809	0.142344	0.0917734
Pld4	Female-1	0.310037	0.126509	-0.0770306	-0.120228	0.125464	0.125415
Samsn1	Female-1	0.309783	0.163132	-0.0220447	0.0932966	0.122434	0.114063
Morf4l1	Female-1	0.30962	0.18814	0.0788379	0.228708	0.0869832	0.186138
Jun	Female-1	0.309126	0.195543	0.0372511	0.14281	0.157417	0.0734355
Pik3cg	Female-1	0.308928	0.167826	-0.00903109	0.0216818	0.164118	0.0861896
Ptpre	Female-1	0.308419	0.161728	-0.0292883	0.00886814	0.156336	0.0836843
Fam91a1	Female-1	0.308156	0.185692	0.00250066	0.0777178	0.157828	0.105063
Zfp710	Female-1	0.307919	0.172478	0.00253018	0.0280109	0.162659	0.0642896
Srrm2	Female-1	0.307716	0.190055	-0.0356497	-0.108145	0.275866	-0.0331817
Nfam1	Female-1	0.307678	0.158713	-0.0102819	0.0176606	0.161069	0.0709028
Rnf130	Female-1	0.307399	0.178521	-0.00906942	0.0588565	0.14	0.142342
Hook3	Female-1	0.307055	0.226057	0.0428641	0.0822988	0.226632	0.0495326
Plek	Female-1	0.30682	0.19173	-0.0179498	0.0389289	0.137902	0.153113
Nptn	Female-1	0.306731	0.169162	0.0418025	0.137239	0.126501	0.0617058
Ulk2	Female-1	0.306379	0.182688	0.028525	0.102761	0.144599	0.111141
Mob1a	Female-1	0.306056	0.20597	0.0158657	0.120116	0.139201	0.139057
Camk2d	Female-1	0.305416	0.190559	0.013241	0.0304112	0.221168	0.0245981
Rsrp1	Female-1	0.304663	0.169012	-0.0419749	-0.151646	0.264989	-0.0571251
Lpin2	Female-1	0.30407	0.169531	-0.000407783	0.0386347	0.189484	0.0517231
Maml3	Female-1	0.303865	0.153934	0.00143779	0.0058717	0.176209	0.0426533
Havcr2	Female-1	0.303449	0.13789	-0.0412029	-0.0206168	0.143936	0.0713368
Soga1	Female-1	0.303158	0.170317	0.00287762	0.0129623	0.179828	0.0445344
Atp2c1	Female-1	0.302607	0.170707	0.0192676	0.0677686	0.191027	0.0442973
Ehd4	Female-1	0.302598	0.183631	0.0212471	0.117758	0.131057	0.134546
Daglb	Female-1	0.302254	0.153601	-0.00782494	0.0287739	0.142815	0.101753
Tab2	Female-1	0.302209	0.20556	0.0110997	0.0503985	0.187628	0.0793578
Gm47664	Female-1	0.30198	0.155042	-0.00122543	-0.0710579	0.228444	-0.0234524
Srsf3	Female-1	0.301855	0.197537	0.0525304	0.156543	0.158812	0.11868
Mef2c	Female-1	0.301581	0.112107	-0.0875288	-0.167642	0.161145	0.0132223
Gtf2h2	Female-1	0.301006	0.142883	-0.0182225	0.00491624	0.174023	0.0522101
Ptpra	Female-1	0.300997	0.197665	0.0124304	0.0634411	0.201142	0.061156
Il10ra	Female-1	0.300961	0.159719	-0.00184417	-0.00105716	0.154781	0.0821613
Fgd2	Female-1	0.300887	0.149437	-0.0277048	-0.0547007	0.166871	0.0564958
Gcnt1	Female-1	0.300702	0.165687	-0.00727803	0.00039786	0.176313	0.0602407
Grb2	Female-1	0.300372	0.18246	0.0372366	0.148689	0.123821	0.163626
Irf2	Female-1	0.300292	0.186021	-0.00433616	0.0945754	0.167669	0.104761
Pros1	Female-1	0.300243	0.152109	-0.0257084	0.0080626	0.144297	0.0842254
Rap1gds1	Female-1	0.300127	0.187681	0.0210324	0.0854457	0.164863	0.109986
Tor1aip1	Female-1	0.300032	0.210421	0.01295	0.0632264	0.173034	0.0797812
Nars	Female-1	0.29937	0.172034	0.0223657	0.117985	0.128252	0.12296
Syngr2	Female-1	0.299028	0.157559	-0.0151616	0.0618536	0.12001	0.130676
Specc1	Female-1	0.298799	0.205644	0.00574737	0.0495487	0.237769	0.0375605
Rp2	Female-1	0.297698	0.178437	0.0154516	0.0880887	0.138008	0.109019
Ptpn6	Female-1	0.297649	0.173123	-0.00347603	0.0835943	0.129667	0.136239
Marcks	Female-1	0.297262	0.133532	0.0388019	0.142072	0.0454535	0.105839
Wsb1	Female-1	0.297246	0.190778	-0.000945967	0.0372896	0.235499	0.00845012
Sdcbp	Female-1	0.296571	0.182098	0.0480744	0.201472	0.0985257	0.195866
Capzb	Female-1	0.29657	0.182881	0.029575	0.172272	0.105304	0.189097
Ifnar2	Female-1	0.296533	0.137732	0.00939718	0.122725	0.117524	0.144263
Hnrnpa3	Female-1	0.296372	0.218685	0.0539755	0.0754774	0.217147	0.0269251
Tpp1	Female-1	0.295664	0.188136	0.0295837	0.103123	0.152723	0.119189
Tmem176b	Female-1	0.295595	0.136805	0.00534955	0.138629	0.0951202	0.180192
Usp2	Female-1	0.295536	0.170077	0.0256039	0.0726094	0.159528	0.0663366
Tsc22d4	Female-1	0.295416	0.209887	-0.0147144	0.0554371	0.200616	0.0698957
Cst3	Female-1	0.295108	-0.0431076	-0.108137	0.22951	-0.0934352	0.293055
Ms4a6b	Female-1	0.294863	0.136863	-0.0105842	0.0574296	0.126915	0.0671231
Csmd3	Female-1	0.294824	0.125262	-0.0180886	-0.0304043	0.187515	-0.0238245
Brk1	Female-1	0.294662	0.173843	0.0110518	0.236172	0.0828261	0.247573
Kif21b	Female-1	0.294588	0.157842	-0.0133961	-0.0126019	0.183919	0.00448186
Hhex	Female-1	0.294564	0.163168	0.00128104	0.100152	0.136245	0.105724
Jak1	Female-1	0.294497	0.198206	-0.00591126	0.116263	0.165217	0.116148
Fubp1	Female-1	0.294361	0.193194	0.0406325	0.0550296	0.233171	0.0170298
Pak2	Female-1	0.294319	0.190363	0.0303243	0.164033	0.14091	0.137273
Srsf11	Female-1	0.294069	0.209832	0.0263692	0.0586328	0.251642	0.0161571
Sall3	Female-1	0.293607	0.178853	0.00541066	0.0489973	0.168223	0.0372558
Numa1	Female-1	0.293107	0.1969	0.0273515	0.0690722	0.185735	0.0718993
Mkln1	Female-1	0.292792	0.201738	0.0291715	0.0377169	0.245109	0.00667316
Dusp6	Female-1	0.29218	0.21837	0.0256231	0.0330392	0.179543	0.0814626
Slc40a1	Female-1	0.292023	0.186626	0.0345602	0.0642009	0.187349	0.0504609
Skap2	Female-1	0.291936	0.173724	-0.0109746	0.0380959	0.175425	0.0907587
Tbxas1	Female-1	0.291874	0.128888	-0.0119288	0.00899822	0.145972	0.0651833
Tram1	Female-1	0.291374	0.160975	0.00747301	0.0817119	0.128912	0.102588
Adrb2	Female-1	0.290982	0.132164	-0.0145022	0.0343383	0.127661	0.0613697
Ccdc12	Female-1	0.290919	0.148909	-0.00170813	0.150114	0.105577	0.153144
Hnrnpa0	Female-1	0.290849	0.210443	0.0373159	0.166916	0.140434	0.138505
Ttc14	Female-1	0.290791	0.219379	0.0153561	0.0248308	0.295793	-0.0385971
Csnk1a1	Female-1	0.290519	0.214629	0.0598241	0.136655	0.21359	0.0572083
Acap2	Female-1	0.290498	0.188369	0.00960976	0.0847598	0.175822	0.0705468
Rrbp1	Female-1	0.289847	0.108995	-0.0857454	-0.199988	0.177308	-0.0475097
Ifngr2	Female-1	0.289625	0.172484	0.00980807	0.0815731	0.140778	0.143448
Zfp644	Female-1	0.289315	0.176732	0.0198504	0.0703074	0.21565	0.0370186
Sox4	Female-1	0.289099	0.192371	0.0199179	0.0867527	0.17117	0.0949343
Crlf3	Female-1	0.288909	0.166999	-0.0176581	0.00750884	0.195017	0.0494793
Srrm1	Female-1	0.288896	0.189128	0.0461644	0.0664526	0.199228	0.0452952
Itch	Female-1	0.288335	0.177204	0.011061	0.0358887	0.200576	0.0383503
Adam17	Female-1	0.288328	0.167379	0.00155745	0.0412169	0.168827	0.0817338
Srsf5	Female-1	0.287992	0.199425	0.0251865	-0.00226892	0.22957	0.0158974
Ddx3x	Female-1	0.287734	0.227783	0.0647375	0.140103	0.190697	0.0699854
Runx1	Female-1	0.287614	0.179567	-0.000826792	-0.0115034	0.175661	0.0720583
Nktr	Female-1	0.287517	0.221357	0.0325121	0.0151231	0.261119	-0.00694788
Arsb	Female-1	0.287247	0.157331	-0.0183611	0.000490951	0.135048	0.0843386
Snx29	Female-1	0.287094	0.139826	-0.0107214	-0.0192153	0.187747	0.0158918
Resf1	Female-1	0.287078	0.172434	0.0117416	0.0268484	0.196916	0.0397582
Fcho2	Female-1	0.287002	0.186717	0.0224685	0.0381918	0.204651	0.0498349
Blnk	Female-1	0.286948	0.153829	-0.0101645	0.0324531	0.145879	0.0953078
Ntpcr	Female-1	0.286899	0.137283	-0.000326541	0.116792	0.106456	0.169914
Hcls1	Female-1	0.286835	0.165108	-0.00381573	0.105886	0.116003	0.143571
Saraf	Female-1	0.286644	0.178285	0.0132847	0.139737	0.153092	0.0997661
Zfp292	Female-1	0.286452	0.190721	0.0292121	0.0403722	0.20618	0.0449708
Ssr4	Female-1	0.286401	0.132138	0.00439058	0.206699	0.0631694	0.236506
Clint1	Female-1	0.285997	0.174458	0.0113484	0.110419	0.145474	0.114942
Lnpep	Female-1	0.285782	0.195322	0.00127854	0.0405176	0.194124	0.0609164
Snx20	Female-1	0.285515	0.144285	-0.00122666	0.0772264	0.12942	0.116257
Casp8	Female-1	0.2855	0.152733	0.0061659	0.084513	0.134681	0.0939043
Dnm2	Female-1	0.285493	0.159935	0.0199463	0.106802	0.147501	0.0977256
Tnfrsf13b	Female-1	0.284945	0.15109	-0.00883778	0.0741464	0.120127	0.10304
Stab1	Female-1	0.284783	0.134224	-0.00694637	-0.0136212	0.14916	0.0520141
Hnrnph1	Female-1	0.284615	0.198032	0.0322774	0.0293324	0.24729	0.000210183
Ubap2l	Female-1	0.284254	0.194658	0.0276536	0.08029	0.19631	0.0619229
Cd47	Female-1	0.284188	0.20373	0.0329074	0.133367	0.168517	0.0739304
Snx6	Female-1	0.284185	0.171594	0.0221927	0.156356	0.132383	0.133697
Zfp90	Female-1	0.283815	0.172414	0.00709613	0.0191776	0.178816	0.0478248
Dapp1	Female-1	0.283779	0.147307	-0.00308791	0.0309511	0.147953	0.0639525
Tnrc6b	Female-1	0.283134	0.216745	0.0279525	0.0660273	0.225095	0.0209781
Lst1	Female-1	0.283119	0.128977	-0.0348843	0.120691	0.0761984	0.207288
Tmem86a	Female-1	0.282962	0.125221	-0.0129445	0.0669737	0.113041	0.113512
Tfe3	Female-1	0.282825	0.146416	-0.00349051	0.0104482	0.168722	0.0562676
Pkn1	Female-1	0.282709	0.1464	0.00603384	0.0176979	0.184316	0.0246191
Sipa1	Female-1	0.282677	0.157344	0.00126652	0.0296585	0.161458	0.0683665
Tcn2	Female-1	0.282427	0.138346	0.0209119	0.0878421	0.0975762	0.112314
Arhgap30	Female-1	0.281904	0.1651	-0.00218529	-0.0174612	0.174767	0.031362
Arglu1	Female-1	0.28133	0.224691	0.022045	-0.0321043	0.291031	-0.027095
Actr3	Female-1	0.281215	0.183261	0.0527558	0.148104	0.122948	0.146609
Lcp2	Female-1	0.2812	0.145656	-0.0126168	0.0257061	0.137914	0.0633437
Ash1l	Female-1	0.281069	0.225271	0.0360816	0.0396783	0.251965	0.00280286
Inka1	Female-1	0.280942	0.136415	-0.00120407	0.119489	0.104044	0.102725
Adgre1	Female-1	0.280535	0.145714	-0.0137949	0.0176652	0.123757	0.120153
Arpc4	Female-1	0.280527	0.166499	0.012233	0.139178	0.113297	0.167978
Asap1	Female-1	0.28024	0.172005	0.00110095	0.0852838	0.179893	0.0737064
Prrc2c	Female-1	0.280138	0.236742	0.0413884	0.0637761	0.262055	0.0135251
Prkcd	Female-1	0.27993	0.170085	-0.0095227	-0.0126869	0.169542	0.0819101
Arhgdia	Female-1	0.279435	0.201619	0.0484738	0.199414	0.104018	0.185745
Nfkb1	Female-1	0.278596	0.169479	0.0081087	0.0494143	0.161545	0.0565042
Hivep3	Female-1	0.278048	0.186935	0.00638368	0.0515855	0.186651	0.0512266
Twf2	Female-1	0.277961	0.14587	-0.00167496	0.123409	0.115934	0.134415
Celf1	Female-1	0.277604	0.19085	0.0293207	0.0523932	0.183994	0.0502627
Ly6e	Female-1	0.277209	0.125906	-0.0495828	0.0256306	0.0708356	0.189213
Cerk	Female-1	0.277175	0.159977	-0.00489692	0.058262	0.133403	0.0858534
Irf5	Female-1	0.277052	0.149296	-6.78346e-05	0.0768841	0.115662	0.112015
Ddx17	Female-1	0.276982	0.232258	0.0478101	0.00902219	0.285659	-0.030188
Ccnd1	Female-1	0.276739	0.16918	0.00476533	0.108184	0.121686	0.0596117
Cnbp	Female-1	0.276481	0.191052	0.0549775	0.224484	0.136591	0.136734
Plgrkt	Female-1	0.276245	0.141236	0.00104587	0.0351742	0.167152	0.0538309
Ldlrad4	Female-1	0.276137	0.140486	0.00858228	0.0357915	0.147262	0.0423271
Atxn7l3b	Female-1	0.276115	0.199178	0.0528489	0.214332	0.147973	0.111496
Gpr183	Female-1	0.276106	0.133959	-0.0362845	-0.0323	0.121546	0.0803063
Eif4a2	Female-1	0.275871	0.192981	0.0637827	0.120728	0.192013	0.0680332
Pura	Female-1	0.275855	0.214712	0.0414446	0.136145	0.195206	0.0610847
Cul1	Female-1	0.275815	0.170086	0.0260834	0.0955822	0.146426	0.0951866
Ubn2	Female-1	0.275725	0.207666	0.0242401	0.0424601	0.25139	-0.000909042
Pik3ap1	Female-1	0.275593	0.156726	0.00461955	0.0417724	0.142345	0.0865628
Ube3a	Female-1	0.275379	0.194641	0.0469173	0.101648	0.195822	0.0422425
Ptms	Female-1	0.275312	0.208851	0.0687613	0.221454	0.113983	0.223451
Was	Female-1	0.27529	0.135012	-0.0113071	0.0787305	0.10946	0.109192
Lacc1	Female-1	0.275099	0.165139	0.0035403	-0.000680619	0.165901	0.0648428
Usp8	Female-1	0.275098	0.166506	0.0124355	0.0706748	0.148226	0.0992741
Zfp706	Female-1	0.274969	0.163534	0.0341326	0.208415	0.0862125	0.182674
Arl4c	Female-1	0.274775	0.194767	0.00887052	-0.00312523	0.154378	0.127416
Eef2k	Female-1	0.274773	0.15441	-0.00496025	0.0573974	0.143629	0.0635956
Arpc3	Female-1	0.27402	0.151778	0.0262055	0.24529	0.069486	0.246089
Wdr26	Female-1	0.273714	0.202417	0.034052	0.0682078	0.184689	0.0553587
Ppp3ca	Female-1	0.273696	0.22538	0.0329422	0.130527	0.204178	0.0685055
Rsrc2	Female-1	0.273431	0.173309	0.0108337	0.0564993	0.207241	0.0252337
Zfp638	Female-1	0.273358	0.191957	0.0147566	0.0244198	0.242465	-0.0161645
Arf1	Female-1	0.273336	0.174974	0.0358326	0.198644	0.0982365	0.168843
Tmed2	Female-1	0.273293	0.168603	0.0287818	0.17783	0.123747	0.110735
Rel	Female-1	0.273079	0.145367	-0.00510114	0.040844	0.129721	0.0899128
Col27a1	Female-1	0.271984	0.121551	-0.0219432	-0.0454121	0.15862	0.0373755
Trio	Female-1	0.271684	0.168856	0.0174445	0.0480562	0.180055	0.0327034
Purb	Female-1	0.271099	0.21474	0.0670431	0.18817	0.160805	0.110145
Rasal3	Female-1	0.270922	0.137453	0.00545794	0.0412212	0.138214	0.0717342
Zfand5	Female-1	0.270873	0.196986	0.0425639	0.140541	0.162873	0.0772874
Rapgef6	Female-1	0.270806	0.139709	0.000905637	0.0167076	0.165882	0.0330501
Ralb	Female-1	0.270792	0.160149	0.00549243	0.0984561	0.134673	0.101499
Ccl9	Female-1	0.270619	0.150229	0.0115201	0.132834	0.0823174	0.143369
Acin1	Female-1	0.269895	0.199075	0.0332445	0.0488349	0.234297	0.0283807
Rptor	Female-1	0.269871	0.14976	-7.77954e-05	0.00985373	0.171761	0.0316967
Gna12	Female-1	0.269796	0.168659	0.0195988	0.129117	0.112145	0.119831
Bank1	Female-1	0.269432	0.120449	-0.008774	0.0419189	0.133761	0.0346747
Tnfrsf21	Female-1	0.269161	0.15821	-0.00357268	0.0448752	0.11866	0.102282
Ogt	Female-1	0.269008	0.227729	0.0272421	0.0479343	0.299511	-0.0364781
Pdgfb	Female-1	0.268996	0.173131	0.0277371	0.0501468	0.155012	0.0696459
Hps3	Female-1	0.268992	0.149366	-0.0113461	-0.0258737	0.17832	0.0432668
Kat6a	Female-1	0.268836	0.196189	0.0147706	0.051871	0.192193	0.0385475
Tmem30a	Female-1	0.268627	0.191573	0.0486711	0.134131	0.154991	0.0707354
Zdhhc20	Female-1	0.268551	0.168373	0.00978976	0.0590066	0.165042	0.0476665
Arap3	Female-1	0.268343	0.150917	0.00438988	0.0498254	0.156971	0.0352999
Gusb	Female-1	0.267918	0.144991	-0.0142183	0.0701384	0.134465	0.123379
Acer3	Female-1	0.267801	0.154409	-0.0171632	0.0318989	0.157956	0.0563293
Itpr2	Female-1	0.267741	0.182333	-0.00406614	0.0387709	0.201718	0.0330127
Nek7	Female-1	0.267543	0.173351	0.0159923	0.082759	0.146217	0.075791
Arhgef6	Female-1	0.267159	0.144335	0.00306576	0.0564074	0.139514	0.0763807
Tm9sf2	Female-1	0.266785	0.156219	0.0306834	0.0865722	0.160953	0.0282729
Gm37494	Female-1	0.266604	0.165144	0.00762532	0.0153706	0.205835	-0.0134173
Krcc1	Female-1	0.266454	0.16256	0.0186975	0.118934	0.136033	0.0999836
Ctsz	Female-1	0.26642	0.0590115	-0.103804	-0.0542482	0.0396523	0.201424
Sema4d	Female-1	0.266372	0.140561	-0.00150448	0.0209787	0.128587	0.0926477
Scarb2	Female-1	0.2662	0.165884	-0.00431972	0.0458384	0.152776	0.0677844
Cd300a	Female-1	0.26608	0.13228	-0.000139419	0.0417562	0.10987	0.0982143
Safb2	Female-1	0.266037	0.168659	0.019361	0.0169357	0.216129	0.00845627
Zbtb18	Female-1	0.265975	0.163103	0.00208495	0.0560025	0.139925	0.0831703
Eml4	Female-1	0.265825	0.153325	0.0125039	0.0611038	0.140161	0.0759691
Bclaf1	Female-1	0.265788	0.214187	0.0330251	0.0260152	0.250462	0.00542031
Vav1	Female-1	0.265554	0.147554	0.0107116	0.0497254	0.129384	0.0813373
Ube2d2a	Female-1	0.265353	0.177578	0.0349069	0.133444	0.158338	0.0937383
Hnrnpd	Female-1	0.265054	0.180392	0.0326615	0.14185	0.152808	0.0857398
Gpx1	Female-1	0.264962	0.1355	0.0200654	0.212749	0.0336759	0.253973
Tubgcp5	Female-1	0.264859	0.155963	-0.0100256	-0.0447634	0.181877	0.0320794
Ppp1r14b	Female-1	0.264742	0.139772	0.0182299	0.210254	0.0764272	0.204634
Gpsm3	Female-1	0.264456	0.135506	-0.00257707	0.113949	0.0919284	0.142686
Cysltr1	Female-1	0.264452	0.122699	-0.0122682	0.0326221	0.124986	0.0761199
Vgll4	Female-1	0.264421	0.139528	0.0215038	0.101168	0.138551	0.0644901
Mafg	Female-1	0.264404	0.147323	0.0129267	0.0508411	0.152739	0.0434493
Tspan14	Female-1	0.264386	0.140888	-0.0037092	0.0415083	0.128886	0.0853703
Brd1	Female-1	0.264147	0.162787	0.0295219	0.0615734	0.180208	0.0359667
Abhd6	Female-1	0.263999	0.13366	-0.00225144	0.13059	0.119175	0.0856993
Gm34589	Female-1	0.263964	0.12172	-0.0128714	-0.0123151	0.167375	0.0155129
Fez2	Female-1	0.263692	0.152736	0.000648422	0.125823	0.112996	0.109527
Pum2	Female-1	0.263601	0.206113	0.051355	0.113697	0.167462	0.0965923
Zbtb7a	Female-1	0.263287	0.193429	0.0321739	0.0980899	0.14829	0.094277
Atf7ip	Female-1	0.263266	0.174875	0.0132532	0.040004	0.211106	0.0112963
Cebpa	Female-1	0.263176	0.153269	0.00708422	0.0659094	0.107387	0.13021
Aftph	Female-1	0.263169	0.17364	0.0207294	0.0274016	0.172709	0.0486111
Tent5c	Female-1	0.263145	0.146024	0.0124105	0.080004	0.108405	0.108645
Prcp	Female-1	0.263107	0.128809	-0.00708174	0.0238046	0.126559	0.0924818
Ywhaz	Female-1	0.26304	0.217936	0.0627921	0.186013	0.122593	0.160876
Hnrnpul1	Female-1	0.263037	0.175324	0.022991	0.0714372	0.155118	0.0967217
Trf	Female-1	0.262964	0.0665545	-0.0606868	-0.083187	0.0364823	0.17932
Crybb1	Female-1	0.262945	0.138973	-0.0211584	0.113539	0.0957343	0.186462
Abl1	Female-1	0.262887	0.159109	0.0137436	0.0660934	0.137184	0.0594345
Gcn1	Female-1	0.262494	0.144289	0.0126861	0.0582903	0.150809	0.0572343
Spata13	Female-1	0.262451	0.167014	0.00657706	0.0511187	0.134922	0.112261
Nfe2l2	Female-1	0.262419	0.184822	0.0243043	0.118281	0.134665	0.150031
Zfp62	Female-1	0.262244	0.158727	0.00600446	0.0339963	0.171849	0.020213
Cap1	Female-1	0.262222	0.16401	0.0163241	0.122992	0.115207	0.117835
Ptprj	Female-1	0.262116	0.150425	-0.00760433	0.0168956	0.142456	0.0574386
Npc1	Female-1	0.2621	0.162585	-0.00248762	0.0269818	0.166246	0.0565987
Kdm2b	Female-1	0.262053	0.152356	0.000869869	0.03285	0.158468	0.0490774
Btg1	Female-1	0.261827	0.186961	-0.000456941	0.0542922	0.137499	0.131443
Xiap	Female-1	0.261672	0.191583	0.0355328	0.0975964	0.175022	0.054085
Tpst2	Female-1	0.261339	0.144455	-0.00518954	0.0373292	0.133116	0.0761282
Edem1	Female-1	0.261318	0.150706	-0.00600781	0.0292156	0.119766	0.0838383
Morc3	Female-1	0.261297	0.144436	-0.00340675	0.0396132	0.149469	0.0590743
Pacsin2	Female-1	0.261165	0.160168	0.018202	0.0839385	0.114318	0.0984012
Lamtor4	Female-1	0.261096	0.143422	0.0258432	0.235827	0.0675186	0.223714
Atp1b3	Female-1	0.261064	0.149929	0.0285183	0.129826	0.11172	0.117018
Gnb2	Female-1	0.261034	0.173332	0.0368455	0.201786	0.0978941	0.175675
Npc2	Female-1	0.261017	0.10416	-0.0119267	0.118271	0.027344	0.262255
Stx7	Female-1	0.260981	0.162581	0.00277126	0.119475	0.119592	0.145562
Washc4	Female-1	0.26097	0.159023	0.00555026	0.0369759	0.156489	0.0558959
Elf1	Female-1	0.260749	0.160611	0.01583	0.0702031	0.148897	0.0814498
Sla	Female-1	0.260748	0.156987	-0.00529896	0.0248825	0.141988	0.0636639
Cep68	Female-1	0.260615	0.148368	0.00872087	0.0391868	0.157634	0.0358967
Ppp1r18	Female-1	0.2606	0.164617	-0.00745323	0.0645697	0.112438	0.123713
Bptf	Female-1	0.260443	0.202645	0.0275253	0.0497159	0.224721	0.0268777
Tmem135	Female-1	0.25989	0.148283	-0.00142912	0.0651006	0.138287	0.070167
Lhfpl2	Female-1	0.259882	0.156949	0.00844261	0.0378916	0.147903	0.0750559
Slc9a9	Female-1	0.259707	0.132145	-0.0122638	0.0141628	0.135812	0.0493191
N4bp1	Female-1	0.259691	0.159768	0.0116916	0.0773428	0.149738	0.0749741
Rtn3	Female-1	0.259634	0.202466	0.0497098	0.174032	0.163202	0.0826887
Tmed7	Female-1	0.259618	0.170629	0.0269396	0.12867	0.136744	0.0842216
Adora3	Female-1	0.259489	0.122812	-0.0118147	0.0265148	0.122001	0.0794683
Evl	Female-1	0.259414	0.147753	0.0116221	0.0719829	0.122799	0.112879
Diaph2	Female-1	0.259377	0.153301	-0.00331281	0.044377	0.166079	0.0554944
Ttc28	Female-1	0.259322	0.189409	0.024686	0.0925133	0.155154	0.0951976
Atp8a2	Female-1	0.25915	0.112664	-0.0246987	-0.0202817	0.145059	0.0513228
Sft2d2	Female-1	0.258338	0.151321	0.0163102	0.0630639	0.129308	0.0790086
Myh9	Female-1	0.257753	0.198392	0.0420866	0.0713727	0.179164	0.0712599
Arl8b	Female-1	0.257639	0.163882	0.0178729	0.105424	0.129459	0.0926541
Smg1	Female-1	0.257611	0.174049	0.0187991	-0.00395844	0.215566	-0.00625697
Ccni	Female-1	0.257519	0.17738	0.0171591	0.115496	0.116483	0.162462
Sec14l1	Female-1	0.257512	0.158909	0.0213995	0.0898666	0.134081	0.0837511
Setd2	Female-1	0.257504	0.188213	0.0190539	0.00260899	0.226659	-0.00235214
Pnn	Female-1	0.257462	0.199069	0.0118963	0.0290449	0.262587	-0.0216314
Mbnl2	Female-1	0.257367	0.19185	0.0360334	0.0959565	0.192666	0.0466763
Dennd1c	Female-1	0.25704	0.116843	-0.0148547	-0.0179735	0.137351	0.01908
Cebpd	Female-1	0.25702	0.148706	0.0142436	0.115905	0.122722	0.0939607
Tbc1d16	Female-1	0.256926	0.14688	0.0179598	0.0584112	0.121284	0.0843848
Gna13	Female-1	0.256789	0.213106	0.0368834	0.139531	0.168313	0.0808858
Chd7	Female-1	0.256693	0.166079	0.00054089	-0.00314066	0.193591	0.0329475
Khdrbs1	Female-1	0.256604	0.164273	0.0292079	0.0830653	0.13911	0.0834023
Magt1	Female-1	0.256402	0.178107	0.014588	0.112581	0.144821	0.0712923
Yy1	Female-1	0.256356	0.173539	0.03403	0.126739	0.138603	0.0895777
Mlph	Female-1	0.256224	0.104074	0.000954737	0.0745454	0.0989717	0.0520438
Plxna4	Female-1	0.255916	0.128552	-0.00513091	0.0460874	0.12834	0.0258992
Nipbl	Female-1	0.255904	0.217734	0.0244935	0.0456098	0.219826	0.0274713
Atraid	Female-1	0.255887	0.165244	0.0228996	0.188503	0.133268	0.114858
Dtx4	Female-1	0.255281	0.152664	0.00346646	0.0453871	0.134441	0.0662761
Serbp1	Female-1	0.255257	0.20034	0.0661244	0.159323	0.139502	0.132925
Taf15	Female-1	0.255166	0.151258	0.0134757	0.0535148	0.18395	0.0251936
G3bp2	Female-1	0.255124	0.16161	0.0411523	0.122545	0.123517	0.0957657
Kmt2e	Female-1	0.254799	0.20979	0.027095	0.0819851	0.216695	0.0343252
Il21r	Female-1	0.254561	0.141635	0.0033938	0.00997497	0.135899	0.0617585
Bmyc	Female-1	0.254428	0.134881	-0.00382095	0.160055	0.0929666	0.155382
Fam117b	Female-1	0.254317	0.169087	0.0242545	0.0834886	0.142238	0.0670362
Phip	Female-1	0.254124	0.178607	0.033033	0.0274872	0.219371	0.000875778
Snx17	Female-1	0.253815	0.145262	0.0124546	0.14184	0.0995568	0.127783
Osbpl11	Female-1	0.25376	0.165005	0.0188728	0.0355542	0.159951	0.0551654
Rnf111	Female-1	0.253508	0.162242	0.0184667	0.0371098	0.18093	0.0346099
Slc12a6	Female-1	0.253184	0.147332	0.00799184	-0.00416633	0.168951	0.0422663
Cdk5r1	Female-1	0.253107	0.13745	0.00373776	0.0496411	0.113731	0.0613468
Taz	Female-1	0.253069	0.145	0.0122619	0.0511849	0.170444	0.025784
Pld1	Female-1	0.25298	0.137083	-0.000127107	-0.00328744	0.16098	0.0241948
Vasp	Female-1	0.252885	0.147474	0.00736332	0.111857	0.0958521	0.1278
Pcbp1	Female-1	0.252832	0.184906	0.0619584	0.168986	0.121189	0.136261
Arhgef40	Female-1	0.252748	0.143997	0.0124571	0.0365752	0.156827	0.031082
Il16	Female-1	0.252511	0.145867	0.00718172	0.052981	0.12453	0.0790542
Kdm2a	Female-1	0.252332	0.179974	0.027657	0.0451002	0.19077	0.0324618
Ccdc93	Female-1	0.252255	0.137582	0.0125582	0.0379241	0.133165	0.044885
Gng2	Female-1	0.252084	0.150682	0.0106863	0.0822738	0.106964	0.112172
Rreb1	Female-1	0.251768	0.16718	0.00741055	0.0188877	0.174378	0.0516328
Tifab	Female-1	0.251708	0.146722	0.00174932	0.0404814	0.12584	0.0863017
Zeb2os	Female-1	0.251654	0.123785	-0.00406472	0.117929	0.0834036	0.135376
AC149090.1	Female-1	0.251607	0.124651	-0.0306404	-0.183977	0.206014	-0.00480759
B230219D22Rik	Female-1	0.251545	0.17186	0.0406464	0.148095	0.126526	0.0909569
Arrb2	Female-1	0.251429	0.137821	-0.00996828	-0.0267565	0.134719	0.0692254
Bzw1	Female-1	0.251384	0.171504	0.039725	0.164859	0.115073	0.125194
Ppcdc	Female-1	0.251303	0.111352	-0.0198537	0.00269394	0.13325	0.0654721
Hsp90b1	Female-1	0.251221	0.0575564	0.0088467	0.0389968	0.0426727	0.0270823
Fcgr2b	Female-1	0.251131	0.122838	-0.0303728	-0.00372436	0.106877	0.132226
Whrn	Female-1	0.250798	0.113188	0.0084005	0.0167278	0.125875	0.0356806
Eef2	Female-1	0.250633	0.192725	0.0780754	0.205799	0.0841601	0.257169
Set	Female-1	0.250526	0.187266	0.0567399	0.175894	0.113012	0.153531
Reep3	Female-1	0.250134	0.205987	0.0158673	0.147628	0.179218	0.0969101
Ppt1	Female-1	0.25007	0.139938	-0.00298729	0.0346633	0.132284	0.0916025
Gmip	Female-1	0.24983	0.13104	0.000567769	0.00321496	0.130749	0.0664138
Naa35	Female-1	0.249428	0.134505	-0.000996215	0.039833	0.14935	0.0492577
Zfp871	Female-1	0.249223	0.18541	0.0260397	0.0706651	0.185981	0.0347301
Dnmt3a	Female-1	0.249063	0.170168	0.0223785	0.0507605	0.178648	0.0202913
Usp24	Female-1	0.248974	0.157746	0.0105397	0.0368218	0.17142	0.0194205
Fmnl3	Female-1	0.248921	0.156833	0.0113056	0.0360792	0.144446	0.0469616
Ostf1	Female-1	0.248894	0.140536	0.0166765	0.183575	0.0758553	0.177749
Mgat1	Female-1	0.248627	0.134154	0.00124198	0.0491974	0.126688	0.051178
Gpr155	Female-1	0.248533	0.130333	-0.02031	0.0159012	0.14292	0.0327662
Rsbn1l	Female-1	0.248479	0.156081	0.0154755	0.0589021	0.169226	0.0292802
Smchd1	Female-1	0.24847	0.153491	0.0133851	0.063346	0.16344	0.0482458
Ptp4a3	Female-1	0.248359	0.141992	0.0212217	0.119424	0.108984	0.10567
Wapl	Female-1	0.248255	0.17067	0.0254847	0.0735854	0.162758	0.0475308
Stk10	Female-1	0.248046	0.148415	0.0167008	0.0559068	0.128454	0.0797638
Nufip2	Female-1	0.2479	0.18225	0.023685	0.0536394	0.19379	0.0143671
Nuak1	Female-1	0.247867	0.161021	0.014517	0.0274552	0.130324	0.0561406
Rin2	Female-1	0.247742	0.174647	0.00773673	0.0499515	0.149303	0.0462978
Ctsf	Female-1	0.24725	0.128984	-0.0191751	0.0742704	0.143924	0.0904415
Gm2629	Female-1	0.247198	0.113323	-0.0143082	-0.0275564	0.13768	0.0489841
Csk	Female-1	0.247057	0.149501	0.00713406	0.0725151	0.113558	0.105911
Zkscan3	Female-1	0.246929	0.177664	0.0274747	0.0385472	0.214025	0.00680769
Zup1	Female-1	0.246498	0.157464	-0.00442714	-0.0438471	0.217094	-0.014355
Ccng2	Female-1	0.246438	0.135885	0.0055658	0.0560442	0.128476	0.0791935
Os9	Female-1	0.246145	0.141227	0.00674194	0.0908001	0.137259	0.0882947
Ncf2	Female-1	0.246079	0.143459	-0.00797474	0.0242448	0.12663	0.101098
Psmb8	Female-1	0.245964	0.129581	-0.0123424	0.168306	0.0667013	0.216678
Nipa2	Female-1	0.245818	0.143694	0.0227152	0.0670757	0.143535	0.0599907
Itgav	Female-1	0.245756	0.158763	-0.00472254	0.0477704	0.166306	0.0280554
Klhl9	Female-1	0.245415	0.17554	0.0326583	0.119127	0.146895	0.0735375
Zmynd8	Female-1	0.245298	0.16007	0.010497	0.0634568	0.163409	0.0481442
Clip1	Female-1	0.24526	0.160771	0.0153716	0.0972964	0.163153	0.0554064
Trpc4ap	Female-1	0.245247	0.14737	0.0216471	0.0708523	0.150217	0.061794
Syk	Female-1	0.245186	0.145831	0.00634341	0.0220549	0.12717	0.0730367
Tmem234	Female-1	0.245134	0.163167	0.037716	0.149828	0.127214	0.107799
Lrp1	Female-1	0.24504	0.147302	-0.0165938	-0.0769537	0.171513	0.0210415
Mfap3	Female-1	0.244866	0.137577	-0.00715545	0.0241227	0.139797	0.0469815
Dmtf1	Female-1	0.24478	0.142102	0.0163926	0.0220945	0.198943	-0.00592133
Cebpb	Female-1	0.244603	0.132236	0.00922115	0.0922145	0.0830033	0.135886
Fkbp15	Female-1	0.244437	0.143494	0.00837961	0.0233897	0.150001	0.0455715
Rbm26	Female-1	0.244307	0.180397	0.0133362	0.00302455	0.221729	0.00437294
Cpsf6	Female-1	0.24405	0.185128	0.0164784	0.0321493	0.211549	-0.00235091
Adnp	Female-1	0.243965	0.17779	0.0475382	0.0927339	0.157786	0.0642421
St3gal5	Female-1	0.243949	0.126089	0.00133269	0.0210708	0.107022	0.0603535
Slf2	Female-1	0.243604	0.142284	0.00957818	0.0320762	0.150139	0.0398916
Papola	Female-1	0.243562	0.170856	0.0374873	0.101297	0.147135	0.0791911
Pid1	Female-1	0.243038	0.13793	-0.00329877	0.0459641	0.169724	0.0356891
Vps4b	Female-1	0.242821	0.158823	0.0203432	0.0972796	0.120334	0.0905387
0610040J01Rik	Female-1	0.242693	0.136229	0.00390542	0.0865244	0.107564	0.0897221
Nsd3	Female-1	0.242334	0.171197	0.00135905	0.0338349	0.199233	0.0135697
Ncor1	Female-1	0.242223	0.194525	0.0368839	0.0960594	0.186006	0.0564643
Ctc1	Female-1	0.24218	0.122203	-0.0168825	0.0385533	0.107296	0.0798726
Gnaq	Female-1	0.242138	0.187605	0.027603	0.0857925	0.176019	0.0595287
Mtss1	Female-1	0.242107	0.137757	0.0348348	0.0830167	0.140762	0.0190038
Phf3	Female-1	0.241691	0.172656	0.0367443	0.0631411	0.201411	0.00430584
Tlr7	Female-1	0.241318	0.135494	-0.00527678	-0.00914447	0.129117	0.039495
Uvrag	Female-1	0.241177	0.115813	-0.00175306	0.0209817	0.13544	0.031306
Kmt2a	Female-1	0.240833	0.18443	0.0192283	0.0413789	0.211575	-0.00265756
Cebpz	Female-1	0.240742	0.139687	-0.00619267	0.0324263	0.143309	0.0737319
Clec4a2	Female-1	0.240725	0.113833	-0.0159641	0.0639886	0.100429	0.120819
Heca	Female-1	0.240697	0.147865	0.0219508	0.0463062	0.145744	0.0509812
Stard9	Female-1	0.240662	0.138973	-0.00483824	-0.0548514	0.183017	0.000881982
Gm29488	Female-1	0.240657	0.123635	0.00397941	-0.00779834	0.161516	0.00284054
Med13l	Female-1	0.240487	0.167503	0.0154048	0.0604993	0.148166	0.0570639
Sgk1	Female-1	0.240486	0.137781	0.0345929	0.0713227	0.0911516	0.0715569
2007-03-01	Female-1	0.240477	0.175377	0.0125073	0.0261228	0.203824	-0.00798761
Agps	Female-1	0.240405	0.136994	0.0149189	0.0558833	0.140876	0.0531773
Cops4	Female-1	0.240056	0.128697	0.0194468	0.143169	0.102158	0.100888
3222401L13Rik	Female-1	0.240047	0.103146	-0.00290344	0.0364201	0.137853	0.0241657
Lactb	Female-1	0.239895	0.122724	-0.00413423	0.0714318	0.12676	0.0548308
Hdlbp	Female-1	0.239574	0.138672	0.0624537	0.140723	0.10695	0.104906
Znrf2	Female-1	0.239219	0.161108	0.0212394	0.0695769	0.131252	0.0988567
Edem2	Female-1	0.239025	0.111854	-0.0188289	0.0888008	0.0998618	0.10379
Gm10790	Female-1	0.238882	0.100484	-0.0199261	-0.0108342	0.130001	0.0344617
Arhgap12	Female-1	0.238875	0.140234	0.0224144	0.0622785	0.132213	0.0445973
Tmed3	Female-1	0.238839	0.103685	0.0237072	0.172392	0.0638062	0.122203
Ctsl	Female-1	0.238716	0.0529656	-0.0817242	-0.0163363	0.03906	0.153007
C3ar1	Female-1	0.23866	0.152595	0.00681996	0.015933	0.123212	0.0979258
Hp1bp3	Female-1	0.238334	0.185418	0.0344422	0.14035	0.14273	0.096605
Krit1	Female-1	0.238263	0.165198	0.0124322	0.0469568	0.198752	-0.00751676
Lman1	Female-1	0.2382	0.136361	0.015432	0.115168	0.14879	0.0465332
Ang	Female-1	0.238036	0.109562	-0.00934591	0.0428671	0.0861938	0.128995
Dido1	Female-1	0.237976	0.16282	0.0108055	0.0271179	0.193676	-0.00889188
Selenop	Female-1	0.237881	0.15283	-0.0396781	0.076007	0.098227	0.169492
Lipa	Female-1	0.237825	0.149821	0.023094	0.0929796	0.116207	0.0700659
Dpysl2	Female-1	0.237721	0.201375	0.0109893	0.176997	0.147761	0.121598
Lamtor1	Female-1	0.237266	0.134411	0.0285587	0.187411	0.0827203	0.16923
Cdk12	Female-1	0.237206	0.159838	0.00741594	0.0361364	0.2011	0.0170746
Setd5	Female-1	0.237183	0.182608	0.0236799	0.00390638	0.209744	-0.018078
Vps35	Female-1	0.236972	0.150437	0.0436994	0.156164	0.102128	0.108586
Tut7	Female-1	0.236872	0.170659	0.0127741	0.0103291	0.19749	0.0088517
Taok1	Female-1	0.236806	0.199605	0.0344168	0.0988883	0.177637	0.0408698
Cux1	Female-1	0.23659	0.154106	0.0416992	0.0820799	0.141569	0.0812759
Ccnl1	Female-1	0.23645	0.157865	-0.00198622	-0.0179526	0.199645	0.014455
Tnfrsf1a	Female-1	0.236337	0.143565	0.00825827	0.0805686	0.122103	0.0975729
Hmgb1	Female-1	0.236121	0.185459	0.0725829	0.216698	0.0970618	0.186037
Hps4	Female-1	0.236104	0.11599	-0.0309988	-0.00909047	0.135687	0.0617819
Tet3	Female-1	0.236096	0.159376	0.00978989	-0.000674897	0.169659	0.018376
Cggbp1	Female-1	0.235925	0.159	0.0487505	0.124418	0.11596	0.0880623
Tmem63a	Female-1	0.235758	0.106079	-0.00391865	0.0210575	0.100025	0.056318
Kdm3b	Female-1	0.235704	0.148636	0.0180292	0.0246042	0.167153	0.0224889
Akap8l	Female-1	0.235691	0.139873	0.00224465	-0.0175354	0.209469	-0.00860455
Eif5	Female-1	0.235679	0.181454	0.039081	0.17456	0.141682	0.105765
Pkig	Female-1	0.235524	0.120561	0.0258599	0.163044	0.0645328	0.17096
Pla2g4a	Female-1	0.235504	0.117965	-0.000596421	0.0602461	0.113374	0.0539079
Apobec3	Female-1	0.235388	0.14509	0.00420265	0.0209222	0.145696	0.0747161
Itm2b	Female-1	0.235287	-0.0172858	-0.126395	-0.00520569	-0.0300198	0.205317
Sdf2l1	Female-1	0.235206	0.0901175	0.0284248	0.163484	0.0339322	0.142291
Mindy2	Female-1	0.235035	0.1711	0.0391463	0.137039	0.1438	0.0909737
Sipa1l2	Female-1	0.235021	0.143455	0.0137979	0.0455653	0.136524	0.0495288
Fam193a	Female-1	0.235004	0.164307	0.0204131	0.0368058	0.174018	0.0289862
Cdk13	Female-1	0.234963	0.158074	0.0218938	0.0563699	0.167918	0.0344832
Lrrc3	Female-1	0.234955	0.141118	-0.0144509	0.0190508	0.11529	0.0831032
Zcchc7	Female-1	0.234879	0.157112	-0.017284	-0.0587742	0.250869	-0.0432023
Bcl2a1b	Female-1	0.234807	0.139915	-0.00588638	0.117083	0.0861897	0.187724
Kpnb1	Female-1	0.234342	0.166062	0.0298637	0.0907901	0.127831	0.0666736
Etnk1	Female-1	0.234203	0.201159	0.0264722	0.0610986	0.20879	0.00948138
Slc12a2	Female-1	0.233858	0.105561	0.0563741	0.074779	0.0800749	0.0991488
Msl2	Female-1	0.233694	0.1647	0.0152856	0.0592053	0.152231	0.0494609
Ppp1r12a	Female-1	0.233681	0.178531	0.0240401	0.0658125	0.180407	0.0303171
Itgb2	Female-1	0.233627	0.13386	-0.0248156	-0.0249375	0.108644	0.111841
Atp8a1	Female-1	0.233593	0.1616	0.000497544	0.0126272	0.187556	0.0218782
Klhl24	Female-1	0.23335	0.168481	0.029882	0.0655529	0.182022	0.0424353
Rgmb	Female-1	0.233277	0.134344	0.0161845	0.0404283	0.123608	0.0579606
Tmem14c	Female-1	0.233164	0.121426	0.0168547	0.188327	0.0696362	0.167762
St6galnac4	Female-1	0.233159	0.121672	0.0147196	0.0770181	0.0957485	0.082883
Capza1	Female-1	0.233032	0.154513	0.0198898	0.110694	0.106639	0.110088
4933406I18Rik	Female-1	0.23302	0.103003	-0.00323637	-0.0180692	0.152211	-0.00475622
Cryl1	Female-1	0.232788	0.106518	-0.00419272	0.0947408	0.0947455	0.0918981
Helz	Female-1	0.232626	0.157565	0.0183376	0.0575819	0.164495	0.0191425
Atp6v0a2	Female-1	0.232522	0.135632	0.00157164	0.0230488	0.13961	0.0384155
Gtpbp2	Female-1	0.232483	0.123231	-0.00407892	0.0369141	0.153495	0.0226464
Tgs1	Female-1	0.232364	0.143644	-0.00357308	0.0781075	0.121149	0.103324
Kmt5b	Female-1	0.232262	0.170756	0.0263718	0.0456165	0.193167	0.00586088
Cyb561a3	Female-1	0.232157	0.111176	-0.00191264	0.0432711	0.0970615	0.0787267
Sh3kbp1	Female-1	0.232017	0.145786	0.0120798	0.0819344	0.110952	0.116177
Slc4a7	Female-1	0.231982	0.13595	-0.00856942	-0.00233161	0.151126	0.036814
Stard3	Female-1	0.23186	0.105142	-0.0231656	0.0330174	0.100177	0.0657047
Traf3ip3	Female-1	0.231853	0.123688	-0.00388738	0.0208191	0.118315	0.0492061
Arl1	Female-1	0.23175	0.129992	0.0422829	0.163557	0.0787322	0.119345
Arid3a	Female-1	0.231688	0.132999	0.0150702	0.0304495	0.125804	0.0509744
Rassf2	Female-1	0.23151	0.153648	0.00212826	-0.0120949	0.155534	0.0410527
Ywhab	Female-1	0.231454	0.181116	0.0543332	0.190026	0.0980961	0.150356
Rbbp6	Female-1	0.231402	0.196359	0.0324874	0.0521859	0.218938	0.0160476
Fam110a	Female-1	0.231279	0.112428	0.00533933	0.110877	0.0783414	0.0839476
Gsk3b	Female-1	0.231214	0.207189	0.0514309	0.142887	0.17979	0.0614374
Lrch4	Female-1	0.231176	0.130369	0.0104514	0.0602481	0.120372	0.0655711
Lyl1	Female-1	0.230995	0.128631	0.000998565	0.0413513	0.111434	0.0638516
Chd2	Female-1	0.230924	0.148134	0.008729	5.97362e-05	0.201499	-0.0216394
I830077J02Rik	Female-1	0.23091	0.130014	-0.0175761	0.0144396	0.125266	0.0550753
Atp2b1	Female-1	0.230858	0.17256	0.00742044	0.0146689	0.176872	0.0674162
Ankrd17	Female-1	0.230765	0.183524	0.0285124	0.0268887	0.206368	0.00462043
Lpcat3	Female-1	0.230732	0.126992	-0.0108245	0.0686241	0.133928	0.0474064
Lrrk1	Female-1	0.230583	0.123968	-0.000874035	0.0149248	0.145037	0.0484656
N4bp2l2	Female-1	0.230464	0.160302	0.0165005	0.0513246	0.192202	0.00498855
Irf2bpl	Female-1	0.230317	0.172988	0.0315502	0.104378	0.134112	0.0430913
Cd302	Female-1	0.2303	0.129497	0.00203234	0.137589	0.110284	0.125233
Plod1	Female-1	0.230288	0.127021	0.00146325	0.0317829	0.140172	0.0254299
Capn3	Female-1	0.230047	0.110205	-0.0172224	0.0455246	0.10613	0.0882455
Map3k2	Female-1	0.229776	0.168862	0.0194307	0.050874	0.16278	0.0409367
Spred1	Female-1	0.229687	0.203328	0.0298919	0.116179	0.174914	0.0302669
Rcbtb2	Female-1	0.229531	0.145761	0.0111719	0.0535441	0.123975	0.0983476
Vsir	Female-1	0.229459	0.0665327	-0.097503	-0.250537	0.103157	-0.0530377
Arcn1	Female-1	0.229356	0.161142	0.0407009	0.0860979	0.141015	0.0512828
Hnrnpa2b1	Female-1	0.22928	0.195658	0.00844963	-0.0559681	0.288712	-0.085621
P2rx7	Female-1	0.229236	0.123895	-0.000180745	-0.0135986	0.132939	0.0298079
Tmem37	Female-1	0.229224	0.100029	-0.000798286	0.0615873	0.074503	0.108687
Hfe	Female-1	0.229067	0.107235	0.00342257	0.0872819	0.0792852	0.102559
Ypel3	Female-1	0.229051	0.13603	0.0110933	0.13259	0.0915406	0.140947
Lpar6	Female-1	0.229048	0.140631	-0.00553235	-0.0118209	0.169164	0.025112
Junb	Female-1	0.229022	0.138468	0.0142187	0.055979	0.106891	0.105104
Zfp950	Female-1	0.228878	0.143778	0.015818	0.0114642	0.211078	-0.0211216
Syncrip	Female-1	0.228839	0.168053	0.0317369	0.0673448	0.168285	0.0396037
Prpf38b	Female-1	0.228765	0.202484	0.0207381	-0.0356701	0.246719	-0.00878006
Slc38a9	Female-1	0.228754	0.13105	0.00736574	0.00819442	0.172314	0.000892573
Sparc	Female-1	0.228611	0.0566465	-0.0448466	0.043421	0.0520676	-0.0179883
Prkar1a	Female-1	0.228571	0.20727	0.0604741	0.189225	0.131224	0.120634
Tra2b	Female-1	0.228481	0.160194	0.0156559	0.041131	0.185302	0.0244523
Fnip1	Female-1	0.22845	0.161609	0.0287146	0.0590665	0.136389	0.0649763
Ftl1	Female-1	0.228381	0.0979552	0.0190372	0.233862	-0.0781874	0.4222
Ube2h	Female-1	0.228381	0.145602	0.0440225	0.111751	0.12584	0.0619026
Arid4a	Female-1	0.22834	0.149954	-0.00327384	0.0210433	0.176746	0.0207519
Tmx4	Female-1	0.228302	0.139672	0.0145688	0.0803943	0.130636	0.0418176
Wdfy3	Female-1	0.228213	0.163937	0.0237669	0.0531304	0.157182	0.0505632
Trip11	Female-1	0.228131	0.182267	0.0366618	0.0541327	0.197337	0.00421762
Dgkd	Female-1	0.228116	0.138326	-0.00612689	0.0251297	0.12864	0.0506039
Il10rb	Female-1	0.227997	0.13163	0.026686	0.0530479	0.11854	0.078716
Rab6b	Female-1	0.227951	0.161856	0.0203531	0.117412	0.118255	0.107535
Sowahc	Female-1	0.227885	0.148693	0.0488934	0.0913199	0.0857895	0.0993352
Tasor	Female-1	0.227818	0.164638	0.0147644	0.015688	0.211026	0.000817471
Abraxas2	Female-1	0.227782	0.125634	0.00968809	0.0756471	0.121074	0.0670685
Dyrk2	Female-1	0.227706	0.153797	0.021006	0.0620058	0.119498	0.0607797
Senp2	Female-1	0.227699	0.132815	-0.00791961	-0.0138063	0.166747	0.0266734
Aim2	Female-1	0.22758	0.128318	-0.00901524	0.0185301	0.128229	0.0661772
Mknk1	Female-1	0.227278	0.135611	0.0113342	0.0215525	0.134884	0.057813
Dpy19l4	Female-1	0.227265	0.148212	0.00228262	0.0263909	0.138604	0.0500261
Tbc1d5	Female-1	0.227129	0.132901	-0.000715176	0.0149266	0.151378	0.0288344
Cep350	Female-1	0.226887	0.171555	0.0214639	0.0405353	0.187221	0.0165112
Tnfrsf1b	Female-1	0.226843	0.132204	0.00399696	0.0141754	0.116447	0.0744451
Zfp397	Female-1	0.226827	0.147088	0.0164767	0.0583628	0.177142	0.000134558
Nfatc1	Female-1	0.226814	0.136949	0.0086902	0.035697	0.130157	0.055636
Slc25a37	Female-1	0.226784	0.110145	9.82009e-05	0.00854704	0.138598	0.00787801
Bcap31	Female-1	0.226784	0.0929147	-0.00117396	0.124684	0.0813724	0.096625
Zbtb1	Female-1	0.226539	0.148679	0.0232212	0.0385468	0.155961	0.0208009
Ppp1ca	Female-1	0.226514	0.145831	0.034132	0.18108	0.0774068	0.174333
Myo1f	Female-1	0.226318	0.128291	0.00421242	0.0258963	0.115348	0.0792662
Kcnk6	Female-1	0.226259	0.124779	-0.00693327	-0.0363346	0.130032	0.0362608
Heatr5a	Female-1	0.226249	0.144306	0.00862217	0.0179717	0.144408	0.0647119
Cnpy3	Female-1	0.226208	0.0965847	-0.00932816	0.0719034	0.0960837	0.0657715
Nlrp3	Female-1	0.226206	0.120217	-0.000189909	0.0343928	0.105136	0.0442101
Ube2i	Female-1	0.226032	0.133674	0.0135754	0.118222	0.099602	0.124769
Abcc3	Female-1	0.225994	0.101271	0.000441337	0.026617	0.111333	0.0626718
Akap9	Female-1	0.225975	0.200936	0.0282933	0.0763861	0.211501	0.025359
Plod3	Female-1	0.225773	0.110518	-0.00580196	0.0281142	0.120513	0.0639443
Phyhd1	Female-1	0.225704	0.109862	-0.0267265	0.0180662	0.118475	0.0761484
Cab39	Female-1	0.225675	0.148376	0.0374534	0.12225	0.109591	0.0831531
Cdk6	Female-1	0.22562	0.149368	0.0142202	0.0322863	0.13408	0.0327084
BC035044	Female-1	0.225525	0.118124	0.00843518	0.0934994	0.0910968	0.10232
Tnpo1	Female-1	0.22531	0.165482	0.0425697	0.0968054	0.133168	0.0713864
Ppp4r3b	Female-1	0.225251	0.155122	0.0309553	0.0957248	0.135052	0.0590368
Tex261	Female-1	0.225108	0.139934	0.0136558	0.125648	0.114521	0.101054
Vps37a	Female-1	0.225081	0.143433	0.0222991	0.0713889	0.159385	0.0255283
Larp4b	Female-1	0.225028	0.171657	0.0363298	0.0649275	0.136373	0.0610578
Herpud1	Female-1	0.224662	0.142625	0.020489	0.0820416	0.10334	0.0734632
Qk	Female-1	0.224612	0.154333	-0.0426869	-0.0878485	0.221012	-0.142869
Pdk1	Female-1	0.2246	0.117658	-0.00529869	0.0241128	0.131902	0.0339833
Slc15a3	Female-1	0.224437	0.155494	-0.00114258	0.00788342	0.12206	0.0582479
Tox4	Female-1	0.224349	0.142941	0.0133322	0.077311	0.14334	0.0578402
Atp6v1c1	Female-1	0.22426	0.12989	0.047064	0.134915	0.0795409	0.124763
Caprin1	Female-1	0.224205	0.17027	0.0417374	0.107443	0.123293	0.0781072
Klhl6	Female-1	0.22411	0.118669	-0.00880993	0.066702	0.102894	0.0728732
Dcaf8	Female-1	0.22405	0.157797	0.0278791	0.0650597	0.183996	0.0186394
Kcnk13	Female-1	0.223936	0.11234	0.0156551	0.0654377	0.10477	0.0810019
Btbd9	Female-1	0.223933	0.132238	0.0124831	0.0314925	0.134286	0.0362021
Zfp148	Female-1	0.223893	0.171493	0.0380606	0.0875851	0.151669	0.0529721
Slc38a1	Female-1	0.223853	0.145288	0.0156412	0.0242757	0.14261	0.0600147
Siglech	Female-1	0.223837	0.0233732	-0.109906	-0.125312	0.0803615	-0.0398927
Mgat2	Female-1	0.223753	0.1368	0.0318534	0.0964406	0.11914	0.0661348
Trp53	Female-1	0.223638	0.131817	0.0105729	0.0912521	0.110239	0.0991948
Vwa5a	Female-1	0.223579	0.135242	0.012311	0.0836974	0.10869	0.0864376
Copa	Female-1	0.223407	0.153577	0.0220997	0.0863603	0.151389	0.0632873
Fam76b	Female-1	0.223312	0.143723	0.00965072	0.0381278	0.154459	0.0572026
Tbl1xr1	Female-1	0.223309	0.160183	0.0220363	0.0608976	0.138202	0.0494013
Rassf5	Female-1	0.223198	0.130196	0.00695439	0.0651845	0.101991	0.0862508
Tifa	Female-1	0.223138	0.136945	0.0101312	0.0881137	0.098417	0.0993953
Arl10	Female-1	0.223127	0.0955214	-0.00805611	0.0361855	0.112683	0.0672638
Rasa4	Female-1	0.223124	0.10053	-0.00120402	0.00698834	0.125787	0.0300721
Trim12a	Female-1	0.223074	0.15087	0.00333314	-0.00519816	0.162553	0.0192183
Clasp2	Female-1	0.222909	0.175415	0.0192184	0.0575573	0.196856	0.0104769
Rab8b	Female-1	0.222899	0.152726	-0.00360595	0.0448376	0.131338	0.0872529
H2-DMb1	Female-1	0.222829	0.10676	-0.00625847	0.0758344	0.074119	0.113789
Dbnl	Female-1	0.222663	0.143065	0.00981588	0.102475	0.102126	0.0953412
Tia1	Female-1	0.222604	0.17218	0.0157986	0.0153445	0.224985	-0.0257277
Rb1cc1	Female-1	0.222495	0.178365	0.0370306	0.0492472	0.208259	-0.00131587
Grk2	Female-1	0.222476	0.15296	0.0178938	0.0526459	0.115888	0.0857772
Pan3	Female-1	0.222449	0.159043	0.0173391	-0.0296869	0.191887	-0.00549936
Gatad2b	Female-1	0.222404	0.177217	0.0244443	0.0499339	0.182798	0.0167568
A630001G21Rik	Female-1	0.22234	0.116038	-0.00400492	-0.0128874	0.141254	0.0323749
Il13ra1	Female-1	0.222335	0.115223	0.00545957	0.0391681	0.0978104	0.0726675
Akirin1	Female-1	0.222057	0.14245	0.0350581	0.117362	0.112322	0.0979972
Tent5a	Female-1	0.222043	0.139083	0.00287089	0.012262	0.107268	0.0915538
Brd4	Female-1	0.222014	0.159947	0.0234403	0.0774263	0.143005	0.0645167
Slc12a9	Female-1	0.221918	0.117052	-0.0130833	0.00561944	0.132494	0.0509012
Wdr44	Female-1	0.221713	0.131915	0.00424147	0.0177832	0.134697	0.0332985
Rhog	Female-1	0.221696	0.136512	-0.0097324	0.0673398	0.0815026	0.136042
Dhrs3	Female-1	0.221637	0.143362	0.00211688	0.0702699	0.11901	0.0830025
Sf3b2	Female-1	0.221153	0.161663	0.0555662	0.171358	0.106814	0.102225
Fgfr1op2	Female-1	0.221111	0.149506	0.0296642	0.092699	0.129663	0.0757805
Acbd3	Female-1	0.220912	0.145426	0.0279267	0.107968	0.12629	0.0688432
Sgce	Female-1	0.220911	0.119727	-0.00501566	0.0360482	0.120436	0.0483349
Stag2	Female-1	0.220767	0.14552	0.0190285	0.0881584	0.121712	0.0892809
Bnip3l	Female-1	0.220665	0.155676	0.0652014	0.201949	0.086884	0.147795
Tnks2	Female-1	0.220399	0.16271	0.0351462	0.107911	0.132484	0.0786439
Fmnl1	Female-1	0.220323	0.135903	0.000897016	0.0305527	0.116503	0.0665168
Xbp1	Female-1	0.220211	0.142756	0.019264	0.0753324	0.119325	0.055067
Usf2	Female-1	0.22008	0.142996	0.0301907	0.102925	0.104933	0.119877
Mapre1	Female-1	0.219954	0.160262	0.0419646	0.138127	0.106901	0.118143
Med13	Female-1	0.21993	0.17964	0.032291	0.0727594	0.173073	0.0234518
Cnot6l	Female-1	0.219803	0.172745	0.0426641	0.0961632	0.144777	0.0577611
Dnajc5	Female-1	0.219614	0.161288	0.0274329	0.084156	0.119774	0.0843864
Filip1l	Female-1	0.219585	0.127198	-0.0095555	0.0135247	0.13201	0.0426802
Gmfg	Female-1	0.219452	0.0982277	-0.0178865	0.130159	0.0527655	0.170701
Hmox2	Female-1	0.219435	0.116603	0.0184564	0.154056	0.0607535	0.145489
Itga9	Female-1	0.219395	0.105494	-0.00542216	0.0105938	0.0984402	0.0426141
Kdm7a	Female-1	0.21936	0.167553	0.0268338	0.037364	0.136254	0.0671907
Chsy1	Female-1	0.219301	0.136655	0.0165717	0.0448456	0.126592	0.0326156
Cln8	Female-1	0.218983	0.124895	0.0152964	0.0721762	0.10876	0.0558965
Kansl1	Female-1	0.218958	0.152733	0.013258	0.0355935	0.153983	0.0443874
Tardbp	Female-1	0.218937	0.171312	0.0285187	0.0242789	0.199289	-0.00825211
Ccnt2	Female-1	0.218895	0.156142	0.011114	0.0304304	0.182209	-0.00612835
Ms4a6d	Female-1	0.218652	0.0926418	-0.0256748	0.0651493	0.0835177	0.0983088
Slmap	Female-1	0.218554	0.142383	0.013984	0.0700421	0.11474	0.0510738
Hist1h1e	Female-1	0.21847	0.130541	0.0371696	0.0912795	0.125609	0.0488593
Pold4	Female-1	0.21832	0.0952381	-0.0118373	0.108023	0.0707071	0.156677
Crebbp	Female-1	0.218228	0.184164	0.0348163	0.101798	0.161318	0.0665789
Akna	Female-1	0.21822	0.137226	0.0158054	0.00798762	0.122261	0.0513649
Rasa1	Female-1	0.218217	0.158199	0.0369928	0.0696044	0.147148	0.0617062
Clk1	Female-1	0.218158	0.179569	-0.00475467	-0.0993639	0.26605	-0.0575259
Chic2	Female-1	0.217639	0.141773	0.0244541	0.0869306	0.133484	0.0680548
Plcg2	Female-1	0.217633	0.120263	0.00306602	0.0409082	0.102373	0.0712989
Iffo1	Female-1	0.2175	0.104684	-0.00933198	-0.0112015	0.130046	-0.00242894
Trim26	Female-1	0.217481	0.126901	0.00291872	0.0406695	0.135275	0.0260399
Trim44	Female-1	0.217474	0.159111	0.0203531	0.0402028	0.194016	0.00461652
Ythdc1	Female-1	0.217473	0.167225	0.0313572	0.0320486	0.208147	-0.0096166
Arhgap25	Female-1	0.217433	0.134569	0.00148943	0.0131743	0.126908	0.0438565
Wac	Female-1	0.21741	0.156827	0.0365272	0.0916832	0.129731	0.0579818
Rpn2	Female-1	0.217304	0.123075	0.00841836	0.107861	0.100408	0.0837934
Tapbp	Female-1	0.217221	0.137833	0.0107212	0.0449939	0.113487	0.0939719
Rab39	Female-1	0.217176	0.111012	-0.000568143	0.0316295	0.118897	0.0340106
Mon2	Female-1	0.217014	0.15544	0.0267207	0.0543114	0.149784	0.0384165
Rsf1	Female-1	0.216805	0.171329	0.0303916	0.0584368	0.182277	0.00851442
Rhoq	Female-1	0.216743	0.154524	0.0207645	0.106484	0.121721	0.0587648
Arhgap39	Female-1	0.21667	0.121498	0.0082742	0.0218821	0.126245	0.0463306
Galnt1	Female-1	0.216646	0.171487	0.0162331	0.0624506	0.146922	0.0777007
Fbrsl1	Female-1	0.216629	0.140514	0.000874487	0.042482	0.158094	0.0402467
Nrp1	Female-1	0.216617	0.154489	0.034485	0.103921	0.151589	0.0469079
2610203C22Rik	Female-1	0.216595	0.0894923	-0.0130314	0.015875	0.118503	0.0219582
Rilpl1	Female-1	0.216521	0.134853	0.0208333	0.0965627	0.0984571	0.0802683
Ppp2ca	Female-1	0.216516	0.156329	0.0510082	0.156071	0.112003	0.0989357
Sbf2	Female-1	0.216443	0.136753	0.0114214	0.0297786	0.154503	0.0267053
Pabpc1	Female-1	0.21635	0.17299	0.0191581	0.0701618	0.114883	0.208331
Fgd4	Female-1	0.216204	0.165557	0.0241897	0.0371085	0.16855	0.0234333
Rsbn1	Female-1	0.216191	0.139287	0.0153566	0.0719737	0.135452	0.0566217
Bicd2	Female-1	0.216153	0.156256	0.0203591	0.0974403	0.118146	0.087315
Hltf	Female-1	0.216078	0.114506	-0.0106618	0.00991154	0.126468	0.0572527
Anp32a	Female-1	0.216046	0.158968	0.0375856	0.199919	0.1103	0.126267
H2afy	Female-1	0.215926	0.13544	0.019069	0.135459	0.104508	0.103317
Swap70	Female-1	0.215922	0.144578	0.0257942	0.0750012	0.144015	0.0331782
Mgat5	Female-1	0.215876	0.126188	0.00738391	0.0305844	0.1347	0.027651
Arhgap4	Female-1	0.215868	0.100901	-0.0146111	-0.00112711	0.121272	0.0408716
Tmem144	Female-1	0.215792	0.105311	0.00721609	0.0483655	0.10965	0.0313736
Gpbp1	Female-1	0.215718	0.146979	0.0274411	0.0909937	0.13623	0.0453511
Cnot4	Female-1	0.215649	0.13539	0.00501175	0.0640007	0.160207	0.0214845
Senp6	Female-1	0.215643	0.149546	0.0337387	0.0780151	0.146917	0.0453862
Pdzd8	Female-1	0.215544	0.14006	0.0216828	0.0575315	0.140714	0.0282553
Zfp120	Female-1	0.215535	0.126196	0.011429	0.064281	0.119339	0.0580654
Lgals9	Female-1	0.215239	0.140588	-0.00316567	0.0869155	0.085637	0.125364
Mcfd2	Female-1	0.21522	0.118781	0.0210977	0.100658	0.0784439	0.0966335
Tmem176a	Female-1	0.215011	0.109523	-0.0322943	0.13457	0.0961082	0.162281
Slc44a2	Female-1	0.214862	0.0963123	-0.0236258	0.0201035	0.117401	0.0366919
Upk1b	Female-1	0.214835	0.0851666	0.00234027	0.0621828	0.0842118	0.0443201
Derl1	Female-1	0.214613	0.128026	0.00607435	0.0996737	0.0984088	0.0771061
Sh3gl1	Female-1	0.214484	0.103436	0.0211979	0.0512576	0.128573	0.0439714
Thrap3	Female-1	0.214353	0.177941	0.0286956	0.0764577	0.173067	0.0462562
Dpp8	Female-1	0.214148	0.154503	0.0338437	0.0493514	0.180824	0.013811
Ncoa3	Female-1	0.214033	0.140368	0.00527885	0.016091	0.136162	0.0389144
Akr1b10	Female-1	0.213926	0.12128	0.00140959	0.0505892	0.144691	0.0452292
Tmem170b	Female-1	0.213917	0.154749	0.0191955	0.0583026	0.137464	0.0451176
Tnrc6c	Female-1	0.213866	0.137632	0.0212059	0.052979	0.166477	0.0243045
Tns3	Female-1	0.213671	0.144268	0.0157866	0.0325493	0.141411	0.0549261
Tgoln1	Female-1	0.213612	0.127592	0.0311547	0.102676	0.111425	0.0730082
Etv3	Female-1	0.213602	0.141632	0.0187647	0.0452193	0.134576	0.0570116
Zfpm1	Female-1	0.213566	0.115779	0.0124401	0.0878213	0.0882931	0.0635586
Glg1	Female-1	0.213479	0.144787	0.0252642	0.0965803	0.11952	0.05248
Zfp646	Female-1	0.213462	0.124535	0.00977862	0.0436645	0.132535	0.0272709
Tmco1	Female-1	0.213339	0.153722	0.00695643	0.135415	0.132616	0.0919805
Prpsap2	Female-1	0.213338	0.124462	0.0115502	0.0639437	0.101059	0.0489537
Icam1	Female-1	0.213257	0.119184	-0.00111407	0.030212	0.102984	0.0631586
Peli1	Female-1	0.213218	0.160895	0.0173015	0.0544549	0.151625	0.0630153
Ncl	Female-1	0.21307	0.167662	0.0611114	0.138132	0.122574	0.115117
Chn2	Female-1	0.212848	0.132912	0.0134699	0.0593673	0.0986597	0.0683469
Prdm2	Female-1	0.212782	0.147855	0.0230623	0.0380025	0.156123	0.0208612
Stxbp5	Female-1	0.212705	0.135822	0.0176922	0.0584969	0.12325	0.0552507
Eif4g1	Female-1	0.212551	0.161449	0.0341249	0.0970462	0.154329	0.0496006
Lrif1	Female-1	0.21255	0.134047	0.0204996	0.0290558	0.156398	0.0101504
Slc25a11	Female-1	0.212354	0.114577	0.0290786	0.117073	0.0809534	0.0940086
Wipf1	Female-1	0.212307	0.142914	0.0156357	0.0397626	0.123032	0.0731688
Sort1	Female-1	0.212275	0.125523	0.00105537	0.028756	0.113623	0.0590324
Bod1l	Female-1	0.212218	0.159942	0.0199519	0.0187823	0.2034	0.00284496
Uhrf2	Female-1	0.212106	0.144965	0.0211426	0.0234703	0.163096	0.0183953
Commd7	Female-1	0.212105	0.116586	0.00868571	0.101901	0.088071	0.0909214
Ttc7	Female-1	0.212029	0.112599	-0.00646998	0.0394688	0.0954984	0.0642812
Snx10	Female-1	0.21196	0.138342	0.0143548	0.0650431	0.119794	0.0552596
Cbfa2t3	Female-1	0.211922	0.131174	0.00432225	0.0647304	0.110605	0.0426601
Sppl3	Female-1	0.211904	0.133992	0.0146174	0.0536613	0.127716	0.0526173
Gpr84	Female-1	0.211736	0.101942	-0.0125416	0.046449	0.0845897	0.0760822
Larp4	Female-1	0.211645	0.161697	0.0444531	0.0848354	0.147157	0.0572291
Mapk14	Female-1	0.211628	0.146275	0.00220947	0.0442024	0.120016	0.0694681
Ncbp3	Female-1	0.211239	0.124626	-0.00168266	0.0427274	0.127174	0.0366209
Leprot	Female-1	0.211236	0.124124	0.00682306	0.0646478	0.104347	0.0921967
Tmem64	Female-1	0.211064	0.126538	0.0151698	0.0762334	0.105522	0.0683523
Prkca	Female-1	0.210802	0.116491	0.00683964	0.046941	0.112612	0.0266261
Rassf4	Female-1	0.210798	0.131378	0.00893707	0.0431296	0.113944	0.114471
Mrpl43	Female-1	0.21067	0.109474	0.0308278	0.155421	0.0716075	0.114239
Ewsr1	Female-1	0.21037	0.152267	0.0256074	0.0480149	0.170936	0.0257093
Ralgps2	Female-1	0.210277	0.129353	-0.000475724	0.0541754	0.128183	0.0461325
Copb1	Female-1	0.210083	0.13979	0.0222457	0.123496	0.116559	0.0694343
Itpripl1	Female-1	0.209768	0.122776	0.0267956	0.0365011	0.0981516	0.0539735
Stx16	Female-1	0.209495	0.133936	0.000582822	0.0358884	0.167899	0.0231146
Tnrc18	Female-1	0.209436	0.146228	0.013531	0.053219	0.146543	0.0466088
Rab10	Female-1	0.209436	0.170828	0.035381	0.148351	0.126404	0.0773683
Hvcn1	Female-1	0.209398	0.108772	0.00133459	0.0409965	0.0934837	0.0978788
Ubn1	Female-1	0.20934	0.121595	0.0159821	0.0721727	0.125036	0.0511475
Atp13a3	Female-1	0.209293	0.131952	0.0134484	0.0319252	0.138726	0.0317044
Ncoa4	Female-1	0.209165	0.141498	0.0323638	0.0931427	0.102776	0.0720392
Arhgef2	Female-1	0.209149	0.152326	0.0322866	0.0189947	0.151937	0.0333903
Derl2	Female-1	0.209096	0.124696	0.00937022	0.0812041	0.11869	0.0640219
Trim30a	Female-1	0.208962	0.143449	0.0130149	0.0534395	0.111655	0.0966233
Peak1	Female-1	0.208769	0.14115	0.0264843	0.0649102	0.136189	0.0114039
Pik3cd	Female-1	0.208752	0.107406	0.00479201	0.0160679	0.108936	0.0600987
Cyld	Female-1	0.208729	0.133605	0.0190244	0.0233601	0.152933	0.0104862
Fam53b	Female-1	0.208646	0.114629	0.00757075	0.0635289	0.105735	0.0580194
Kmt2c	Female-1	0.208639	0.203402	0.0251077	0.0525736	0.230179	-0.0019227
Tnfaip8	Female-1	0.208468	0.131196	0.0267823	0.142635	0.0867317	0.104827
Ldb1	Female-1	0.208435	0.13898	0.011504	0.0545842	0.145268	0.0504765
Rab35	Female-1	0.208322	0.130165	0.0279137	0.0928504	0.106464	0.0730632
Tug1	Female-1	0.208186	0.146282	0.0228458	0.045879	0.151784	0.0270927
Ssr1	Female-1	0.208121	0.146794	0.0228649	0.106483	0.120115	0.0633851
Brd2	Female-1	0.208103	0.17548	0.0457743	0.0930634	0.140779	0.0704625
Cklf	Female-1	0.208035	0.111671	-0.00700198	0.0401301	0.121445	0.0501731
Kpna3	Female-1	0.207919	0.142157	0.0221162	0.0978421	0.103201	0.0696383
Nono	Female-1	0.20784	0.145446	0.0372612	0.105061	0.109489	0.0804659
4833420G17Rik	Female-1	0.207762	0.141125	0.0154039	0.0473515	0.171233	0.00804923
Zc3h7a	Female-1	0.207647	0.136384	0.0137203	-0.0151663	0.177524	-0.0163875
Mydgf	Female-1	0.207595	0.113309	0.0279995	0.158916	0.0799643	0.10831
Zbtb38	Female-1	0.207582	0.142599	0.0391762	0.0950174	0.127145	0.0514216
Znfx1	Female-1	0.207487	0.140869	0.0153457	0.0593141	0.104973	0.0647431
Rgs19	Female-1	0.207421	0.117201	0.00109348	0.0664861	0.0894731	0.0923667
Strn3	Female-1	0.207362	0.146262	0.0359895	0.0860686	0.152119	0.0322075
Cnpy2	Female-1	0.207335	0.109852	0.0322844	0.195224	0.064551	0.146952
Abhd17c	Female-1	0.207238	0.126531	0.0200234	0.0814347	0.0956747	0.0940794
Atp6ap1	Female-1	0.207212	0.139871	0.0350223	0.0818735	0.103307	0.0958972
Slc7a7	Female-1	0.207146	0.100271	0.00685281	0.0462318	0.099823	0.064102
Nf1	Female-1	0.207068	0.155757	0.0119244	0.0654943	0.145656	0.0473286
Secisbp2l	Female-1	0.20704	0.154677	0.0308906	0.0970011	0.114417	0.0630177
Tmx3	Female-1	0.207007	0.15474	0.026453	0.0726974	0.170402	0.00750346
Ostc	Female-1	0.206948	0.119843	0.0357395	0.171484	0.0866751	0.103719
Dok1	Female-1	0.206845	0.101623	0.00239493	0.0765036	0.0800124	0.0772526
Khdrbs3	Female-1	0.206753	0.114622	0.0229196	0.13224	0.0702437	0.050303
Lman2l	Female-1	0.206693	0.113027	0.000917892	0.0378831	0.12925	0.0256232
Emc3	Female-1	0.206659	0.130537	0.00488154	0.105151	0.139403	0.0264301
Cdc40	Female-1	0.206572	0.129326	0.00926089	0.072501	0.136594	0.0447549
Zswim6	Female-1	0.206556	0.147832	0.0232009	0.0339519	0.128497	0.0674653
Sipa1l1	Female-1	0.206505	0.129017	0.0131743	0.0375975	0.118465	0.0318993
Rlf	Female-1	0.206456	0.148607	0.030416	0.047442	0.160928	0.0236555
Jpt1	Female-1	0.206444	0.114425	0.00922133	0.119963	0.0654581	0.145197
Tmem243	Female-1	0.20643	0.133438	-0.0014669	0.0963516	0.124034	0.0758137
Rap2a	Female-1	0.206415	0.151333	0.0216954	0.0707154	0.115896	0.0826455
Pak1	Female-1	0.206352	0.105556	-0.00430911	0.0438356	0.112322	0.0785399
Thrsp	Female-1	0.20633	0.128061	0.00377376	0.148984	0.113639	0.0741532
H2-T23	Female-1	0.206289	0.0964912	-0.0131484	0.0664801	0.0799664	0.118811
Dnajb11	Female-1	0.206287	0.108063	0.0239206	0.113237	0.0933222	0.0628516
Rere	Female-1	0.206117	0.154219	0.0304938	0.0622359	0.144263	0.0443511
Birc6	Female-1	0.206011	0.156404	0.0293411	0.0449393	0.163627	0.0215909
Supt4a	Female-1	0.206006	0.101829	0.0236903	0.175535	0.0555015	0.145388
Wls	Female-1	0.205863	0.119809	0.0265334	0.0632242	0.127626	0.0310442
Srsf6	Female-1	0.205695	0.143905	0.0124131	0.0445452	0.13888	0.0481503
Cr1l	Female-1	0.205674	0.134866	0.0190659	0.0482216	0.161138	0.0229331
Arpc5	Female-1	0.205558	0.151644	0.0206137	0.128618	0.095186	0.154425
Rnf216	Female-1	0.205541	0.124482	0.00952251	0.0376039	0.135951	0.0218587
Snx13	Female-1	0.205447	0.131084	0.012101	0.0550425	0.12779	0.0465377
Snn	Female-1	0.205273	0.130922	0.0144625	0.0631885	0.106518	0.0721624
Fam120b	Female-1	0.205182	0.141215	0.0182237	0.0250345	0.15687	0.0182315
Csnk2a1	Female-1	0.205154	0.151736	0.0497638	0.151905	0.128489	0.0899911
Tsc22d2	Female-1	0.205118	0.131856	0.0146897	0.0297886	0.141139	0.017025
Xlr	Female-1	0.20481	0.109861	-0.00704111	0.112836	0.072094	0.135296
Btaf1	Female-1	0.204738	0.136943	0.0122872	0.0277036	0.156818	0.00163579
Tet2	Female-1	0.20472	0.149635	0.0177527	0.00519053	0.192353	-0.0169868
Fyttd1	Female-1	0.204713	0.134336	0.0374174	0.098828	0.120714	0.0560183
Cd82	Female-1	0.204599	0.0784759	0.00169833	0.0613626	0.0558195	0.0724405
Creb1	Female-1	0.204575	0.137653	0.0263948	0.035474	0.146593	0.0157451
Pds5a	Female-1	0.20456	0.139583	0.0151252	0.0245859	0.165161	0.00927821
Rtf2	Female-1	0.204545	0.123021	0.0297738	0.128661	0.0778134	0.102734
Sgpl1	Female-1	0.204483	0.141936	0.0208165	0.0158283	0.114494	0.0609806
P2ry10b	Female-1	0.20446	0.0965277	0.00418416	0.0529856	0.0996194	0.0301357
Nos1ap	Female-1	0.204436	0.0968363	-0.00376229	0.0222502	0.130044	0.00259766
Tlr13	Female-1	0.204286	0.108237	-0.000601903	0.00126886	0.106061	0.0408585
Abcg1	Female-1	0.204261	0.119277	0.0182056	0.0487983	0.0991313	0.0698011
Trim8	Female-1	0.204213	0.156526	0.0340911	0.095419	0.134619	0.0553415
Arpc5l	Female-1	0.204073	0.126943	0.0308665	0.148827	0.0824699	0.108508
P4hb	Female-1	0.204015	0.156961	0.0218025	0.0684288	0.127144	0.0622951
Prrc2a	Female-1	0.203817	0.150664	0.0438021	0.0761394	0.120513	0.0583994
Pxk	Female-1	0.20364	0.119193	0.0210084	0.0847646	0.103083	0.0451734
Ndfip2	Female-1	0.203569	0.123326	0.022438	0.103846	0.10418	0.0651321
Plekha2	Female-1	0.203518	0.115577	0.0155132	0.0422904	0.0976051	0.0417212
Psma1	Female-1	0.203497	0.119093	0.0259153	0.151585	0.0921915	0.0954008
Msl1	Female-1	0.203491	0.140454	0.0272498	0.0530779	0.145547	0.0406577
Wdfy2	Female-1	0.203453	0.121352	0.00429463	0.0151754	0.127634	0.0349147
Abcc5	Female-1	0.203402	0.152916	0.00267915	0.0136505	0.197999	-0.0321547
Malt1	Female-1	0.203191	0.119889	0.015894	0.00362817	0.138362	0.0232205
Mark3	Female-1	0.203175	0.152718	0.0209083	0.059325	0.176111	0.00466507
Herc1	Female-1	0.202983	0.163733	0.0249923	0.0232707	0.202876	-0.0204711
Smad1	Female-1	0.202983	0.134162	0.0113319	0.0772133	0.112569	0.0442155
Cox7a2l	Female-1	0.20292	0.12813	0.0331213	0.205436	0.0424055	0.287092
Exoc5	Female-1	0.202803	0.153966	0.0326279	0.0671998	0.149907	0.0274956
Ythdf2	Female-1	0.202465	0.137562	0.0294039	0.0546339	0.106213	0.0634035
Ago1	Female-1	0.202372	0.133266	0.0126831	0.0609765	0.11758	0.0768938
Wdr33	Female-1	0.202311	0.139388	0.0271431	0.0622923	0.157693	0.0177228
Rap2c	Female-1	0.202311	0.134882	0.0107536	0.0844455	0.108494	0.0729633
Garnl3	Female-1	0.202288	0.0910307	-0.0149293	0.0524603	0.0857	0.0666304
Papss1	Female-1	0.202222	0.114739	0.0237809	0.131452	0.0762024	0.121334
Tlr3	Female-1	0.202197	0.13859	-0.00477378	0.0579815	0.138816	0.019377
Slc26a2	Female-1	0.202147	0.117989	0.0107335	0.0512046	0.111183	0.0567404
Gp9	Female-1	0.202146	0.0764706	-0.00998009	0.0705071	0.0661125	0.058438
Gm32849	Female-1	0.202064	0.10153	0.0111545	-0.00210278	0.137254	-0.00932064
Samhd1	Female-1	0.202052	0.140731	0.0161321	0.0491646	0.129708	0.0552501
Ctcf	Female-1	0.202028	0.14216	0.0324978	0.105955	0.12033	0.0624731
Il7r	Female-1	0.201956	0.0829193	-0.0180612	0.00288532	0.099243	0.0464566
Stag1	Female-1	0.201883	0.150875	0.00633757	0.027134	0.176497	0.0188545
Akr1b3	Female-1	0.201832	0.113722	0.0164785	0.128749	0.0734065	0.110584
Ccdc47	Female-1	0.20181	0.129292	0.0116583	0.0621547	0.132121	0.0275297
Nfic	Female-1	0.201806	0.16292	0.0517365	0.111137	0.11834	0.0855792
Clec5a	Female-1	0.201788	0.108575	-0.00312889	0.0408507	0.0869137	0.0641182
Pias1	Female-1	0.201697	0.147334	0.0189425	0.054212	0.138901	0.0436327
Slc25a45	Female-1	0.201678	0.109012	0.00395855	0.0337005	0.0965714	0.0564472
Dync1i2	Female-1	0.201488	0.161661	0.0400432	0.106606	0.125569	0.0968699
Sh3bp1	Female-1	0.201477	0.11816	0.00912385	0.0398206	0.104604	0.0674175
Ppm1h	Female-1	0.201426	0.130731	0.0219055	0.0210982	0.126693	0.0525182
Sqor	Female-1	0.201419	0.115773	0.0208431	0.110844	0.0790332	0.0752408
Tmf1	Female-1	0.201379	0.149439	0.0372453	0.0870233	0.131405	0.0575129
Sel1l	Female-1	0.201286	0.139471	0.0218382	0.0495996	0.142065	0.0398753
Gapvd1	Female-1	0.201259	0.157215	0.026666	0.0686561	0.152143	0.0387381
Vcp	Female-1	0.201126	0.147277	0.0664901	0.173152	0.0784141	0.108212
Atmin	Female-1	0.20107	0.124232	0.0221109	0.072219	0.106223	0.0641115
Selenot	Female-1	0.201035	0.155052	0.0284624	0.129647	0.117629	0.0715137
Vcpip1	Female-1	0.200796	0.145189	0.0215947	0.0440326	0.146093	0.0162491
Pon3	Female-1	0.200677	0.0825467	-0.0182154	0.0305608	0.0828454	0.053108
Zfp207	Female-1	0.200579	0.175846	0.0360045	0.0480523	0.183517	0.0223943
Pbrm1	Female-1	0.200492	0.168811	0.0349266	0.0908942	0.156055	0.0528174
Rpn1	Female-1	0.200465	0.134981	0.0389237	0.130456	0.0994131	0.0593293
Asxl2	Female-1	0.200434	0.152631	0.0201381	0.0128667	0.176713	0.0071911
Rac2	Female-1	0.200351	0.11066	-0.00473296	0.0957456	0.066949	0.139028
Rnpep	Female-1	0.200326	0.119995	0.00661802	0.0259501	0.122969	0.0568379
Cited2	Female-1	0.200241	0.129357	0.0103483	0.0895667	0.0907188	0.0719287
Fip1l1	Female-1	0.200182	0.150057	0.0469904	0.0784757	0.148167	0.0217072
Gm43378	Female-1	0.200165	0.0669147	-0.00866519	0.0135029	0.100176	0.0213956
Pald1	Female-1	0.19961	0.113213	-0.00401667	0.0286683	0.101796	0.0582941
Hk2	Female-1	0.199608	0.112278	-0.0543	-0.0872305	0.128421	0.0748962
G3bp1	Female-1	0.199545	0.147662	0.0420705	0.13717	0.0952414	0.0986259
Zfx	Female-1	0.199498	0.135042	0.025373	0.0640757	0.126925	0.0496012
Tpp2	Female-1	0.199325	0.131238	0.00636761	0.0198134	0.141261	0.028636
Ppp1r10	Female-1	0.199321	0.13482	0.0157587	0.0601378	0.147444	0.0291218
Stk4	Female-1	0.199293	0.1378	0.00570158	0.0554608	0.117831	0.0815014
Lcor	Female-1	0.19924	0.123699	0.0162723	0.0172879	0.152501	-0.00710646
Bhlhe41	Female-1	0.199084	0.15991	-0.00617246	0.0416209	0.136723	0.0602539
Fam114a2	Female-1	0.199072	0.108874	0.0163385	0.0814748	0.0966913	0.0649219
Acads	Female-1	0.199051	0.107685	0.0211908	0.116874	0.0683491	0.0962398
Dmxl1	Female-1	0.198963	0.144681	0.0341963	0.0516192	0.165364	0.0146241
D1Ertd622e	Female-1	0.198849	0.118785	0.0166	0.0647495	0.100395	0.0504759
Ppp4r3a	Female-1	0.198767	0.145202	0.0274283	0.0443554	0.155902	0.0234447
Slc37a2	Female-1	0.198742	0.101564	0.0154101	0.0189869	0.0905603	0.0471441
Mob3c	Female-1	0.198621	0.112929	0.00795177	0.0438454	0.109195	0.0538573
Siglece	Female-1	0.198601	0.0940426	-0.00352973	0.0226965	0.0856839	0.046765
Chd8	Female-1	0.198569	0.148143	0.0129105	0.0305172	0.169814	0.0203881
Map3k3	Female-1	0.198527	0.103742	0.00575716	0.0364625	0.117634	0.0358337
Fndc3a	Female-1	0.198166	0.121682	0.0290271	0.0865803	0.101094	0.064681
Rbm6	Female-1	0.198152	0.131897	0.0220131	0.0229875	0.163555	-0.0015475
B4galt4	Female-1	0.198069	0.099604	-0.0029177	0.0751788	0.10453	0.0525995
Matr3	Female-1	0.198067	0.153723	0.0361369	0.0700256	0.169133	0.0261676
Arhgef1	Female-1	0.197766	0.105385	0.000344283	-0.015202	0.14583	0.0113919
Srsf10	Female-1	0.197742	0.121896	0.0378306	0.0741491	0.138891	0.0346422
Erf	Female-1	0.197726	0.123805	0.0226378	0.0680182	0.0967958	0.0656706
Phc3	Female-1	0.197674	0.146803	0.0266231	0.0349135	0.170946	0.000465468
Pdcd6ip	Female-1	0.197621	0.137733	0.043303	0.0931234	0.105146	0.0726643
Bcl9l	Female-1	0.197618	0.12012	0.0137358	0.0583289	0.114052	0.0481389
Kbtbd2	Female-1	0.197593	0.13537	0.0199291	0.0574104	0.102217	0.0612553
Ebp	Female-1	0.197441	0.0964166	0.00139044	0.10745	0.0885205	0.0787762
H2-K1	Female-1	0.197226	0.117228	-0.00537277	0.0691926	0.0939714	0.152808
Man1c1	Female-1	0.197223	0.11289	0.00475148	0.0225092	0.0981819	0.06808
Ino80d	Female-1	0.197192	0.142877	0.0187567	0.0366638	0.163913	0.00706285
Rab1a	Female-1	0.197165	0.152866	0.0558418	0.119512	0.103978	0.0897024
Cnot8	Female-1	0.197104	0.120799	0.0125625	0.0846272	0.0928416	0.0875107
Rtn1	Female-1	0.196979	0.128773	0.0270137	0.0905662	0.092817	0.0682784
Hectd1	Female-1	0.196877	0.154337	0.0263405	0.0655251	0.1577	0.0180031
Csad	Female-1	0.196852	0.108869	0.0164573	0.0420626	0.113987	0.0416468
Slfn8	Female-1	0.196762	0.139342	-0.00998639	-0.0196874	0.119775	0.0370847
Fam13b	Female-1	0.196736	0.130929	0.0146621	0.00511534	0.158845	-0.00397519
Zmynd11	Female-1	0.196713	0.161461	0.0430497	0.0614489	0.174722	0.0222573
Stat6	Female-1	0.19669	0.119681	0.0151556	0.0480777	0.100572	0.0624889
Eloa	Female-1	0.196665	0.125776	0.0153256	0.0563074	0.110399	0.05774
Nfatc2	Female-1	0.196617	0.111916	0.00696634	0.0159583	0.105065	0.0242907
Prpf39	Female-1	0.196339	0.148009	0.0209098	-0.00347934	0.203224	-0.0265816
Tspan4	Female-1	0.196309	0.0988504	0.0210841	0.0860582	0.0687529	0.0859589
Baz1b	Female-1	0.196084	0.161474	0.031138	0.0376138	0.192462	-0.00597677
Ddrgk1	Female-1	0.196016	0.0996708	0.0201613	0.133246	0.0851313	0.0813652
Mysm1	Female-1	0.195987	0.143021	0.0124465	0.0355669	0.157049	0.0184492
Ing4	Female-1	0.195971	0.111924	0.0081263	0.0407554	0.127725	0.0403851
Btk	Female-1	0.195936	0.103631	-0.0230967	0.000708635	0.111282	0.0499778
Lpcat1	Female-1	0.195929	0.130699	0.00986727	0.0319166	0.12004	0.0424447
Eya4	Female-1	0.195891	0.115084	0.00267899	0.023232	0.116545	0.0432427
Aup1	Female-1	0.195786	0.111369	0.00302894	0.0539457	0.0937978	0.0808831
Cds1	Female-1	0.19552	0.0974287	0.00794209	0.0318346	0.0879656	0.0346552
Clec4a3	Female-1	0.195509	0.100456	-0.0187397	0.00253156	0.091322	0.0796189
Spast	Female-1	0.19531	0.127872	0.0319599	0.0748254	0.113229	0.0477848
Dnajc7	Female-1	0.195309	0.121688	0.0106042	0.0296489	0.128911	0.0396314
Zfp518a	Female-1	0.195304	0.124665	0.0167697	0.0553119	0.117531	0.0378452
Atg5	Female-1	0.195283	0.109626	0.0214811	0.106719	0.0811049	0.0882244
Rnf180	Female-1	0.195282	0.117347	0.00930531	0.0486364	0.108808	0.0449355
Sh2b3	Female-1	0.195254	0.146216	0.0274822	0.0280853	0.111428	0.0577978
Elf2	Female-1	0.195235	0.137885	0.0321095	0.0788115	0.124938	0.0601445
Spire1	Female-1	0.195233	0.166814	0.0153213	0.0788387	0.164351	0.0337054
Gm28417	Female-1	0.195177	0.0926425	-0.000706393	0.0276918	0.10473	0.0364371
Mkrn1	Female-1	0.195103	0.114809	0.00876145	0.0777955	0.0959769	0.074721
Ppp6r1	Female-1	0.195023	0.129006	0.0115055	0.0616769	0.11546	0.0666668
Ier3ip1	Female-1	0.194927	0.125668	0.0354487	0.165166	0.0779099	0.139035
Mia2	Female-1	0.194864	0.115334	-0.000791863	0.00532967	0.139733	0.0214895
Tle3	Female-1	0.194818	0.121223	0.0101674	0.0287121	0.104413	0.0318063
Il1a	Female-1	0.194772	0.114347	0.00191139	0.0566889	0.0867071	0.0847559
Ctnnd1	Female-1	0.194763	0.16407	0.0347671	0.101376	0.125541	0.0688902
Mfng	Female-1	0.194725	0.0879673	-0.0213755	0.0503482	0.0689237	0.0757673
Hck	Female-1	0.194672	0.126783	-0.0125493	0.0256123	0.0879304	0.105429
Dync1h1	Female-1	0.194657	0.159664	0.0480944	0.0725307	0.152571	0.054001
Ptafr	Female-1	0.194652	0.110712	-0.0239274	-0.0491123	0.100551	0.0513488
Hs6st1	Female-1	0.194599	0.124522	0.00726372	0.0359507	0.11702	0.0538689
Gm20045	Female-1	0.194584	0.107714	0.00235521	0.00593784	0.14224	-0.00382125
Tcirg1	Female-1	0.194497	0.0923823	-0.00969962	-0.0198259	0.10342	0.0281625
Nucb1	Female-1	0.194477	0.104467	0.00694728	0.0636971	0.0817456	0.0762777
Cybc1	Female-1	0.194471	0.100028	0.00670902	0.03884	0.0864386	0.0507855
Tubb5	Female-1	0.194402	0.155016	0.0403768	0.183325	0.0840718	0.175285
Larp1	Female-1	0.194355	0.14309	0.0292223	0.0675453	0.11832	0.0613994
Mapk3	Female-1	0.194333	0.133028	0.0379729	0.156152	0.0809755	0.131163
Map2k1	Female-1	0.194307	0.126859	0.019141	0.0911027	0.0883145	0.0813579
Dnajc3	Female-1	0.194263	0.139264	0.0537403	0.137507	0.109141	0.0449002
Colgalt1	Female-1	0.194252	0.125185	0.00825464	0.0346168	0.120466	0.0724359
Sec11a	Female-1	0.194245	0.113639	0.0143718	0.108786	0.0911967	0.0699657
Far1	Female-1	0.194243	0.139492	0.0130526	0.0465094	0.132008	0.0344098
Eif4e2	Female-1	0.194217	0.126832	0.0181357	0.0759881	0.107638	0.0724132
Parp14	Female-1	0.194216	0.146963	0.0130117	0.0323382	0.123969	0.0414961
Aagab	Female-1	0.19413	0.103803	-0.000802147	0.0367498	0.100707	0.0360957
Rnf167	Female-1	0.194098	0.117067	0.00739186	0.0413749	0.117085	0.0403644
Pknox1	Female-1	0.194084	0.106893	0.00168779	0.0152843	0.115001	0.0263753
Lrrfip1	Female-1	0.193854	0.137732	0.00873543	0.0393164	0.121111	0.0610191
Tlr4	Female-1	0.19385	0.107322	0.0102597	0.0328682	0.0896521	0.0408683
Zfp451	Female-1	0.193607	0.141126	0.033026	0.0414412	0.148322	0.0270297
Dnajb6	Female-1	0.193605	0.140872	0.0371567	0.111989	0.10433	0.09121
Cldnd1	Female-1	0.193527	0.137277	0.0144746	0.134435	0.117133	0.0836067
Bcl10	Female-1	0.193384	0.133487	0.0197631	0.0868733	0.0949735	0.102876
Smap1	Female-1	0.193127	0.129471	0.0367263	0.172203	0.093891	0.104642
Nrd1	Female-1	0.19303	0.136285	0.0227995	0.0515852	0.162692	-0.00518525
Dennd6a	Female-1	0.192783	0.131346	0.0121589	0.0667703	0.111177	0.0570293
Hnrnpab	Female-1	0.192685	0.147603	0.044696	0.118966	0.08625	0.106313
Nrros	Female-1	0.192627	0.11672	0.00826422	-0.00292051	0.108231	0.0321847
Phf20l1	Female-1	0.19258	0.161906	0.0323349	0.0222462	0.202769	-0.0145984
Prrc1	Female-1	0.192509	0.129974	0.0336498	0.0655784	0.111398	0.0394924
Trip12	Female-1	0.19236	0.156189	0.0457159	0.0623191	0.146478	0.0257889
Ly96	Female-1	0.192345	0.0815788	0.00571155	0.0917521	0.0670728	0.0915228
Zranb2	Female-1	0.192305	0.133746	0.0293061	0.08087	0.16503	0.0195256
Plcl1	Female-1	0.192275	0.113475	0.0298044	0.0533366	0.102718	0.0397748
Hif1a	Female-1	0.192217	0.148508	0.0435137	0.146697	0.114952	0.0898869
Prpf40a	Female-1	0.192157	0.139977	0.0284577	0.0912463	0.136097	0.0614124
Ppp2r5c	Female-1	0.192156	0.146894	0.0393161	0.108438	0.109999	0.0777119
B4galt1	Female-1	0.192151	0.122764	-0.00515488	-0.0054854	0.103567	0.0624883
P3h2	Female-1	0.19194	0.0986912	0.00183588	0.0333837	0.084157	0.0693365
Snrnp48	Female-1	0.191872	0.127688	0.00933977	0.0588327	0.148578	0.0180598
Ppp4r2	Female-1	0.191823	0.128349	0.0513109	0.110887	0.108923	0.0622163
Tsn	Female-1	0.191772	0.139013	0.0442135	0.149036	0.0985996	0.0958203
Sbno1	Female-1	0.191755	0.147889	0.022472	0.0293944	0.171582	-0.000207243
Ogfrl1	Female-1	0.191695	0.152948	-0.00873316	0.00944972	0.103982	0.0804506
Dguok	Female-1	0.19161	0.114973	0.0021102	0.0953327	0.103132	0.0841763
Mark2	Female-1	0.191577	0.138652	0.0340068	0.0757345	0.125958	0.0514138
Psmb9	Female-1	0.191445	0.100948	-0.0050942	0.119162	0.059845	0.129691
Rnf19b	Female-1	0.191441	0.122822	0.00568156	0.0712496	0.0811054	0.0810973
Aff4	Female-1	0.191385	0.169146	0.0439325	0.0785551	0.155155	0.0291453
Yae1d1	Female-1	0.191303	0.114519	0.0333798	0.103268	0.113182	0.0535661
Eif3a	Female-1	0.19118	0.178403	0.0442747	0.0789999	0.170946	0.03138
Sltm	Female-1	0.191131	0.153814	0.0286495	0.0338244	0.184859	0.00409788
Rbm33	Female-1	0.191102	0.13144	0.0125523	0.0135641	0.161639	-0.00320668
Crebrf	Female-1	0.190996	0.133263	0.0218801	0.0690517	0.131271	0.0487061
Eif4a1	Female-1	0.190983	0.158988	0.0364481	0.124928	0.0943681	0.145903
Tln2	Female-1	0.190946	0.116284	-0.000904792	0.0232275	0.112546	0.0455401
Cbx1	Female-1	0.190816	0.136957	0.0478294	0.114437	0.109537	0.0769862
Ankfy1	Female-1	0.190764	0.138816	0.0147208	0.0362379	0.128296	0.0381789
Mlxipl	Female-1	0.190714	0.0893841	-0.0182968	-0.0503858	0.125763	0.00622593
Usp9x	Female-1	0.190704	0.150106	0.0439497	0.0935551	0.138732	0.0392315
Itpripl2	Female-1	0.190637	0.1536	0.036443	0.0511998	0.133118	0.0664547
Setd1b	Female-1	0.190637	0.139325	0.0299308	0.056037	0.127946	0.0517491
Rab5a	Female-1	0.19062	0.143514	0.0410114	0.124015	0.110368	0.0525584
Ddx42	Female-1	0.190515	0.134664	0.0191782	0.0761936	0.125941	0.0388122
Topors	Female-1	0.190503	0.133321	0.0305955	0.0668861	0.123332	0.0503822
Adcy7	Female-1	0.19045	0.104604	-0.000903262	-0.0097825	0.106213	0.0536921
Mtpn	Female-1	0.19028	0.151885	0.0443173	0.171478	0.0779684	0.131592
Nlrp1b	Female-1	0.190266	0.0987729	0.000288439	-0.0220102	0.141283	-0.00958142
Trim35	Female-1	0.19024	0.119829	0.0227802	0.0570367	0.119416	0.036469
Crk	Female-1	0.190142	0.1471	0.037842	0.0935103	0.118531	0.0443493
Mau2	Female-1	0.189869	0.120649	0.0122064	0.0146182	0.152232	-0.00643943
Ccdc88b	Female-1	0.189865	0.106833	0.00265658	0.0360788	0.0801268	0.0677511
Snx30	Female-1	0.189851	0.108453	0.0154214	0.0381831	0.101709	0.0553693
Ssb	Female-1	0.189841	0.135921	0.0549037	0.165021	0.100586	0.0912833
Abcb4	Female-1	0.189812	0.0935763	-0.0046959	-0.00167637	0.121031	0.0131884
Ddi2	Female-1	0.189723	0.130554	0.029463	0.0433831	0.134092	0.0328702
Snta1	Female-1	0.189719	0.106856	0.0172187	0.108289	0.0806737	0.0705968
Csf2rb	Female-1	0.189684	0.111039	0.000261991	0.0135839	0.102964	0.0705647
Usp15	Female-1	0.189468	0.12358	0.00417246	0.00745975	0.14907	0.0106644
Tasor2	Female-1	0.189307	0.129226	0.0136514	0.018705	0.150744	0.014043
Clcn4	Female-1	0.189281	0.139736	0.0132518	0.0788869	0.130071	0.0364018
Wdr1	Female-1	0.189272	0.142575	0.0267865	0.11009	0.0898388	0.110689
Mvb12b	Female-1	0.189243	0.118806	0.0121026	0.0677923	0.0914161	0.0586656
Nfya	Female-1	0.189161	0.12465	0.0163922	0.0348324	0.107198	0.0451837
Epc2	Female-1	0.189119	0.133411	0.013348	0.0480649	0.121781	0.0302942
Stt3a	Female-1	0.18911	0.117786	0.00889033	0.0453276	0.100987	0.0395858
Rlim	Female-1	0.189018	0.133816	0.0204038	0.0316612	0.149515	0.0298381
Smarca5	Female-1	0.188955	0.14918	0.0375153	0.113488	0.108632	0.0768019
Gls	Female-1	0.188898	0.145155	0.0324991	0.00216585	0.178962	0.00557982
Itsn2	Female-1	0.188755	0.149161	0.0326335	0.0285388	0.174416	0.00254195
Sesn1	Female-1	0.188754	0.12203	0.0195806	0.0517039	0.133319	0.0365367
Tbc1d23	Female-1	0.188729	0.107827	-0.0100319	-0.00430822	0.141881	0.0104138
4931406C07Rik	Female-1	0.188642	0.130781	0.0212141	0.100367	0.109872	0.0602895
Dicer1	Female-1	0.188629	0.141968	0.019553	0.0354446	0.154502	0.010095
Ptpro	Female-1	0.188629	0.101656	0.00132944	0.000780271	0.102206	0.0307383
Med1	Female-1	0.188589	0.138527	0.0195661	0.0639472	0.11934	0.0506246
Klk8	Female-1	0.188523	0.0781258	-0.0118668	0.107425	0.0437151	0.126711
Ranbp2	Female-1	0.188342	0.174196	0.0368552	0.0345795	0.190288	-0.0134675
Serpine2	Female-1	0.188327	0.146796	-0.0550566	-0.0483872	0.158998	0.0611811
Zfp800	Female-1	0.188283	0.121633	0.0144117	0.0625284	0.136904	0.0272384
Utp3	Female-1	0.188272	0.120307	0.0282622	0.0837224	0.105864	0.0618762
Sp1	Female-1	0.188267	0.145562	0.0232067	0.0705939	0.122535	0.0418705
Zfp217	Female-1	0.188258	0.112845	0.00874403	0.0145337	0.115157	0.0326223
Adam15	Female-1	0.188178	0.121224	-0.00548817	0.0216864	0.110224	0.0712142
Usp34	Female-1	0.18815	0.138204	0.0305546	0.0431537	0.188108	-2.04337e-06
Map3k1	Female-1	0.188022	0.138465	0.0350022	0.0550796	0.128632	0.053539
Myo18b	Female-1	0.18802	0.0828821	0.00717771	-0.00330767	0.115779	-0.0317386
Cntrl	Female-1	0.18798	0.128288	0.0128302	-0.00817721	0.162655	-0.00703703
Slc50a1	Female-1	0.187949	0.100331	0.0161021	0.110735	0.0940509	0.071923
Eprs	Female-1	0.187921	0.135966	0.0412996	0.124709	0.120744	0.0640721
Map11	Female-1	0.187913	0.0907001	0.00492235	0.0029249	0.107512	0.0346348
Ddx23	Female-1	0.187858	0.11439	0.0127485	0.0390761	0.130963	0.0249803
Mia3	Female-1	0.18773	0.130718	0.0167655	0.0382765	0.146045	0.00966265
Asb2	Female-1	0.187597	0.0900551	0.00175533	0.0596654	0.0721666	0.0660717
Kpna4	Female-1	0.187593	0.133937	0.0169122	0.0572558	0.126459	0.0320566
Maml2	Female-1	0.187582	0.135161	0.0148176	0.0656613	0.114056	0.0673461
Abracl	Female-1	0.187572	0.0963056	0.0129697	0.14047	0.0363451	0.147923
Zfc3h1	Female-1	0.187545	0.130171	0.00560868	0.0101206	0.169573	0.00499071
Cmip	Female-1	0.187535	0.134174	0.0176394	0.0898901	0.102785	0.0736121
Erbin	Female-1	0.187495	0.147121	0.017792	0.059197	0.137991	0.0414808
Sp3	Female-1	0.187414	0.151888	0.0459607	0.0834444	0.141707	0.0417388
Lasp1	Female-1	0.187353	0.153238	0.0364304	0.10799	0.0965195	0.086912
Gm40841	Female-1	0.187327	0.0881539	-0.00353476	-0.00660998	0.121566	0.0172952
Ythdf3	Female-1	0.187308	0.14452	0.0291418	0.0467845	0.137107	0.03165
Zfp36	Female-1	0.187281	0.119307	0.0153829	0.0593559	0.0802938	0.0729011
Tut4	Female-1	0.187173	0.135417	0.00705345	0.0160717	0.162557	0.0162921
Chst7	Female-1	0.187113	0.074627	-0.0130861	0.0340657	0.0773987	0.0399745
Strada	Female-1	0.187097	0.113615	0.000320496	0.0229873	0.115296	0.0314925
Slc35b2	Female-1	0.186976	0.106461	0.0102482	0.0643637	0.0917192	0.0749122
Plcb2	Female-1	0.186967	0.100057	0.00111419	0.0173856	0.106754	0.0409857
Ppp1cc	Female-1	0.186856	0.140218	0.0146193	0.0945938	0.0966652	0.100891
Abi1	Female-1	0.186739	0.165711	0.0294378	0.107697	0.141929	0.0556489
Galnt12	Female-1	0.186611	0.0878748	-0.00809222	0.0334502	0.0876438	0.0529007
Spen	Female-1	0.186571	0.163973	0.0251722	0.0650891	0.165386	0.0191738
Snx2	Female-1	0.186515	0.137312	0.0376748	0.0928566	0.0876263	0.0743975
Zfp157	Female-1	0.18647	0.112796	0.00866662	0.0307374	0.126002	0.0134803
Smad3	Female-1	0.18647	0.118778	0.0198657	0.0682896	0.0987845	0.0475376
Scn1b	Female-1	0.186357	0.0980401	0.0162806	0.0778906	0.0732949	0.0820474
Socs6	Female-1	0.186323	0.132145	0.0273183	0.0820772	0.105726	0.0583628
Ikbkb	Female-1	0.186237	0.10947	-0.00319481	0.00914958	0.140347	0.022282
Lcorl	Female-1	0.186139	0.130743	0.0218431	0.0236243	0.146597	0.000916887
Gxylt1	Female-1	0.186064	0.128102	0.0193113	0.0247157	0.137222	0.00737424
Casd1	Female-1	0.186023	0.113992	0.0152922	0.0475117	0.0997231	0.0397696
Sash3	Female-1	0.186017	0.116701	-0.000388927	0.0407304	0.0935412	0.071007
0610010K14Rik	Female-1	0.185947	0.107781	0.0197348	0.135061	0.0629875	0.130524
Zfp740	Female-1	0.185895	0.12919	0.0179463	0.0204601	0.135705	0.0189198
Asxl1	Female-1	0.18582	0.11764	0.0209142	0.0443509	0.103877	0.04499
Slc38a10	Female-1	0.185649	0.109407	0.0136181	0.0488646	0.0909506	0.0584092
Neurl3	Female-1	0.185601	0.0954511	0.00185004	0.0121342	0.104859	0.0581576
Ly86	Female-1	0.185514	0.012577	-0.139936	-0.0389333	0.0112282	0.170686
Trim65	Female-1	0.185503	0.114369	0.0242368	0.0378641	0.108583	0.0437768
Trmt1l	Female-1	0.185415	0.116399	0.00928117	0.0283701	0.142432	0.0114254
Stat3	Female-1	0.185348	0.13437	0.0193988	0.076909	0.114136	0.0633477
Ubxn4	Female-1	0.185334	0.146906	0.0450481	0.120017	0.127311	0.0590612
Trim30d	Female-1	0.185313	0.126658	-0.00083006	0.0401224	0.0904182	0.071922
Ranbp10	Female-1	0.185261	0.0990381	0.00587934	0.0259897	0.114017	0.0251167
Accs	Female-1	0.18526	0.0797424	0.0102499	0.0224497	0.105222	0.0354162
Ctbp2	Female-1	0.185257	0.120402	0.0272777	0.0634742	0.121421	0.0258456
Gm16286	Female-1	0.185221	0.106178	0.0297345	0.114309	0.0784737	0.100521
Rexo1	Female-1	0.185166	0.105622	0.0103956	0.0604012	0.113567	0.0414988
Exoc3	Female-1	0.185132	0.122478	0.0306041	0.0785848	0.111948	0.0459623
Casc3	Female-1	0.185104	0.127461	0.0198667	0.0413755	0.12543	0.0350609
Stk24	Female-1	0.185083	0.130041	0.0116398	0.0679787	0.100454	0.0643891
Riok3	Female-1	0.185	0.122247	0.0169318	0.0551166	0.142788	0.0257887
Rala	Female-1	0.185	0.128166	0.03812	0.161273	0.074774	0.106265
Med12l	Female-1	0.184999	0.0913934	-0.0165022	-0.000756412	0.115994	-0.00723346
Zyg11b	Female-1	0.184919	0.148779	0.0403919	0.0761392	0.126459	0.0400386
Large1	Female-1	0.18485	0.103993	-0.00882507	0.00464054	0.11691	0.0141946
Taok3	Female-1	0.184795	0.137097	0.0190324	0.0365751	0.118986	0.0536061
Gtf2a1	Female-1	0.184788	0.14045	0.0253024	0.0753287	0.10996	0.0493686
Tob2	Female-1	0.184731	0.151787	0.0345751	0.0869841	0.134923	0.028148
Fam172a	Female-1	0.184728	0.131865	0.0179192	0.0761371	0.142504	0.0410532
Rpl7l1	Female-1	0.184697	0.121978	0.0279096	0.114855	0.0765888	0.0827844
0610030E20Rik	Female-1	0.184696	0.117863	0.0087192	0.0318056	0.122845	0.0401004
Sik2	Female-1	0.184542	0.131884	0.00764836	-0.0145828	0.152087	3.01663e-05
Ddx50	Female-1	0.184442	0.120768	0.0152311	0.05033	0.147275	0.00873338
Slc29a1	Female-1	0.184426	0.0918348	-0.00464512	0.0601806	0.0801429	0.0723563
Lrch1	Female-1	0.184426	0.112405	0.00400724	0.0257032	0.126406	0.0225068
Lrmp	Female-1	0.184361	0.0955714	-0.00614231	0.0143148	0.100742	0.0462463
Tmem273	Female-1	0.184331	0.0878701	-0.00257722	0.0279238	0.0883845	0.0474868
Cebpzos	Female-1	0.184249	0.102496	0.0106214	0.14783	0.0420959	0.151809
Ppp3cb	Female-1	0.184125	0.143612	0.0390344	0.0635466	0.127235	0.0337531
Zfp703	Female-1	0.184057	0.142165	0.0263823	0.0550209	0.106524	0.0641467
Tmem140	Female-1	0.184041	0.0986462	0.0110486	0.0590713	0.0981246	0.0435797
Sp110	Female-1	0.184009	0.105264	0.00752252	0.0376471	0.0879994	0.0666953
Parp1	Female-1	0.183984	0.131585	0.0127082	0.0643136	0.105333	0.0831013
Dnajc1	Female-1	0.183916	0.111572	0.0137656	0.0486094	0.137125	0.0160186
Cdc37	Female-1	0.183909	0.128887	0.0477147	0.141653	0.0760313	0.121135
Bnip2	Female-1	0.183842	0.159739	0.0336134	0.0671918	0.147384	0.05368
Abcd2	Female-1	0.183801	0.148669	0.0165153	0.0316042	0.150419	0.0288221
Fam111a	Female-1	0.183602	0.124906	0.00422552	0.0322828	0.109494	0.077062
Ankrd10	Female-1	0.183556	0.113135	0.00895021	0.0295154	0.130144	0.0153434
Kcnk12	Female-1	0.183463	0.0773056	-0.0193296	0.0548834	0.0772298	0.0488096
Gramd1a	Female-1	0.183352	0.116994	0.0141339	0.0240915	0.135385	0.0122145
Acox3	Female-1	0.183273	0.101548	-0.00152426	0.00446167	0.110998	0.0360971
Gpr107	Female-1	0.183157	0.110112	0.00407918	0.0304777	0.142342	0.0161276
Gfm2	Female-1	0.183123	0.100428	-0.0180023	-0.0736194	0.147158	-0.0371461
Naglu	Female-1	0.183094	0.0844096	-0.00691308	0.0461259	0.0806596	0.0629282
Zbtb37	Female-1	0.183086	0.128223	0.0264199	0.0279803	0.153639	-0.003747
Ppp4c	Female-1	0.18308	0.118478	0.0151134	0.0680089	0.1043	0.0627846
E2f3	Female-1	0.183016	0.113217	0.0123984	0.0430145	0.104038	0.0498132
Zfp445	Female-1	0.18296	0.154999	0.0289563	0.0360779	0.180303	-0.00269661
Myo9a	Female-1	0.182853	0.138757	0.0313122	0.0336312	0.166642	0.0103021
Slc35c2	Female-1	0.182852	0.0918119	-0.00303387	0.0476097	0.0713744	0.0511917
Mcur1	Female-1	0.182802	0.140709	0.0147676	0.0941946	0.11679	0.0634898
Ccpg1	Female-1	0.182758	0.117705	0.0226552	0.0611063	0.118951	0.027844
Mplkip	Female-1	0.182751	0.114839	0.00306991	0.0623402	0.116033	0.0376059
Parvg	Female-1	0.182634	0.118815	0.00587096	0.0393838	0.0967748	0.0848166
Myo1b	Female-1	0.182593	0.123439	0.0226219	0.0415606	0.126218	0.0161526
Vps18	Female-1	0.18256	0.10888	0.00730962	0.0458662	0.0818522	0.0515033
Slc16a7	Female-1	0.182549	0.103529	0.0146149	0.0392396	0.0968822	0.0448611
1600022D10Rik	Female-1	0.182494	0.0716655	-0.0141096	0.0286139	0.0829271	0.0320982
Cdk2ap2	Female-1	0.182483	0.106222	0.0237272	0.14478	0.057784	0.121192
Rnf103	Female-1	0.182418	0.132296	0.0221785	0.0652059	0.133581	0.0229566
Zfp729b	Female-1	0.182364	0.111354	0.0179759	0.0468009	0.115456	0.0380007
Tiprl	Female-1	0.182172	0.11378	0.0301395	0.122437	0.0981541	0.0776685
Fnbp1	Female-1	0.182145	0.168668	0.0172205	0.0360449	0.194968	0.000513746
Zfp658	Female-1	0.182135	0.106702	0.0180529	0.02623	0.100757	0.0413907
Supt20	Female-1	0.182122	0.11312	-0.000974387	-0.004524	0.149435	0.0142777
Spsb1	Female-1	0.182113	0.113302	0.0107726	0.0406451	0.1084	0.0568875
Ppm1g	Female-1	0.182059	0.118307	0.021785	0.079009	0.11125	0.0630951
Trappc10	Female-1	0.182048	0.125494	0.0248125	0.0848501	0.111076	0.0450115
Lap3	Female-1	0.182048	0.14124	0.0112193	0.153957	0.101124	0.120862
Ik	Female-1	0.181992	0.134202	0.0436106	0.11889	0.101211	0.0786973
Pcm1	Female-1	0.181963	0.149537	0.0261071	0.051807	0.181419	-0.00492304
Elk3	Female-1	0.181875	0.138612	0.0237957	0.0429809	0.114738	0.0748922
Mga	Female-1	0.181823	0.158986	0.0386696	0.0380747	0.175727	-0.00243839
Tpcn1	Female-1	0.181778	0.115996	0.0103915	0.0537314	0.133213	0.0174431
Ociad1	Female-1	0.181726	0.134646	0.0285159	0.105984	0.10241	0.0723861
Eif1b	Female-1	0.181717	0.131781	0.0373494	0.176388	0.0689519	0.12793
Tigd2	Female-1	0.181686	0.112527	0.0143035	0.066918	0.102069	0.0487205
Trim56	Female-1	0.181608	0.1274	0.0283853	0.0161313	0.151952	-0.0073927
Zfp869	Female-1	0.181602	0.130114	0.0227783	0.0453657	0.133105	0.0267624
Rbbp4	Female-1	0.181577	0.128922	0.0398892	0.118079	0.0905432	0.0901812
Leprotl1	Female-1	0.181546	0.115705	0.020461	0.103255	0.0851941	0.0821792
Dcakd	Female-1	0.18154	0.0876048	-0.00109865	0.029461	0.105009	0.0294608
H2-DMa	Female-1	0.181516	0.081912	-0.0341532	0.0362492	0.0582125	0.159791
Lgals8	Female-1	0.181237	0.129185	0.00967454	0.0323517	0.119325	0.0416589
Nup88	Female-1	0.181193	0.11066	0.0178849	0.0453752	0.099164	0.0435011
4933434E20Rik	Female-1	0.181147	0.108138	0.0317733	0.10136	0.0845639	0.080235
Rsu1	Female-1	0.180956	0.1288	0.0325162	0.133384	0.0941629	0.0868621
Madd	Female-1	0.18093	0.100894	0.0025789	0.00979906	0.110987	0.0293283
Ppp1r21	Female-1	0.180855	0.122994	0.00820911	0.0207033	0.109756	0.0538569
Etv1	Female-1	0.180827	0.121822	0.0165146	0.0762283	0.0994857	0.0547365
Thoc2	Female-1	0.180797	0.136081	0.0147235	0.0334751	0.165695	0.0044593
Avl9	Female-1	0.180775	0.113635	0.018115	0.0496438	0.122523	0.0244358
Fam168a	Female-1	0.180752	0.155008	0.03179	0.0839787	0.140369	0.0436354
Calhm2	Female-1	0.180677	0.0922477	0.00413548	0.0281159	0.091081	0.0557291
Hpf1	Female-1	0.180569	0.11646	0.0173696	0.124245	0.0825855	0.103992
Fam167b	Female-1	0.180398	0.0712731	-0.00747998	0.0891366	0.0548493	0.104596
Dctn2	Female-1	0.180302	0.118933	0.0319623	0.129179	0.0918683	0.0795695
Vps9d1	Female-1	0.180244	0.0950693	-0.00615287	0.0256197	0.107843	0.0290908
Necap2	Female-1	0.180126	0.116334	0.00958179	0.126033	0.0695965	0.112379
Eif4h	Female-1	0.180071	0.137516	0.0380995	0.125012	0.0950612	0.0870015
B430010I23Rik	Female-1	0.180048	0.0547224	-0.0231896	-0.0349356	0.108945	0.00824168
5430427O19Rik	Female-1	0.180035	0.0949629	0.0147297	0.0608433	0.0810539	0.0698552
Kmt2b	Female-1	0.18003	0.125349	0.0130266	0.049191	0.128768	0.0278302
Adprh	Female-1	0.179968	0.123646	0.00778393	0.0998882	0.0988567	0.0611903
Pex2	Female-1	0.179905	0.106124	0.0181197	0.109216	0.0854783	0.0624688
Ap1g1	Female-1	0.179861	0.138421	0.0337839	0.0729174	0.104727	0.0434558
Epsti1	Female-1	0.179847	0.105409	-0.00229262	0.0893899	0.0588659	0.121463
Ggps1	Female-1	0.179826	0.125343	0.0291859	0.069645	0.115405	0.0346646
Gmpr2	Female-1	0.179819	0.100657	0.000535225	0.0613174	0.102416	0.05281
Epc1	Female-1	0.179776	0.127151	0.0107576	0.0413786	0.148152	0.0191044
Ice1	Female-1	0.179762	0.124375	0.0220727	0.0657019	0.116404	0.0412563
Scamp5	Female-1	0.179657	0.100935	-0.00031295	0.0396674	0.101698	0.0408619
Taldo1	Female-1	0.179565	0.119617	0.023435	0.198688	0.0605835	0.171187
Zfp280d	Female-1	0.179501	0.144172	0.0257501	0.0366242	0.170201	0.0103356
Fer	Female-1	0.1795	0.106725	0.0162698	0.0232029	0.137157	-0.00616392
Dhx9	Female-1	0.179449	0.129193	0.0214626	-0.0144165	0.158954	-0.0099366
Khk	Female-1	0.179368	0.076251	-0.0120422	0.0984813	0.0593206	0.101913
Nr2c2	Female-1	0.179197	0.127667	0.0101721	0.0350181	0.127978	0.0240872
Dazap2	Female-1	0.17918	0.156575	0.0398613	0.164191	0.0818082	0.140205
Etv5	Female-1	0.179169	0.131828	0.00767937	0.0632384	0.106698	0.0451323
Pum1	Female-1	0.179055	0.147566	0.0196755	0.0722535	0.124154	0.0520255
Tgfa	Female-1	0.178993	0.116661	0.022102	0.0598111	0.097701	0.0564117
Ncf4	Female-1	0.178782	0.0795699	-0.00831677	0.082627	0.053951	0.101694
Ggta1	Female-1	0.178764	0.0974143	0.00426785	0.0149046	0.0945088	0.0167632
Nck1	Female-1	0.178759	0.120075	0.0325436	0.0955749	0.111751	0.0601221
Crebzf	Female-1	0.178752	0.13155	0.0214281	0.0410556	0.155092	-0.00811247
Glmp	Female-1	0.178714	0.0938768	0.0223607	0.141167	0.0683927	0.102017
Prr14l	Female-1	0.178633	0.120462	0.0267701	0.0237165	0.120825	0.0187568
Gm37233	Female-1	0.178559	0.0831581	0.00029566	0.00908893	0.110359	0.00362308
Dock11	Female-1	0.178466	0.110523	0.00206083	0.0210702	0.108821	0.031696
Rps6kb1	Female-1	0.178413	0.129477	0.02984	0.0286048	0.161596	0.00430353
Ccl6	Female-1	0.178358	0.0988807	-0.011916	0.0852656	0.0522401	0.155366
Clptm1	Female-1	0.178291	0.101949	0.0198666	0.0872137	0.100652	0.0433936
Ufsp2	Female-1	0.178276	0.10675	0.0128512	0.0693826	0.0982817	0.0640344
Cryba4	Female-1	0.178212	0.0850404	-0.018938	0.0741682	0.0611763	0.0984883
Ago3	Female-1	0.178149	0.136519	0.0241157	0.0235645	0.156889	-0.00291206
9530068E07Rik	Female-1	0.178142	0.11451	0.0236487	0.0686578	0.0902309	0.0593569
Mef2d	Female-1	0.178139	0.122937	0.0194534	0.0529498	0.110864	0.0589368
Trafd1	Female-1	0.178094	0.122214	0.0158197	0.0546896	0.0997619	0.0499473
Shisa5	Female-1	0.178032	0.108256	0.00857084	0.0863516	0.0739007	0.0947957
Nisch	Female-1	0.177983	0.139902	0.0331738	0.0195662	0.165824	0.00752414
Spty2d1	Female-1	0.177954	0.113657	0.0195167	0.0667128	0.0872026	0.0682795
Mctp1	Female-1	0.177939	0.0992054	0.0112006	0.0214812	0.102422	0.0417757
Extl3	Female-1	0.177813	0.135547	0.0291447	0.0459702	0.12578	0.0461222
Npl	Female-1	0.177811	0.104938	0.0130034	0.118798	0.0669668	0.0980229
Fbxl3	Female-1	0.177772	0.153112	0.0297871	0.0631246	0.157079	0.0153787
Efcab14	Female-1	0.177758	0.133068	0.0430397	0.0933619	0.109911	0.0511513
BC005537	Female-1	0.177752	0.181084	0.061159	0.100823	0.133572	0.0755304
Cop1	Female-1	0.177647	0.12659	0.02426	0.0473443	0.135187	0.0238687
Tmem131	Female-1	0.177589	0.113773	0.0189138	0.0484565	0.105817	0.0558559
Cisd2	Female-1	0.177484	0.126101	0.033218	0.0818307	0.124206	0.0456334
Lamp1	Female-1	0.17741	0.102669	-0.0649164	0.00479702	0.0649419	0.164278
Senp7	Female-1	0.177371	0.12874	0.00432396	0.0508139	0.136626	0.0189482
Jrkl	Female-1	0.177317	0.109097	0.00292727	0.0367287	0.122001	0.0148878
Csnk2a2	Female-1	0.177271	0.126294	0.0173607	0.0850399	0.10336	0.0639007
Nckap5l	Female-1	0.177238	0.109317	-0.00098752	0.0483657	0.0881614	0.0522099
D030028A08Rik	Female-1	0.177174	0.0853403	0.0022023	0.0177858	0.106408	0.0325913
Rcor1	Female-1	0.177129	0.112503	0.0144461	0.0798621	0.0957227	0.062503
Btbd7	Female-1	0.177118	0.147628	0.0220471	0.058982	0.155945	0.0180079
Sun2	Female-1	0.177116	0.11385	0.00166681	-0.00167338	0.0975599	0.0386431
Ube2q1	Female-1	0.177068	0.128737	0.0316575	0.0957551	0.0794776	0.0869841
Xrn1	Female-1	0.177031	0.136787	0.0138524	0.0265186	0.158087	0.00634443
Mdm4	Female-1	0.176994	0.129714	0.0117825	-0.020999	0.192878	-0.0274714
Smc1a	Female-1	0.176841	0.130182	0.0226148	0.093697	0.133994	0.0239435
B4galt6	Female-1	0.176794	0.116435	0.0422578	0.0580132	0.0842189	0.0588792
Gm10134	Female-1	0.176686	0.0944861	0.00171764	0.0165716	0.0935665	0.0381408
Nhlrc3	Female-1	0.176597	0.109075	0.00548277	0.0261233	0.103766	0.0230384
Mzt2	Female-1	0.176539	0.0989064	0.0018243	0.133001	0.0611874	0.129411
Hnrnpul2	Female-1	0.176426	0.150047	0.0514433	0.0849692	0.133119	0.0363383
Hnrnpr	Female-1	0.176395	0.149407	0.0380881	0.0679519	0.156559	0.00628526
Ddost	Female-1	0.176373	0.109305	0.00899996	0.116304	0.0902925	0.0825915
Rsl1d1	Female-1	0.176309	0.108075	0.0263743	0.100463	0.0842915	0.0820266
Camsap1	Female-1	0.176259	0.104476	0.0063598	0.0240811	0.104623	0.0322888
Tbl1x	Female-1	0.176221	0.136625	0.0457353	0.102279	0.116946	0.0513301
Hsd17b11	Female-1	0.176217	0.135319	-0.00545458	0.0377037	0.137377	0.030685
Rbm7	Female-1	0.176159	0.114584	0.0255453	0.0947701	0.09765	0.0674892
Aars	Female-1	0.175954	0.114962	0.0106904	0.0744541	0.0797015	0.0743138
Tmem168	Female-1	0.17583	0.107502	0.0197152	0.0272324	0.0966608	0.0354201
Usp7	Female-1	0.175781	0.129099	0.0363064	0.0603259	0.128169	0.0285478
Cnot2	Female-1	0.17578	0.127116	0.0133551	0.0297917	0.11016	0.0534509
Plekhf2	Female-1	0.17577	0.133485	0.0214567	0.0683834	0.101717	0.0752719
Zc3h14	Female-1	0.175718	0.127092	0.0403462	0.0881628	0.124447	0.0216922
Rc3h2	Female-1	0.175641	0.148788	0.0319636	0.0426348	0.161	0.00594553
Cpne3	Female-1	0.175638	0.119244	0.0389304	0.123151	0.0813177	0.0919352
Tmem87b	Female-1	0.175635	0.119752	0.0156187	0.0319841	0.131199	0.0170379
Efnb1	Female-1	0.175614	0.0927698	0.0122131	0.0502952	0.0895456	0.0257249
Ssbp4	Female-1	0.175517	0.102349	0.0227664	0.119811	0.0740665	0.100016
Dpm1	Female-1	0.175445	0.117154	0.0107952	0.110597	0.112205	0.0577932
Hist3h2a	Female-1	0.175432	0.111473	0.00940201	0.108388	0.0889054	0.0652462
Mob4	Female-1	0.175413	0.113208	0.0352976	0.104604	0.101001	0.0483792
Usf1	Female-1	0.175378	0.101916	0.0197984	0.103285	0.0712242	0.0756108
Gon4l	Female-1	0.175328	0.113479	0.00956257	0.0525929	0.122747	0.0248007
Bcl2l11	Female-1	0.175292	0.116587	0.0198384	0.0364678	0.0979725	0.0566696
Hbp1	Female-1	0.175291	0.121121	0.0270862	0.0598191	0.120908	0.0290128
Plekhm3	Female-1	0.175166	0.104998	0.00250208	0.0231952	0.104736	0.038243
Hist1h4d	Female-1	0.175164	0.132259	0.0311801	0.10421	0.0919925	0.0741692
Prkab1	Female-1	0.175084	0.104364	-0.00166215	0.0447981	0.08798	0.0379272
Efr3a	Female-1	0.175007	0.125099	0.0388501	0.0973634	0.0979223	0.0756049
Sec31a	Female-1	0.175007	0.129544	0.0413614	0.095052	0.101773	0.0587538
Frrs1	Female-1	0.174975	0.0991837	0.00364779	-0.0371092	0.111163	0.03545
Sptlc2	Female-1	0.174953	0.101517	0.0133721	0.0380453	0.0943198	0.0383675
Clptm1l	Female-1	0.174938	0.0978731	0.00344729	0.0944401	0.0705708	0.0821681
Itgb3	Female-1	0.174799	0.092672	-0.00131397	0.014534	0.0853979	0.0162105
Dek	Female-1	0.174502	0.13597	0.0403527	0.154089	0.0742541	0.1042
Dennd1b	Female-1	0.174339	0.124746	0.0216308	0.0276444	0.145226	0.0166231
Grap	Female-1	0.174243	0.0930169	0.00687001	0.106299	0.0659634	0.0663419
Parp8	Female-1	0.174225	0.10575	0.0100868	0.000798308	0.129088	0.0166145
Rer1	Female-1	0.174127	0.0998726	0.0138166	0.123288	0.0732309	0.101527
Bmf	Female-1	0.173913	0.100402	0.00407938	0.0312125	0.0850891	0.0513094
U2surp	Female-1	0.173748	0.132881	0.0266983	0.0734107	0.146853	0.0207578
Kdm1a	Female-1	0.173717	0.122361	0.0267935	0.0849456	0.120591	0.0441587
Dram2	Female-1	0.173682	0.130615	0.016954	0.0430623	0.109316	0.0551782
Ing1	Female-1	0.173666	0.116143	0.0393883	0.0917539	0.0978955	0.0647586
Agmo	Female-1	0.173501	0.0864067	-0.0163986	0.0189362	0.103225	0.00548694
Zfp715	Female-1	0.173499	0.117844	0.0160889	0.0287315	0.117285	0.0168636
Ubr2	Female-1	0.173494	0.139698	0.0257209	0.0467313	0.165408	0.0138119
Serpinf1	Female-1	0.173467	0.0745632	-0.0121146	0.0714667	0.0610718	0.0868768
Nek6	Female-1	0.173439	0.106927	0.0099431	0.0506465	0.0843593	0.0589885
Ankle2	Female-1	0.173341	0.119663	0.00016965	0.0285338	0.125581	0.0381612
Zc3h18	Female-1	0.173247	0.121332	0.0182175	0.0424942	0.116313	0.0178017
Sdccag8	Female-1	0.173154	0.0899852	0.00371896	0.0149973	0.120428	0.00490878
Hmgxb4	Female-1	0.173045	0.104327	0.00677368	0.0605191	0.104356	0.0377399
Son	Female-1	0.173019	0.136585	-0.0717764	-0.143695	0.292859	-0.144944
Hmg20a	Female-1	0.172978	0.116732	0.0167875	0.046334	0.131441	0.0131976
Vrk1	Female-1	0.172889	0.0887419	-0.0070816	0.0636577	0.0796688	0.0688229
Hsd17b4	Female-1	0.17288	0.123406	0.0215219	0.134659	0.0769402	0.102944
Psmb10	Female-1	0.172815	0.106929	0.0141473	0.170303	0.0560992	0.137984
Trp53cor1	Female-1	0.172793	0.0762876	0.00808129	0.0519293	0.0814127	0.0207467
Ddx24	Female-1	0.172773	0.13467	0.0263039	0.118577	0.116003	0.0754687
Smg6	Female-1	0.172715	0.114078	0.0155098	0.00715346	0.152022	-0.00768792
Ep400	Female-1	0.172628	0.130477	0.020429	0.0523704	0.124094	0.0288708
Rab7	Female-1	0.172612	0.152347	0.0482051	0.168872	0.0760998	0.125858
Slc38a2	Female-1	0.172566	0.117985	0.00731971	-0.00346245	0.11516	0.0102494
Atf6	Female-1	0.172497	0.117257	0.025166	0.0340739	0.104409	0.0396431
Arfgef1	Female-1	0.172464	0.134518	0.0368319	0.0691236	0.125324	0.0265319
Ctbs	Female-1	0.172344	0.104499	0.00288403	0.0442078	0.105922	0.0313768
Nagpa	Female-1	0.172314	0.0826869	-0.00786475	0.0249657	0.0769913	0.0698494
Dlst	Female-1	0.172291	0.115945	0.0285569	0.0470198	0.122655	0.0177816
Spg20	Female-1	0.17224	0.121188	0.0229346	0.0712161	0.0863678	0.0538754
Glyr1	Female-1	0.172226	0.126656	0.0287276	0.0758866	0.116181	0.0451021
Fbxw4	Female-1	0.172018	0.0847392	0.0119606	0.068664	0.0668769	0.0916271
Kcnq1ot1	Female-1	0.171984	0.158242	0.0231641	-0.015072	0.234094	-0.0606626
Ppm1l	Female-1	0.171869	0.0955103	0.00157382	0.0457495	0.0797458	0.0316737
Rbm4	Female-1	0.171848	0.111755	0.0220076	0.0442007	0.131899	0.0197505
Sf1	Female-1	0.171792	0.13232	0.0315989	0.0706978	0.116552	0.0505732
Rnf6	Female-1	0.171739	0.124387	0.0301018	0.0953148	0.106147	0.0445318
Mepce	Female-1	0.171699	0.11201	0.0236989	0.0738427	0.0920973	0.0539206
Trem2	Female-1	0.171649	-0.0431238	-0.107373	0.0179691	-0.0304342	0.114816
Prag1	Female-1	0.171642	0.102671	0.00368786	0.040879	0.0915079	0.0490482
Slbp	Female-1	0.171588	0.108821	0.0269694	0.0541284	0.102714	0.0499
Elf4	Female-1	0.171579	0.102685	0.00854413	0.0355737	0.078308	0.0688708
Cwf19l2	Female-1	0.171503	0.118071	0.0158136	0.0211996	0.159285	0.00929799
Jpx	Female-1	0.171465	0.103567	0.0115517	0.02111	0.121772	0.0172477
Lrrc25	Female-1	0.171357	0.0898335	-0.00768748	0.0304592	0.0655731	0.0675575
Pggt1b	Female-1	0.171282	0.131532	0.0143365	0.0448431	0.126315	0.0318762
Ascc3	Female-1	0.171233	0.110771	0.00751017	0.00747022	0.134273	0.00260659
Lpxn	Female-1	0.17114	0.101657	-0.00250697	0.049483	0.0610369	0.0691264
Surf4	Female-1	0.171074	0.124839	0.0230995	0.0736505	0.0918649	0.0424463
Ncoa2	Female-1	0.171056	0.131676	0.0219141	0.0385352	0.136826	0.012254
Srpr	Female-1	0.171002	0.096822	0.0290144	0.110253	0.0930547	0.0498911
Hnrnpc	Female-1	0.170997	0.143577	0.0554904	0.147499	0.105913	0.0823625
Crkl	Female-1	0.170964	0.133339	0.0342889	0.0830736	0.106386	0.0461157
Baz1a	Female-1	0.170943	0.106101	0.0107026	0.0290886	0.089652	0.0506953
Orai3	Female-1	0.170942	0.105779	0.016411	0.104936	0.0717236	0.0931723
Il4ra	Female-1	0.170937	0.0948452	0.00459896	0.0152069	0.0813243	0.0586662
Rasa3	Female-1	0.170862	0.115768	-0.00240931	0.071322	0.100767	0.0568018
Zfp68	Female-1	0.170801	0.106409	0.0213008	0.0726483	0.105405	0.0306017
Adrb1	Female-1	0.170788	0.108142	0.00102791	0.0196589	0.114815	0.0141441
Ebf3	Female-1	0.170692	0.0989421	0.0100751	0.0252201	0.096378	0.0302927
Ppp1r15b	Female-1	0.170612	0.130259	0.0170099	0.0542842	0.108833	0.0376306
Msrb2	Female-1	0.170541	0.091614	0.0106043	0.103342	0.0699311	0.0772877
Fbxl20	Female-1	0.170506	0.113856	0.00221948	0.0226374	0.119988	0.00844424
Nrbf2	Female-1	0.170477	0.105536	0.0312812	0.106532	0.0717387	0.0760125
Angel2	Female-1	0.170476	0.113278	0.0232827	0.0381282	0.119335	0.0235312
Unc50	Female-1	0.170452	0.105013	0.0263222	0.120016	0.0858724	0.0702158
Pigk	Female-1	0.170421	0.10452	0.00229244	0.0667448	0.102674	0.0405481
Pi4k2a	Female-1	0.170405	0.116373	0.0347419	0.0790976	0.0865628	0.0531722
Usp25	Female-1	0.17039	0.134887	0.0341994	0.0824706	0.101568	0.0459369
Cdc5l	Female-1	0.170254	0.113857	0.0213813	0.0986469	0.0867817	0.0816557
Nectin4	Female-1	0.170162	0.0925289	-0.00746142	0.0238482	0.08024	0.0378824
Poldip3	Female-1	0.170156	0.111126	0.00857988	0.0612668	0.100376	0.0455585
Ptbp1	Female-1	0.170145	0.117027	0.0260917	0.0945334	0.0891111	0.0678143
Gclc	Female-1	0.170072	0.114908	0.0201346	0.0726708	0.0937725	0.0582004
2610037D02Rik	Female-1	0.170045	0.114121	0.0175368	0.0399051	0.141393	-0.00811724
Cnot1	Female-1	0.170028	0.12657	0.0169835	0.0232169	0.139533	0.0231224
Tspan31	Female-1	0.170002	0.117179	0.0260606	0.119241	0.0975054	0.0667969
Ggt5	Female-1	0.169984	0.0686653	0.00145116	0.0147107	0.078617	0.0299439
Ube2l3	Female-1	0.169974	0.141843	0.0427357	0.183977	0.0774998	0.137021
St3gal2	Female-1	0.169971	0.10645	0.0141299	0.0501882	0.0941054	0.0312735
Nudcd3	Female-1	0.169965	0.118104	0.0152922	0.0666512	0.127422	0.035585
Elavl1	Female-1	0.169913	0.129104	0.028534	0.112622	0.103567	0.0763131
Serp1	Female-1	0.169886	0.12607	0.0410214	0.109751	0.0647603	0.117114
Zfp697	Female-1	0.169851	0.0978942	0.00391411	0.020012	0.0928303	0.0071164
Ssr2	Female-1	0.169839	0.100702	0.00705274	0.115638	0.0788921	0.0698943
Rhobtb1	Female-1	0.169811	0.108909	0.0113845	0.0253185	0.114562	0.0205419
Cd52	Female-1	0.169809	0.0879189	-0.0356577	0.10748	0.0309426	0.284535
Ireb2	Female-1	0.169796	0.11828	0.0189349	0.0311915	0.128756	0.00523076
Tmem33	Female-1	0.169613	0.107125	0.023191	0.113158	0.0920784	0.0490475
Vrk2	Female-1	0.169564	0.0932538	-0.000393087	0.00800589	0.108799	0.0337212
Cic	Female-1	0.169561	0.127016	0.0337093	0.0705123	0.0964619	0.0747196
Cables1	Female-1	0.169544	0.14188	0.0185426	0.095145	0.125344	0.0290176
Thap3	Female-1	0.169525	0.0950126	0.000158906	0.0492185	0.113044	0.0260003
Eif4g3	Female-1	0.169522	0.139772	0.0236222	0.0627402	0.131599	0.0282937
Tbck	Female-1	0.169515	0.100613	0.0129891	0.0426736	0.123848	0.0249368
Wdr81	Female-1	0.169502	0.111956	0.0144822	0.0309386	0.0943562	0.056301
Tec	Female-1	0.169446	0.11098	0.0130769	0.0223153	0.0986751	0.0517544
Prkcb	Female-1	0.169419	0.122829	0.0191033	0.0644733	0.0981902	0.0686725
Rin3	Female-1	0.169375	0.0939068	0.00148608	0.0292252	0.0927949	0.0401751
Twistnb	Female-1	0.169366	0.108707	0.0248505	0.0837954	0.0795195	0.0729214
Hspb3	Female-1	0.169282	0.075876	-0.00506496	0.075192	0.0672497	0.0496753
Nmt1	Female-1	0.169262	0.125959	0.00957344	0.040355	0.0912984	0.11829
Trib1	Female-1	0.169248	0.116465	0.00780904	0.035844	0.10814	0.0199606
Add1	Female-1	0.16924	0.14411	0.0311865	0.102131	0.130636	0.0464404
Nupr1	Female-1	0.16922	0.0936095	-0.00927717	0.0861941	0.0529691	0.066138
Atf4	Female-1	0.16912	0.129934	0.0267432	0.0953197	0.0948335	0.058174
Cmtm3	Female-1	0.16911	0.111981	-0.00492537	0.0862018	0.0901378	0.0856813
Elmsan1	Female-1	0.1691	0.119725	0.0140843	0.043181	0.0952186	0.0452082
A830008E24Rik	Female-1	0.169051	0.0819764	-0.0194849	-0.026255	0.105473	0.0309884
Trmt112	Female-1	0.169041	0.089819	0.0334355	0.181931	0.0222073	0.173115
Golga4	Female-1	0.169004	0.154654	0.0259115	0.0120901	0.180049	-0.0100738
Naa15	Female-1	0.168946	0.121512	0.0193786	0.0630659	0.130714	0.0260797
Tmem219	Female-1	0.16892	0.090053	-0.00577565	0.0519791	0.0778882	0.0749245
Rab31	Female-1	0.168718	0.127396	0.028532	0.0784828	0.100757	0.0602115
Rnps1	Female-1	0.168664	0.1143	0.0261398	0.0882121	0.10241	0.0577963
Pttg1ip	Female-1	0.168618	0.142532	0.0312728	0.115206	0.122714	0.041834
Fam89b	Female-1	0.168504	0.0965607	0.00829409	0.102442	0.0656811	0.10213
Gigyf2	Female-1	0.168503	0.138916	0.0285847	0.039357	0.154891	-0.000821028
Plagl2	Female-1	0.168502	0.104265	0.00358545	0.0415096	0.0966511	0.0450595
Mesd	Female-1	0.168418	0.104088	0.026755	0.0878004	0.0833579	0.0555039
Cfap74	Female-1	0.168368	0.0779769	0.0050085	-0.0174695	0.118505	-0.00771227
Orai2	Female-1	0.168296	0.0815456	0.0179846	0.0297818	0.0804638	0.0432749
Timm10b	Female-1	0.168266	0.102274	0.0332378	0.151754	0.0519846	0.136328
Irgm2	Female-1	0.168212	0.111355	0.0127748	0.0556132	0.0872581	0.0356994
Spopl	Female-1	0.168189	0.114687	0.0306818	0.00886014	0.134296	-0.00623187
Lrp10	Female-1	0.168153	0.109317	0.0205604	0.0836284	0.0914844	0.0483623
Psmd11	Female-1	0.168123	0.127977	0.0357072	0.117733	0.105654	0.0592985
Gpr160	Female-1	0.168097	0.0888156	-0.00408736	0.0138581	0.0845116	0.0538273
Ppp6r3	Female-1	0.168065	0.125204	0.0220097	0.0449581	0.134958	0.00655428
Pik3r5	Female-1	0.168041	0.0953993	-0.000539773	0.028509	0.0845125	0.0514162
Fem1c	Female-1	0.167995	0.115722	0.0204545	0.0826365	0.0937625	0.0448475
Gpr165	Female-1	0.167981	0.0720245	-0.00516188	0.0110475	0.0855995	-0.00938459
Chfr	Female-1	0.167963	0.106575	0.0170205	0.0425613	0.12328	0.0147781
Dnajb14	Female-1	0.167876	0.15023	0.0354938	0.0900291	0.128217	0.080041
Kansl1l	Female-1	0.167804	0.124759	0.0119707	0.0272192	0.160307	-0.0115203
Cdk9	Female-1	0.167777	0.10786	0.0119754	0.0571859	0.0905462	0.0598593
Map1s	Female-1	0.16776	0.109054	0.00631565	0.0246167	0.10931	0.033505
Pnpla8	Female-1	0.167627	0.143988	0.0347044	0.0903104	0.138786	0.0352904
Sdf4	Female-1	0.167579	0.103763	0.0147206	0.0979187	0.0631596	0.135124
Tnrc6a	Female-1	0.167565	0.152893	0.017671	0.0119911	0.19263	-0.0247888
Safb	Female-1	0.167542	0.135316	0.0222002	0.0353509	0.156841	-0.00666994
Mbtd1	Female-1	0.167539	0.11674	0.0174835	0.0300511	0.136955	0.00807699
Srcap	Female-1	0.167508	0.131441	0.0222258	-0.00295301	0.16149	-0.0130195
Fuca2	Female-1	0.167506	0.0934671	0.021054	0.0633832	0.0812013	0.0468367
Rubcnl	Female-1	0.167484	0.0797339	-0.00221522	0.032832	0.0693925	0.0240484
Smad4	Female-1	0.167469	0.129854	0.0350438	0.0794456	0.117553	0.0370683
Phf12	Female-1	0.167425	0.126912	0.0341311	0.0415126	0.1258	0.0256325
Cep192	Female-1	0.167416	0.097791	-0.00333303	0.0290985	0.101719	0.0399041
Psme2b	Female-1	0.167398	0.095253	0.00931902	0.0319837	0.0818688	0.0459742
Tbc1d14	Female-1	0.16738	0.122054	0.0242751	0.0375352	0.118299	0.0344437
Ms4a6c	Female-1	0.167377	0.10186	-0.000501692	0.0560329	0.0584755	0.0800744
A930024E05Rik	Female-1	0.16733	0.0780835	-0.00772206	0.0224729	0.0946235	0.0214207
Irak2	Female-1	0.167267	0.108838	0.00125763	0.0283343	0.115696	0.022071
Phrf1	Female-1	0.167185	0.113678	0.0233522	0.0561329	0.113031	0.0227432
Rab5if	Female-1	0.167167	0.123145	0.0274406	0.152442	0.0857072	0.0948339
Gm43462	Female-1	0.167115	0.101053	0.00254793	-0.0328226	0.136584	-0.00415511
Phf23	Female-1	0.167091	0.118429	0.0211648	0.078175	0.0949652	0.0725246
Tmem131l	Female-1	0.167089	0.0869962	0.0016091	0.000100743	0.103006	0.0372692
Pnrc2	Female-1	0.167085	0.120016	0.0342757	0.0871602	0.0953358	0.044684
Arhgap27	Female-1	0.16693	0.102711	-0.00290447	0.0158539	0.0975351	0.0320915
Stau1	Female-1	0.166849	0.114458	0.0155834	0.0404429	0.102077	0.0526788
Rprd2	Female-1	0.16684	0.126536	0.0228788	0.0610221	0.117016	0.0284949
Pik3ca	Female-1	0.166758	0.134032	0.0278637	0.0788988	0.1168	0.041995
Bub3	Female-1	0.166755	0.0942241	0.0277431	0.100079	0.0897732	0.0604008
Vps37b	Female-1	0.166718	0.108377	0.00621217	0.0413488	0.104173	0.0498817
Huwe1	Female-1	0.166652	0.140397	0.0299417	0.023582	0.180369	-0.0266962
Bach2	Female-1	0.166593	0.116959	0.0115531	0.0254151	0.103559	0.0378776
Lman2	Female-1	0.16655	0.108048	0.0137165	0.0736208	0.0954011	0.054028
Hnrnph2	Female-1	0.166539	0.129525	0.0356669	0.10688	0.0918962	0.0489544
Stard3nl	Female-1	0.166465	0.0935755	0.00640104	0.0853297	0.0562316	0.0990128
Camk1d	Female-1	0.166464	0.123652	0.0102852	0.0379539	0.0860262	0.0909987
Chordc1	Female-1	0.166414	0.115427	0.0372869	0.0849174	0.0981405	0.059922
Sbno2	Female-1	0.166343	0.10266	0.0106777	0.00675936	0.122007	0.0181938
Zfp532	Female-1	0.166317	0.118787	0.016688	0.0455078	0.119879	0.012741
Dlgap4	Female-1	0.166303	0.118139	0.0304931	0.0891881	0.090712	0.0624788
Rragc	Female-1	0.166298	0.121513	0.0358632	0.0842878	0.0775741	0.0897542
Cdkn1b	Female-1	0.166296	0.141448	0.0411428	0.107737	0.125685	0.0220133
Rab3gap1	Female-1	0.166263	0.108694	0.0250167	0.0283054	0.123383	0.00849237
Zfp512	Female-1	0.166245	0.107595	0.013173	0.0400434	0.123726	0.0165987
Fam45a	Female-1	0.166208	0.0893484	0.00502751	0.0561862	0.10059	0.0295489
Tppp	Female-1	0.166115	0.109068	0.0154388	0.0576777	0.0856052	0.0636501
Swt1	Female-1	0.16602	0.117714	0.0184874	0.0379399	0.139726	0.0148762
Srek1	Female-1	0.166019	0.141018	0.0211454	0.0196342	0.180357	-0.0125113
Pcf11	Female-1	0.165995	0.129412	0.0162473	0.00078029	0.166188	-0.0168319
Dusp11	Female-1	0.165994	0.145754	0.0358177	0.0673099	0.168337	0.0273683
Zfp260	Female-1	0.165955	0.132248	0.023566	0.0640738	0.138439	0.00610071
Usp12	Female-1	0.165928	0.103788	0.00515175	0.028948	0.111418	0.0616261
Kdm5a	Female-1	0.165643	0.119845	0.0110053	0.0400653	0.140847	0.0105821
Exoc4	Female-1	0.165621	0.126907	0.0380636	0.0654588	0.124787	0.014592
Fes	Female-1	0.165438	0.0941002	0.00154391	0.00683372	0.0998648	0.0487401
Bcl9	Female-1	0.165437	0.106741	0.0144365	0.0570193	0.0956381	0.0423631
Zfp729a	Female-1	0.165311	0.104514	0.0129085	0.0442007	0.109454	0.0177348
Fbxo11	Female-1	0.165195	0.119242	0.0277089	0.0724736	0.115232	0.0337447
Gm5086	Female-1	0.165063	0.094381	0.00901952	0.046272	0.0745897	0.0757356
Tpbgl	Female-1	0.165032	0.0848585	-0.00598335	0.0318451	0.0642265	0.0562289
Ctso	Female-1	0.165027	0.120269	0.0110706	0.0815205	0.126154	0.0185833
Ubtf	Female-1	0.164903	0.11975	0.0505723	0.0915298	0.102995	0.0516162
Tnpo3	Female-1	0.164902	0.113161	0.00959976	0.00682652	0.124306	0.0187762
Jade2	Female-1	0.164897	0.113276	0.0252928	0.0277754	0.0929751	0.0453446
Mbtps2	Female-1	0.164885	0.0966048	0.0101035	0.014582	0.0985003	0.0153412
Gmfb	Female-1	0.164856	0.124237	0.0371447	0.0916685	0.0923503	0.0629289
Smo	Female-1	0.164815	0.119433	-0.00489292	0.0469886	0.156909	0.00973269
Dcaf17	Female-1	0.164758	0.108475	0.00514231	0.0216679	0.1285	0.00128828
Stard8	Female-1	0.164646	0.117292	0.0250149	0.0829796	0.0964959	0.037468
Top2b	Female-1	0.164576	0.135237	0.0420506	0.0798884	0.136948	0.0171668
Tmem260	Female-1	0.164571	0.104282	0.0173098	0.0224519	0.119719	0.00680039
H2-D1	Female-1	0.164498	0.0972847	-0.0381566	0.0278751	0.0622806	0.217241
Narf	Female-1	0.164444	0.105774	0.0193913	0.044459	0.105602	0.043981
Hjurp	Female-1	0.164393	0.110677	0.007384	0.0183933	0.131766	0.0104015
Nop56	Female-1	0.164385	0.116906	0.0206058	0.0495971	0.114278	0.0352996
Dnttip2	Female-1	0.164381	0.109781	0.0190129	0.0746699	0.0934149	0.0452727
Mcrip1	Female-1	0.164291	0.107471	0.0153125	0.133876	0.0612399	0.0964318
Arsk	Female-1	0.164257	0.101783	0.00768122	0.0457372	0.111382	0.0403696
Usp22	Female-1	0.164255	0.115151	0.0215188	0.0811813	0.0928829	0.056523
Pom121	Female-1	0.164233	0.123283	0.0178319	0.0441767	0.0947115	0.0481553
Plxna4os1	Female-1	0.1642	0.0756244	-0.00824847	0.0593223	0.0613484	0.0805743
Zmpste24	Female-1	0.164192	0.115749	0.0271244	0.102505	0.108936	0.0317213
Cdc26	Female-1	0.164184	0.10325	0.0219258	0.104583	0.0832492	0.0769075
Ttc39b	Female-1	0.164178	0.110082	0.00732735	0.0241558	0.103004	0.0377366
Amfr	Female-1	0.164166	0.114913	0.0287854	0.0864407	0.0943395	0.0497484
Tor1b	Female-1	0.164121	0.112849	0.018756	0.0594117	0.101141	0.0508938
Uba5	Female-1	0.1641	0.117753	0.030183	0.0787707	0.0998784	0.0378858
Uso1	Female-1	0.164083	0.108881	0.0406581	0.0730694	0.0871228	0.036448
Enc1	Female-1	0.164021	0.121145	0.028473	0.0711778	0.101981	0.0465922
Azin1	Female-1	0.164014	0.109254	0.0509724	0.106573	0.0729992	0.0576424
Spcs3	Female-1	0.163874	0.102125	0.00681492	0.0507035	0.0732326	0.0569282
Ralbp1	Female-1	0.163866	0.132131	0.0340983	0.122527	0.102932	0.0819086
Dcun1d5	Female-1	0.163652	0.10373	0.019728	0.0703875	0.107239	0.0314735
Prkacb	Female-1	0.16362	0.135861	0.0424786	0.104163	0.107429	0.0605748
BC005624	Female-1	0.163611	0.112021	0.0288898	0.111721	0.0711998	0.0875954
Ppp1r3b	Female-1	0.163566	0.0984358	0.0134616	0.0317058	0.091535	0.0278511
Nras	Female-1	0.16353	0.128779	0.0245885	0.0879483	0.0963283	0.0630811
Ssbp1	Female-1	0.163386	0.127129	0.0187666	0.0349622	0.142568	0.02148
Comtd1	Female-1	0.163373	0.0513977	-0.000499854	0.0864368	0.0324629	0.0850489
Mecp2	Female-1	0.163236	0.129611	0.0268515	0.0474817	0.132391	0.0222554
Zmym4	Female-1	0.163106	0.12468	0.0251506	0.0357344	0.134438	0.00103432
Hacd4	Female-1	0.163019	0.0806049	0.00694757	0.0639065	0.0576024	0.0824436
Tlk1	Female-1	0.163011	0.127151	0.0266574	0.0843762	0.120092	0.0442825
Appbp2	Female-1	0.162975	0.130581	0.0393313	0.0848305	0.111114	0.0315498
Eif6	Female-1	0.162914	0.108477	0.0372194	0.158974	0.0599388	0.106479
M6pr	Female-1	0.162813	0.135273	0.0035716	0.0445874	0.102279	0.0804777
Cnrip1	Female-1	0.162751	0.107588	-0.000923543	0.0601727	0.103262	0.0238275
Lpin1	Female-1	0.162674	0.112947	0.00924463	0.0592464	0.111799	0.0366065
Zfp770	Female-1	0.162655	0.10887	0.0139099	0.0594221	0.106804	0.0252069
Ggnbp2	Female-1	0.162651	0.126023	0.0264898	0.0574787	0.139473	0.0248562
Ykt6	Female-1	0.16262	0.122019	0.014181	0.0581087	0.0866042	0.0558577
Lrrc39	Female-1	0.162618	0.0817173	0.000817993	0.0408251	0.0838302	0.0185912
Ccnt1	Female-1	0.1626	0.11975	0.0135642	0.0295473	0.122948	0.0122302
Lag3	Female-1	0.162592	0.0571319	-0.0473714	-0.0389048	0.0594881	0.148377
Fam3a	Female-1	0.162564	0.0717857	0.00750753	0.0744308	0.0594748	0.0774949
Map7d1	Female-1	0.162557	0.148084	0.0332848	0.0954678	0.117492	0.0557922
Rpl12	Female-1	0.162532	0.105224	0.0032231	0.157653	-0.0413247	0.467864
Srp72	Female-1	0.162468	0.123857	0.0376079	0.113097	0.0953976	0.0683818
Gnpda1	Female-1	0.162413	0.101773	0.0158896	0.0602438	0.088291	0.0753535
Rc3h1	Female-1	0.162412	0.142193	0.0179144	0.0517034	0.138336	0.0368749
Saysd1	Female-1	0.162409	0.0718299	0.0186582	0.113669	0.0490365	0.0856295
Kcmf1	Female-1	0.1624	0.115664	0.0400286	0.112269	0.0837979	0.0669339
Srsf2	Female-1	0.16237	0.160575	0.0353358	0.0125343	0.175171	0.0194617
Galnt2	Female-1	0.162228	0.111394	0.0232019	0.0708264	0.0897828	0.032441
Zbtb4	Female-1	0.162196	0.129637	0.0232096	0.0677054	0.108841	0.0298931
Slc39a7	Female-1	0.162109	0.112037	0.0264755	0.0750114	0.0978973	0.0343186
Cpsf7	Female-1	0.162077	0.117614	0.00658667	0.0219893	0.131802	0.00146434
Ncstn	Female-1	0.162046	0.102931	0.00919191	0.0293689	0.0802204	0.0580916
Pacc1	Female-1	0.162035	0.0850226	0.0018583	0.0419399	0.0765762	0.0426349
Peli2	Female-1	0.161896	0.121242	0.0145247	0.051795	0.117338	0.045092
Crbn	Female-1	0.161802	0.0978363	0.0159357	0.0557387	0.10162	0.0322172
Arih1	Female-1	0.161764	0.12348	0.0244838	0.0627758	0.107959	0.0332939
Vamp3	Female-1	0.161755	0.116009	0.0315092	0.107037	0.0795435	0.0806148
Herpud2	Female-1	0.161678	0.104738	0.0176706	0.0805049	0.0918942	0.0431687
Gmeb1	Female-1	0.161645	0.10471	0.0172585	0.0209606	0.108743	0.0216594
Usp21	Female-1	0.16157	0.0859172	0.0059124	0.0248297	0.0901204	0.0382139
Rif1	Female-1	0.161567	0.125972	0.0197254	0.0378226	0.145095	0.00295232
Camkk2	Female-1	0.161531	0.0902355	0.00138881	0.0245734	0.0934519	0.0269241
Cbll1	Female-1	0.161522	0.0972252	0.0338038	0.0825799	0.0900552	0.0558123
Dedd	Female-1	0.161366	0.110728	0.00933192	0.0482278	0.109322	0.0296186
Ddx18	Female-1	0.161334	0.091918	0.0123788	0.0956082	0.0859062	0.0813814
Rapgef1	Female-1	0.161313	0.108115	0.0226877	0.0433944	0.115904	0.0398664
Acsl1	Female-1	0.161208	0.0880463	0.00834839	0.0335282	0.0924938	0.0418653
Gpbp1l1	Female-1	0.161189	0.12907	0.0239363	0.0546404	0.125876	0.022948
Brd8	Female-1	0.161178	0.135336	0.0292694	0.0450565	0.156679	0.00807016
Cdc42se1	Female-1	0.161131	0.117045	0.0222998	0.0948483	0.0854731	0.0879857
Polr2a	Female-1	0.161113	0.126054	0.0317059	0.0799719	0.0955055	0.0608333
Ppp3r1	Female-1	0.160994	0.124985	0.0372492	0.117685	0.0716919	0.0877659
Bcap29	Female-1	0.160964	0.0944496	-0.000914851	0.0826845	0.0821805	0.0619156
Scfd1	Female-1	0.160926	0.101387	0.0254468	0.0695175	0.104212	0.035065
Arl6ip5	Female-1	0.160897	0.0891162	0.00849363	0.0911188	0.081965	0.0698916
Yme1l1	Female-1	0.16087	0.107021	0.0309227	0.0636035	0.103661	0.0100294
Birc2	Female-1	0.160779	0.117329	0.00879755	0.0487518	0.136503	-0.000425829
Mgll	Female-1	0.160769	0.127989	0.0302785	0.165033	0.10226	0.0532223
Kdelr2	Female-1	0.160755	0.106714	0.0166479	0.0908831	0.0813163	0.0596357
Oxr1	Female-1	0.160391	0.108185	0.0214599	0.0712402	0.0946946	0.0477571
Usp14	Female-1	0.160384	0.118278	0.0485112	0.103025	0.094364	0.0578006
Rnf169	Female-1	0.160317	0.117263	0.025175	0.032231	0.105195	0.0252148
C1qa	Female-1	0.160315	-0.046607	-0.0898845	0.184192	-0.0526512	0.143124
Gabpb2	Female-1	0.160314	0.105966	0.00583975	0.016675	0.135886	0.008442
Gm3448	Female-1	0.160229	0.0992516	0.003641	0.0179397	0.121731	0.00401151
Arap1	Female-1	0.160228	0.11438	0.0143064	0.0329211	0.0939991	0.0461186
Dnase2a	Female-1	0.16019	0.0931891	0.00674292	0.0118944	0.0732034	0.0935218
Casp3	Female-1	0.160177	0.0986763	-0.00239719	0.0498739	0.0852535	0.0614617
Rgl1	Female-1	0.160176	0.132269	0.0221496	0.0586689	0.131029	0.0244929
Tulp4	Female-1	0.160168	0.149747	0.0449454	0.0692814	0.150988	0.0086265
Elmod2	Female-1	0.160144	0.0962673	0.0109258	0.019633	0.110541	0.00642052
Gab1	Female-1	0.160132	0.120691	0.0214227	0.081531	0.0960736	0.0254751
Abcd1	Female-1	0.160098	0.0936899	0.00519841	0.029204	0.0925348	0.0606866
Atf1	Female-1	0.160069	0.0937882	0.00709848	0.0658506	0.0812397	0.0587476
Fbrs	Female-1	0.160016	0.114625	0.0154514	0.0422397	0.09679	0.0507344
Hnrnpl	Female-1	0.159963	0.153202	0.0305906	0.0662354	0.154871	0.0192396
Mical3	Female-1	0.159926	0.1019	0.0234329	0.0461163	0.112353	0.0076558
Polr3f	Female-1	0.159912	0.113271	0.0108624	0.0477697	0.104672	0.0313132
Kmt2d	Female-1	0.159883	0.131187	0.0273237	0.0155218	0.131072	0.00641285
Myadm	Female-1	0.159876	0.102331	0.0119631	0.0150376	0.0835842	0.0578638
BC005561	Female-1	0.15979	0.133034	0.0232789	0.0304849	0.178437	-0.0183731
Ccdc115	Female-1	0.159736	0.100728	0.0246843	0.0920253	0.0759316	0.0836386
Rad21	Female-1	0.159729	0.137748	0.047061	0.123552	0.0986747	0.0764566
Lactb2	Female-1	0.159686	0.0950832	0.00963801	0.0403997	0.0938981	0.044053
BC004004	Female-1	0.159675	0.0987488	0.0196383	0.0868756	0.07881	0.0725662
Cmklr1	Female-1	0.159534	0.097147	-0.00559375	0.0089426	0.0704768	0.0432094
Epn1	Female-1	0.15951	0.116512	0.0319945	0.069092	0.0837969	0.0942462
Trim12c	Female-1	0.159475	0.110933	0.0121334	0.0274791	0.101488	0.039458
Smim15	Female-1	0.159434	0.128054	0.0186444	0.116124	0.0842045	0.0948902
Sirt7	Female-1	0.159357	0.0968821	0.00304894	0.0363744	0.114063	0.0161802
Psen1	Female-1	0.159228	0.095551	0.00977522	0.0248412	0.105471	0.0287955
Mllt10	Female-1	0.15919	0.116831	0.025598	0.0398534	0.13335	0.00362446
Ccl12	Female-1	0.15914	0.102331	-0.0109144	0.0860934	0.0376348	0.11545
Yipf5	Female-1	0.159128	0.121472	0.0229365	0.0963012	0.113745	0.0289106
Smarce1	Female-1	0.159051	0.114876	0.0387368	0.101546	0.103493	0.0577859
Gorasp2	Female-1	0.159025	0.109144	0.0330801	0.0795812	0.0768214	0.0593659
Synj1	Female-1	0.158954	0.135364	0.021293	0.046499	0.12171	0.0361202
Zyx	Female-1	0.158936	0.109545	0.0126258	0.0785297	0.0722321	0.0789609
Rab32	Female-1	0.158884	0.094237	0.00812983	0.0564126	0.0583023	0.0768387
Trmt13	Female-1	0.158864	0.0971982	0.00816612	0.027817	0.12392	0.0124351
Rbm4b	Female-1	0.158816	0.108163	0.021188	0.0526653	0.141347	0.00222723
Zcchc2	Female-1	0.158759	0.103168	0.00876975	0.0332975	0.0955847	0.0380174
Ppp1r7	Female-1	0.158728	0.100798	0.0246774	0.118675	0.0710052	0.0781512
Cc2d1b	Female-1	0.158722	0.0882692	0.0119336	0.0449722	0.0890363	0.0353262
Lpgat1	Female-1	0.1587	0.10465	0.0266759	0.0397227	0.0850332	0.0529166
Mtmr3	Female-1	0.158602	0.125251	0.0250631	0.0634082	0.0977566	0.0390182
Taok2	Female-1	0.158511	0.119029	0.0245022	0.019998	0.125405	0.01342
Klhdc8b	Female-1	0.158493	0.071727	0.0455582	0.0594412	0.0541936	0.0179135
Gm26520	Female-1	0.158478	0.0824166	0.00248502	0.00602948	0.0906254	0.0236711
Exoc6b	Female-1	0.158461	0.115239	0.0193339	0.0292617	0.149503	-0.0135198
Paxbp1	Female-1	0.158433	0.129652	0.00595147	0.0154988	0.176243	-0.0263248
Stk17b	Female-1	0.158427	0.124253	0.0317279	0.051019	0.095284	0.0385124
Ylpm1	Female-1	0.158376	0.133087	0.023449	0.0324469	0.153518	-0.00711336
Vav2	Female-1	0.158219	0.0977116	-0.00211856	-0.0019202	0.0986441	0.0365205
Arid3b	Female-1	0.158209	0.085731	-0.0011581	-0.00327274	0.103686	0.0187594
Ddhd2	Female-1	0.158132	0.110857	0.0206934	0.0332307	0.130384	0.00643499
Smarcad1	Female-1	0.158066	0.0953786	0.00445157	0.0311637	0.118084	0.021837
Wdr37	Female-1	0.158013	0.11503	0.0168507	0.0446152	0.114895	0.0206028
Xrn2	Female-1	0.157975	0.114946	-0.00233685	0.0411676	0.126065	0.0280735
Dpy19l1	Female-1	0.157926	0.0916462	0.00786984	0.0334304	0.0824639	0.0567129
Synrg	Female-1	0.157872	0.115143	0.01936	0.0433605	0.108254	0.0323761
Ccar1	Female-1	0.157851	0.11834	0.0309062	0.0281545	0.148799	0.00680201
Trim2	Female-1	0.157837	0.10795	0.00629183	0.0239167	0.105955	0.0114445
B3galt5	Female-1	0.157804	0.0995001	0.00751264	0.0316407	0.0932993	0.0162652
Brip1os	Female-1	0.157803	0.0950334	0.0148532	0.0245176	0.0917104	0.0215398
Ttf1	Female-1	0.157798	0.101074	0.0136838	0.0386684	0.116254	0.0265428
Ppp2r2a	Female-1	0.157778	0.127385	0.0381289	0.0789388	0.111005	0.0316165
Slc25a36	Female-1	0.157776	0.13952	0.023724	0.0163547	0.161481	-0.00221748
Atad2b	Female-1	0.157661	0.129163	0.0217957	0.0236893	0.159904	-0.00798437
Cask	Female-1	0.157578	0.106475	0.00673839	0.0499233	0.0829674	0.0443308
Klhl18	Female-1	0.157574	0.104059	0.012196	0.00991544	0.104793	0.028961
Chmp1b	Female-1	0.157554	0.102932	0.0275484	0.0693627	0.0849744	0.0698691
Rspry1	Female-1	0.157443	0.121493	0.0170248	0.0550012	0.119334	0.0194071
Pxn	Female-1	0.157443	0.106434	0.0249231	0.06813	0.0841707	0.0519928
Ak2	Female-1	0.157441	0.10432	0.0221471	0.0822041	0.0797811	0.0632899
Ppig	Female-1	0.157356	0.15291	0.0438575	0.0761498	0.148377	0.0196642
Traf5	Female-1	0.157356	0.0894249	0.0155889	0.0166394	0.0938528	0.0402008
Akt1	Female-1	0.15733	0.104139	0.0163955	0.0852594	0.070187	0.0842786
[truncated: 5,063 more rows]
