# Supplementary material for: Loss of Inpp5d has disease‐relevant and sex‐specific effects on glial transcriptomes
Source: Alzheimers Dement. 2024 Jun 26;20(8):5311–23. doi: 10.1002/alz.13901 (PMC11350029; doi:10.1002/alz.13901)
Supplement: Supplementary file 18 — Supporting information [file ALZ-20-5311-s006.xlsx]

## Sheet: Legend
Supplementary Table 9 - Male hdWGCNA modules
A summary of the 5 hdWGCNA modules identified in male data, including which genes belong in which of the 5 modules and the eigengene-based connectivity of each gene with all 5 modules
Column	Value
gene_name	Gene name
module	hdWGCNA module the gene belongs to
kME_Male-1	Eigengene-based connectivity (kME) of the gene with the Male-1 module (higher values = greater connectivity)
kME_Male-2	Eigengene-based connectivity (kME) of the gene with the Male-2 module (higher values = greater connectivity)
kME_Male-3	Eigengene-based connectivity (kME) of the gene with the Male-3 module (higher values = greater connectivity)
kME_Male-4	Eigengene-based connectivity (kME) of the gene with the Male-4 module (higher values = greater connectivity)
kME_Male-5	Eigengene-based connectivity (kME) of the gene with the Male-5 module (higher values = greater connectivity)

## Sheet: Modules and kMEs
gene_name	module	kME_Male-1	kME_Male-2	kME_Male-3	kME_Male-4	kME_Male-5
Kctd12	Male-1	0.584811	0.212653	0.0446033	-0.121356	0.216923
Mafb	Male-1	0.575157	0.195762	0.049864	-0.10965	0.264952
Rgs2	Male-1	0.573017	0.209531	0.107941	-0.0895179	0.24675
P2ry12	Male-1	0.570115	0.12887	-0.0653097	-0.181483	0.121486
Lyn	Male-1	0.561693	0.200266	0.0535044	-0.126776	0.236005
Zfhx3	Male-1	0.560334	0.194003	-0.0672791	-0.127779	0.122833
Maf	Male-1	0.558829	0.180062	-0.0490927	-0.119668	0.12796
Smap2	Male-1	0.550972	0.1893	0.0659465	-0.133636	0.254954
Sall1	Male-1	0.550079	0.204309	0.0545016	-0.0930967	0.181936
Cttnbp2nl	Male-1	0.543364	0.213758	0.0660902	-0.103515	0.197718
Rhob	Male-1	0.542431	0.239831	0.130043	-0.0896476	0.204599
Tmem119	Male-1	0.542232	0.128589	-0.0653688	-0.157738	0.140131
Basp1	Male-1	0.535203	0.186282	0.124168	-0.149182	0.328417
Pou2f2	Male-1	0.533737	0.201862	-0.024655	-0.0971928	0.149765
Ssh2	Male-1	0.532212	0.191045	-0.0959817	-0.108598	0.117898
Cd33	Male-1	0.531238	0.184674	-0.0285627	-0.0966416	0.138042
Tanc2	Male-1	0.531227	0.217725	-0.0589012	-0.100634	0.107534
Bmp2k	Male-1	0.530754	0.207239	0.0470288	-0.0919048	0.184991
Olfml3	Male-1	0.529239	0.136874	-0.0170349	-0.181724	0.190948
Rnase4	Male-1	0.529077	0.150042	0.0382348	-0.143958	0.253834
P2ry13	Male-1	0.528289	0.164861	-0.0389323	-0.120683	0.111005
Golm1	Male-1	0.526995	0.151081	-0.0324666	-0.153305	0.160488
Epb41l2	Male-1	0.526889	0.168759	-0.132288	-0.143855	0.0819988
Hpgds	Male-1	0.52408	0.148366	-0.13825	-0.150783	0.0896275
Adap2	Male-1	0.522207	0.196287	-0.0418524	-0.0889447	0.115984
Ptgs1	Male-1	0.521315	0.145469	-0.0469684	-0.150787	0.158851
Nrip1	Male-1	0.521272	0.207466	-0.0315621	-0.0947646	0.106395
Ifngr1	Male-1	0.518659	0.147168	-0.0366482	-0.148182	0.189304
Wasf2	Male-1	0.516202	0.209575	0.137441	-0.0990613	0.22441
Cyth4	Male-1	0.515944	0.159141	-0.0895519	-0.139761	0.132463
Mpeg1	Male-1	0.50791	0.146629	-0.0339726	-0.150167	0.235301
Cd53	Male-1	0.505698	0.13433	0.0261299	-0.141589	0.245938
Ncf1	Male-1	0.505679	0.176026	0.0278075	-0.100363	0.185606
Apbb1ip	Male-1	0.504178	0.169471	-0.0444761	-0.146925	0.148841
Scoc	Male-1	0.503838	0.165494	0.0631865	-0.0695633	0.183105
Itgam	Male-1	0.503563	0.142953	-0.0674037	-0.163983	0.163825
Gpr34	Male-1	0.50333	0.112611	-0.0626784	-0.174066	0.151524
Pmepa1	Male-1	0.503022	0.163325	0.0487696	-0.114595	0.211648
Irf8	Male-1	0.502296	0.170805	-0.000943034	-0.12734	0.20551
Plxdc2	Male-1	0.50096	0.1588	-0.0837062	-0.145579	0.12092
Pde3b	Male-1	0.500469	0.169111	-0.0603486	-0.107846	0.107751
Pag1	Male-1	0.500466	0.19458	-0.0749627	-0.0971683	0.0872133
Fam102b	Male-1	0.500106	0.175634	0.0362597	-0.0976802	0.154103
Bin1	Male-1	0.499187	0.172734	0.0391413	-0.135873	0.231016
Fcgr3	Male-1	0.49616	0.118098	0.0470089	-0.164101	0.32449
Rgs10	Male-1	0.495122	0.104423	0.154022	-0.204631	0.433514
Vsir	Male-1	0.494741	0.112924	-0.132025	-0.163792	0.10037
Aif1	Male-1	0.494476	0.118829	0.161785	-0.17752	0.410288
Lair1	Male-1	0.494338	0.161248	-0.104449	-0.146436	0.117249
Zfp36l2	Male-1	0.493687	0.249444	0.0743622	-0.0687863	0.156551
Elmo1	Male-1	0.48979	0.172584	-0.095076	-0.110123	0.068945
F11r	Male-1	0.488254	0.156961	0.0281937	-0.102791	0.181971
Ywhah	Male-1	0.485751	0.188025	0.139221	-0.0849857	0.275644
Srgap2	Male-1	0.485357	0.178494	-0.144787	-0.135659	0.0441598
Hpgd	Male-1	0.485234	0.153434	0.104767	-0.131928	0.282988
Ccr5	Male-1	0.484918	0.163086	-0.0714838	-0.10819	0.102846
Txnip	Male-1	0.483594	0.203589	0.0829684	-0.0757659	0.172572
Capza2	Male-1	0.483183	0.174341	0.107586	-0.125607	0.296292
Scamp2	Male-1	0.483044	0.168983	0.0346693	-0.11824	0.193649
Lpcat2	Male-1	0.482584	0.113245	-0.0583324	-0.164169	0.17922
Fcrls	Male-1	0.481355	0.0887325	-0.0400168	-0.202191	0.166125
Slc29a3	Male-1	0.480565	0.188686	0.00437926	-0.0967726	0.149666
Cd164	Male-1	0.478705	0.170672	0.0612464	-0.0634351	0.105275
Mef2a	Male-1	0.478668	0.183107	-0.177934	-0.122264	0.0218707
Otulinl	Male-1	0.478199	0.144187	-0.0095965	-0.109934	0.178559
Lcp1	Male-1	0.478141	0.171669	0.0708285	-0.109088	0.228172
Slco2b1	Male-1	0.477937	0.146155	-0.0600422	-0.125793	0.121423
Il6ra	Male-1	0.477459	0.171068	-0.0309079	-0.0852072	0.137026
Bin2	Male-1	0.477251	0.160912	0.0690187	-0.113111	0.199957
Arl4c	Male-1	0.475057	0.192067	0.0515906	-0.0642638	0.171825
Entpd1	Male-1	0.474488	0.155788	-0.0421221	-0.114264	0.126458
Abhd12	Male-1	0.474293	0.155754	0.0314639	-0.134136	0.198357
Itgb5	Male-1	0.474124	0.107203	-0.0390047	-0.171999	0.231516
Abca9	Male-1	0.473706	0.153786	-0.077062	-0.108823	0.121951
9930111J21Rik2	Male-1	0.472281	0.205778	-0.0240952	-0.0677444	0.095657
Cyfip1	Male-1	0.471826	0.188008	0.0690273	-0.153486	0.203066
Snx5	Male-1	0.469861	0.167337	0.132158	-0.0874233	0.280117
Fam49b	Male-1	0.469098	0.182353	0.00939652	-0.118034	0.196555
Pld4	Male-1	0.468526	0.130497	-0.0448438	-0.155768	0.203087
Unc93b1	Male-1	0.468487	0.115936	-0.106615	-0.18039	0.169515
Mertk	Male-1	0.468485	0.211855	-0.0540938	-0.105694	0.0574154
Mylip	Male-1	0.467698	0.193538	0.0460035	-0.0740892	0.142399
Fyb	Male-1	0.466784	0.154696	-0.0775377	-0.128003	0.154364
Cmtm6	Male-1	0.466095	0.149073	0.0358462	-0.122509	0.170562
Dock10	Male-1	0.465537	0.165998	-0.0873868	-0.0999738	0.0772274
Tgfbr1	Male-1	0.464849	0.126788	-0.157692	-0.153642	0.0744194
Cd37	Male-1	0.462417	0.148735	-0.0448003	-0.132306	0.153986
Abi3	Male-1	0.461646	0.169338	0.0658689	-0.103683	0.178807
Ivns1abp	Male-1	0.461265	0.166922	-0.128955	-0.112307	0.0304278
Siglech	Male-1	0.459684	0.0844413	-0.140059	-0.186617	0.100843
Picalm	Male-1	0.459598	0.181921	-0.0490294	-0.0981646	0.0939914
Sirpa	Male-1	0.458873	0.154616	-0.054801	-0.150888	0.136951
Mef2c	Male-1	0.457788	0.143359	-0.142512	-0.150269	0.0782678
Plekho1	Male-1	0.457472	0.179334	0.0650176	-0.0970879	0.223851
Cfh	Male-1	0.457214	0.11684	-0.0860474	-0.172901	0.16027
Rap1b	Male-1	0.457037	0.180452	0.178559	-0.0681476	0.270618
Zeb2	Male-1	0.4566	0.226282	-0.0962558	-0.0899725	0.052923
Frmd4a	Male-1	0.454341	0.215554	-0.119858	-0.126641	0.0474909
Snx18	Male-1	0.453403	0.194188	0.0493882	-0.0689675	0.152557
Grn	Male-1	0.451691	0.105529	-0.010486	-0.174577	0.238714
Fermt3	Male-1	0.451613	0.14964	0.00412167	-0.0977163	0.168986
Tpm3	Male-1	0.449392	0.183878	0.0592188	-0.110959	0.205836
Dennd4a	Male-1	0.447769	0.201233	-0.077868	-0.0834924	0.0588656
Ikzf1	Male-1	0.447484	0.177561	-0.00397899	-0.0805959	0.12746
Celf2	Male-1	0.446091	0.247265	-0.0216547	-0.0823436	0.0965428
Tgfb1	Male-1	0.445695	0.167018	0.0314919	-0.100067	0.16911
1700017B05Rik	Male-1	0.444823	0.186532	0.0474486	-0.0661313	0.152775
Efhd2	Male-1	0.444518	0.187582	0.160023	-0.0736021	0.262156
Gns	Male-1	0.442045	0.137995	-0.0436572	-0.106154	0.146081
Pycard	Male-1	0.442019	0.141852	0.110613	-0.117602	0.268857
Dleu2	Male-1	0.44161	0.192458	-0.146475	-0.0890902	0.0284186
Mbnl1	Male-1	0.440386	0.182621	-0.0990837	-0.1242	0.0655661
St3gal6	Male-1	0.439508	0.162091	0.0331994	-0.0863199	0.130739
Tgfbr2	Male-1	0.438871	0.174346	0.0480876	-0.0828815	0.163653
Irf2bp2	Male-1	0.437858	0.216961	0.0829217	-0.0359232	0.121399
Git2	Male-1	0.4377	0.202374	-0.0766855	-0.08307	0.0392226
Rab3il1	Male-1	0.436507	0.16186	0.0460034	-0.0737489	0.164804
Cd300c2	Male-1	0.43574	0.119418	0.0803361	-0.139496	0.309671
Spi1	Male-1	0.435372	0.158598	0.12722	-0.115452	0.284538
Nckap1l	Male-1	0.434177	0.161075	0.0121665	-0.0990638	0.153589
Mtdh	Male-1	0.433165	0.16558	-0.0226821	-0.115322	0.108526
Sh3glb1	Male-1	0.433036	0.188504	0.152067	-0.0841965	0.262355
Tmem173	Male-1	0.43239	0.143341	-0.0334681	-0.114087	0.130581
Ptprc	Male-1	0.431725	0.148183	-0.10197	-0.120336	0.12779
Ecscr	Male-1	0.431536	0.132817	0.0363772	-0.1089	0.147715
Arhgap5	Male-1	0.430627	0.234037	-0.013791	-0.117587	0.0363324
Pip4k2a	Male-1	0.430598	0.187995	0.0723008	-0.0802892	0.164975
Fscn1	Male-1	0.428795	0.165969	0.121452	-0.079687	0.208905
Mgat4a	Male-1	0.428535	0.169792	-0.0436032	-0.0736562	0.0730433
Gdi2	Male-1	0.426845	0.167724	0.0476327	-0.0767581	0.19861
Klf3	Male-1	0.425292	0.203105	0.0591076	-0.0482208	0.11651
Camk1	Male-1	0.424502	0.146348	0.0235028	-0.113464	0.166604
Dock8	Male-1	0.42211	0.154656	-0.0582172	-0.0836339	0.0923827
Tnfaip8l2	Male-1	0.421045	0.152171	0.116543	-0.0895037	0.256312
Slc7a8	Male-1	0.420582	0.157378	-0.0189987	-0.0761042	0.101957
Anxa3	Male-1	0.418443	0.142458	0.0961667	-0.129921	0.258717
Rnf13	Male-1	0.418433	0.193846	0.0634354	-0.0684173	0.132216
Man2b1	Male-1	0.417423	0.0981782	-0.035847	-0.139387	0.209201
Cltc	Male-1	0.417393	0.195138	0.113396	-0.0551015	0.182837
Gng10	Male-1	0.416262	0.108103	0.152443	-0.141422	0.40211
Erp29	Male-1	0.415739	0.151695	0.053399	-0.106583	0.20142
Rrbp1	Male-1	0.415545	0.131508	-0.174217	-0.147937	0.0142479
Zfp36l1	Male-1	0.414802	0.236637	0.139557	-0.0272692	0.145937
Tln1	Male-1	0.414451	0.174838	0.120729	-0.0942947	0.218007
Susd3	Male-1	0.414283	0.148125	0.00599985	-0.103344	0.141953
Ptpn1	Male-1	0.413177	0.172049	0.0687104	-0.0695841	0.178629
Calm2	Male-1	0.412379	0.101852	0.169491	-0.0470499	0.296543
Sft2d1	Male-1	0.411828	0.152538	0.0399571	-0.102179	0.16216
Ptpn18	Male-1	0.411333	0.123052	0.122925	-0.125239	0.32842
Zmiz1	Male-1	0.410692	0.223189	0.0669631	-0.0610911	0.124259
P2ry6	Male-1	0.410014	0.156521	-0.0406496	-0.0882519	0.133109
Dusp6	Male-1	0.4096	0.179255	0.0703958	-0.0401055	0.129704
Cyba	Male-1	0.407684	0.0924783	0.0887168	-0.188627	0.33962
Gna15	Male-1	0.406776	0.155103	-0.0177684	-0.079929	0.110407
Nav3	Male-1	0.405982	0.167524	-0.1074	-0.0933345	0.0031841
Ophn1	Male-1	0.405551	0.172307	-0.0899872	-0.0910537	0.0547542
Ski	Male-1	0.405488	0.193498	0.0834608	-0.060156	0.149668
Tacc1	Male-1	0.404515	0.211868	0.0388779	-0.080009	0.130857
Frmd4b	Male-1	0.404159	0.170872	-0.0506756	-0.0661289	0.0584752
Rasgrp3	Male-1	0.404063	0.174913	0.052658	-0.0701127	0.119263
Rps6ka1	Male-1	0.403963	0.144566	0.0326623	-0.0752651	0.14075
Pik3r1	Male-1	0.403419	0.221261	0.0204642	-0.0509059	0.0761528
Csnk1e	Male-1	0.402973	0.194226	0.0668614	-0.0758522	0.139957
Foxn3	Male-1	0.402458	0.20508	0.0417729	-0.072497	0.109007
Hexa	Male-1	0.402414	0.0973537	0.049764	-0.155751	0.268349
Plek	Male-1	0.402161	0.159188	0.0737884	-0.100638	0.217588
Clic1	Male-1	0.400875	0.107349	0.136471	-0.117144	0.297348
Cd68	Male-1	0.400731	0.105057	0.0635163	-0.144517	0.277807
Rapgef5	Male-1	0.399867	0.1712	-0.0502259	-0.0782629	0.0420913
Gnai2	Male-1	0.399824	0.163292	0.211744	-0.109643	0.292419
Cmtm7	Male-1	0.399756	0.125868	0.0183773	-0.115084	0.192827
Asah1	Male-1	0.399308	0.155	0.0438677	-0.101854	0.18517
Msn	Male-1	0.399082	0.166202	0.120687	-0.0857865	0.21298
Ctsh	Male-1	0.397349	0.102399	0.00975416	-0.147354	0.27355
Cd84	Male-1	0.396913	0.138908	-0.0820883	-0.101316	0.127149
Jmjd1c	Male-1	0.396887	0.233345	-0.0524365	-0.0628694	0.00566481
2001-03-01	Male-1	0.396235	0.163773	-0.0446435	-0.0747917	0.0872982
E230029C05Rik	Male-1	0.395311	0.15864	-0.0994909	-0.0868624	0.10557
Rab14	Male-1	0.394809	0.186057	0.101743	-0.0545643	0.174549
Ctsa	Male-1	0.394354	0.115062	0.0506628	-0.111257	0.214474
Sppl2a	Male-1	0.393985	0.191474	0.0414871	-0.0588224	0.0946598
Ctsc	Male-1	0.393368	0.138671	0.0376472	-0.0665667	0.20558
Dip2b	Male-1	0.391776	0.178259	-0.0118495	-0.0771967	0.0841083
Slc2a5	Male-1	0.391725	0.126244	-0.0206792	-0.100981	0.0759811
H3f3b	Male-1	0.390985	0.130305	0.23696	-0.059143	0.322657
Dock4	Male-1	0.389563	0.226757	-0.0633419	-0.0736911	0.00165422
Ltc4s	Male-1	0.389438	0.0454461	0.0356551	-0.0744838	0.194982
Fcgr1	Male-1	0.38892	0.137158	-0.000830895	-0.128375	0.174743
Creg1	Male-1	0.38878	0.133435	0.129618	-0.124578	0.277908
Comt	Male-1	0.388352	0.147773	0.0917936	-0.0704437	0.191684
Man1a2	Male-1	0.388077	0.165536	0.00493482	-0.0820218	0.133657
Il10ra	Male-1	0.387985	0.154724	-0.0109866	-0.0882404	0.127176
Fgd2	Male-1	0.387949	0.136643	-0.0649613	-0.0935801	0.0876364
Rhoh	Male-1	0.387539	0.145177	-0.0442037	-0.0818755	0.0859693
Arid1a	Male-1	0.386746	0.202212	0.0525956	-0.035816	0.103364
Havcr2	Male-1	0.386134	0.140831	-0.0221498	-0.080163	0.119248
Tab2	Male-1	0.386122	0.202433	0.060951	-0.0467301	0.101135
Ubc	Male-1	0.385632	0.181047	0.241954	-0.0513825	0.228873
Pik3cg	Male-1	0.384895	0.142908	0.00753985	-0.067176	0.10665
Tmem50a	Male-1	0.384748	0.127569	0.117238	-0.0982008	0.244334
Ptp4a2	Male-1	0.38341	0.169754	0.143596	-0.0306279	0.216117
Actr2	Male-1	0.382694	0.160012	0.0791124	-0.0541918	0.171989
Timp2	Male-1	0.382291	0.0723916	0.124567	-0.0686	0.305613
Mcl1	Male-1	0.382016	0.212998	0.109026	-0.033609	0.147133
Ptbp3	Male-1	0.381675	0.182518	0.058025	-0.0565985	0.127576
Commd8	Male-1	0.381471	0.131655	0.0902467	-0.0665524	0.192005
Pfn1	Male-1	0.380561	0.109496	0.257662	-0.0833277	0.399066
Runx1	Male-1	0.379468	0.166286	-0.0303243	-0.0583523	0.105002
Zfp652	Male-1	0.379143	0.172977	-0.0211325	-0.0468799	0.0574729
Fchsd2	Male-1	0.378153	0.187985	-0.0840071	-0.0743472	0.000192705
Trf	Male-1	0.376452	0.0279752	0.00372118	-0.114913	0.251947
Ppfia4	Male-1	0.375974	0.150134	0.0525395	-0.0988504	0.211293
Retreg1	Male-1	0.375614	0.169313	0.0423458	-0.0657318	0.139569
Cflar	Male-1	0.375271	0.176171	-0.00378529	-0.0380234	0.0562706
Ints6l	Male-1	0.374816	0.174972	-0.106041	-0.0697459	0.0101244
Gpr183	Male-1	0.374572	0.150939	-0.0244937	-0.0896443	0.112464
Asph	Male-1	0.373972	0.180717	-0.0106053	-0.0744219	0.10258
Clta	Male-1	0.373971	0.0827506	0.225902	-0.0493865	0.368181
Mob1a	Male-1	0.37304	0.175437	0.109376	-0.0492127	0.181946
Syngr2	Male-1	0.372896	0.144037	0.0752771	-0.0696501	0.18312
Rac1	Male-1	0.372346	0.153499	0.161305	-0.0500255	0.220063
Abca1	Male-1	0.372336	0.196376	0.0322665	-0.063645	0.104635
Btg1	Male-1	0.372158	0.169125	0.0954552	-0.0644999	0.179927
Rnf130	Male-1	0.371989	0.147326	0.0886961	-0.0887895	0.198838
Acp2	Male-1	0.371685	0.166853	0.011389	-0.0632224	0.102281
Wnk1	Male-1	0.3712	0.231976	-0.0717703	-0.066615	0.043133
Itga6	Male-1	0.370262	0.19861	0.0152267	-0.0778432	0.0551148
Fli1	Male-1	0.369725	0.165258	0.0846481	-0.0515605	0.135419
Pla2g15	Male-1	0.369496	0.127198	-0.0334042	-0.0923367	0.113258
Arpc2	Male-1	0.369105	0.152684	0.22934	-0.0426442	0.30938
Ankrd44	Male-1	0.368893	0.149418	-0.0893098	-0.0787094	0.0519876
Gcnt1	Male-1	0.368703	0.136682	-0.0192833	-0.0606273	0.0734775
Dock2	Male-1	0.36841	0.147193	-0.0217294	-0.0867919	0.11277
Rsrp1	Male-1	0.367863	0.22566	-0.104237	-0.0997024	0.0265707
Tm6sf1	Male-1	0.367767	0.14699	-0.0605057	-0.0838736	0.100326
Cbl	Male-1	0.366081	0.190277	0.00754966	-0.0559066	0.0869021
Nfe2l2	Male-1	0.365401	0.180863	0.161419	-0.0170972	0.200056
Cebpg	Male-1	0.365166	0.165185	0.0372727	-0.0519458	0.115652
Tsc22d4	Male-1	0.364919	0.21557	0.0697051	-0.0842692	0.0841161
Tm9sf3	Male-1	0.36478	0.171387	0.0754555	-0.0450389	0.114132
Arpc1b	Male-1	0.364108	0.133433	0.157655	-0.0893283	0.314717
Coro1a	Male-1	0.363932	0.147374	0.104932	-0.113406	0.265988
Pwwp2a	Male-1	0.363208	0.167975	-0.0606354	-0.0611053	0.0266473
Adgrg1	Male-1	0.362619	0.175637	0.0374781	-0.117472	0.0934708
Arsb	Male-1	0.362528	0.137642	0.00891845	-0.0789607	0.131881
Marcks	Male-1	0.362006	0.0661739	0.0743562	-0.0277958	0.116282
Rtn4rl1	Male-1	0.361921	0.137199	0.0086401	-0.0532592	0.105672
Skil	Male-1	0.361743	0.183947	-0.00393658	-0.0574028	0.0963362
Arrb2	Male-1	0.361647	0.143034	-0.0201353	-0.075601	0.102362
Pmp22	Male-1	0.361357	0.166001	0.0522	-0.0771338	0.123403
Ctsz	Male-1	0.361326	0.0565879	0.00829902	-0.186618	0.287446
Dusp7	Male-1	0.361027	0.160052	0.0496662	-0.0519402	0.0905163
Ctsb	Male-1	0.360729	0.0687049	0.0261623	-0.166691	0.28259
Slc16a6	Male-1	0.359616	0.138668	-0.046197	-0.0585747	0.0384683
Stab1	Male-1	0.359404	0.130018	-0.0651679	-0.0740961	0.0459863
Inpp5d	Male-1	0.359379	0.13098	-0.0547822	-0.0994808	0.0956571
Sipa1	Male-1	0.359274	0.147419	0.00920882	-0.0807045	0.108616
Cdc42	Male-1	0.358944	0.109447	0.223534	-0.0656284	0.309217
Sat1	Male-1	0.358827	0.226342	0.0874115	-0.104092	0.169153
Akirin2	Male-1	0.358784	0.16839	0.119656	-0.0455717	0.178264
Adgre1	Male-1	0.35856	0.122171	0.0140974	-0.0954821	0.17063
Crybb1	Male-1	0.358393	0.107822	0.114147	-0.115504	0.245887
Arhgdib	Male-1	0.357898	0.128128	0.161855	-0.0999962	0.317251
Prkcd	Male-1	0.356814	0.150935	-0.0297672	-0.0610861	0.0858892
Ptpre	Male-1	0.356234	0.146802	-0.0260156	-0.094908	0.10631
Adam10	Male-1	0.355912	0.1532	0.0470384	-0.0632461	0.11213
Cd2ap	Male-1	0.355418	0.206675	0.0378578	-0.0249574	0.0503035
Smad7	Male-1	0.355094	0.17351	0.0263786	-0.0448534	0.10646
Srrm2	Male-1	0.355078	0.258914	-0.119757	-0.073705	-0.0533678
Ddx6	Male-1	0.3549	0.208622	0.0921591	-0.0168064	0.107511
Csf3r	Male-1	0.354688	0.120566	-0.06157	-0.0815116	0.0946581
Tmbim6	Male-1	0.354569	0.147919	0.102936	-0.0851403	0.155146
Mtus1	Male-1	0.353008	0.164437	0.0462989	-0.0473857	0.0841705
Tor1aip1	Male-1	0.352748	0.192796	0.0578934	-0.0548842	0.0951203
Numb	Male-1	0.352707	0.148223	-0.03886	-0.0860375	0.0500414
Pnp	Male-1	0.352234	0.142441	0.157386	-0.0451571	0.208464
Ep300	Male-1	0.351911	0.211229	0.0124312	-0.0357266	0.0609615
Alox5ap	Male-1	0.351799	0.0994244	0.0508579	-0.118448	0.215586
Arhgap45	Male-1	0.351354	0.106144	-0.125898	-0.116364	0.0537173
Bach1	Male-1	0.351201	0.165001	0.0395979	-0.0544787	0.109671
Cd86	Male-1	0.351037	0.132679	0.0036981	-0.0820669	0.145783
Pnrc1	Male-1	0.350739	0.152188	0.132883	-0.0416491	0.204352
Ccdc50	Male-1	0.350192	0.193272	0.0309903	-0.0566099	0.105505
Tmed5	Male-1	0.349644	0.204579	0.104541	-0.0536068	0.102365
Ankrd11	Male-1	0.349369	0.25673	-0.0177404	-0.0318045	0.0154955
Fcgr2b	Male-1	0.348342	0.120123	0.0114756	-0.0860439	0.191527
Evi2a	Male-1	0.347965	0.138009	0.0396747	-0.104012	0.174105
Usp2	Male-1	0.347823	0.186438	0.0662484	-0.0222635	0.0939459
Limd2	Male-1	0.347772	0.136087	0.0977054	-0.0937177	0.228058
Rcsd1	Male-1	0.347411	0.150954	-0.0382437	-0.0527543	0.0749811
Ighm	Male-1	0.347258	0.122296	0.0341567	-0.0985328	0.162278
Fam91a1	Male-1	0.346725	0.151395	0.0318031	-0.0544574	0.111475
Daglb	Male-1	0.346607	0.13532	-0.00268949	-0.0810025	0.121106
Fus	Male-1	0.346488	0.252615	-0.0841097	-0.0683239	-0.034915
Hk2	Male-1	0.346379	0.125207	-0.0416947	-0.113879	0.123863
Akap13	Male-1	0.346232	0.171045	-0.0392416	-0.0761069	0.0699461
Kcnk6	Male-1	0.345901	0.129375	-0.0360177	-0.0638494	0.088881
Cxxc5	Male-1	0.345637	0.151818	0.0616126	-0.0386513	0.129763
Hnrnpa0	Male-1	0.345547	0.171869	0.179432	-0.0249181	0.199087
Sox4	Male-1	0.345182	0.160539	0.0659305	-0.0517627	0.114472
Nr3c1	Male-1	0.344487	0.209191	0.112958	-0.0344822	0.108382
Tubgcp5	Male-1	0.34392	0.143396	-0.0402625	-0.0591224	0.0565444
Grb2	Male-1	0.343659	0.16666	0.146188	-0.0394783	0.193793
Pdia3	Male-1	0.343559	0.0890809	0.109558	-0.0323107	0.111965
Zfp710	Male-1	0.34351	0.143785	-0.00634201	-0.0606845	0.086255
Ubash3b	Male-1	0.34316	0.154003	0.00326961	-0.0772985	0.0918345
Cd14	Male-1	0.342448	0.128806	0.000396686	-0.104807	0.18332
Pip4p1	Male-1	0.342201	0.157107	0.00438373	-0.0692326	0.0973254
Man1a	Male-1	0.341938	0.141528	0.00539943	-0.0406481	0.083386
Plxnb2	Male-1	0.341054	0.114778	-0.0026882	-0.0509547	0.117213
Pros1	Male-1	0.340985	0.132238	-0.00289957	-0.0945341	0.115297
Ppp1r18	Male-1	0.340689	0.138795	0.0764233	-0.0547699	0.176985
Samsn1	Male-1	0.340622	0.133621	0.0557466	-0.0844182	0.141423
Nav2	Male-1	0.340379	0.201896	-0.109642	-0.060849	-0.0285199
Syngr1	Male-1	0.340367	0.108901	0.101141	-0.111515	0.221624
Serpine2	Male-1	0.340296	0.174793	0.0457173	-0.143253	0.11236
Calr	Male-1	0.340207	0.0952676	0.119239	-0.0186169	0.0925132
Itgb2	Male-1	0.339877	0.123909	0.00906473	-0.0880789	0.17266
Irf2	Male-1	0.338662	0.182519	0.0632644	-0.0533972	0.104443
Blnk	Male-1	0.338604	0.140118	0.0109968	-0.0622014	0.126982
Aftph	Male-1	0.33845	0.181339	0.00462762	-0.0346868	0.0621928
Dst	Male-1	0.337867	0.271166	-0.102488	-0.0561317	-0.0514696
Canx	Male-1	0.337809	0.139492	0.100781	-0.0390851	0.112334
Herc2	Male-1	0.336536	0.188611	-0.0613016	-0.0739372	0.0249925
P4ha1	Male-1	0.336392	0.177578	0.040813	-0.0586003	0.0794978
Scaf11	Male-1	0.335927	0.191164	0.0718956	-0.0392479	0.10286
Sla	Male-1	0.335598	0.142314	0.00855507	-0.0603086	0.107552
Ulk2	Male-1	0.335596	0.146016	0.0630418	-0.0596464	0.12721
Itgb1	Male-1	0.335572	0.142525	0.0434771	-0.0622819	0.112457
Nfam1	Male-1	0.335497	0.116749	-0.0411944	-0.0687098	0.0780416
Prex1	Male-1	0.33505	0.168218	0.0169486	-0.0754715	0.0881221
Srsf9	Male-1	0.33493	0.131018	0.163878	-0.0424757	0.243079
Orai1	Male-1	0.334877	0.14318	0.0638249	-0.0592372	0.123925
Lrp1	Male-1	0.334616	0.17085	-0.0248272	-0.0841759	0.0443656
Lrrc3	Male-1	0.334046	0.12622	0.0115961	-0.061878	0.11778
Ptpn6	Male-1	0.334025	0.135321	0.0596765	-0.0806911	0.162661
Lcp2	Male-1	0.332951	0.133458	-0.00678932	-0.0566432	0.0907832
Rock2	Male-1	0.332516	0.197606	-0.0218409	-0.0514575	0.0514085
Tpst2	Male-1	0.332459	0.14351	0.0251039	-0.0698921	0.119538
Gal3st4	Male-1	0.332351	0.116875	0.0190388	-0.0721824	0.0879794
Pten	Male-1	0.33231	0.174616	0.0658963	-0.0295979	0.113711
Ifngr2	Male-1	0.332305	0.145555	0.0551712	-0.0667374	0.178717
Gspt1	Male-1	0.332173	0.146642	0.122918	-0.0126236	0.161452
Tmcc3	Male-1	0.33167	0.1749	-0.011894	-0.0885992	0.0656975
Plcl2	Male-1	0.331649	0.14014	-0.0206819	-0.0594197	0.0650381
Skap2	Male-1	0.33137	0.164356	0.00371193	-0.0691139	0.100166
Selenop	Male-1	0.331208	0.110232	0.099573	-0.183724	0.261828
Cebpa	Male-1	0.33118	0.131011	0.0763099	-0.0652588	0.195852
Arhgap30	Male-1	0.330928	0.142341	-0.0640142	-0.0511607	0.0351466
Ctsl	Male-1	0.330764	0.042435	0.0561257	-0.124949	0.257539
Chd9	Male-1	0.330687	0.236117	-0.0742448	-0.0714359	-0.0473289
AC149090.1	Male-1	0.330467	0.219965	-0.153645	-0.0872035	-0.0294175
Btg2	Male-1	0.329809	0.178372	0.049437	-0.0471946	0.103182
Mlec	Male-1	0.329661	0.157987	0.0602447	-0.0493432	0.111197
Ubl3	Male-1	0.329541	0.176961	0.105219	-0.0289913	0.118004
Mycbp2	Male-1	0.329423	0.25442	-0.133212	-0.0783034	-0.0398984
Cd180	Male-1	0.32894	0.141723	-0.0351765	-0.0834089	0.0677711
Resf1	Male-1	0.328609	0.18137	-0.0246365	-0.047538	0.0455804
Ehd4	Male-1	0.328338	0.148698	0.0798352	-0.0516011	0.153895
Arhgap17	Male-1	0.327829	0.165653	-0.0441184	-0.0603935	0.0464309
Lmo2	Male-1	0.326895	0.136714	0.085893	-0.0684674	0.181158
Cd9	Male-1	0.326727	0.0287132	0.0856303	-0.0903213	0.240182
Maml3	Male-1	0.326523	0.129057	-0.058186	-0.0600072	0.0423516
Ptafr	Male-1	0.326467	0.127304	-0.0119386	-0.0558451	0.100895
B2m	Male-1	0.325996	0.0484195	0.0834385	-0.210852	0.412593
Rtn4	Male-1	0.325977	0.14741	0.0576972	-0.0158363	0.11733
Srsf5	Male-1	0.325389	0.238747	0.00304704	-0.0274795	0.00406087
C3ar1	Male-1	0.325195	0.155062	0.0342354	-0.0529726	0.136084
Gm47664	Male-1	0.32519	0.139169	-0.134845	-0.0610956	-0.034199
Jak1	Male-1	0.324476	0.175529	0.0998101	-0.06105	0.130797
Tlr7	Male-1	0.324286	0.122057	-0.0305752	-0.0583197	0.0792028
Ly6e	Male-1	0.324096	0.0770577	0.0442726	-0.162333	0.257193
Ogfrl1	Male-1	0.323556	0.147314	0.0355294	-0.0565829	0.134665
Slc40a1	Male-1	0.323387	0.145132	0.0293677	-0.0448446	0.0396432
Gtf2h2	Male-1	0.322945	0.133991	-0.0360134	-0.0695598	0.0547114
Slc8a1	Male-1	0.322872	0.150163	-0.107359	-0.062162	-0.00818629
Zfp90	Male-1	0.322809	0.147907	-0.0254369	-0.0382963	0.0543328
Rassf2	Male-1	0.322556	0.147756	-0.0252627	-0.0535696	0.0831262
Pabpc1	Male-1	0.32255	0.155935	0.13542	-0.0503757	0.284349
Tpp1	Male-1	0.322438	0.158778	0.114487	-0.0247968	0.124201
Zfp292	Male-1	0.322369	0.205294	-0.0145971	-0.0268436	0.0247665
Selplg	Male-1	0.321061	0.0444029	-0.133179	-0.129781	-0.0115153
Tent5a	Male-1	0.320648	0.145428	0.0167438	-0.0299659	0.140867
Lamp2	Male-1	0.320455	0.109991	0.0590489	-0.009604	0.0898611
Tbxas1	Male-1	0.32027	0.124986	-0.0299081	-0.0705995	0.0869705
Sf3b1	Male-1	0.319262	0.220146	-0.0224835	-0.0381758	0.0300001
Luc7l2	Male-1	0.319253	0.284118	-0.101076	-0.0510015	-0.0753908
Tmem86a	Male-1	0.318431	0.102126	0.0368223	-0.0543336	0.134743
Edem1	Male-1	0.318304	0.130432	0.0237079	-0.0719997	0.0956647
Wdr26	Male-1	0.317959	0.186427	0.0423478	-0.0281333	0.0647571
Ncf2	Male-1	0.317537	0.129725	0.0222766	-0.0678036	0.134104
Soga1	Male-1	0.317507	0.141003	-0.0436644	-0.0503099	0.0404733
Ly86	Male-1	0.317385	0.00806152	-0.0539791	-0.238207	0.289081
Tram1	Male-1	0.31683	0.131976	0.0566207	-0.0419876	0.104896
Tcn2	Male-1	0.316725	0.0978542	0.0914676	-0.029836	0.1412
Lpar6	Male-1	0.316637	0.140887	-0.015909	-0.060418	0.0490973
Capzb	Male-1	0.316247	0.132426	0.159771	-0.0522687	0.235753
Ptpra	Male-1	0.315948	0.201075	0.040085	-0.0489071	0.0456977
Lacc1	Male-1	0.315569	0.144006	-0.0224796	-0.056784	0.0754347
Evl	Male-1	0.315454	0.140402	0.0464653	-0.0692615	0.134609
Ppp1r9a	Male-1	0.315219	0.194991	-0.0642776	-0.0533748	-0.00145891
St3gal5	Male-1	0.314888	0.11525	0.0231546	-0.0321154	0.0910277
Cotl1	Male-1	0.314299	0.133475	0.170059	-0.0711357	0.281211
Lnpep	Male-1	0.314195	0.189107	0.011653	-0.0372191	0.0505282
Spata13	Male-1	0.314144	0.137479	0.0552175	-0.0496832	0.12529
Hps3	Male-1	0.313715	0.138447	-0.067678	-0.0511049	0.0471563
Tnfrsf13b	Male-1	0.313118	0.121138	0.0391274	-0.0695094	0.130023
Kat6a	Male-1	0.313021	0.182324	0.0243148	-0.0254112	0.0412812
Map4k4	Male-1	0.312843	0.209844	-0.032303	-0.0561574	0.01445
Sall3	Male-1	0.312731	0.153413	0.00834193	-0.0453373	0.0406274
Sema4d	Male-1	0.312653	0.128713	-0.00796008	-0.0588003	0.112061
Tnfrsf21	Male-1	0.312361	0.132483	0.0249308	-0.055918	0.113178
Hnrnpk	Male-1	0.312264	0.158022	0.205512	0.00533656	0.17848
Lpin2	Male-1	0.312145	0.152657	-0.0308382	-0.0571443	0.0559254
Fcho2	Male-1	0.312092	0.190473	-0.0086943	-0.048847	0.0335687
Specc1	Male-1	0.311738	0.184203	-0.0344071	-0.0511762	0.013307
Sgk1	Male-1	0.311612	0.115022	0.0727136	0.00650223	0.1106
Tfe3	Male-1	0.311369	0.144648	-0.0228817	-0.0465575	0.0681798
Tifab	Male-1	0.311282	0.123057	0.0331542	-0.055288	0.115658
Arhgdia	Male-1	0.311062	0.156199	0.195268	-0.0305161	0.232101
Serinc1	Male-1	0.310226	0.210853	0.113926	-0.0113236	0.0500801
Casp8	Male-1	0.310186	0.125426	0.034447	-0.052697	0.11201
Pak2	Male-1	0.310169	0.16518	0.149495	-0.032181	0.170596
Rab8b	Male-1	0.310089	0.140151	0.0469265	-0.0607704	0.108703
Hnrnpf	Male-1	0.309764	0.156973	0.198863	-0.0108647	0.210092
Il16	Male-1	0.309259	0.119637	0.0343547	-0.0380111	0.105149
Cerk	Male-1	0.309039	0.142447	0.0208254	-0.0530539	0.099998
Arpc4	Male-1	0.309034	0.135751	0.126905	-0.0636352	0.201891
Nars	Male-1	0.308893	0.155768	0.106574	-0.0344526	0.15338
Hnrnpul1	Male-1	0.308883	0.165967	0.0427966	-0.0393781	0.0956856
Irf5	Male-1	0.3086	0.123317	0.0369431	-0.0848669	0.135974
Ttc28	Male-1	0.308435	0.167091	0.0720442	-0.0377145	0.0896781
Prpf38b	Male-1	0.307842	0.228287	-0.0340252	-0.0241904	-0.00414471
Macf1	Male-1	0.307539	0.33742	-0.087796	-0.0561838	-0.148274
Morf4l1	Male-1	0.307499	0.128941	0.229844	0.0299312	0.207803
Cd300a	Male-1	0.307469	0.113735	0.0057936	-0.0559785	0.104675
Zbtb7a	Male-1	0.307314	0.185979	0.0779358	-0.00763755	0.099838
Vapa	Male-1	0.307195	0.142858	0.204363	-0.00947013	0.210104
Snx6	Male-1	0.306681	0.14419	0.108715	-0.0364308	0.150781
Spcs2	Male-1	0.306672	0.134826	0.194626	-0.0378809	0.173003
Rap1a	Male-1	0.30652	0.141926	0.152395	-0.0403232	0.209469
Tra2a	Male-1	0.306474	0.251604	-0.0363341	-0.0385313	-0.016033
Scarb2	Male-1	0.306307	0.149096	0.0328975	-0.0690629	0.0956062
Cep170	Male-1	0.306292	0.181568	-0.0415652	-0.0516881	0.019604
Hook3	Male-1	0.306289	0.253585	0.0236831	-0.0296403	0.0270703
Numa1	Male-1	0.3061	0.181308	0.0228302	-0.0289621	0.0651121
Hhex	Male-1	0.305622	0.116251	0.0645241	-0.0677507	0.133186
Tmed9	Male-1	0.305241	0.131572	0.0825819	-0.0621793	0.130213
Cysltr1	Male-1	0.305098	0.121776	-0.0153707	-0.0527088	0.0922056
Sh3bgrl3	Male-1	0.304764	0.0912122	0.22666	-0.0997614	0.420813
Adam17	Male-1	0.304437	0.139793	0.00458433	-0.0545775	0.0826367
Il21r	Male-1	0.304048	0.13574	0.00232159	-0.0494489	0.0912077
Hcls1	Male-1	0.303658	0.116885	0.0596029	-0.0827632	0.173339
Rhog	Male-1	0.303406	0.116747	0.091983	-0.0778901	0.184543
Crlf3	Male-1	0.303329	0.168789	-0.0414546	-0.0615691	0.0426922
Inpp4b	Male-1	0.303107	0.140778	-0.0120774	-0.0390008	0.0432
Arglu1	Male-1	0.303021	0.287112	-0.0364447	-0.0261688	-0.06619
Acap2	Male-1	0.303	0.179029	0.0270148	-0.0572538	0.0593951
Lamp1	Male-1	0.302817	0.0849153	0.0952329	-0.139077	0.238304
Celf1	Male-1	0.302641	0.203234	0.0220834	-0.0135023	0.0555711
Usp8	Male-1	0.300807	0.157535	0.0256043	-0.040694	0.101707
Hck	Male-1	0.300644	0.119749	0.044573	-0.0693468	0.162133
Rap1gds1	Male-1	0.300354	0.129067	0.0169326	-0.0489371	0.0927029
Nipbl	Male-1	0.300289	0.220911	0.028551	-0.0276649	0.0377058
Atp6v0b	Male-1	0.299819	0.132411	-0.0319033	-0.0722552	0.0656273
Akna	Male-1	0.299804	0.13758	0.0155246	-0.0323987	0.0847348
Vav1	Male-1	0.299753	0.115469	0.0164702	-0.0681386	0.120803
B4galt1	Male-1	0.299604	0.118771	-0.00313182	-0.0292974	0.0946491
Rhoa	Male-1	0.299602	0.142801	0.23562	-0.0520785	0.262381
Ntpcr	Male-1	0.299551	0.0923701	0.0727623	-0.0740973	0.200647
Gm15503	Male-1	0.299149	0.109411	-0.0958846	-0.0625161	0.0262769
Cfl1	Male-1	0.299021	0.113897	0.310105	-0.0485297	0.378988
Rin2	Male-1	0.299019	0.153546	0.0509525	-0.0452144	0.0766124
Csk	Male-1	0.299005	0.129513	0.0716104	-0.0581402	0.144763
Sfpq	Male-1	0.298789	0.251074	-0.0315265	-0.0231077	-0.026153
Rp2	Male-1	0.298756	0.119991	0.0216901	-0.0522562	0.103554
Pafah1b1	Male-1	0.298541	0.214437	0.137812	0.00988992	0.097272
Lims1	Male-1	0.298534	0.145978	0.0839419	-0.0642717	0.120482
Nmt1	Male-1	0.297875	0.140486	0.102465	-0.0481438	0.155798
Zbtb18	Male-1	0.297599	0.150055	0.0333908	-0.0318204	0.0861292
Gm2629	Male-1	0.29732	0.107715	-0.0564066	-0.0747121	0.0646392
Hnrnpu	Male-1	0.297246	0.258665	0.052153	-0.00427823	0.0492572
Phf14	Male-1	0.296833	0.192926	-0.0831351	-0.064193	-0.0164215
Itm2c	Male-1	0.296485	0.175507	0.140132	-0.0830356	0.15185
Ccni	Male-1	0.296016	0.140657	0.0993415	-0.0255283	0.17824
Dapp1	Male-1	0.295779	0.124155	-0.0189882	-0.051095	0.0761535
Filip1l	Male-1	0.295145	0.136003	-0.00246138	-0.0423579	0.0688717
Elf1	Male-1	0.295145	0.147612	0.0492394	-0.0322999	0.0909091
Qk	Male-1	0.295112	0.178121	-0.11732	-0.113323	-0.1291
Dtx4	Male-1	0.295107	0.136592	0.0322926	-0.0485378	0.08331
Ier5	Male-1	0.295027	0.141894	0.0996721	-0.0437524	0.123698
Pum2	Male-1	0.294757	0.187723	0.0766932	-0.0196922	0.104173
Cebpb	Male-1	0.294588	0.134273	0.0876283	-0.045374	0.204445
Nuak1	Male-1	0.294442	0.131791	0.0113974	-0.0367397	0.0807394
4632427E13Rik	Male-1	0.294404	0.202072	-0.0492286	-0.0547294	-0.0149508
Pik3ap1	Male-1	0.29402	0.12372	-0.0197014	-0.0522526	0.0916914
Npc2	Male-1	0.293492	0.025058	0.149917	-0.0804158	0.344901
Ctc1	Male-1	0.293312	0.113469	0.0176697	-0.0563529	0.113195
Ube2d3	Male-1	0.293047	0.179988	0.0648301	0.00536177	0.082393
Lag3	Male-1	0.292999	0.0782354	0.0347174	-0.123312	0.213018
Osbpl11	Male-1	0.292794	0.145577	-0.00645505	-0.0350096	0.0637689
Rbm25	Male-1	0.292058	0.283266	-0.0865875	-0.0361313	-0.0692996
Twf2	Male-1	0.291967	0.122415	0.0890841	-0.0589602	0.16072
Rel	Male-1	0.291564	0.133308	0.00783634	-0.0423921	0.0917417
Rbm5	Male-1	0.291397	0.236006	-0.0855317	-0.0547099	-0.053358
Syk	Male-1	0.291372	0.110483	-0.00157391	-0.0507923	0.0836251
Tnfrsf1b	Male-1	0.291332	0.114379	-0.00463712	-0.0430885	0.0945475
Lhfpl2	Male-1	0.291232	0.132634	0.00838509	-0.0427628	0.073673
Kif21b	Male-1	0.290941	0.123048	-0.0799397	-0.064548	0.00206553
Tspan14	Male-1	0.290412	0.129046	0.0190979	-0.0532053	0.0943814
Lgals9	Male-1	0.289677	0.118367	0.110887	-0.0625382	0.165457
Sft2d2	Male-1	0.289261	0.129572	0.0345928	-0.0476867	0.0889631
Adrb2	Male-1	0.288819	0.106	-0.0250079	-0.0616945	0.0767476
Brk1	Male-1	0.288668	0.118326	0.203073	-0.0581892	0.298104
Arf1	Male-1	0.288652	0.128001	0.18636	-0.0236937	0.21729
Cebpz	Male-1	0.288085	0.134877	0.0130322	-0.052989	0.0885703
Gng2	Male-1	0.288081	0.116859	0.0358846	-0.0519189	0.126634
Fcer1g	Male-1	0.287663	-0.0070149	0.0895375	-0.241019	0.411282
Tbc1d16	Male-1	0.287578	0.116413	0.026347	-0.0488976	0.106734
Gm10790	Male-1	0.287485	0.104194	-0.0387148	-0.0669982	0.0481703
Saraf	Male-1	0.28695	0.153863	0.115859	-0.0480959	0.11855
Tnrc6b	Male-1	0.286923	0.226947	0.00861211	-0.0406179	0.00237113
Rbm39	Male-1	0.286783	0.207449	-0.0232537	-0.0678942	0.0211724
Stx7	Male-1	0.286568	0.136148	0.0884095	-0.0495477	0.164772
Gmip	Male-1	0.286093	0.119355	-0.0421049	-0.0560712	0.0691371
Rbm26	Male-1	0.285993	0.202391	-0.0327181	-0.0457463	0.00853058
Col27a1	Male-1	0.285943	0.112132	-0.109547	-0.0663744	0.0286812
Nsd1	Male-1	0.285933	0.218729	-0.0507655	-0.023926	-0.0245878
Sh2b3	Male-1	0.285794	0.124278	0.0410125	-0.038803	0.0981533
Glul	Male-1	0.285699	0.249486	0.242619	-0.00849335	0.12375
Il6st	Male-1	0.28561	0.137133	-0.0184253	-0.0681544	0.0250099
Mkln1	Male-1	0.285376	0.205572	-0.0264365	-0.0193341	-0.0188124
Pdgfb	Male-1	0.285213	0.149906	0.0381048	-0.0317479	0.0725984
Cx3cr1	Male-1	0.284563	0.131037	-0.0388324	0.0210973	-0.151829
Pacsin2	Male-1	0.284312	0.120361	0.0486119	-0.0295503	0.0980004
Bclaf1	Male-1	0.284241	0.241005	-0.0238515	-0.0173827	-0.0158972
Gna12	Male-1	0.28424	0.136529	0.0965864	-0.0454383	0.145758
Gngt2	Male-1	0.284086	0.104448	0.125415	-0.0925849	0.264585
Washc4	Male-1	0.283696	0.151125	-0.00127256	-0.0406151	0.0563923
Phyhd1	Male-1	0.283252	0.107129	0.0209032	-0.0774568	0.115716
Actr3	Male-1	0.282915	0.145162	0.133714	-0.00195776	0.167944
Snrnp70	Male-1	0.282612	0.287458	-0.0749821	-0.0677999	-0.0765586
Ywhaz	Male-1	0.281988	0.180886	0.191839	0.0200364	0.155452
Gusb	Male-1	0.28193	0.126754	0.0217449	-0.0717838	0.134075
Eef2k	Male-1	0.281633	0.115664	-0.00594277	-0.0612172	0.0625679
Hivep3	Male-1	0.281586	0.187633	0.00805207	-0.0445029	0.0385898
Heatr5a	Male-1	0.28158	0.130588	-0.0035346	-0.0412296	0.0805413
Snx20	Male-1	0.281413	0.105977	0.0233175	-0.0595022	0.124895
Ang	Male-1	0.28124	0.092115	0.0223057	-0.0909608	0.169848
Ppp1r21	Male-1	0.281226	0.129001	0.019578	-0.0325308	0.0912107
Zfp706	Male-1	0.28115	0.112649	0.174885	-0.0243127	0.212884
Sdcbp	Male-1	0.281146	0.117429	0.174121	0.000695116	0.21893
Nek7	Male-1	0.280915	0.140074	0.0568942	-0.0422822	0.101997
Clint1	Male-1	0.280881	0.142909	0.0727152	-0.042648	0.122614
Ptprj	Male-1	0.280813	0.130798	-0.0236895	-0.0634641	0.078559
Lrba	Male-1	0.280579	0.131561	-0.000457938	-0.0532049	0.0378988
Rreb1	Male-1	0.280476	0.153197	-0.00690069	-0.0366834	0.0410781
Pld1	Male-1	0.280467	0.131252	-0.0438176	-0.0368139	0.0288148
Gpr155	Male-1	0.280282	0.116495	-0.0117935	-0.079181	0.056338
Junb	Male-1	0.280271	0.138772	0.0700035	-0.0463966	0.125838
Serbp1	Male-1	0.279845	0.176885	0.157067	0.0100829	0.150103
Itch	Male-1	0.279837	0.177638	-0.0299627	-0.0497444	0.0194286
Slc12a6	Male-1	0.279635	0.142753	-0.0504938	-0.0516834	0.0332128
Fez2	Male-1	0.27951	0.119081	0.0861161	-0.0590845	0.14508
Ddx17	Male-1	0.279462	0.271312	-0.038339	-0.0197541	-0.061741
Nfkb1	Male-1	0.279119	0.155527	0.00244999	-0.0537033	0.0661211
Ash1l	Male-1	0.279117	0.250864	-0.0132208	-0.0219322	-0.0212049
Slc15a3	Male-1	0.279111	0.158482	0.0123931	-0.0464221	0.0788569
Tent5c	Male-1	0.278897	0.129259	0.0378731	-0.0160148	0.104929
Pnisr	Male-1	0.27884	0.325109	-0.0926133	-0.0514984	-0.135599
Adora3	Male-1	0.278482	0.104245	-0.0173443	-0.0628665	0.0841174
Tut7	Male-1	0.278179	0.186281	-0.00831253	-0.032179	0.0178295
Was	Male-1	0.277092	0.0935779	0.0124165	-0.0705326	0.115419
Rap2a	Male-1	0.277046	0.138141	0.0721108	-0.0299863	0.120791
Pcbp1	Male-1	0.276989	0.145993	0.185357	0.025173	0.157799
Ralb	Male-1	0.276711	0.130187	0.0518878	-0.0447711	0.122107
Tmem176b	Male-1	0.276231	0.0883817	0.104819	-0.0674639	0.238559
Camk2d	Male-1	0.276073	0.198777	-0.039593	-0.0426755	-0.000742152
Znrf2	Male-1	0.275736	0.121724	0.0502579	-0.02378	0.117662
Inka1	Male-1	0.275634	0.110258	0.0658015	-0.0527765	0.115519
Mfap3	Male-1	0.275551	0.130271	-0.00339252	-0.051818	0.0510685
Ms4a6b	Male-1	0.27553	0.102677	-0.0292059	-0.077891	0.0723649
Abl1	Male-1	0.275364	0.126933	0.0188687	-0.0424177	0.0546658
Itpr2	Male-1	0.275138	0.161977	0.00138637	-0.0695859	0.03483
Aim2	Male-1	0.274996	0.111174	0.000490303	-0.0528101	0.0852911
Kdm2b	Male-1	0.274617	0.132765	-0.00539149	-0.0434835	0.0699295
Sec11c	Male-1	0.274559	0.105309	0.111998	-0.0539458	0.168995
Clk1	Male-1	0.274401	0.240984	-0.0856371	-0.040662	-0.0699984
Ifnar2	Male-1	0.274274	0.108985	0.0864552	-0.051862	0.161384
Ppcdc	Male-1	0.274157	0.102609	-0.0438888	-0.0788108	0.0805339
Srsf7	Male-1	0.273969	0.191907	-0.0214023	-0.0632706	0.0323115
Ctsf	Male-1	0.273907	0.13223	0.0418218	-0.0538216	0.102567
Cul1	Male-1	0.273697	0.158167	0.0517817	-0.0274232	0.0916419
Lyl1	Male-1	0.273531	0.111546	0.021642	-0.0563228	0.0933413
Ubap2l	Male-1	0.273508	0.194735	0.0232954	-0.0222113	0.0353831
Fkbp15	Male-1	0.273182	0.138413	-0.00700252	-0.0318657	0.0495366
Vps4b	Male-1	0.273103	0.140499	0.0779272	-0.0240897	0.101241
Plgrkt	Male-1	0.272861	0.138955	-0.0177692	-0.044808	0.0503621
Ssr4	Male-1	0.27267	0.0765731	0.184823	-0.0590774	0.296013
Arhgef40	Male-1	0.272597	0.141653	-0.00779272	-0.0453683	0.0251663
Ppt1	Male-1	0.27236	0.117468	0.0296938	-0.059581	0.117192
Acin1	Male-1	0.272257	0.228573	0.00648786	-0.0156159	0.00754752
Eef2	Male-1	0.272075	0.119262	0.218461	0.00553136	0.301354
Clec4a2	Male-1	0.271469	0.0960819	0.0337663	-0.0695005	0.144944
Set	Male-1	0.271205	0.152242	0.168766	0.0219099	0.175287
I830077J02Rik	Male-1	0.271038	0.102116	-0.0107076	-0.0599922	0.0691453
Dhrs3	Male-1	0.270832	0.13516	0.0679337	-0.0328973	0.114161
Peli1	Male-1	0.270831	0.177389	0.0474713	-0.0179338	0.0624004
Dpy19l4	Male-1	0.270386	0.140933	0.00709657	-0.0519029	0.0712619
Dnm2	Male-1	0.270148	0.127544	0.0467506	-0.0578873	0.0779539
Atxn7l3b	Male-1	0.270124	0.192931	0.150396	0.000101251	0.0958824
Tlr13	Male-1	0.270044	0.111304	0.00127666	-0.046058	0.0692874
Hnrnpa3	Male-1	0.269908	0.196635	0.0482455	-0.000199693	0.0259175
Hps4	Male-1	0.269632	0.128784	-0.0379317	-0.0738245	0.0626013
Traf3ip3	Male-1	0.269584	0.113848	-0.023608	-0.0415314	0.0627156
Tm9sf2	Male-1	0.26958	0.138035	0.05376	-0.0206572	0.0295889
Npc1	Male-1	0.269271	0.166641	0.0028007	-0.0624469	0.0527226
Clec4a3	Male-1	0.269243	0.0836444	-0.00376431	-0.0706808	0.118211
0610040J01Rik	Male-1	0.268965	0.0974872	0.0486326	-0.0414226	0.123397
B230219D22Rik	Male-1	0.268862	0.143548	0.133728	0.0143559	0.122341
Tmed2	Male-1	0.268695	0.124809	0.138769	-0.0223657	0.138051
Slc9a9	Male-1	0.268074	0.110077	-0.0260356	-0.0563337	0.0592436
Csnk1a1	Male-1	0.267473	0.226633	0.0853513	-0.00117479	0.0362654
Snn	Male-1	0.267462	0.107029	0.0477127	-0.0438638	0.0948074
Rptor	Male-1	0.267056	0.133177	-0.063731	-0.0432789	0.0161014
Cap1	Male-1	0.266703	0.113928	0.0964146	-0.0585281	0.139289
Magt1	Male-1	0.266569	0.145408	0.0735943	-0.0403593	0.0708528
Fmnl3	Male-1	0.266431	0.113915	0.0143122	-0.0600516	0.0646389
Morc3	Male-1	0.266423	0.13254	-0.0139103	-0.0553753	0.0647819
Mbnl2	Male-1	0.266182	0.183087	0.0302802	-0.0127026	0.0148663
Mapk14	Male-1	0.266182	0.132621	0.0167795	-0.0371365	0.0813614
Parvg	Male-1	0.266086	0.10718	0.0501864	-0.0575361	0.120495
Rassf5	Male-1	0.26604	0.112256	0.0393143	-0.0345553	0.107176
Atp8a2	Male-1	0.266017	0.110834	-0.0796175	-0.0667579	0.0562996
Nfatc1	Male-1	0.265942	0.123253	0.0186881	-0.037543	0.0732643
Prrc2c	Male-1	0.265882	0.262553	0.0224832	-0.00947734	-0.0198894
Lst1	Male-1	0.265847	0.0764425	0.0752346	-0.108439	0.242285
Bptf	Male-1	0.265347	0.208511	-0.00965728	-0.029321	0.00414996
Cd47	Male-1	0.265201	0.196455	0.0858078	-0.0247559	0.0653788
Tmem63a	Male-1	0.264754	0.105568	0.000134689	-0.0623148	0.0762181
Tmed7	Male-1	0.264668	0.147263	0.0995793	-0.0316745	0.0907749
Stk10	Male-1	0.26454	0.117242	0.01712	-0.0427293	0.0799046
Ppp3ca	Male-1	0.264517	0.228961	0.0627274	-0.0194112	0.0493325
Cep68	Male-1	0.264482	0.135068	-0.0202457	-0.0420289	0.0156135
Frrs1	Male-1	0.264214	0.105585	-0.0326448	-0.0307718	0.0575593
Tjp1	Male-1	0.264143	0.186551	0.0969383	-0.031474	0.0284208
Tmem30a	Male-1	0.264039	0.163452	0.104432	-0.0109818	0.0722874
Sgpl1	Male-1	0.263973	0.129155	0.0143294	-0.0579698	0.0973349
Ccng2	Male-1	0.263947	0.108019	0.0200992	-0.0539118	0.0904201
Stard9	Male-1	0.263901	0.12926	-0.0953876	-0.0363196	-0.00890775
Gm37494	Male-1	0.263781	0.160812	-0.0545183	-0.033983	-0.0206046
P2rx7	Male-1	0.2637	0.114926	-0.0366939	-0.0656284	0.0666027
Myh9	Male-1	0.263061	0.153687	0.0517139	-0.036041	0.082772
Btk	Male-1	0.262908	0.106035	0.00743674	-0.0546119	0.0812948
Ptms	Male-1	0.2629	0.151826	0.226603	-0.00399493	0.259857
Srsf3	Male-1	0.262729	0.172833	0.109462	-0.00466034	0.129981
Snx17	Male-1	0.262357	0.11144	0.112746	-0.045941	0.155704
Bank1	Male-1	0.261972	0.109417	-0.00322713	-0.0471627	0.0211379
Vasp	Male-1	0.261873	0.130117	0.08588	-0.0483868	0.141247
Ube2d2a	Male-1	0.261542	0.171791	0.0812526	-0.0192663	0.100153
Hmgb1	Male-1	0.261512	0.146239	0.242383	-0.0127348	0.237816
Kpnb1	Male-1	0.261345	0.142928	0.0590744	-0.018858	0.0599772
Xbp1	Male-1	0.261322	0.143034	0.0660059	-0.0167716	0.0703342
Ccdc93	Male-1	0.260663	0.116807	-0.00175889	-0.0440258	0.0448636
Ldlrad4	Male-1	0.260536	0.113853	-0.0320516	-0.0438537	0.0479825
Fmnl1	Male-1	0.260438	0.117877	0.00281513	-0.0433545	0.0787811
Chd7	Male-1	0.260433	0.172031	-0.0487675	-0.0404428	0.0132522
Bcl2a1b	Male-1	0.25984	0.110598	0.118452	-0.0720764	0.238632
Rasal3	Male-1	0.25984	0.0965682	-0.00579936	-0.0401607	0.0721511
Sec14l1	Male-1	0.259806	0.142953	0.0484947	-0.0279871	0.0745465
Bhlhe41	Male-1	0.259567	0.159102	0.0599978	-0.0374704	0.0944987
Acer3	Male-1	0.259516	0.143308	-0.0189748	-0.0548519	0.0549182
Gna13	Male-1	0.25903	0.194397	0.0946476	-0.0238413	0.0786307
Ddx3x	Male-1	0.258995	0.175817	0.0678887	-0.000528881	0.0510961
Atp1b3	Male-1	0.258949	0.118893	0.0919905	-0.0209909	0.127272
Rassf4	Male-1	0.25891	0.119641	0.0175797	-0.0491417	0.131496
Prcp	Male-1	0.25835	0.105334	-0.0193187	-0.0683653	0.0951285
Ubn2	Male-1	0.258263	0.225402	-0.0405382	-0.0168344	-0.0392216
Ccl9	Male-1	0.258121	0.103988	0.0933991	-0.0755924	0.171919
Tnfrsf1a	Male-1	0.258005	0.127504	0.0598929	-0.0438219	0.115001
Rgmb	Male-1	0.257895	0.111936	0.017267	-0.039367	0.0666463
Asap1	Male-1	0.257876	0.166914	0.0374589	-0.0566392	0.0742151
Ddx5	Male-1	0.257812	0.148339	-0.140573	-0.101618	-0.0944276
Actb	Male-1	0.257758	0.0488816	0.153807	-0.176705	0.333348
Elk3	Male-1	0.257613	0.132295	0.0571066	-0.0322678	0.0870319
Senp2	Male-1	0.257586	0.147448	-0.049955	-0.0390525	0.0353816
Gpsm3	Male-1	0.257582	0.0928256	0.0747667	-0.0772901	0.19295
Atp2c1	Male-1	0.257508	0.160991	-0.0128565	-0.0325011	0.00703793
G3bp2	Male-1	0.257336	0.152594	0.0827132	0.00669736	0.0808388
Krcc1	Male-1	0.257322	0.127085	0.0769756	-0.0263009	0.114043
Zswim6	Male-1	0.257287	0.154238	0.0254857	-0.0293109	0.0700665
Tmem135	Male-1	0.257285	0.122485	0.00751823	-0.0442254	0.0495079
Arhgef6	Male-1	0.257026	0.118605	-0.00701555	-0.0442649	0.0680493
Pnn	Male-1	0.25683	0.242487	-0.0237336	-0.0327786	-0.0414617
Nrros	Male-1	0.256778	0.13718	0.0102046	-0.048043	0.0475509
Itpripl1	Male-1	0.256713	0.105925	0.0177539	-0.0160205	0.0758271
A630001G21Rik	Male-1	0.256379	0.110155	-0.0453277	-0.0401527	0.0323662
Fkbp5	Male-1	0.256237	0.104666	-0.0142685	-0.0403166	0.0849797
Purb	Male-1	0.255965	0.18783	0.138888	0.0404672	0.114482
Grk2	Male-1	0.255729	0.121413	0.0340113	-0.0479752	0.104817
Apobec3	Male-1	0.255472	0.133352	-0.00772037	-0.0555452	0.0862473
Tmem37	Male-1	0.255382	0.0884323	0.0476664	-0.0539166	0.149525
Csmd3	Male-1	0.255296	0.128332	-0.137728	-0.0730045	-0.0607469
Tagap	Male-1	0.25512	0.104727	0.0447919	-0.0315266	0.128347
Atp2b1	Male-1	0.254838	0.188402	-0.0069935	-0.0328919	0.0553028
Stk4	Male-1	0.254732	0.128683	0.0406064	-0.0375772	0.102207
Zdhhc20	Male-1	0.254656	0.153317	0.00198363	-0.0331302	0.0354642
Zfp62	Male-1	0.254605	0.152116	-0.0256632	-0.0295361	0.0182176
P4hb	Male-1	0.254594	0.142848	0.0762719	-0.0293628	0.0687929
Rcbtb2	Male-1	0.254552	0.106423	0.0142579	-0.0525557	0.122023
Diaph2	Male-1	0.254513	0.128694	-0.00998076	-0.0500852	0.0539694
Nktr	Male-1	0.254503	0.260335	-0.0552987	-0.0181876	-0.054845
Nipa2	Male-1	0.254496	0.118742	0.0169873	-0.0310193	0.0672795
Kdm7a	Male-1	0.254237	0.149606	0.0135267	-0.0123073	0.0640642
Il10rb	Male-1	0.254228	0.106785	0.0467926	-0.0382731	0.119768
N4bp1	Male-1	0.254028	0.146065	0.0379211	-0.0215813	0.0705355
Ywhab	Male-1	0.254002	0.146124	0.190215	0.0223222	0.172431
Capn3	Male-1	0.25387	0.0969469	0.0146374	-0.0522325	0.0996131
Myo1f	Male-1	0.253737	0.103752	0.000948254	-0.050238	0.0952415
Plcg2	Male-1	0.25373	0.0999904	0.0140762	-0.0512928	0.0855026
Mknk1	Male-1	0.253712	0.114175	-0.012701	-0.0525594	0.0501222
Arl8b	Male-1	0.253691	0.135462	0.0895929	-0.0465983	0.0981844
Kmt2e	Male-1	0.253689	0.229145	0.0340607	-0.0317329	0.0299727
Tifa	Male-1	0.253611	0.10813	0.0650964	-0.0369506	0.143369
Psmb8	Male-1	0.253495	0.102351	0.149784	-0.0848537	0.253645
Yy1	Male-1	0.253373	0.141697	0.0915927	-0.0151551	0.0979025
Pkn1	Male-1	0.252991	0.131512	-0.0506532	-0.0457393	0.0205032
Srrm1	Male-1	0.252928	0.206106	0.0122804	0.00186806	0.00533097
Cdk5r1	Male-1	0.25282	0.0973361	-0.00654162	-0.0419773	0.0522105
Naa35	Male-1	0.252668	0.126924	-0.000552747	-0.0479427	0.0444965
Reep3	Male-1	0.252169	0.191933	0.145583	-0.048991	0.104665
Mir99ahg	Male-1	0.252031	0.246168	-0.0808627	-0.067758	-0.0965291
Capza1	Male-1	0.251914	0.116856	0.0885879	-0.0288473	0.129064
Arpc3	Male-1	0.25183	0.0937655	0.211969	-0.052505	0.301095
Slfn8	Male-1	0.251788	0.138085	-0.0312986	-0.0419209	0.0387138
Gnb2	Male-1	0.251749	0.137365	0.184675	-0.03034	0.199397
Serinc3	Male-1	0.251572	-0.00133374	-0.19438	-0.0846041	-0.0306352
Zfp871	Male-1	0.251518	0.183977	0.0203357	-0.0187784	0.0177491
Tns3	Male-1	0.25151	0.141428	0.0199766	-0.0211782	0.0685735
Fubp1	Male-1	0.251413	0.221619	-0.0243267	-0.012115	-0.0188142
Hp1bp3	Male-1	0.251234	0.171052	0.114312	-0.00888085	0.0725758
Ythdf2	Male-1	0.250716	0.130656	0.0562999	-0.0133984	0.0838935
Bzw1	Male-1	0.250622	0.13751	0.115524	-0.0231889	0.136098
Fam76b	Male-1	0.250573	0.138627	0.00520282	-0.0456377	0.0495249
Dennd1c	Male-1	0.250475	0.0936356	-0.0927855	-0.0590624	-0.00146587
Rapgef6	Male-1	0.250397	0.129708	-0.0493001	-0.0321225	0.015307
Pan3	Male-1	0.250219	0.165065	-0.0721707	-0.027391	-0.0207286
Lpcat3	Male-1	0.250169	0.142439	0.0486251	-0.0565493	0.0555425
Galnt1	Male-1	0.250047	0.152566	0.0460855	-0.0478763	0.0901765
Bcl10	Male-1	0.24993	0.121122	0.0866786	-0.0393213	0.130554
Snx29	Male-1	0.249828	0.11656	-0.103611	-0.0554946	-0.0147821
Rsrc2	Male-1	0.249783	0.208867	0.0102467	-0.0221249	0.0192865
Ncoa3	Male-1	0.249639	0.129334	0.00237495	-0.0412771	0.0707926
Tgs1	Male-1	0.249594	0.141211	0.051602	-0.0308554	0.10531
Hltf	Male-1	0.249433	0.115788	-0.0161779	-0.0518106	0.0667278
Zfp638	Male-1	0.249262	0.218051	-0.0514823	-0.019834	-0.0361694
Fnip1	Male-1	0.248901	0.153529	0.0335792	-0.019266	0.0683707
Brd1	Male-1	0.248894	0.162169	0.0110788	-0.0245498	0.0288017
Med13l	Male-1	0.248887	0.159952	0.005431	-0.0267991	0.0409017
Setd2	Male-1	0.248756	0.186834	-0.0619899	-0.0314883	-0.0277312
Zeb2os	Male-1	0.248714	0.0929915	0.073868	-0.0711561	0.163298
Rtn3	Male-1	0.248596	0.193735	0.152853	0.0238212	0.0463014
Atp6v0a2	Male-1	0.248452	0.126099	-0.0123871	-0.036991	0.0427301
Mgat1	Male-1	0.248225	0.115771	0.00934079	-0.0412056	0.0544765
Larp4b	Male-1	0.248094	0.157577	0.035007	-0.00910841	0.0589159
Slc4a7	Male-1	0.247894	0.144391	-0.0465857	-0.0473452	0.0352363
Arap3	Male-1	0.247189	0.109295	-0.0119121	-0.04975	0.0292755
Arpc5	Male-1	0.246887	0.117814	0.133154	-0.0420152	0.191297
Eif4a1	Male-1	0.246876	0.14414	0.167441	-0.0100785	0.206713
Tbc1d5	Male-1	0.246414	0.13151	-0.0300548	-0.0436282	0.0320724
BC035044	Male-1	0.246338	0.0971752	0.0595158	-0.0517236	0.133287
Sort1	Male-1	0.246042	0.121289	0.0231876	-0.0340369	0.0639726
Hnrnpa2b1	Male-1	0.245941	0.25574	-0.0547338	-0.0338325	-0.0813488
Arhgap25	Male-1	0.245869	0.118701	-0.00444602	-0.0306164	0.0698156
Mafg	Male-1	0.245831	0.157896	-0.0145453	-0.0341704	0.0298916
Zup1	Male-1	0.245731	0.171139	-0.0806666	-0.0383226	-0.024156
Abcc3	Male-1	0.245606	0.0782466	-0.00391028	-0.0608712	0.0800309
Itga9	Male-1	0.245512	0.0993983	-0.0213723	-0.0374969	0.0415849
Eml4	Male-1	0.245305	0.131325	0.00494731	-0.0434259	0.0622078
Sash3	Male-1	0.244688	0.0917043	0.0362296	-0.0321806	0.0876211
Gm34589	Male-1	0.244603	0.0951484	-0.0736038	-0.052315	0.00607741
Gnaq	Male-1	0.244387	0.173128	0.0484587	-0.0212444	0.0524232
Cux1	Male-1	0.244146	0.140321	0.0429239	-0.000210851	0.0765575
Pura	Male-1	0.243987	0.215291	0.0878561	0.0137589	0.0359593
Wipf1	Male-1	0.243876	0.123106	0.0249864	-0.0313897	0.0863019
Os9	Male-1	0.243866	0.124569	0.0652748	-0.0354908	0.0944913
Dyrk2	Male-1	0.243836	0.132405	0.0290568	-0.0157939	0.0624296
Cpsf6	Male-1	0.243746	0.197172	-0.0277792	-0.0303648	-0.0116748
Arhgap12	Male-1	0.243708	0.124366	0.0184712	-0.00954404	0.0465133
Ccnl1	Male-1	0.243647	0.198573	-0.0498499	-0.0260326	4.65254e-05
Ypel3	Male-1	0.24353	0.108263	0.105942	-0.0509936	0.178813
Heca	Male-1	0.243103	0.123744	0.0164281	-0.0269215	0.0544206
Kansl1	Male-1	0.242863	0.161088	0.00128535	-0.0244967	0.0319785
Ppp1ca	Male-1	0.242841	0.115192	0.178527	-0.0208664	0.217845
Ppp1r14b	Male-1	0.242829	0.102257	0.164159	-0.0530668	0.247522
Srsf11	Male-1	0.242706	0.239361	-0.0228876	-0.026377	-0.0094745
Zfp148	Male-1	0.242681	0.166866	0.0590184	-0.00440493	0.042766
Zfp703	Male-1	0.242664	0.126113	0.0598884	-0.00706582	0.0802225
Jun	Male-1	0.242651	0.150406	0.0767966	-0.01871	0.0515328
Ccdc12	Male-1	0.242611	0.107546	0.0990155	-0.0449399	0.160437
Dnajc5	Male-1	0.242278	0.150463	0.0653114	-0.0103071	0.0815115
M6pr	Male-1	0.242232	0.136206	0.0736898	-0.0279765	0.0931464
Tbl1xr1	Male-1	0.24212	0.139642	0.0279606	-0.0173471	0.0582584
Agps	Male-1	0.242067	0.117622	0.00509321	-0.0301727	0.0465343
Fam117b	Male-1	0.241989	0.129768	0.0423221	-0.0394917	0.0726679
Gcn1	Male-1	0.241981	0.147801	-0.000141035	-0.0261671	0.029921
Spint1	Male-1	0.241948	0.0946636	0.0292209	-0.0430189	0.118531
Stag2	Male-1	0.241917	0.115959	0.0381777	-0.018234	0.0796464
Zfand5	Male-1	0.241828	0.182101	0.0796839	-0.0164591	0.0655575
Hnrnph1	Male-1	0.241824	0.214548	-0.0642902	-0.0249828	-0.0480825
Trim8	Male-1	0.241673	0.163193	0.0756525	-0.00258648	0.0684862
C5ar2	Male-1	0.241634	0.0940064	-0.00547794	-0.0395724	0.0595984
Ube3a	Male-1	0.241559	0.192228	0.026656	0.0174928	0.00326386
Arid4a	Male-1	0.241538	0.158845	-0.0187551	-0.0312751	0.0186576
Jade2	Male-1	0.241484	0.118649	0.0258853	-0.00827635	0.0720138
Gm29488	Male-1	0.241471	0.111219	-0.0714616	-0.0288491	-0.00758999
Msl2	Male-1	0.241468	0.153714	0.0139672	-0.0115926	0.0234682
Slc12a9	Male-1	0.241372	0.115993	-0.0212529	-0.054449	0.0475224
Tmco1	Male-1	0.241265	0.136494	0.145075	-0.0319267	0.111808
Zbtb1	Male-1	0.241098	0.126432	-0.00303602	-0.0187385	0.0290806
Zfp644	Male-1	0.241073	0.182612	-0.00275611	-0.0287703	0.0143212
Cdk6	Male-1	0.241066	0.131644	-0.00671452	-0.0336588	0.0310741
Tmem170b	Male-1	0.240944	0.128572	0.0316263	-0.0136577	0.0547048
Nufip2	Male-1	0.240842	0.187108	0.0152138	-0.00697551	0.00286747
Hvcn1	Male-1	0.24078	0.0922434	0.0268925	-0.0524853	0.123138
Srsf2	Male-1	0.240676	0.201193	0.0440795	-0.0185123	0.0305636
Tet3	Male-1	0.240524	0.157292	-0.0480491	-0.026916	-0.00191363
Prpsap2	Male-1	0.240503	0.101577	0.037261	-0.0271439	0.0662779
Akirin1	Male-1	0.240475	0.125554	0.102829	-0.0165789	0.11398
Fam111a	Male-1	0.240469	0.121058	0.0156597	-0.0354289	0.0935095
Xiap	Male-1	0.24025	0.180207	0.0318965	-0.0195975	0.0384645
Atraid	Male-1	0.240124	0.133076	0.160976	-0.0235775	0.126067
St6galnac4	Male-1	0.240117	0.110357	0.0392529	-0.0398463	0.0962067
Cebpd	Male-1	0.239935	0.117286	0.0862192	-0.0512388	0.112788
Cnot8	Male-1	0.239813	0.109688	0.0702079	-0.0213474	0.104726
Itgav	Male-1	0.239685	0.151621	-0.00655727	-0.0544103	0.01217
Lrch4	Male-1	0.239496	0.109868	0.011211	-0.0417595	0.0720745
Plod3	Male-1	0.239383	0.109715	-0.010063	-0.0576118	0.0635303
Man1c1	Male-1	0.239229	0.0961064	0.0261023	-0.0540968	0.0950457
Irf2bpl	Male-1	0.239094	0.143453	0.093985	-0.0137058	0.0557235
Herpud1	Male-1	0.239073	0.13155	0.0785503	-0.0222254	0.0807156
Clec5a	Male-1	0.238986	0.0858791	0.0287604	-0.0606951	0.11545
Abcg1	Male-1	0.238819	0.106043	0.0390318	-0.0296947	0.0839748
Hfe	Male-1	0.238447	0.0720465	0.0472456	-0.0317947	0.122617
Hnrnpd	Male-1	0.238311	0.15697	0.070791	-0.01322	0.0806367
Rnf111	Male-1	0.238102	0.148335	-0.0254541	-0.0322344	0.015178
Ppp1cc	Male-1	0.237952	0.139683	0.111815	-0.0297527	0.120418
Cggbp1	Male-1	0.237936	0.132178	0.0961202	0.00561737	0.0697647
Map3k2	Male-1	0.237641	0.147909	0.00620351	-0.0224596	0.0322475
Rgs19	Male-1	0.237624	0.0997944	0.0434392	-0.0444757	0.114389
Ets1	Male-1	0.237437	0.136784	0.0625152	-0.0259405	0.0369145
Trem2	Male-1	0.237171	-0.0219881	-0.023039	-0.205949	0.219022
Arhgap39	Male-1	0.236995	0.126526	-0.00730489	-0.0221414	0.0488191
Rilpl1	Male-1	0.236858	0.108286	0.0692226	-0.0091623	0.087578
Plod1	Male-1	0.236767	0.11408	-0.00467444	-0.0582714	0.0251116
Wdfy3	Male-1	0.236716	0.148635	0.00168689	-0.0329774	0.0441701
Il7r	Male-1	0.23671	0.0714232	-0.0363439	-0.0608067	0.0515768
Tapbp	Male-1	0.236605	0.0895696	0.0233845	-0.0585449	0.0929026
Adnp	Male-1	0.236468	0.163611	0.0515816	-0.0134325	0.0424976
Ostf1	Male-1	0.236351	0.0938713	0.14705	-0.0413191	0.211473
Bmyc	Male-1	0.236348	0.118501	0.113455	-0.0680241	0.169394
Itm2b	Male-1	0.235994	-0.0546604	-0.0488322	-0.254518	0.289386
Rpn2	Male-1	0.235982	0.117475	0.111212	-0.0283526	0.106364
Slc11a1	Male-1	0.235898	0.100305	-0.0198464	-0.0573573	0.115041
Klhl24	Male-1	0.235869	0.154638	0.0206023	-0.0382323	0.026906
Whrn	Male-1	0.235652	0.103975	-0.0320294	-0.0170481	0.0291829
Kdm2a	Male-1	0.235609	0.173046	-0.0247938	-0.0286506	0.0206793
Ptp4a3	Male-1	0.235062	0.100254	0.0759163	-0.0339185	0.103629
Plxna4	Male-1	0.235052	0.116207	-0.0185798	-0.0404512	0.0268828
Ncl	Male-1	0.235034	0.153471	0.135991	0.0340211	0.11155
Cnbp	Male-1	0.23492	0.143416	0.200805	0.00763995	0.156283
Arhgef2	Male-1	0.234903	0.144163	-0.00539886	-0.0295024	0.0418194
Vwa5a	Male-1	0.234859	0.109637	0.0657616	-0.0332479	0.10288
Usf2	Male-1	0.234621	0.122289	0.0836276	-0.0370164	0.128747
Leprot	Male-1	0.234566	0.0959978	0.0538158	-0.0462209	0.120179
Eif3c	Male-1	0.234282	0.137638	0.18059	0.0293134	0.144107
Sipa1l2	Male-1	0.234281	0.122723	0.0127862	-0.0314835	0.050264
Lrrk1	Male-1	0.23427	0.106398	-0.0309087	-0.037365	0.0525016
Atp6ap1	Male-1	0.234107	0.133555	0.0887762	0.00430021	0.0940402
Prkar1a	Male-1	0.234084	0.167319	0.170663	0.0142779	0.117499
Klhl9	Male-1	0.234033	0.137753	0.0779919	-0.0205176	0.0509067
Tubb5	Male-1	0.233885	0.137113	0.193656	-0.00953842	0.210484
Rbbp6	Male-1	0.233876	0.211075	-0.00557181	-0.0108915	-0.0138838
Taok1	Male-1	0.233846	0.19571	0.0517279	-0.0165275	0.0307058
Slc25a45	Male-1	0.233832	0.0894199	0.00656565	-0.0453523	0.0703779
Il13ra1	Male-1	0.233775	0.086046	0.00975982	-0.0609734	0.0910812
Mgat2	Male-1	0.233734	0.120179	0.0632595	-0.0185903	0.0834199
Ccnd1	Male-1	0.23357	0.123875	0.0415627	-0.0341598	0.0505959
Sh3kbp1	Male-1	0.23336	0.102378	0.0437697	-0.0391933	0.118006
Tcf4	Male-1	0.23302	0.269131	0.0675393	-0.0259941	-0.0291592
Mon2	Male-1	0.232638	0.142547	0.0174376	-0.0343173	0.0450367
Stat6	Male-1	0.23246	0.107677	0.0275295	-0.034609	0.0757934
Prdm2	Male-1	0.232281	0.152155	0.0157799	-0.0213077	0.0253817
Cmklr1	Male-1	0.232189	0.101921	0.00938504	-0.0317035	0.0782654
Stard3	Male-1	0.232162	0.0937855	0.00538095	-0.05499	0.0724034
Il17ra	Male-1	0.231833	0.103571	-0.0354588	-0.0422819	0.0435893
Dido1	Male-1	0.231776	0.173599	-0.0275459	-0.0290794	-0.0296879
H2-DMb1	Male-1	0.231705	0.0765461	0.0533321	-0.0563215	0.136132
Zcchc7	Male-1	0.231702	0.212324	-0.106364	-0.058059	-0.0725152
Pts	Male-1	0.231612	0.119138	0.0212449	-0.00169321	0.0611011
Tardbp	Male-1	0.231596	0.182107	-0.028064	-0.0292	-0.0239869
Khdrbs1	Male-1	0.231497	0.138572	0.042297	-0.0156146	0.0675305
Eif4a2	Male-1	0.231222	0.15994	0.0663826	0.0335442	0.0468239
Wdr44	Male-1	0.230959	0.111232	-0.0429751	-0.0491652	0.0366558
Tra2b	Male-1	0.230835	0.18125	0.00447771	-0.0323465	0.0220265
Camk1d	Male-1	0.230828	0.116493	0.0292968	-0.0202307	0.109916
Slc44a2	Male-1	0.230796	0.109504	0.00308725	-0.0543054	0.0506314
Vps35	Male-1	0.230661	0.126434	0.117238	0.00809315	0.112748
Ube2i	Male-1	0.230472	0.129284	0.103301	-0.0282331	0.136626
Trpc4ap	Male-1	0.230258	0.144059	0.0215404	-0.039834	0.0506907
Tnpo1	Male-1	0.230183	0.142078	0.0565067	0.000988077	0.0468441
Aup1	Male-1	0.230165	0.114176	0.0519229	-0.0222868	0.0942204
Tnks2	Male-1	0.229891	0.152942	0.0820201	-0.0125524	0.0711804
Pald1	Male-1	0.229762	0.0976222	-0.000113906	-0.0563024	0.0652316
Pik3cd	Male-1	0.229585	0.100922	-0.0185889	-0.0306363	0.0618753
Etv3	Male-1	0.229578	0.135713	0.0119867	-0.0250976	0.0464419
Rab35	Male-1	0.229289	0.115874	0.0675816	-0.0314866	0.0947923
Pdk1	Male-1	0.229278	0.111678	-0.0217584	-0.040757	0.0334734
Rab1a	Male-1	0.229165	0.134016	0.127782	0.0123019	0.105135
Tle3	Male-1	0.229073	0.116004	0.0104652	-0.0282745	0.0330139
Atp8a1	Male-1	0.229054	0.169046	-0.029153	-0.04757	0.00768741
Elf2	Male-1	0.228977	0.130994	0.0628488	-0.00373652	0.0765163
Zfp217	Male-1	0.228975	0.119959	-0.00228115	-0.0280089	0.0476579
Adap2os	Male-1	0.228943	0.0837299	-0.0920136	-0.0721136	0.0350063
Spsb1	Male-1	0.2286	0.108393	0.043702	-0.0165518	0.0591098
Trim30a	Male-1	0.228487	0.128159	0.0277249	-0.045811	0.0881319
Papola	Male-1	0.228443	0.158424	0.0396529	0.00464857	0.0509819
Gsk3b	Male-1	0.228272	0.202466	0.105954	0.00709194	0.0333488
Hsd17b11	Male-1	0.228085	0.14226	0.0424566	-0.0590389	0.0589112
Bcl9l	Male-1	0.227998	0.11096	0.0397025	-0.018608	0.0622353
H2-DMa	Male-1	0.227939	0.0747275	0.0537044	-0.0951521	0.223832
Abcd2	Male-1	0.227843	0.145899	0.0165138	-0.0428699	0.0406321
Rab39	Male-1	0.227801	0.0969962	-0.00551107	-0.0417459	0.050192
Trim12a	Male-1	0.227754	0.123816	-0.0440029	-0.0429572	0.0236476
Tmem234	Male-1	0.227688	0.140447	0.101819	-0.0111754	0.105016
Wsb1	Male-1	0.227402	0.195962	-0.0648285	-0.054989	-0.0334716
Siglece	Male-1	0.227397	0.0858761	0.000333854	-0.0452213	0.0518929
Slc37a2	Male-1	0.227041	0.0837499	-0.00875808	-0.0281313	0.0659548
Tnfrsf11a	Male-1	0.226965	0.102639	-0.0089014	-0.0305218	0.0779026
Plekha2	Male-1	0.226956	0.108047	0.012388	-0.019269	0.0486279
Kdm3b	Male-1	0.226901	0.133707	-0.0467915	-0.0327332	0.00273873
Ncor1	Male-1	0.226898	0.198325	0.0327469	0.00125225	0.0328815
Dync1i2	Male-1	0.226641	0.175979	0.0787514	-0.0201917	0.0837294
Adrb1	Male-1	0.22662	0.118794	-0.0119808	-0.0511449	0.0489998
Sik2	Male-1	0.226505	0.134539	-0.0525742	-0.0185704	-0.0154702
Acbd3	Male-1	0.22646	0.128354	0.063159	-0.0111199	0.071637
Bmf	Male-1	0.226061	0.0910688	0.0141237	-0.0321409	0.0795308
Arl10	Male-1	0.225949	0.0972368	-0.0170744	-0.0496318	0.07883
Erf	Male-1	0.225824	0.102588	0.0464056	-0.0283471	0.078451
Zfp36	Male-1	0.2256	0.110569	0.061978	-0.028335	0.0883677
Extl3	Male-1	0.225292	0.12568	0.0388437	-0.0344891	0.0576171
Rnf19b	Male-1	0.225251	0.110307	0.0502269	-0.0266551	0.0947881
Wac	Male-1	0.225136	0.140897	0.0464441	-0.0261955	0.048093
Icam1	Male-1	0.225071	0.0963791	-0.00536046	-0.0354674	0.0706372
Mlxipl	Male-1	0.225047	0.088215	-0.072964	-0.0642031	0.0151333
Stat3	Male-1	0.224951	0.134321	0.0694542	-0.0220003	0.0759869
Ptk2b	Male-1	0.224928	0.10633	0.0214605	-0.0148885	0.0883416
Cyb561a3	Male-1	0.224924	0.0868512	0.0122866	-0.0488518	0.0764145
Brd2	Male-1	0.224902	0.160968	0.0760027	-0.0109163	0.0804553
Cryl1	Male-1	0.224841	0.0726123	0.0468327	-0.0432741	0.103684
Secisbp2l	Male-1	0.224493	0.138641	0.0628142	-0.0127366	0.0579765
4933406I18Rik	Male-1	0.22446	0.0861579	-0.0649406	-0.040718	0.00158477
Sgce	Male-1	0.224338	0.109324	-0.000287449	-0.0527116	0.0502604
Crebbp	Male-1	0.224151	0.173495	0.0544178	-0.0153499	0.0563576
Vgll4	Male-1	0.223986	0.126222	0.0312588	-0.0193146	0.0636729
Kbtbd2	Male-1	0.223979	0.121151	0.0586574	-0.023079	0.072521
Chn2	Male-1	0.223827	0.107982	0.0401623	-0.014946	0.060407
Colgalt1	Male-1	0.223789	0.140439	0.0184639	-0.0249403	0.0780543
Chsy1	Male-1	0.223745	0.106311	0.0229964	-0.018228	0.0400798
Slc7a7	Male-1	0.223703	0.0885073	0.0250429	-0.0493779	0.0930946
Adcy7	Male-1	0.223699	0.0914028	-0.0383225	-0.0317058	0.0627618
Atf7ip	Male-1	0.223685	0.161416	-0.0305569	-0.0347211	-0.0240975
Fgd4	Male-1	0.223681	0.163762	-0.00391919	-0.00718201	0.00654514
Dbnl	Male-1	0.223571	0.110343	0.0718596	-0.0402773	0.102989
Slc38a9	Male-1	0.222911	0.127	-0.0340853	-0.0395749	0.0103308
Arid3a	Male-1	0.222864	0.0994711	-0.0235563	-0.0324206	0.0380285
Mindy2	Male-1	0.222788	0.158491	0.0853824	-0.00632337	0.0790013
Hs6st1	Male-1	0.222683	0.108036	0.00324972	-0.0213458	0.0570808
Dpysl2	Male-1	0.222573	0.152918	0.121405	-0.058506	0.118431
Taz	Male-1	0.22251	0.15218	-0.0175378	-0.034825	0.00965469
Dgkd	Male-1	0.222359	0.127297	-0.0201831	-0.0527592	0.0439908
Wdfy2	Male-1	0.222081	0.105127	-0.0204434	-0.0395442	0.0272654
Arhgap27	Male-1	0.222051	0.0860398	0.0154718	-0.0431217	0.0514986
Bnip2	Male-1	0.222023	0.137466	0.0606706	-0.0234379	0.0732478
Tspan4	Male-1	0.222018	0.0809468	0.0617234	-0.0329953	0.103982
Smchd1	Male-1	0.221943	0.150401	0.000421701	-0.042768	0.0331178
Trio	Male-1	0.221895	0.164252	-0.0331697	-0.0261213	-0.0121897
Rasa1	Male-1	0.221797	0.145634	0.0365362	-0.00985847	0.0516985
Pdzd8	Male-1	0.221286	0.130227	0.0181547	-0.0234364	0.0373119
Pla2g4a	Male-1	0.221256	0.0849144	-0.00349347	-0.0517692	0.0365925
Cdk13	Male-1	0.221252	0.158948	0.0053167	-0.0170883	0.0157084
Ttc14	Male-1	0.221087	0.264735	-0.0612715	-0.0417703	-0.090013
Dnase2a	Male-1	0.221005	0.0946111	0.0161732	-0.0203275	0.0960965
Sbf2	Male-1	0.220721	0.152224	-0.0214676	-0.0303676	0.0121445
H2-K1	Male-1	0.220602	0.120504	0.0857758	-0.0740785	0.185316
Trim26	Male-1	0.220544	0.120259	-0.00963144	-0.0275988	0.0257353
Hnrnpab	Male-1	0.220487	0.127356	0.134344	0.0362428	0.121948
Slc26a2	Male-1	0.220484	0.11186	0.0114174	-0.02622	0.0622691
Abhd6	Male-1	0.22046	0.112565	0.0657813	-0.0428157	0.0716681
Rhoq	Male-1	0.220437	0.130505	0.0960445	-0.0122069	0.0755894
Caprin1	Male-1	0.220422	0.139876	0.0797849	0.000256689	0.073511
Zfp207	Male-1	0.220369	0.1792	-0.00300097	-0.0229824	0.00374684
Trp53	Male-1	0.220308	0.117314	0.0694583	-0.0309426	0.0909353
Naip2	Male-1	0.220168	0.0979354	0.0135599	-0.0336753	0.0824853
Usp24	Male-1	0.220135	0.146296	-0.0542172	-0.0401839	-0.00741394
Zfp120	Male-1	0.219958	0.10543	0.018343	-0.0349548	0.0607328
Brd4	Male-1	0.219899	0.157407	0.0535425	-0.0127877	0.0672223
Gatad2b	Male-1	0.219682	0.175969	0.0129093	-0.0216628	0.012991
Pnpla7	Male-1	0.219479	0.133089	-0.0378812	-0.0495283	0.0297172
Lpcat1	Male-1	0.219251	0.125958	0.0183037	-0.03298	0.0600071
Slmap	Male-1	0.219157	0.120223	0.0339014	-0.0211798	0.0501918
Uvrag	Male-1	0.219147	0.113938	-0.0510276	-0.0450903	0.0216756
Nfya	Male-1	0.218982	0.107161	0.0149756	-0.0208569	0.057627
Ppp6r1	Male-1	0.218898	0.122039	0.0382948	-0.0151413	0.0673878
Lamtor4	Male-1	0.218685	0.0862334	0.166615	-0.0457452	0.243795
Dram2	Male-1	0.21854	0.0994305	0.0194556	-0.0316155	0.0820287
Med13	Male-1	0.218475	0.160993	0.0363778	-0.00590292	0.0203639
Ptpro	Male-1	0.218167	0.098171	-0.0193177	-0.0412595	0.0451061
Lactb	Male-1	0.218083	0.0976346	0.0245132	-0.0412233	0.0632301
Ppm1h	Male-1	0.218019	0.102317	-0.014215	-0.00836726	0.0482563
Eloa	Male-1	0.217968	0.119428	0.0466286	-0.0235126	0.0689987
Edem2	Male-1	0.21784	0.0844133	0.0411199	-0.0684581	0.113923
Iffo1	Male-1	0.21753	0.107643	-0.048676	-0.0450647	0.00314868
Ms4a6d	Male-1	0.217488	0.0689701	0.0173959	-0.0708318	0.127549
Hmox2	Male-1	0.217463	0.0882697	0.112305	-0.0197284	0.150673
Acox3	Male-1	0.217259	0.103361	-0.0184984	-0.0320229	0.0459264
Cln8	Male-1	0.217081	0.114367	0.0312189	-0.0309859	0.0558181
Rnpep	Male-1	0.216866	0.114222	-0.0142366	-0.0405167	0.0556397
Ncbp3	Male-1	0.216669	0.124913	0.0119913	-0.0259217	0.0239368
Csf2rb	Male-1	0.216557	0.103436	0.0118092	-0.0416694	0.0937368
Sh3bp1	Male-1	0.216487	0.0931711	0.00869778	-0.0427624	0.0741695
Nlrp3	Male-1	0.216368	0.0797966	-0.00691925	-0.0486654	0.042361
Cab39	Male-1	0.216108	0.125792	0.0747792	-0.00995282	0.0665131
Ube2h	Male-1	0.215884	0.130452	0.0523062	-0.00780519	0.0567193
Cnot6l	Male-1	0.215866	0.148505	0.0699034	-0.00832611	0.0551378
Slc25a37	Male-1	0.215788	0.112283	-0.039669	-0.0373343	0.00513582
Tox4	Male-1	0.215746	0.125637	0.0372039	-0.0350857	0.0677107
Pid1	Male-1	0.215721	0.130196	-0.0477488	-0.0430591	0.0200824
Ykt6	Male-1	0.215553	0.104766	0.065838	-0.0280907	0.0858596
Asxl2	Male-1	0.215527	0.162001	-0.0213866	-0.0136905	-0.0193949
Pak1	Male-1	0.215508	0.115665	0.00889841	-0.0413423	0.0728646
Zkscan3	Male-1	0.215383	0.178952	-0.015361	-0.0260067	-0.0138155
Ankle2	Male-1	0.215343	0.13275	0.0138559	-0.0322331	0.0365627
Klhl6	Male-1	0.215098	0.0922742	0.0391912	-0.0429983	0.0903467
Maml2	Male-1	0.214959	0.117087	0.0521307	-0.0282279	0.0750583
Atp6v1c1	Male-1	0.2149	0.110389	0.092634	0.00712784	0.11692
Znfx1	Male-1	0.214844	0.119752	0.0417585	-0.0279462	0.070061
Tmem64	Male-1	0.214698	0.104409	0.0456501	-0.0111611	0.0724752
Fbrsl1	Male-1	0.214587	0.150032	0.00296614	-0.0372559	0.0237004
Mgat5	Male-1	0.214438	0.125687	-0.0181023	-0.0378357	0.0198803
Slf2	Male-1	0.214243	0.163103	-0.0308967	-0.0210564	-0.000485689
Rsbn1l	Male-1	0.21424	0.154596	0.00124922	-0.0309535	0.0197845
Trim30d	Male-1	0.214203	0.115487	0.0200107	-0.0349461	0.0622665
Rpn1	Male-1	0.214148	0.122515	0.114619	0.0161369	0.0555448
Thrap3	Male-1	0.214141	0.162702	0.0308347	-0.00182031	0.0250126
Map2k1	Male-1	0.21408	0.110449	0.0812671	-0.0276683	0.0963913
Arcn1	Male-1	0.213756	0.136711	0.0207567	-0.00418666	0.0347341
Ncoa4	Male-1	0.213589	0.110869	0.0659765	-0.0154927	0.0803544
Atmin	Male-1	0.213279	0.0960705	0.0504297	-0.0266341	0.078001
Etv5	Male-1	0.213149	0.124749	0.0566496	-0.0404409	0.0612191
Ggta1	Male-1	0.213082	0.0915594	-0.00396194	-0.0347871	0.0375627
Fam193a	Male-1	0.212912	0.156217	-0.0267593	-0.0249432	-0.0013259
Ttc7	Male-1	0.212843	0.08693	-0.0114411	-0.0434005	0.0520859
Wapl	Male-1	0.212804	0.151918	0.0136291	-0.00509594	0.0241762
Rere	Male-1	0.212728	0.14326	0.0184196	-0.0134382	0.0251368
Lipa	Male-1	0.212664	0.119891	0.0724222	-0.00209136	0.0665901
Uhrf2	Male-1	0.212544	0.144958	-0.029678	-0.0399256	0.0116305
Rab10	Male-1	0.212502	0.15134	0.121197	-0.0134223	0.0763309
Lamtor1	Male-1	0.212366	0.0856245	0.150534	-0.0260092	0.208055
Papss1	Male-1	0.212186	0.0903579	0.113645	-0.0269675	0.153964
Adam15	Male-1	0.212107	0.120381	0.0208872	-0.0616586	0.0713032
Kmt5b	Male-1	0.21208	0.166948	-0.0107237	-0.029339	-0.0129849
Derl1	Male-1	0.211924	0.114342	0.0560918	-0.0459933	0.0795274
Slc36a1	Male-1	0.211807	0.0940397	-0.0402232	-0.0231187	0.0364311
Eif5	Male-1	0.211682	0.155143	0.129696	0.0049859	0.113699
Sf3b2	Male-1	0.211614	0.143023	0.136431	0.0242385	0.115696
Nsd3	Male-1	0.211592	0.1759	-0.0295945	-0.0279044	-0.00464954
A830008E24Rik	Male-1	0.211395	0.0720841	-0.0451047	-0.0364974	0.032204
Ankrd17	Male-1	0.211344	0.194425	-0.0533925	-0.00971624	-0.0420905
Casp3	Male-1	0.211243	0.118094	0.0443984	-0.0206045	0.0715151
Xlr	Male-1	0.21117	0.0718932	0.0951835	-0.0718697	0.172594
Sppl3	Male-1	0.211101	0.115495	0.0274456	-0.0328328	0.050369
Ccl6	Male-1	0.211082	0.0703227	0.099608	-0.082374	0.218533
Parp1	Male-1	0.211023	0.112659	0.0497255	-0.0247713	0.0915946
Rnf167	Male-1	0.210902	0.106039	0.00937355	-0.0355816	0.0387069
Ankfy1	Male-1	0.210677	0.131339	0.00334079	-0.0256085	0.0303569
Dhx9	Male-1	0.210421	0.127925	-0.0495931	-0.0139255	-0.00316287
Lman1	Male-1	0.210201	0.135734	0.0549173	-0.0311866	0.0307097
Abhd17c	Male-1	0.210108	0.0939402	0.0453312	-0.0280226	0.0885782
Sparc	Male-1	0.2101	0.033537	-0.02393	-0.15049	0.00421452
Tpp2	Male-1	0.210094	0.136209	-0.0236651	-0.0295952	0.0158773
Chic2	Male-1	0.210027	0.117624	0.0498757	-0.0176354	0.0767739
Wdr81	Male-1	0.209929	0.0993114	0.0111294	-0.0299882	0.0613104
Mfng	Male-1	0.209649	0.0738538	0.0261321	-0.0495434	0.0874862
Cnpy3	Male-1	0.209604	0.0830473	0.0345978	-0.0456912	0.086843
Pold4	Male-1	0.209603	0.0688534	0.0750845	-0.0637988	0.20035
Bnip3l	Male-1	0.209602	0.11712	0.172003	0.0144792	0.167248
Zfp740	Male-1	0.209467	0.12177	-0.0202547	-0.0251904	0.0235598
Abi1	Male-1	0.209444	0.166139	0.0826633	-0.0292365	0.0564815
Rnaset2a	Male-1	0.209402	0.0529241	0.08986	-0.055378	0.18767
Mia2	Male-1	0.209104	0.128736	-0.0256526	-0.0134831	0.0150214
Anp32a	Male-1	0.209029	0.138022	0.181984	0.0043854	0.13718
Safb2	Male-1	0.209004	0.18879	-0.0672355	-0.0266633	-0.0356059
Gapvd1	Male-1	0.208975	0.15632	0.0264155	-0.0151723	0.0295378
Cdk12	Male-1	0.208815	0.163714	-0.0289898	-0.0341431	-0.00843893
0610030E20Rik	Male-1	0.208769	0.121367	0.00805125	-0.0329956	0.0485298
Cep350	Male-1	0.208493	0.163909	-0.0143468	-0.0136814	-0.0053136
Lpxn	Male-1	0.208439	0.0860153	0.0395929	-0.0318063	0.0963695
Phip	Male-1	0.208395	0.197996	-0.0598391	-0.0306155	-0.0381977
Pik3r5	Male-1	0.208374	0.0877881	0.0252672	-0.0258847	0.0663785
Rlim	Male-1	0.208289	0.125814	0.0103911	-0.00161037	0.0256074
Cdc42se1	Male-1	0.208265	0.120409	0.0879714	-0.0289906	0.103724
Ogt	Male-1	0.208189	0.269083	-0.0299343	-0.0415472	-0.0789343
Tlr3	Male-1	0.208154	0.142448	0.0374443	-0.0437	0.013711
Fam53b	Male-1	0.208067	0.105506	0.0153536	-0.0246694	0.0662194
Rnaset2b	Male-1	0.207731	0.0607064	0.0794731	-0.0414991	0.171121
Vps37b	Male-1	0.207652	0.113068	0.0304908	-0.0345149	0.0499693
Wdr45b	Male-1	0.207622	0.118713	0.0689975	-0.0176422	0.0775269
Taok3	Male-1	0.207609	0.131443	0.00699214	-0.0146903	0.0531235
Cnot2	Male-1	0.207574	0.117965	0.0314251	-0.0118508	0.0602289
Tgfa	Male-1	0.207567	0.0938638	0.0482628	-0.0117756	0.0664058
Fgfr1op2	Male-1	0.207566	0.120187	0.058145	-0.00599596	0.0753423
H2-D1	Male-1	0.207507	0.081748	0.0649793	-0.124746	0.269721
Fam110a	Male-1	0.207425	0.074421	0.0564067	-0.0252218	0.0687221
2610203C22Rik	Male-1	0.207396	0.0850714	-0.0363262	-0.0482209	0.0220272
Lrif1	Male-1	0.207162	0.137086	-0.0183278	-0.0200195	0.0094642
Mvb12b	Male-1	0.207081	0.103895	0.0375067	-0.0218905	0.0615795
Pon3	Male-1	0.207075	0.0658363	0.00656898	-0.0291056	0.0706386
Casc3	Male-1	0.206892	0.123377	0.00987446	-0.0319821	0.0374481
Mapre1	Male-1	0.206781	0.124424	0.115377	0.00524607	0.116535
Tnrc18	Male-1	0.206773	0.139368	0.015131	-0.0189333	0.0367036
Srsf6	Male-1	0.206739	0.163264	0.0264332	-0.0134137	0.0433396
Eya4	Male-1	0.206631	0.103694	-0.00534815	-0.0269457	0.0480628
Phf3	Male-1	0.206579	0.183861	-0.00197273	-0.00588228	-0.00273697
Kcnk13	Male-1	0.206565	0.080738	0.0172382	-0.0419988	0.08359
Sel1l	Male-1	0.206564	0.151703	0.0125159	-0.0222911	0.00484902
Trim44	Male-1	0.206484	0.15857	-0.0252575	-0.012445	-0.00848564
Ldb1	Male-1	0.206476	0.118889	0.005074	-0.0374618	0.040637
Rac2	Male-1	0.206361	0.0660788	0.0826885	-0.0728855	0.184522
Prag1	Male-1	0.206307	0.0976443	0.0294554	-0.0192582	0.0540053
Lrrc25	Male-1	0.206186	0.0713972	0.0171294	-0.0495273	0.101466
Lgals8	Male-1	0.206182	0.122638	0.0108484	-0.0372806	0.0394611
Vcpip1	Male-1	0.206015	0.137868	0.028165	-0.00848091	0.0236373
Larp4	Male-1	0.206007	0.158293	0.0477635	-0.0088697	0.0253283
Nucb1	Male-1	0.205768	0.0793687	0.0549593	-0.0231302	0.0934497
Rsbn1	Male-1	0.205608	0.131971	0.0266174	-0.0186516	0.0366058
Dazap2	Male-1	0.205564	0.119462	0.171092	-0.0368636	0.16071
Helz	Male-1	0.205496	0.148364	-0.00135675	-0.0159924	0.00854566
Chst7	Male-1	0.20545	0.0717901	0.00214903	-0.0467889	0.0707709
Sp1	Male-1	0.205134	0.124209	0.0476614	-0.00923823	0.0502398
Zfp691	Male-1	0.205086	0.0830449	0.0181052	-0.0231207	0.0691698
Il1a	Male-1	0.205042	0.0913851	0.0286293	-0.0369119	0.0890876
Setd5	Male-1	0.204916	0.186376	-0.0609224	-0.0125917	-0.042945
Rtf2	Male-1	0.204831	0.0945299	0.103161	-0.0319874	0.121918
Kpna3	Male-1	0.204803	0.111927	0.0575199	-0.030483	0.0722446
Surf4	Male-1	0.204736	0.107193	0.0713335	-0.000696373	0.0642071
Wls	Male-1	0.204647	0.117322	0.0213257	0.00555297	0.00936075
Gmfg	Male-1	0.204551	0.057916	0.0897434	-0.0719174	0.214294
Myadm	Male-1	0.204543	0.0949558	0.00718512	-0.0155285	0.059536
Cbx1	Male-1	0.204504	0.123151	0.0922407	-0.000946423	0.0714298
Dnajc7	Male-1	0.204501	0.128928	0.0190284	-0.0111633	0.0429922
Gm10134	Male-1	0.204493	0.0827164	0.00157038	-0.0232625	0.0473696
Lifr	Male-1	0.204313	0.143233	-0.000501016	-0.0292905	0.00553996
Eif4ebp2	Male-1	0.204302	0.10901	0.0844808	-0.0166963	0.0898973
Hist1h1e	Male-1	0.204244	0.112157	0.0295614	-0.00507869	0.0373479
Trip11	Male-1	0.204176	0.194482	0.00678363	0.00210947	-0.0216036
Pum1	Male-1	0.204108	0.144673	0.052974	-0.00517876	0.0484145
Sipa1l1	Male-1	0.204048	0.133953	-0.00874991	-0.0133082	0.0318389
Wdr1	Male-1	0.204048	0.118384	0.104206	-0.0199835	0.115705
Arhgap4	Male-1	0.203985	0.0799065	-0.0587315	-0.0617169	0.0265681
Akr1b10	Male-1	0.203908	0.113158	0.0052488	-0.0540992	0.0463098
Nek6	Male-1	0.203906	0.0919945	0.0274995	-0.0204048	0.0741271
Rnf216	Male-1	0.203859	0.116052	-0.00447874	-0.0222816	0.0312276
Mkrn1	Male-1	0.20368	0.100384	0.0543563	-0.0186929	0.0875289
Lrmp	Male-1	0.203634	0.080158	-0.00506502	-0.0471996	0.0550998
Son	Male-1	0.203605	0.238599	-0.13388	-0.110632	-0.14201
Ythdf3	Male-1	0.203448	0.148565	0.0205855	-0.0136437	0.024111
Serp1	Male-1	0.203384	0.0850876	0.0986529	0.00459339	0.146368
Pias1	Male-1	0.203257	0.129753	0.0155968	-0.021956	0.0404061
Tmem100	Male-1	0.203212	0.116556	0.105462	-0.0502147	0.0707851
Smad1	Male-1	0.203096	0.116555	0.0468522	-0.0245827	0.0415403
Ccdc88b	Male-1	0.203071	0.0864507	-0.00130543	-0.0414366	0.0712972
E2f3	Male-1	0.202961	0.102459	0.0282207	-0.0315926	0.0465686
P3h2	Male-1	0.20289	0.0711529	-0.00733044	-0.0287367	0.0723204
Cd52	Male-1	0.202731	0.0575132	0.107924	-0.115193	0.356472
Snx13	Male-1	0.202648	0.110239	0.0126602	-0.0297922	0.0368823
Rragc	Male-1	0.202565	0.106047	0.0917412	-0.0181168	0.111022
Fes	Male-1	0.20252	0.0801711	0.0159761	-0.0420459	0.0861061
Map3k1	Male-1	0.202502	0.119696	0.0518273	-0.0168451	0.055381
Klf6	Male-1	0.202415	0.1396	0.0772468	-0.0142886	0.0781262
Cybc1	Male-1	0.202384	0.0907509	-0.00675246	-0.0488447	0.062788
N4bp2l2	Male-1	0.202354	0.181405	-0.0129314	-0.0129055	-0.0317112
Slc43a2	Male-1	0.202251	0.121371	0.00149822	-0.0217799	0.0454418
Nfatc2	Male-1	0.202238	0.086905	-0.0239954	-0.025806	0.0325638
Tlr4	Male-1	0.202175	0.0901569	0.00290172	-0.0283462	0.0546996
Rlf	Male-1	0.202135	0.154618	0.00273215	-0.0178671	0.00782263
Sun2	Male-1	0.20204	0.0955429	-0.0150633	-0.0518194	0.0540773
Syncrip	Male-1	0.201898	0.161012	0.0197282	-0.0183404	0.0285236
Pggt1b	Male-1	0.201798	0.135922	0.0193987	-0.0124316	0.0234761
Prkca	Male-1	0.201671	0.108862	-0.00791223	-0.0419001	0.0136408
Adipor1	Male-1	0.201622	0.103827	0.0899784	-0.00803805	0.102628
Smg1	Male-1	0.201557	0.189582	-0.102564	-0.0198617	-0.0563699
Rela	Male-1	0.201531	0.103937	0.0831396	-0.0123758	0.096616
Vrk2	Male-1	0.201504	0.0934217	-0.0218854	-0.0326307	0.0405721
Cd302	Male-1	0.201503	0.0902503	0.0996412	-0.0733096	0.138818
Rap2c	Male-1	0.201501	0.102862	0.050906	-0.0219733	0.0831036
Creb1	Male-1	0.201439	0.130719	0.0081212	-0.0163343	0.0224172
Zfp950	Male-1	0.201406	0.168642	-0.0622985	-0.0275167	-0.0527856
Tmem144	Male-1	0.201261	0.0888373	0.00924773	-0.0446803	0.0355719
Copb1	Male-1	0.201257	0.133063	0.0844471	-0.0150269	0.0681189
Mcfd2	Male-1	0.201221	0.0833537	0.070822	-0.0243458	0.103362
Tmem273	Male-1	0.201131	0.0682613	-0.000855315	-0.033438	0.0626873
Ppp4r3b	Male-1	0.201097	0.134793	0.0470039	-0.0084318	0.0518471
Rab6b	Male-1	0.201007	0.122841	0.0457562	-0.0175754	0.102613
Tbc1d23	Male-1	0.200964	0.123947	-0.0385624	-0.0393999	-0.00537366
Hbp1	Male-1	0.200831	0.125648	0.0332616	-0.00529016	0.0453713
Snx2	Male-1	0.200744	0.101964	0.0706584	-0.01195	0.0850459
Derl2	Male-1	0.200715	0.105844	0.0471834	-0.0245329	0.0618044
2007-03-01	Male-1	0.200661	0.169381	-0.0417427	-0.0194648	-0.0356975
Plekhf2	Male-1	0.200647	0.126211	0.0491472	-0.0171007	0.0902541
Asxl1	Male-1	0.200614	0.118047	0.0140739	-0.0293591	0.0349273
Clasp2	Male-1	0.200594	0.198092	-0.00725321	-0.0291409	-0.0148335
Nf1	Male-1	0.200369	0.163652	0.0274399	-0.017305	0.0117114
Etv6	Male-1	0.200348	0.113844	0.00685564	-0.0226796	0.0495943
Tgoln1	Male-1	0.200321	0.110573	0.0656642	0.00904425	0.0662892
Sp110	Male-1	0.200164	0.0997888	0.0119414	-0.0456518	0.0734877
Ppp1r12a	Male-1	0.200128	0.175305	-0.0021161	-0.0173238	0.00821098
Dok1	Male-1	0.200055	0.0799599	0.041316	-0.035505	0.0914393
Spg20	Male-1	0.199984	0.0948321	0.0505775	-0.0220388	0.0619969
Fbxl14	Male-1	0.19994	0.104236	0.037283	-0.0175585	0.0570045
Bcap31	Male-1	0.199879	0.0812738	0.103467	-0.0133623	0.091989
Med1	Male-1	0.199853	0.141105	0.0433161	-0.00621394	0.0415118
Abraxas2	Male-1	0.19979	0.102396	0.0357301	-0.0334545	0.0585171
Chd8	Male-1	0.19976	0.164941	-0.010365	-0.0176758	-0.000411312
Cr1l	Male-1	0.19961	0.13563	-0.00832564	-0.0352194	-0.000911544
Tug1	Male-1	0.199513	0.136687	0.00832249	-0.0192039	0.00215251
Bach2	Male-1	0.199409	0.10994	0.0103457	-0.021494	0.0472201
Nfic	Male-1	0.199305	0.148042	0.105477	0.017816	0.0835416
Mast3	Male-1	0.199276	0.102834	0.00140175	-0.0327409	0.0611382
Map11	Male-1	0.199272	0.0946265	-0.0382204	-0.046449	0.0285559
Gtf2a1	Male-1	0.199257	0.120116	0.0631124	-0.00264332	0.0763493
Ppp2ca	Male-1	0.199159	0.139625	0.118967	0.0220468	0.0923166
Spred1	Male-1	0.198908	0.17657	0.0599967	-0.0239363	0.0221231
Crebrf	Male-1	0.198773	0.141523	0.0334756	-0.000599217	0.0388582
Zfp992	Male-1	0.198533	0.0951589	-0.0105287	-0.0145573	0.0451775
H2afy	Male-1	0.198473	0.119215	0.0991444	-0.00403478	0.104153
Slc35b2	Male-1	0.198432	0.0933435	0.0463769	-0.0462592	0.0875067
Aars	Male-1	0.198416	0.106739	0.0646964	-0.04046	0.0903895
Tcirg1	Male-1	0.198398	0.0899783	-0.0546304	-0.0601124	0.0360634
Bcl2l11	Male-1	0.198359	0.0930592	0.0328035	-0.0176704	0.0652132
Litaf	Male-1	0.198255	0.091237	0.0710703	-0.0377443	0.111761
Btbd9	Male-1	0.198158	0.115391	-0.0227252	-0.0263932	0.0276876
Zc3h7a	Male-1	0.198059	0.141643	-0.0759194	-0.0207279	-0.0380662
Eif4e2	Male-1	0.197929	0.0996896	0.0622341	-0.0295829	0.0876415
Rogdi	Male-1	0.19781	0.0706965	0.0100013	-0.0591022	0.0995487
Calhm2	Male-1	0.197776	0.0910684	0.00181401	-0.030993	0.0856694
Epsti1	Male-1	0.197726	0.0879349	0.0648432	-0.0411147	0.126718
Pkig	Male-1	0.197699	0.0710134	0.110741	-0.0265805	0.193446
Mtr	Male-1	0.19759	0.101129	-0.0177644	-0.0176349	0.0261146
Tmem176a	Male-1	0.197569	0.0839226	0.0803604	-0.0741685	0.21989
Sesn1	Male-1	0.197441	0.12888	0.0333331	-0.0212642	0.0390072
Nckap5l	Male-1	0.197434	0.088538	0.0265924	-0.0268688	0.0501238
Dennd6a	Male-1	0.197344	0.120979	0.0223449	-0.0238901	0.0420656
Tmem14c	Male-1	0.197247	0.0788205	0.147673	-0.0334621	0.170778
Itpripl2	Male-1	0.197188	0.115943	0.0429746	-0.015151	0.075205
Nhlrc3	Male-1	0.197185	0.0929517	-0.0132081	-0.029775	0.0256666
Zfp646	Male-1	0.197032	0.111301	-0.00760061	-0.0253128	0.0214974
Snx10	Male-1	0.196916	0.117817	0.021824	-0.0246459	0.0688549
Eif4h	Male-1	0.196677	0.120165	0.0952494	-0.0112357	0.0796369
Lap3	Male-1	0.196602	0.132289	0.134536	-0.0478386	0.144802
Mcur1	Male-1	0.196575	0.134523	0.0699891	-0.025457	0.052679
Stau1	Male-1	0.196458	0.105134	0.0223761	-0.0150725	0.0405394
Ssbp1	Male-1	0.196361	0.126907	0.0136879	-0.00628103	0.0140295
Copa	Male-1	0.196343	0.156694	0.0389754	-0.0209634	0.0335047
Irgm2	Male-1	0.19634	0.102442	0.0413282	-0.0222884	0.0459166
Gtpbp2	Male-1	0.196277	0.146322	-0.0390745	-0.0528932	-0.00192014
Spen	Male-1	0.196136	0.16997	0.031983	-0.00405741	0.00714946
Kmt2a	Male-1	0.196114	0.226872	-0.034483	0.00516198	-0.0520675
Mef2d	Male-1	0.196114	0.119246	0.0335372	-0.013837	0.0390442
Peli2	Male-1	0.196081	0.118289	0.0409067	-0.013527	0.0564449
Etnk1	Male-1	0.19601	0.234226	0.000657924	-0.0153354	-0.0361563
Dcaf8	Male-1	0.195951	0.161289	-0.00168273	-0.010954	-0.00379692
Nisch	Male-1	0.195936	0.174839	-0.0189183	0.0102884	-0.0279098
Gxylt1	Male-1	0.195686	0.113995	-0.0101714	-0.0161366	0.00520018
Gm43813	Male-1	0.195652	0.10059	-0.0679325	-0.0286699	0.0120298
Trim56	Male-1	0.19563	0.125397	-0.0127891	-0.0104615	-0.00859003
Zfp385a	Male-1	0.195485	0.107542	0.0584781	-0.0226934	0.099132
Acads	Male-1	0.195429	0.0731132	0.0867451	-0.0386745	0.132298
Card6	Male-1	0.195314	0.0838053	0.0159284	-0.0275429	0.05789
Prkab1	Male-1	0.1953	0.0787001	0.0237843	-0.036555	0.0507925
Utp3	Male-1	0.195296	0.110184	0.0771344	0.000938083	0.075375
Lasp1	Male-1	0.195269	0.123919	0.110939	-0.00623074	0.105549
Dnajb6	Male-1	0.195228	0.138462	0.0861589	-0.000342757	0.0928439
Slc15a4	Male-1	0.195186	0.0857254	0.003067	-0.0429857	0.0694513
Stt3a	Male-1	0.195181	0.116743	0.0365794	-0.0235101	0.0385268
Ube2q1	Male-1	0.19518	0.101772	0.0873131	0.00182875	0.0952996
Slc38a1	Male-1	0.195045	0.137818	-0.0181659	-0.0116942	0.0260355
Zfp397	Male-1	0.195001	0.148362	-0.00811393	-0.0368232	-0.00413358
Tgfbrap1	Male-1	0.194853	0.102328	0.0201054	-0.0218874	0.026583
Tex261	Male-1	0.194752	0.0944626	0.0750136	-0.0359538	0.0988289
Cops4	Male-1	0.194598	0.0980571	0.0830792	-0.0247783	0.0958118
Pbrm1	Male-1	0.194578	0.155521	0.0560982	-0.0134559	0.0377012
Stk17b	Male-1	0.194503	0.107252	0.0442481	-0.0189698	0.0516609
Topors	Male-1	0.194405	0.121472	0.0501646	-0.00723999	0.0478238
Ppp4r3a	Male-1	0.194384	0.136694	-0.00362877	-0.00936212	0.000930383
3222401L13Rik	Male-1	0.194233	0.0907027	-0.0420694	-0.0543175	-0.000203007
Ube2j1	Male-1	0.194162	0.0946647	0.0605822	-0.0229812	0.0975893
Ctcf	Male-1	0.194138	0.135276	0.065926	-0.0131153	0.0581664
Tsc22d2	Male-1	0.194099	0.137019	-0.00939326	-0.0173985	0.00405686
Ddi2	Male-1	0.194098	0.137373	0.00652282	-0.016767	0.0425969
H2-T23	Male-1	0.194043	0.0798296	0.0388637	-0.0722272	0.132879
Fam168a	Male-1	0.193912	0.156407	0.0441967	0.00372711	0.0353376
Cklf	Male-1	0.193827	0.119749	0.0207175	-0.0403006	0.052762
Larp1	Male-1	0.193793	0.145051	0.0426584	-0.00076187	0.0528594
Epc2	Male-1	0.193778	0.130012	0.0192186	-0.0198973	0.0390695
Rpl7l1	Male-1	0.193764	0.0897754	0.0859543	-0.0192987	0.111889
Spty2d1	Male-1	0.19361	0.101185	0.0451761	-0.00509106	0.071887
Zfx	Male-1	0.193183	0.119272	0.0391698	-0.0116442	0.0507242
Spire1	Male-1	0.193177	0.180029	0.024187	-0.0280727	0.0177866
Tasor	Male-1	0.193137	0.189338	-0.0399818	-0.0118534	-0.0440007
Glrp1	Male-1	0.193078	0.066874	-0.0303846	-0.0445061	0.00357735
Gpr84	Male-1	0.193018	0.078165	0.014203	-0.0561247	0.0746636
Cryba4	Male-1	0.192987	0.0606228	0.0611676	-0.0595666	0.139259
Peak1	Male-1	0.192972	0.122273	0.0361544	-0.00901585	0.00396931
Hdlbp	Male-1	0.192782	0.103103	0.0831221	0.0262894	0.0825732
Tec	Male-1	0.192756	0.0931072	0.00422894	-0.038313	0.0656051
Erbin	Male-1	0.192682	0.135709	0.0389572	-0.00572405	0.0410112
Pdcd6ip	Male-1	0.192339	0.107354	0.0785747	0.00265255	0.087975
Tbc1d14	Male-1	0.192206	0.0984744	0.0202192	-0.0133407	0.0455845
Ing4	Male-1	0.192163	0.114619	0.00540578	-0.0297295	0.0335005
Slc35c2	Male-1	0.192148	0.0803707	0.0309294	-0.0489173	0.0628803
Ncstn	Male-1	0.192063	0.0885312	0.0325198	-0.00971557	0.0694891
Jpt1	Male-1	0.192043	0.0871232	0.0792974	-0.0401496	0.170012
Commd7	Male-1	0.192011	0.0923843	0.0712227	-0.0244493	0.10046
Neurl3	Male-1	0.192009	0.0814965	-0.0201027	-0.0400908	0.0564372
Ap1b1	Male-1	0.191843	0.0963854	0.0231175	-0.0147556	0.0638193
Gm40841	Male-1	0.191686	0.0904399	-0.0500591	-0.0206547	0.00414717
C5ar1	Male-1	0.191667	0.104775	0.0396977	-0.015644	0.0860249
B4galt6	Male-1	0.191614	0.0999178	0.038785	0.0112682	0.0638055
Wtap	Male-1	0.191536	0.106287	0.0699171	-0.013361	0.0721627
Csnk1d	Male-1	0.191532	0.113957	0.0537002	-0.0226711	0.0534377
Ndfip2	Male-1	0.191514	0.113212	0.0769396	-0.00745562	0.076787
Rbpj	Male-1	0.191478	0.124251	0.0442338	-0.0105214	0.0882801
Cd82	Male-1	0.191417	0.049612	0.0177066	-0.00973969	0.0747637
Dnmt3a	Male-1	0.191402	0.17874	-0.0568927	-0.0234725	-0.0187023
Il4ra	Male-1	0.191342	0.078447	-0.0111622	-0.03641	0.0729313
Lcor	Male-1	0.191044	0.131329	-0.0317068	-0.0132435	-0.0183462
Mia3	Male-1	0.191038	0.137525	0.0133396	-0.00981043	0.00459882
Ppp2r5c	Male-1	0.191024	0.11861	0.0822141	-0.0048808	0.0833077
Usp12	Male-1	0.190938	0.117207	0.0142849	-0.0365309	0.0600351
9530068E07Rik	Male-1	0.190899	0.0923763	0.0515193	-0.00448725	0.0648513
Elf4	Male-1	0.190751	0.081036	0.00582827	-0.0332792	0.0620904
Synj1	Male-1	0.190657	0.145114	0.00926927	-0.01443	0.0384878
Vrk1	Male-1	0.190423	0.0838013	0.034172	-0.0352537	0.0693741
Apobec1	Male-1	0.190412	0.0941272	0.00189424	-0.0302256	0.0706611
Zyg11b	Male-1	0.190261	0.128704	0.0356955	0.00653808	0.0410271
Bod1l	Male-1	0.190254	0.166383	-0.0289691	-0.0187525	-0.0235456
Camsap1	Male-1	0.190233	0.114574	-0.0118484	-0.0214379	0.0175258
Nono	Male-1	0.190196	0.114916	0.0581459	-0.0229236	0.0760341
Cndp2	Male-1	0.190184	0.0855434	0.105186	-0.00285401	0.142639
Crk	Male-1	0.190072	0.130184	0.0592052	0.00353317	0.0414713
Tmf1	Male-1	0.190053	0.119507	0.0581241	0.00115745	0.0409612
Nup88	Male-1	0.189966	0.106537	0.00648232	-0.0142448	0.0341992
Map3k3	Male-1	0.189958	0.0968173	-0.000720621	-0.0303092	0.0267098
2510039O18Rik	Male-1	0.189898	0.0989499	0.0300282	-0.0226529	0.05645
Dnajb14	Male-1	0.189895	0.136933	0.055228	0.00144916	0.0674387
Ccdc47	Male-1	0.189878	0.119461	0.0291018	-0.0209139	0.0248281
Ripk1	Male-1	0.189631	0.112566	0.0273258	-0.0113818	0.0527013
Ctnnd1	Male-1	0.189541	0.131448	0.0875114	-0.00357526	0.042143
Gm43462	Male-1	0.18953	0.107728	-0.0593779	-0.00998338	-0.0105307
Traf5	Male-1	0.189527	0.0897888	-0.000525952	-0.0316968	0.055384
Stag1	Male-1	0.189424	0.161969	-0.0293201	-0.0368199	-0.0101035
Taf15	Male-1	0.18941	0.148409	-0.035844	-0.0256066	-0.00928484
Elmsan1	Male-1	0.189271	0.0922751	0.0186859	-0.018353	0.051523
Trib1	Male-1	0.189204	0.11218	0.0303358	-0.0175319	0.0214501
Dmtf1	Male-1	0.189118	0.154434	-0.0623582	-0.0297245	-0.031464
Gpbp1	Male-1	0.189113	0.13147	0.0342654	-0.00971362	0.0439694
Senp6	Male-1	0.18909	0.161476	0.0267877	-0.000185319	0.0392899
Pnrc2	Male-1	0.189004	0.121409	0.0861306	-0.00169842	0.0662569
Tut4	Male-1	0.18897	0.164109	-0.0330014	-0.0262583	-0.0163642
Mysm1	Male-1	0.18896	0.148725	-0.0331035	-0.0307209	-0.0241551
Mier1	Male-1	0.188882	0.155436	0.0436571	-0.0197799	0.0304011
Supt20	Male-1	0.18887	0.13263	-0.0476283	-0.0368753	-0.00785788
Fam172a	Male-1	0.188816	0.123825	0.0378744	-0.0265683	0.0447035
Kpna4	Male-1	0.188778	0.121946	0.0162155	-0.0190275	0.0251169
Abcb4	Male-1	0.188724	0.0635041	-0.0449186	-0.0539785	0.0168609
Snx30	Male-1	0.188632	0.100302	-0.00728487	-0.0259274	0.0475209
Arhgap22	Male-1	0.188599	0.0791296	0.00484862	-0.0341842	0.0609861
Smarca5	Male-1	0.188586	0.136217	0.0940123	0.00864501	0.0791803
Arhgef1	Male-1	0.188484	0.124823	-0.0726631	-0.0603407	-0.00787618
D1Ertd622e	Male-1	0.188367	0.0960358	0.0187361	-0.0119896	0.0601573
Socs6	Male-1	0.188359	0.108174	0.0456786	-0.0196444	0.0594379
Csad	Male-1	0.188258	0.0921852	-0.0229426	-0.0276224	0.0256556
Ubn1	Male-1	0.188218	0.128571	0.0333541	-0.0196379	0.0567238
Tln2	Male-1	0.188139	0.101361	-0.0203547	-0.0343498	0.0336902
Kmt2c	Male-1	0.188102	0.213109	-0.0166174	-0.0153122	-0.0440858
Plcl1	Male-1	0.188075	0.0918501	0.0267906	0.00273933	0.0448682
Akap8l	Male-1	0.187997	0.169778	-0.111548	-0.0496972	-0.0546149
Cebpzos	Male-1	0.187982	0.0573502	0.119599	-0.0247909	0.175184
Dcaf12	Male-1	0.187919	0.0915968	0.0677067	-0.0136839	0.0841304
Prpf40a	Male-1	0.187899	0.139279	0.0571532	-0.0150842	0.0516059
Fam120b	Male-1	0.187897	0.130559	-0.0207737	-0.00346562	-0.00418751
Necap2	Male-1	0.187758	0.0828575	0.105088	-0.0402166	0.136753
Rab31	Male-1	0.187595	0.11955	0.0723566	-0.0261822	0.0673349
Srgn	Male-1	0.187511	0.104004	0.157748	-0.0430209	0.207345
Mtpn	Male-1	0.187497	0.119416	0.150963	0.0199775	0.130497
Ppp1r3b	Male-1	0.187482	0.0800648	0.0191514	-0.00393647	0.0414243
Ociad1	Male-1	0.187399	0.108315	0.071988	0.00253888	0.0644678
Ago1	Male-1	0.187388	0.107655	0.00329318	-0.0323862	0.0475213
Naglu	Male-1	0.187214	0.071547	0.0226711	-0.027239	0.0750586
Fnbp1	Male-1	0.187183	0.180602	0.00958027	-0.0328424	-0.00147897
Lcorl	Male-1	0.187166	0.134241	-0.0212152	-0.0117736	0.00178601
Trafd1	Male-1	0.187127	0.105093	0.0139054	-0.0466615	0.0511693
Sdf4	Male-1	0.187125	0.0843621	0.0959461	-0.0303551	0.159752
Tpbgl	Male-1	0.187078	0.0676318	0.0185073	-0.0458391	0.0758502
Igsf6	Male-1	0.18694	0.0819027	0.00391726	-0.029875	0.108316
Gpr160	Male-1	0.186903	0.090246	0.00197304	-0.0151651	0.0695749
P2ry10b	Male-1	0.186885	0.0821802	0.00539638	-0.033224	0.0279804
Rc3h1	Male-1	0.186819	0.13639	0.0294774	-0.0197104	0.0293024
Zmynd8	Male-1	0.186807	0.165535	-0.0271105	-0.0137376	-0.00349035
Malt1	Male-1	0.186719	0.095038	-0.0525049	-0.0189237	0.0010957
Dtx3l	Male-1	0.186691	0.0919149	0.039761	-0.0106962	0.0669188
Dock11	Male-1	0.186601	0.11109	-0.00953835	-0.0192932	0.035358
Vav2	Male-1	0.186593	0.0874928	-0.000197275	-0.0376864	0.0520537
Ppp1r15b	Male-1	0.186317	0.128798	0.0462642	-0.017265	0.0342473
Mob3c	Male-1	0.186265	0.0900095	0.00823648	-0.0290813	0.0459893
Gbp7	Male-1	0.185774	0.103676	0.0337148	-0.0273151	0.0233886
Clcn4	Male-1	0.185758	0.138847	0.0352368	-0.0126745	0.022043
Rab7	Male-1	0.185666	0.108637	0.160247	-0.0150339	0.138604
Rin3	Male-1	0.185589	0.0892308	0.00942316	-0.0246328	0.0506117
Prrc2a	Male-1	0.185497	0.146586	0.0506851	0.00767371	0.034815
Selenot	Male-1	0.185464	0.132461	0.117063	0.0110646	0.084109
Swap70	Male-1	0.185461	0.104906	0.0221763	-0.0245689	0.0278591
Slc16a7	Male-1	0.185456	0.0923792	0.000343643	-0.0216417	0.0434256
Rnf180	Male-1	0.185426	0.0949604	0.00937627	-0.0265702	0.0284937
Glg1	Male-1	0.185402	0.133997	0.0446167	-0.0156755	0.0372632
Ino80d	Male-1	0.185358	0.14154	-0.0222378	-0.0209613	-0.0116881
Npnt	Male-1	0.185336	0.0729938	0.0169547	-0.0354821	0.0861378
Csde1	Male-1	0.185331	0.15034	0.098339	0.0418784	0.0528741
Garnl3	Male-1	0.185212	0.0890678	-0.00638873	-0.0417332	0.0443927
Fam114a2	Male-1	0.185184	0.0985793	0.0453182	-0.00984366	0.0659288
Rdx	Male-1	0.185176	0.138131	0.147244	0.0240368	0.0667853
Gm15655	Male-1	0.185147	0.07534	-0.029218	-0.0342734	0.0148062
Tmx4	Male-1	0.185074	0.133635	0.0195467	-0.0150046	0.00941106
Ier3ip1	Male-1	0.184964	0.0919943	0.145275	-0.0122906	0.148938
Aamp	Male-1	0.184949	0.105773	0.120217	0.0139783	0.106862
Cbfa2t3	Male-1	0.184937	0.0993359	0.0300283	-0.0247591	0.0399482
Rubcnl	Male-1	0.184935	0.0707813	-0.00187118	-0.029745	0.0263608
Nagpa	Male-1	0.184791	0.0762572	0.0231676	-0.0507456	0.0827683
Bicd2	Male-1	0.184669	0.146504	0.0415697	-0.0214387	0.0555651
Scn1b	Male-1	0.184651	0.0985921	0.0485267	-0.0292684	0.101369
Atg5	Male-1	0.184513	0.0833899	0.071045	-0.0233121	0.0899732
Zfp518a	Male-1	0.184464	0.112514	0.0141874	-0.0066743	0.0205839
Tmem131l	Male-1	0.184381	0.0932793	-0.0292095	-0.0203443	0.0401345
Scamp5	Male-1	0.184337	0.0896762	0.0158318	-0.0274646	0.0431885
Cdc40	Male-1	0.184317	0.128297	0.030477	-0.019698	0.0388574
Msl1	Male-1	0.184316	0.126294	0.0291417	-0.0222395	0.0294129
Wdfy4	Male-1	0.18431	0.0690854	0.00597153	-0.0260933	0.0516556
4931406C07Rik	Male-1	0.184255	0.109072	0.056025	-0.0263158	0.0615981
Setdb1	Male-1	0.184099	0.118184	0.00438443	-0.0125703	0.0291746
Fndc3a	Male-1	0.183993	0.106598	0.0303001	-0.00257931	0.05989
Ssr1	Male-1	0.183954	0.108771	0.0674635	-0.0283556	0.0565074
Ralgps2	Male-1	0.183839	0.120527	-0.00571475	-0.0370399	0.0197744
Cmip	Male-1	0.183833	0.122101	0.0518606	-0.0120379	0.0784392
Chmp1b	Male-1	0.18382	0.0898599	0.0728742	-0.0195672	0.0871431
Parp14	Male-1	0.183769	0.122358	0.00452069	-0.0358395	0.0410185
Hist1h4d	Male-1	0.183758	0.109649	0.0619117	-0.0263177	0.0918869
Snta1	Male-1	0.183599	0.0908039	0.0798958	-0.0199562	0.0802292
BC005537	Male-1	0.183589	0.169594	0.0677612	0.00956848	0.0460251
Setd1b	Male-1	0.183532	0.124905	0.0294371	-0.0110966	0.0451746
Polr2a	Male-1	0.183518	0.107992	0.0614884	-0.0192803	0.0692228
Rest	Male-1	0.183376	0.128276	0.0578236	-0.00293257	0.0521716
Atp13a3	Male-1	0.183334	0.116686	-0.0277978	-0.0328786	0.00672905
0610010K14Rik	Male-1	0.183297	0.078542	0.128087	-0.0461483	0.156613
Rab43	Male-1	0.183273	0.100175	0.0138332	-0.00829087	0.0704818
Eif4g1	Male-1	0.183198	0.175579	0.0596961	0.00484311	0.0243581
Zfpm1	Male-1	0.183169	0.0927094	0.0506561	-0.0359656	0.0572521
Zfp658	Male-1	0.183114	0.0777694	-0.00543266	-0.0230508	0.0486964
Dpp8	Male-1	0.18298	0.142138	-0.0264125	-0.00871574	-0.0231068
Sp3	Male-1	0.182807	0.147688	0.062854	0.00476369	0.0370011
Ebf3	Male-1	0.182648	0.0785174	0.000928925	-0.0137996	0.0342404
Npl	Male-1	0.1826	0.0820398	0.103449	-0.0362166	0.122291
Aagab	Male-1	0.182521	0.0888049	0.00667039	-0.0131194	0.0334899
B4galt4	Male-1	0.182477	0.0888051	0.0385592	-0.0286224	0.0407172
Gm28417	Male-1	0.182464	0.0718011	-0.0273736	-0.0444972	0.0349056
Dnajc13	Male-1	0.182363	0.110956	-0.00705999	-0.0222413	0.0429481
Cd48	Male-1	0.182327	0.0748673	0.0330439	-0.0545187	0.155929
Mfsd1	Male-1	0.182281	0.0910905	0.0280311	-0.0337254	0.0776802
Psen1	Male-1	0.182266	0.10551	-0.00218661	-0.0220799	0.0300892
Themis2	Male-1	0.182265	0.0776607	0.00213789	-0.0292006	0.0537435
Mtss1	Male-1	0.182252	0.125993	0.0116262	0.00380233	-0.00715508
Myo1b	Male-1	0.182246	0.106185	0.0169112	-0.0330424	0.0133109
Arl1	Male-1	0.182091	0.0721445	0.122308	-0.00833942	0.120438
Akap9	Male-1	0.181977	0.217604	-0.00663642	-0.00517343	-0.0306422
Mlxip	Male-1	0.18195	0.0926319	-0.0285668	-0.0206022	0.0374486
Leprotl1	Male-1	0.181911	0.0981943	0.0958977	0.00329948	0.085793
Zbtb38	Male-1	0.181889	0.12541	0.0560781	-0.000991521	0.0438994
Pom121	Male-1	0.181888	0.116551	0.0311974	-0.0177968	0.046328
Gfm2	Male-1	0.181882	0.0884764	-0.108242	-0.0341716	-0.0518892
N4bp2l1	Male-1	0.181879	0.083531	0.019112	-0.024829	0.0745355
Vps37a	Male-1	0.181846	0.153206	0.0018368	-0.00248351	-0.00375112
Prrc1	Male-1	0.181835	0.10688	0.0132912	-0.0216	0.0414002
AU020206	Male-1	0.181775	0.108063	-0.00209329	-0.0273719	0.10488
Tsn	Male-1	0.18169	0.120899	0.123126	-0.00619248	0.107791
Plagl2	Male-1	0.181672	0.08951	0.0263138	-0.0232688	0.0591534
Tmem104	Male-1	0.181632	0.0912326	0.0274202	-0.0230578	0.0586607
Lat2	Male-1	0.181373	0.0668744	0.034434	-0.0681921	0.151294
Spcs3	Male-1	0.18129	0.100924	0.0380632	-0.0421187	0.0633499
Gmeb1	Male-1	0.181283	0.0938125	-0.00457236	-0.0298157	0.0214697
Pttg1ip	Male-1	0.181239	0.136907	0.09497	-0.0229337	0.0431843
Rhobtb1	Male-1	0.181212	0.0817877	-0.00882501	-0.0201284	0.0217903
Rsf1	Male-1	0.181174	0.157927	-0.00323008	-0.00360933	-0.0162372
Rb1cc1	Male-1	0.181127	0.19889	-0.0358607	-0.00985636	-0.0372877
Tasor2	Male-1	0.181024	0.136268	-0.0327678	-0.0146013	-0.00149584
Tmx3	Male-1	0.180936	0.162798	0.0322458	-0.0123265	-0.0126974
Ms4a6c	Male-1	0.180919	0.0696366	0.0223411	-0.0519755	0.101927
Phf23	Male-1	0.180753	0.0894821	0.0611867	-0.00681324	0.0648675
Mepce	Male-1	0.180736	0.104655	0.0430062	-0.0214684	0.0529275
Tmem131	Male-1	0.180735	0.117613	0.0180024	-0.029176	0.04175
Nck1	Male-1	0.18064	0.106172	0.0701683	-0.00691821	0.0609658
Cdk19	Male-1	0.180539	0.104499	0.0375601	-0.031654	0.0478252
Slc38a10	Male-1	0.180498	0.0820969	0.0170954	-0.0221269	0.0516362
Dguok	Male-1	0.180444	0.0901939	0.0594519	-0.0387902	0.0958143
Mlph	Male-1	0.180407	0.0719553	0.0190678	-0.0227734	0.0450877
Pfkfb3	Male-1	0.18035	0.126891	0.0355447	-0.0271834	0.078213
Rer1	Male-1	0.180348	0.0860023	0.120787	-0.00816068	0.1253
Ikbkb	Male-1	0.180262	0.136407	-0.0315802	-0.0316343	0.000799241
Cadm1	Male-1	0.180245	0.2138	0.0820239	-0.0239182	0.0630553
Arap1	Male-1	0.180234	0.0885167	0.00452559	-0.0316464	0.0520606
Vhl	Male-1	0.180053	0.102151	0.054922	-0.0128394	0.0686177
Tia1	Male-1	0.180001	0.214545	-0.0571749	-0.0276335	-0.0692107
Arhgap31	Male-1	0.179856	0.118136	0.0255258	-0.0210877	0.00512879
Map1s	Male-1	0.179838	0.0966522	0.00156751	-0.0268285	0.02759
Samhd1	Male-1	0.17974	0.115942	-0.00236125	-0.0266725	0.0329406
Ap1g1	Male-1	0.17973	0.111356	0.0302009	-1.56117e-05	0.0418334
Cds1	Male-1	0.179562	0.0778192	-0.0262412	-0.00730098	0.0295666
Sqor	Male-1	0.17951	0.0741341	0.0814047	-0.0105513	0.0914941
Tmem50b	Male-1	0.179459	0.100959	0.0558272	-0.0174712	0.0843031
Acsl4	Male-1	0.179455	0.096431	0.0117596	-0.0322401	0.0630865
Vps18	Male-1	0.179448	0.0824127	0.0057147	-0.0242717	0.0469294
Wdr33	Male-1	0.179331	0.145148	0.007344	-0.0190961	0.010817
Abcd1	Male-1	0.179314	0.0881128	0.00908348	-0.0261617	0.0533592
Usp15	Male-1	0.179301	0.132715	-0.03529	-0.0199902	-0.00348852
Ik	Male-1	0.179245	0.102621	0.0887379	-0.0108082	0.0804424
Pxk	Male-1	0.179189	0.0931503	0.0268607	0.00829447	0.0232218
Bfar	Male-1	0.179172	0.112388	0.0208587	-0.0229793	0.0278618
Epn1	Male-1	0.179136	0.0911955	0.0550934	-0.010496	0.104466
Ufsp2	Male-1	0.179111	0.0997874	0.0388666	-0.0115692	0.0520899
Narf	Male-1	0.179091	0.101967	0.00714189	-0.0112137	0.0342475
Hnrnpul2	Male-1	0.179026	0.145577	0.0549556	0.0129451	0.0383773
Smim15	Male-1	0.17897	0.107537	0.106599	-0.0191364	0.104773
Accs	Male-1	0.178837	0.0604076	-0.0319939	-0.0497215	0.0269885
Brox	Male-1	0.178831	0.106228	0.037648	-0.00478401	0.0509264
Cdc37	Male-1	0.178831	0.0831231	0.116283	-0.00210476	0.125864
Api5	Male-1	0.178774	0.104055	0.0848055	-2.43597e-05	0.07204
Lactb2	Male-1	0.178773	0.0945565	0.0121527	-0.0104774	0.034278
Rab32	Male-1	0.17857	0.0735435	0.0532629	-0.0314776	0.0958992
Trim65	Male-1	0.178549	0.0818713	0.00408067	-0.0256899	0.0408324
Zfp869	Male-1	0.1785	0.120673	0.00634329	-0.0148447	0.0207127
Agmo	Male-1	0.178363	0.0865913	-0.00518588	-0.0456836	0.0228305
Supt4a	Male-1	0.178294	0.0753788	0.141543	-0.0185906	0.157284
Psmb9	Male-1	0.17825	0.0687582	0.0809546	-0.0531915	0.148191
Sh3gl1	Male-1	0.177996	0.101555	-0.00218789	-0.0370745	0.0206454
Polr3f	Male-1	0.177855	0.109013	0.00282803	-0.00825662	0.0182071
4833420G17Rik	Male-1	0.177818	0.129062	-0.0153309	-0.0228063	0.00356827
Eif3a	Male-1	0.177804	0.173426	0.0485331	0.00892167	0.0140685
Tet2	Male-1	0.177782	0.171232	-0.0448097	-0.0178484	-0.0458903
Synrg	Male-1	0.177738	0.1161	0.0108276	-0.0263906	0.0295246
Gm20045	Male-1	0.177733	0.108999	-0.0528389	-0.0212244	-0.020785
Brd7	Male-1	0.177496	0.116296	0.0196427	-0.027425	0.04181
Pds5a	Male-1	0.177464	0.152448	-0.0394349	-0.0159885	-0.0248464
Fam167b	Male-1	0.177414	0.0611113	0.0597494	-0.057294	0.125862
Cited2	Male-1	0.177391	0.106871	0.0520966	-0.0153507	0.0888902
Angel2	Male-1	0.177361	0.118015	0.0205911	-0.0224297	0.0238232
Sptlc2	Male-1	0.177348	0.103091	0.0162621	-0.0196845	0.0330375
Tcf25	Male-1	0.177292	0.191162	0.014811	-0.00782022	-0.00505968
Epc1	Male-1	0.177074	0.145076	0.01805	-0.010742	0.00191923
Ythdc1	Male-1	0.177042	0.166069	-0.0222091	0.00891856	-0.0415988
Asb2	Male-1	0.17704	0.0697786	0.033201	-0.0454539	0.0769237
Tmem245	Male-1	0.176992	0.147379	0.0214171	0.00253947	0.00455712
Rasa4	Male-1	0.17697	0.0858603	-0.0667451	-0.0598577	0.0132028
Krit1	Male-1	0.176867	0.172593	-0.0390281	-0.0295505	-0.0424897
Rnf169	Male-1	0.176854	0.0948676	-0.00540896	-0.0134298	0.0318352
Rab5a	Male-1	0.176831	0.123712	0.0850276	-0.00804597	0.0434949
Eed	Male-1	0.176758	0.0937738	0.0298362	-0.0141406	0.0578987
Rab5c	Male-1	0.176689	0.100621	0.147894	-0.0071934	0.147835
Zfp697	Male-1	0.176686	0.0713996	0.00158006	-0.0165242	0.0202501
Adprh	Male-1	0.17667	0.10509	0.0863149	-0.0374253	0.0783848
Casd1	Male-1	0.176497	0.0943692	0.00769097	-0.014452	0.0307341
Pbx2	Male-1	0.17646	0.0988397	0.0313958	-0.0204645	0.0690339
Vamp3	Male-1	0.176297	0.0933073	0.0921105	-0.0127691	0.0935409
Galnt12	Male-1	0.176274	0.0663101	-0.0122938	-0.0319213	0.0432721
Clip1	Male-1	0.176248	0.18607	0.0383346	-0.0170787	0.00691374
Lrrfip1	Male-1	0.176115	0.130394	0.00463673	-0.0233863	0.0614228
Gpr107	Male-1	0.176112	0.125124	-0.0117312	-0.0362082	0.00147013
Slc3a2	Male-1	0.176041	0.177948	0.150034	-0.017375	0.0301804
Dpy19l1	Male-1	0.176005	0.102193	0.0270951	-0.0273637	0.0601586
Creb3l2	Male-1	0.176003	0.0945278	0.049431	-0.0145986	0.0457958
Gm6277	Male-1	0.175896	0.0725876	0.0219658	-0.0320994	0.0247095
Liph	Male-1	0.175887	0.065504	0.0134708	-0.0322237	0.0826804
Rbbp4	Male-1	0.175596	0.112799	0.0891879	0.0139947	0.0944069
Stx16	Male-1	0.175525	0.156225	-0.0159818	-0.0410675	-0.00210819
Pi4k2a	Male-1	0.175498	0.0937189	0.0363461	-0.00513318	0.0463592
Dync1h1	Male-1	0.175449	0.17882	0.0269053	0.00235044	0.0107563
Fbxl3	Male-1	0.175357	0.146207	0.0414302	-0.00141731	0.0220125
Exoc5	Male-1	0.175336	0.140451	0.00100466	-0.0153965	0.000310846
Slc25a11	Male-1	0.175306	0.0789236	0.0794355	-0.00200842	0.0980368
Pgd	Male-1	0.175287	0.0954234	0.0315606	-0.0326194	0.0750057
Cgas	Male-1	0.175285	0.0851284	0.000543517	-0.0288245	0.043606
Gsdmd	Male-1	0.175092	0.0728951	-0.0129797	-0.0480514	0.0500378
Stxbp5	Male-1	0.175046	0.122278	-0.0164233	-0.0329214	0.0121628
Gm32849	Male-1	0.174934	0.0812463	-0.0553945	-0.0250931	-0.00731655
Smad3	Male-1	0.174877	0.0940571	0.0208581	-0.0265363	0.0430515
Brpf1	Male-1	0.174843	0.103035	0.0029163	-0.0204369	0.0207773
Csnk2a2	Male-1	0.174787	0.120768	0.0494368	-0.0106941	0.0538615
Chd4	Male-1	0.17478	0.215337	0.0524931	-0.015408	0.0129568
Rasa3	Male-1	0.174727	0.110964	0.0537341	-0.0332666	0.0673505
St3gal2	Male-1	0.174668	0.0958304	0.0366917	-0.0197004	0.0473964
Inip	Male-1	0.174413	0.0821353	0.0128078	-0.016898	0.0472557
Tle4	Male-1	0.174339	0.149595	0.0153941	-0.0311804	-1.99486e-05
Usp22	Male-1	0.174314	0.110416	0.0637726	-0.0106314	0.0595558
Rprd2	Male-1	0.1743	0.122139	0.00730002	-0.0159348	0.0123484
Rexo1	Male-1	0.174225	0.114179	0.0195027	-0.0188066	0.0293199
Fbxw4	Male-1	0.174054	0.0764924	0.0524824	-0.0206395	0.101725
Dek	Male-1	0.174049	0.0982983	0.120458	-0.00503645	0.113008
Stambpl1	Male-1	0.173989	0.087765	0.0241403	-0.0202123	0.0355715
Pknox1	Male-1	0.173972	0.0895179	-0.0350047	-0.0424159	0.0103053
Zfp729b	Male-1	0.173789	0.101186	0.000188172	-0.0212118	0.0217241
B3galnt1	Male-1	0.173677	0.078095	0.0191985	-0.0146142	0.0667666
Atrx	Male-1	0.173525	0.252046	-0.0511379	0.00455769	-0.0896165
Lrrc8d	Male-1	0.173509	0.095259	0.0142928	-0.011358	0.052338
Lman2	Male-1	0.173493	0.0972041	0.0607492	-0.0167879	0.0660964
Baz1a	Male-1	0.173431	0.0890096	-0.0138824	-0.0276445	0.0400114
Far1	Male-1	0.173402	0.146243	-0.0255254	-0.00935468	0.00670835
Mta2	Male-1	0.173398	0.104612	0.0576901	-0.0207879	0.0609795
Rnf139	Male-1	0.173322	0.119965	0.0337842	-0.0169067	0.0331999
Tbc1d20	Male-1	0.173278	0.0979082	0.0718052	0.00350672	0.0690236
Mark2	Male-1	0.173182	0.114815	0.0267427	-0.0121263	0.046229
Ranbp10	Male-1	0.173082	0.0971655	-0.0288035	-0.0250187	0.00429504
Tbk1	Male-1	0.172926	0.104594	-0.00687981	-0.0249972	0.0248575
Thrsp	Male-1	0.172894	0.109045	0.09	-0.0249907	0.0581009
Smad4	Male-1	0.172886	0.121624	0.0510587	-0.0135446	0.0397676
Stx2	Male-1	0.172616	0.0875907	0.0147579	-0.0326176	0.0462562
Rnasel	Male-1	0.172609	0.0899138	-0.0170488	-0.021198	0.0155806
Jrkl	Male-1	0.172552	0.104045	0.00714772	-0.0168314	0.0119824
Ssr3	Male-1	0.172516	0.136799	0.113957	-0.0159834	0.0451707
Rnf2	Male-1	0.172453	0.0980649	0.049539	-0.0135318	0.073336
Cntrl	Male-1	0.172395	0.11219	-0.0845452	-0.0303072	-0.0267547
Srsf10	Male-1	0.17236	0.135045	0.0432781	-0.00463723	0.0326176
Crkl	Male-1	0.172287	0.0984039	0.0418268	-0.0087307	0.0414736
Usp21	Male-1	0.172286	0.0797584	-0.0100311	-0.0459115	0.0394206
D030028A08Rik	Male-1	0.17226	0.0708084	-0.0200421	-0.0262589	0.0194735
Aff1	Male-1	0.172202	0.11729	0.0246898	-0.0228236	0.023795
Ppm1g	Male-1	0.172096	0.0975209	0.0423394	-0.0118257	0.0561425
Prr14l	Male-1	0.172087	0.109828	-0.00580374	-0.0202386	0.0124775
Ctsd	Male-1	0.171997	0.0427407	0.013479	-0.188129	0.149981
Fip1l1	Male-1	0.171982	0.140278	0.00782484	0.000118592	0.00725408
Fam168b	Male-1	0.171958	0.111776	0.0609742	-0.0163	0.0621838
Tmem219	Male-1	0.171955	0.077252	0.0168074	-0.0422313	0.0817075
Plcb2	Male-1	0.171953	0.068225	-0.0238551	-0.0442629	0.0492239
Tlr2	Male-1	0.171934	0.106802	0.0320771	-0.0262083	0.0961768
Itsn2	Male-1	0.1719	0.139783	-0.0267029	-0.025139	-0.0210232
Zfp800	Male-1	0.171868	0.117313	0.0165676	-0.0204132	0.0281493
Nr2c2	Male-1	0.171863	0.12284	-0.0115049	-0.0113319	0.00895319
Cyp4v3	Male-1	0.171858	0.0791379	0.0170062	-0.0396399	0.0644404
Ppm1l	Male-1	0.171758	0.0871878	0.0112419	-0.022544	0.0249207
Cask	Male-1	0.17172	0.0959173	0.025874	-0.0336573	0.0472649
Uggt1	Male-1	0.171703	0.103614	0.00650638	-0.00618881	0.0235564
Cnot4	Male-1	0.171697	0.147181	0.0078147	-0.016935	0.0112966
Mapk3	Male-1	0.171695	0.0923533	0.11775	-0.0306126	0.139968
Arsk	Male-1	0.17156	0.108139	0.0235233	-0.0321431	0.0210257
Trpm2	Male-1	0.171523	0.08834	-0.0349077	-0.0223796	0.0183286
Icosl	Male-1	0.171511	0.0951448	-0.0347512	-0.0283177	0.0253213
Map7d1	Male-1	0.171463	0.147007	0.0732275	0.000398012	0.0476789
Btaf1	Male-1	0.171442	0.129754	-0.021095	-0.022932	-0.00347273
Ctbs	Male-1	0.17143	0.0910638	0.0111699	-0.0268774	0.0374818
Trim12c	Male-1	0.171429	0.106334	0.0223137	-0.0102805	0.0412684
Cldnd1	Male-1	0.171426	0.132668	0.0963558	-0.0315559	0.064842
Ddost	Male-1	0.171341	0.0815779	0.0951389	-0.029359	0.0993371
Rnf6	Male-1	0.171295	0.117585	0.0602782	0.0011261	0.0466221
Ptbp1	Male-1	0.171291	0.100976	0.0724581	-0.019007	0.068859
Lrp10	Male-1	0.171228	0.102596	0.0663476	0.0111792	0.0351105
Ccnt1	Male-1	0.171211	0.135305	0.0141761	-0.0164988	0.0149668
Ewsr1	Male-1	0.171126	0.169561	-0.0201555	-0.0142054	-0.0114579
Ifi30	Male-1	0.170832	0.0522277	0.0109665	-0.0680378	0.17388
Fam217b	Male-1	0.170811	0.094215	0.044366	-0.0283036	0.0616609
Cdc5l	Male-1	0.170666	0.106879	0.080906	-0.00701413	0.0796047
Twistnb	Male-1	0.170484	0.104133	0.0594526	-0.0224698	0.0738425
Alg5	Male-1	0.170479	0.075293	0.0456042	-0.0328625	0.0722167
Tyrobp	Male-1	0.170377	-0.0570995	0.179795	-0.217159	0.489728
Stk24	Male-1	0.170253	0.0902482	0.0331005	-0.0130073	0.0532793
Ccpg1	Male-1	0.170234	0.114894	0.0144517	-0.00989753	0.019141
Slbp	Male-1	0.170211	0.0866342	0.0287967	-0.0255523	0.0599656
Usf1	Male-1	0.170142	0.0830737	0.0709282	-0.0221425	0.0991276
Trmt1l	Male-1	0.169997	0.115574	-0.0232322	-0.0197129	-0.00165875
Ddx23	Male-1	0.169768	0.111794	-0.00307186	-0.00888264	0.00622352
Gpr137b	Male-1	0.169767	0.0807875	0.0453278	-0.0167503	0.0745618
Apex1	Male-1	0.169764	0.0852329	0.0881069	-0.0246881	0.0899886
Sec31a	Male-1	0.169751	0.0936814	0.0577663	8.84732e-05	0.0491764
Atf6	Male-1	0.169557	0.103415	-0.000972486	-0.0204596	0.0267179
Mark3	Male-1	0.169547	0.167639	-0.00493693	-0.0123593	-0.0365765
Prkcb	Male-1	0.16954	0.0958316	0.0164506	-0.0150049	0.0736443
Ing1	Male-1	0.169423	0.0914934	0.0651118	-0.00863859	0.0681703
Tbl1x	Male-1	0.169382	0.123297	0.0754952	-0.00825865	0.0494459
Arid3b	Male-1	0.169367	0.0839466	-0.0249049	-0.0216687	0.02527
Irak2	Male-1	0.169349	0.110884	0.0141353	-0.039387	0.0277894
Dcaf17	Male-1	0.169348	0.108616	-0.00818576	-0.0251484	0.0117166
Sema4c	Male-1	0.169341	0.085292	-0.00882692	-0.0193842	0.0341445
Cct6a	Male-1	0.169317	0.119486	0.146343	0.0342917	0.0975503
Rtn1	Male-1	0.169252	0.144368	0.0307343	-0.00951689	0.0394869
Tmod3	Male-1	0.16918	0.124183	0.0748198	-0.00812744	0.0479585
Hsd17b4	Male-1	0.169027	0.0927954	0.113277	-0.0222825	0.105364
Prpf39	Male-1	0.169019	0.168491	-0.074817	-0.0141993	-0.060587
Phf12	Male-1	0.168918	0.115685	0.0178658	-0.0207152	0.0202855
Trim35	Male-1	0.168892	0.113143	-0.00448283	-0.00735849	0.0167339
Smad2	Male-1	0.168782	0.0934981	0.0185741	-0.0158825	0.0371575
Rab3gap1	Male-1	0.168766	0.118577	-0.0294797	-0.0164057	-0.0148793
Cic	Male-1	0.16859	0.114807	0.0235986	-0.0171536	0.0640394
Cwf19l2	Male-1	0.168585	0.129933	-0.0318405	-0.0207406	-0.0254194
Trim5	Male-1	0.168562	0.0731848	-0.0278325	-0.0342163	0.0221697
Hectd1	Male-1	0.168549	0.144783	0.0228582	-0.0176555	0.00943837
Bcor	Male-1	0.168536	0.0889707	0.0361095	-0.0122953	0.0503691
Tob2	Male-1	0.16846	0.157063	0.06622	0.0125842	0.0154189
Syf2	Male-1	0.168419	0.0886636	0.143518	-0.00578588	0.131835
Tnpo3	Male-1	0.168331	0.118777	-0.019354	-0.0159999	-0.00469513
Herpud2	Male-1	0.168291	0.107822	0.0557602	-0.0162	0.0412394
Fyttd1	Male-1	0.168276	0.125781	0.0423592	0.0163602	0.0228452
Cyld	Male-1	0.168225	0.118035	-0.0381776	-0.0170572	-0.011915
Gpbp1l1	Male-1	0.168055	0.115247	0.0301672	-0.0110567	0.0202331
Plxna4os1	Male-1	0.167926	0.0601041	0.0320848	-0.0484843	0.086263
Ppp4r2	Male-1	0.167902	0.113394	0.0677397	0.0157997	0.054681
Upk1b	Male-1	0.167889	0.0520051	0.0143662	-0.0471518	0.046106
Maf1	Male-1	0.167857	0.0883157	0.0835511	-0.0146137	0.0868212
Spast	Male-1	0.167835	0.104941	0.0219266	-0.00487782	0.0345848
Senp7	Male-1	0.167812	0.125039	0.00255812	-0.0215321	-0.00351992
Phc3	Male-1	0.16776	0.152574	-0.0314823	-0.0143681	-0.0300133
Pigk	Male-1	0.167755	0.0948397	0.0311603	-0.00910338	0.0416413
Ppp4c	Male-1	0.167747	0.112069	0.0411672	-0.0119653	0.0585883
Orai3	Male-1	0.167713	0.0781138	0.0753576	-0.0218441	0.0996997
Plekhm3	Male-1	0.167709	0.0903158	-0.0175242	-0.0160357	0.0276594
Pik3ca	Male-1	0.167661	0.128638	0.0537868	-0.00568802	0.0274221
Gclc	Male-1	0.167636	0.10662	0.0431252	-0.0162786	0.043407
Itgb3	Male-1	0.167631	0.0587766	-0.0282381	-0.0363776	0.011853
Arl11	Male-1	0.167604	0.067341	0.0627602	-0.0304668	0.128899
Nfatc3	Male-1	0.167538	0.119739	0.0242896	-0.00977902	0.0217299
Mydgf	Male-1	0.167443	0.0888944	0.119151	0.00512628	0.0976359
Med12l	Male-1	0.167414	0.105419	-0.0441769	-0.0283013	-0.0205162
Cpne3	Male-1	0.167398	0.097889	0.0915753	-0.00255603	0.0924617
Aff4	Male-1	0.167386	0.154949	0.0287656	0.0230702	-0.00337157
Ubald2	Male-1	0.167353	0.0830163	0.103074	0.00197199	0.0997777
Tmem168	Male-1	0.16735	0.0883469	-0.00733463	-0.0382028	0.0436902
Gramd1a	Male-1	0.167336	0.11939	-0.0295707	-0.0240378	-0.00836965
Cdkn1b	Male-1	0.167336	0.131333	0.0696987	0.000471922	0.0287872
Fbxl20	Male-1	0.167231	0.096664	-0.0190025	-0.0204172	0.00896698
Dhx15	Male-1	0.16721	0.118783	0.0521177	0.0185707	0.0529619
Cdk9	Male-1	0.16721	0.110454	0.0285226	-0.0196075	0.064555
Ebp	Male-1	0.167208	0.0786292	0.0654345	-0.0311589	0.0927883
Otulin	Male-1	0.167205	0.0739715	0.0318187	-0.0132265	0.0836242
Med22	Male-1	0.167127	0.0777779	0.0360656	-0.0225163	0.0613816
Nectin4	Male-1	0.167055	0.0735644	-0.00487072	-0.0312586	0.0364243
Zfp451	Male-1	0.16696	0.1441	-0.00428921	-0.00980851	0.0125654
Foxo3	Male-1	0.166951	0.0920438	0.047832	-0.0104793	0.0538194
Lman2l	Male-1	0.166713	0.0997012	-0.028053	-0.0231687	0.0226779
Ncf4	Male-1	0.166596	0.0740017	0.0631229	-0.0343483	0.118053
Fcrl1	Male-1	0.166507	0.0568843	0.00164881	-0.0318195	0.0419263
Rnf166	Male-1	0.166461	0.0854444	0.0325366	-0.019384	0.0644457
Strada	Male-1	0.166368	0.107559	-0.0260196	-0.0250399	0.0119487
Slc38a2	Male-1	0.166214	0.129196	-0.0297181	-0.0241885	0.00318527
Cul3	Male-1	0.166193	0.122314	0.0990707	0.034287	0.0632569
5430427O19Rik	Male-1	0.166143	0.0774108	0.00958762	-0.0284709	0.0515073
Prpf4b	Male-1	0.1661	0.239959	-0.0171554	-0.0129587	-0.0783009
Exoc3	Male-1	0.166057	0.103911	0.042163	0.000276595	0.0386334
Rad21	Male-1	0.166009	0.102133	0.10281	0.000337484	0.0832344
Zfp715	Male-1	0.165939	0.106619	-0.000809943	-0.0117211	0.00868645
Sh2b2	Male-1	0.165876	0.0814693	0.00926526	-0.0279686	0.0447215
Tmem106b	Male-1	0.165788	0.136747	0.076852	0.00361456	0.00114579
Ppp1r10	Male-1	0.165746	0.125198	0.00742283	-0.0177269	0.0173562
Slamf9	Male-1	0.165669	0.0727419	0.0513267	-0.0418111	0.148883
Sf1	Male-1	0.165433	0.124508	0.0515814	-0.0052393	0.0462864
Plxdc1	Male-1	0.165407	0.0742175	-0.0160824	-0.0318284	0.0503948
Gmpr2	Male-1	0.165397	0.0905187	0.0265182	-0.0433117	0.0595837
Tppp	Male-1	0.16538	0.077144	0.00835133	-0.0216306	0.0528855
Tmem140	Male-1	0.165348	0.0772256	0.0123752	-0.0276574	0.0283014
Bbs9	Male-1	0.165332	0.0715731	0.0343966	-0.025366	0.0598571
Nsa2	Male-1	0.165324	0.0859258	0.133232	-0.0164603	0.224399
Tspyl1	Male-1	0.165195	0.0967445	0.070722	-0.000253326	0.0581956
Ankrd13a	Male-1	0.165005	0.0931065	0.0564167	-0.0228581	0.0709987
Prkd3	Male-1	0.164986	0.109646	0.0419434	-0.00987322	0.032981
Nlrp1b	Male-1	0.164934	0.0805549	-0.0699213	-0.0240681	-0.024142
Hcfc1	Male-1	0.164925	0.107728	0.0570838	-0.0124619	0.0442289
Rsl1d1	Male-1	0.164874	0.110229	0.0961622	0.00405249	0.0707453
Rgs1	Male-1	0.164786	0.0706801	0.00735183	-0.0201811	0.0642855
Akt1	Male-1	0.164756	0.0871933	0.061158	-0.0127186	0.0974707
Lrch1	Male-1	0.16465	0.096243	-0.00631234	-0.0208018	0.0114682
Large1	Male-1	0.16465	0.0992564	-0.0317143	-0.0266969	0.00197174
Tbc1d22a	Male-1	0.164551	0.0795171	0.0360809	-0.0213473	0.0599987
Chd2	Male-1	0.164489	0.168447	-0.0785371	-0.0310329	-0.071762
Gak	Male-1	0.164433	0.0975718	0.0342332	-0.0226931	0.0599129
Tcof1	Male-1	0.164431	0.094863	0.0594035	-0.0179354	0.0810558
Wbp11	Male-1	0.164363	0.0933844	0.0998766	0.0187397	0.0794683
Pacc1	Male-1	0.164353	0.0830214	0.0254803	-0.0183087	0.0549763
Cdk2ap2	Male-1	0.16433	0.077767	0.112309	-0.0284713	0.139399
Btbd7	Male-1	0.164321	0.148409	0.0206583	-0.00844641	-0.00168523
Snrpb2	Male-1	0.164181	0.0871358	0.098421	-0.0228091	0.114281
Snw1	Male-1	0.164092	0.0966308	0.0955397	0.0100756	0.0819133
Fem1c	Male-1	0.163923	0.101458	0.0374174	-0.00493647	0.0415546
Foxj2	Male-1	0.163871	0.0981317	0.0231662	-0.0203057	0.0396545
Hnrnpm	Male-1	0.163851	0.165335	0.0290759	-0.00714858	0.00720353
Glyr1	Male-1	0.163833	0.114849	0.0411749	0.00666366	0.0480535
Cln3	Male-1	0.163786	0.0931532	0.00834509	-0.03384	0.0355224
Ankrd10	Male-1	0.163726	0.127349	-0.0216985	-0.0248287	-0.000186062
Khk	Male-1	0.163725	0.054063	0.0690826	-0.0467839	0.128599
Tmem68	Male-1	0.163623	0.0838188	0.0149549	-0.0173925	0.0297067
Rcor1	Male-1	0.163607	0.0886493	0.0430371	-0.00984587	0.0515444
Gorasp2	Male-1	0.163469	0.0905383	0.0679526	-0.0136938	0.0737351
Nlk	Male-1	0.163461	0.114089	0.024386	-0.00525324	0.0280185
Hif1a	Male-1	0.163398	0.153977	0.116557	0.0144243	0.0675415
Mecp2	Male-1	0.163373	0.128167	0.0173624	0.00572669	0.011203
1810026B05Rik	Male-1	0.163349	0.13646	0.0115684	-0.018941	0.0230871
Gm5086	Male-1	0.163325	0.0683105	0.0118515	-0.0469915	0.0676361
Ssb	Male-1	0.16332	0.124416	0.127426	0.0101445	0.0937509
Ly96	Male-1	0.163285	0.0547047	0.0520452	-0.0310749	0.0885846
Avl9	Male-1	0.163282	0.107681	0.00147574	-0.00883583	0.0161318
Ppp2r2a	Male-1	0.163263	0.119855	0.0678788	0.00982084	0.0482782
Ostm1	Male-1	0.163184	0.0913425	0.0272086	-0.0208756	0.0382028
Myo18b	Male-1	0.163067	0.0598214	-0.0470936	-0.0247431	-0.0428639
Rbm22	Male-1	0.162897	0.108916	0.0786646	-0.0181099	0.0737987
Dctn4	Male-1	0.162735	0.145331	0.0774599	-0.0111397	0.0274032
Cop1	Male-1	0.162732	0.140716	-0.00877162	0.0011182	-0.0103933
Cnot1	Male-1	0.162682	0.134303	-0.00512979	-0.0113373	0.00323247
Crbn	Male-1	0.162676	0.0960812	0.00834244	-0.00468471	0.0259643
Sult1a1	Male-1	0.162666	0.0745705	0.0449276	-0.0242992	0.0972567
Srp72	Male-1	0.162636	0.104475	0.0788385	-0.000695877	0.0685806
Birc6	Male-1	0.162625	0.180769	-0.0262059	0.0043749	-0.02979
Tigd2	Male-1	0.162604	0.0938216	0.0332735	-0.00444988	0.0458315
Cfap74	Male-1	0.162532	0.0681095	-0.0601984	-0.0390903	-0.000830372
Slc39a7	Male-1	0.162529	0.0989383	0.05519	-0.000616754	0.0286255
Rbm33	Male-1	0.162462	0.14001	-0.0375938	-0.0195331	-0.0247274
Bmt2	Male-1	0.162432	0.109707	0.020683	-0.0252303	0.0296468
Rbm6	Male-1	0.162418	0.165099	-0.039929	-0.0144186	-0.0476198
Hnrnpl	Male-1	0.162396	0.178232	0.0241792	-0.00252077	-0.00312772
Rbm7	Male-1	0.162375	0.0987158	0.0632344	-0.0163561	0.0805009
5330438D12Rik	Male-1	0.16237	0.0796765	-0.0117299	-0.0155033	0.0233577
Fam3a	Male-1	0.162316	0.070516	0.0428417	-0.0364787	0.0737096
Smndc1	Male-1	0.162254	0.0918894	0.10142	-0.00487454	0.0811807
Vps26a	Male-1	0.162253	0.0871623	0.0712619	-0.0098872	0.0889494
Ap3b1	Male-1	0.162236	0.102964	0.0401042	-0.00367884	0.0514821
Pcf11	Male-1	0.162162	0.135799	-0.0380348	-0.0198764	-0.0310352
Ctso	Male-1	0.162102	0.133005	0.064255	-0.0207842	0.0180244
Noc2l	Male-1	0.162051	0.117378	0.0306165	-0.0140325	0.0483252
Msrb2	Male-1	0.161963	0.0740581	0.065645	-0.0219401	0.0918197
Elmod2	Male-1	0.161864	0.0930029	-0.0243722	-0.0140832	0.00434304
Stard3nl	Male-1	0.16186	0.0756337	0.0742027	-0.0278225	0.116408
Slc35a5	Male-1	0.161823	0.10258	0.0418347	-0.00612169	0.0328001
Emc3	Male-1	0.16153	0.12812	0.0721044	-0.0423832	0.0179465
Nrp2	Male-1	0.161523	0.113578	0.00609398	-0.000881016	0.0404888
Prpf8	Male-1	0.161489	0.101482	0.10298	-0.0028402	0.0859508
Cdc42se2	Male-1	0.161391	0.101405	0.0322181	-0.0217389	0.0418418
Abracl	Male-1	0.161366	0.0554953	0.114647	-0.0345171	0.169724
Myd88	Male-1	0.161292	0.0733999	0.044594	-0.0152915	0.0682958
Zbtb37	Male-1	0.161291	0.122754	-0.0303033	-0.0164911	-0.0315352
Prorsd1	Male-1	0.161284	0.071906	0.0697086	-0.000730551	0.0950258
P2rx4	Male-1	0.161236	0.0999836	-0.0446157	-0.0365508	0.0430007
Lpin1	Male-1	0.161151	0.117294	0.0163618	-0.0253897	0.020407
Mesd	Male-1	0.161121	0.0943445	0.0673907	-0.00251074	0.0584441
Orai2	Male-1	0.161104	0.0726779	-0.00865989	-0.0133265	0.0392917
Ubxn4	Male-1	0.161099	0.134026	0.0760447	0.0112296	0.033381
Mdm4	Male-1	0.161066	0.156861	-0.0790172	-0.0263868	-0.0553309
Mob3a	Male-1	0.161057	0.0832511	0.0325908	-0.0276855	0.0771278
Shisa5	Male-1	0.160933	0.0809556	0.0639782	-0.0454195	0.0967407
Champ1	Male-1	0.160893	0.0829843	0.0321617	-0.0120746	0.0477853
Slc46a3	Male-1	0.160837	0.0791796	0.00512355	-0.0290718	0.0475278
Klhl18	Male-1	0.160813	0.0872494	-0.0167749	-0.0263841	0.0140226
Ggps1	Male-1	0.160679	0.111102	0.0417038	-0.000502753	0.0312714
Csnk2a1	Male-1	0.16065	0.127283	0.10767	0.0223631	0.0660595
Zdhhc5	Male-1	0.160594	0.108096	0.0423701	-0.00503077	0.0330863
Fam160b1	Male-1	0.160594	0.11135	0.0398864	0.00108206	0.0295698
Sec11a	Male-1	0.160563	0.0925867	0.0731638	-0.0238071	0.0624856
Kcnk12	Male-1	0.160545	0.0695898	0.00392784	-0.0361595	0.0433061
Pik3cb	Male-1	0.160489	0.0849163	0.0237022	-0.020633	0.0608666
Poldip3	Male-1	0.16041	0.100584	0.0314245	-0.017393	0.0384492
Xrn1	Male-1	0.160388	0.146296	-0.0342404	-0.0295699	-0.0255683
Trim27	Male-1	0.160376	0.0889548	0.055817	-0.00919057	0.0772444
Fuca2	Male-1	0.160294	0.0672615	0.0408223	-0.00561044	0.0579917
Casp1	Male-1	0.160196	0.0723207	0.0503774	-0.0355311	0.0970377
Tpd52	Male-1	0.160177	0.0871704	0.106889	-0.0149318	0.162456
G3bp1	Male-1	0.160154	0.130499	0.112571	0.0144957	0.0975206
Enc1	Male-1	0.160141	0.0946754	0.0474703	-0.00928778	0.0473471
Sh3bp2	Male-1	0.160037	0.0718031	-0.00143337	-0.0277679	0.0529765
Dnajc8	Male-1	0.15996	0.113301	0.129824	0.0023764	0.0978532
Pdcd10	Male-1	0.159935	0.105389	0.118033	0.00866694	0.0859244
Sbno2	Male-1	0.159901	0.106505	-0.0255739	-0.0243223	0.0174759
Zc3h18	Male-1	0.159894	0.113887	0.00195954	-0.0111866	0.00377654
Clgn	Male-1	0.159824	0.0680598	-0.00104708	-0.0309316	0.0444531
Endod1	Male-1	0.15978	0.0847449	0.0325825	-0.00424503	0.033582
Psma1	Male-1	0.15978	0.111711	0.109767	-0.0181571	0.105152
Cdk2ap1	Male-1	0.159743	0.0912645	0.11399	-0.0155086	0.118369
Nos1ap	Male-1	0.159741	0.0932058	-0.0436865	-0.0254286	-0.0209519
Tent2	Male-1	0.159739	0.09396	0.0200624	-0.0267999	0.0493795
Atf1	Male-1	0.159667	0.103574	0.037018	-0.0218362	0.0558133
Gab1	Male-1	0.159653	0.0936479	0.0558732	0.00547198	0.0203402
Serpinf1	Male-1	0.159643	0.0596847	0.0272968	-0.0551826	0.0980652
Mctp1	Male-1	0.159601	0.0798103	-0.0247416	-0.0205282	0.0434277
Smap1	Male-1	0.159534	0.118471	0.135185	-0.00924743	0.0984242
Mtmr3	Male-1	0.159519	0.093887	0.0288228	-0.0129958	0.0376527
Taldo1	Male-1	0.159421	0.082864	0.188838	-0.0388402	0.200827
Sfmbt1	Male-1	0.15942	0.0816065	0.012504	-0.0286757	0.0418898
Cep152	Male-1	0.159302	0.0705185	-0.00257217	-0.0250385	0.0296246
Ggt5	Male-1	0.159285	0.0575995	-0.017126	-0.0347158	0.0181047
Lgmn	Male-1	0.159276	-0.00269693	-0.0970344	-0.166873	0.050458
Dennd1b	Male-1	0.15919	0.134278	-0.0117282	-0.0305613	-0.00217161
Cisd2	Male-1	0.159151	0.124503	0.0627315	0.0181435	0.0268545
Taok2	Male-1	0.159047	0.115787	-0.0239256	-0.0237896	-0.00247829
Rcc2	Male-1	0.159001	0.0764228	0.061715	-0.0133923	0.0758488
Mau2	Male-1	0.158882	0.13464	-0.0336664	-0.0209813	-0.0158341
Ino80e	Male-1	0.158781	0.0894569	0.0332885	-0.00679958	0.053754
Fbrs	Male-1	0.158778	0.0985926	0.0109452	-0.0124758	0.0313603
Utp11	Male-1	0.158746	0.0976036	0.0590763	-0.0135723	0.057026
Gabpb2	Male-1	0.158663	0.112385	-0.0214863	-0.0196529	-0.00536391
Flcn	Male-1	0.158662	0.0965245	0.0223191	-0.023335	0.0442512
Trappc10	Male-1	0.158637	0.11256	0.0370336	-0.0132105	0.0305258
Renbp	Male-1	0.15858	0.0752663	0.0770878	-0.0274224	0.106736
Pxn	Male-1	0.15858	0.0916381	0.0407054	-0.0176993	0.050321
Ccdc115	Male-1	0.1585	0.0851582	0.0812453	-0.022981	0.0980132
Cers2	Male-1	0.158465	0.0846979	0.0375764	-0.0253371	0.0572888
Chmp3	Male-1	0.158408	0.0717898	0.0942286	-0.00331381	0.114711
Lpgat1	Male-1	0.158281	0.0837837	0.00381535	0.0127719	0.0444198
Gm30329	Male-1	0.158232	0.0702855	-0.00757463	-0.0199736	0.0217841
Fam89b	Male-1	0.158225	0.0778243	0.0890527	-0.0232617	0.120156
Acsl5	Male-1	0.158186	0.0783484	0.044145	-0.0332817	0.0784432
Sbno1	Male-1	0.158067	0.175478	-0.0200122	-0.00246288	-0.0335007
Qrich1	Male-1	0.158039	0.110575	0.016706	-0.00403293	0.0171552
Zfp260	Male-1	0.15801	0.141986	0.0403798	0.00291152	0.00325485
Zc3hav1	Male-1	0.157985	0.09273	0.0315644	-0.024482	0.0477366
Arfgef1	Male-1	0.157892	0.133122	0.0229992	0.0103713	0.00134374
Smo	Male-1	0.157887	0.114175	0.0145426	-0.0291874	0.00568761
Sec61a1	Male-1	0.157856	0.114186	0.0349239	-0.0223134	0.0230915
Fam45a	Male-1	0.157854	0.0851751	0.0243733	-0.0206963	0.0324811
Pip4k2b	Male-1	0.157843	0.0830985	0.029507	-0.0194113	0.0506484
Tep1	Male-1	0.157822	0.0642424	0.00530474	-0.0371395	0.0668383
Wbp2	Male-1	0.157816	0.102677	0.093089	-0.00159481	0.0780513
Wdfy1	Male-1	0.157753	0.0949961	0.0143142	-0.0223019	0.0378844
Tor1b	Male-1	0.157746	0.101449	0.0420578	-0.00670815	0.0422658
Cd3eap	Male-1	0.157722	0.0770714	0.044829	-0.0161343	0.0616492
1110059G10Rik	Male-1	0.15769	0.0869182	0.0779573	-0.0138353	0.0861285
Ubtf	Male-1	0.157598	0.117253	0.0574945	0.00696457	0.0426238
Mmgt2	Male-1	0.157556	0.0780893	0.0527754	-0.023708	0.068892
Arid2	Male-1	0.157543	0.114192	0.00399148	-0.0197494	0.00361935
Atf4	Male-1	0.157543	0.115005	0.0804316	-0.00384237	0.0469533
Dctpp1	Male-1	0.157534	0.0508477	0.0999693	-0.0299874	0.152216
Mrpl52	Male-1	0.157427	0.0727641	0.166495	-0.028696	0.254664
Zfp592	Male-1	0.157423	0.109789	0.024779	-0.0162228	0.0215503
Ccnt2	Male-1	0.157372	0.171075	-0.0511913	-0.0399065	-0.0428097
Mboat7	Male-1	0.157348	0.10026	0.0178914	-0.0210498	0.037872
Zfp729a	Male-1	0.15731	0.107811	0.00583669	-0.0122831	0.0165096
Tmem87b	Male-1	0.157307	0.109562	-0.0169756	-0.0131982	0.00202673
Tmem243	Male-1	0.157237	0.10094	0.0310759	-0.0507081	0.0679336
Hk3	Male-1	0.157165	0.0659923	0.0199948	-0.0237474	0.0528987
Ltbr	Male-1	0.15716	0.0799854	0.0487206	-0.00546024	0.0593742
Ddit4	Male-1	0.157134	0.140776	0.136601	-0.00784262	0.0871084
Hspa13	Male-1	0.157111	0.107223	0.0556119	-0.00284222	0.0194003
Mtmr6	Male-1	0.1571	0.0825978	0.0457471	-0.0112679	0.0666259
Zzz3	Male-1	0.157059	0.122815	0.00533653	-0.0110311	-0.0031981
Samd8	Male-1	0.157048	0.097964	0.0459359	-0.00932595	0.0360245
Ticam2	Male-1	0.157019	0.0757248	0.00296676	-0.0212379	0.0455141
Trim36	Male-1	0.15701	0.0680376	-0.00718922	-0.0228903	0.038758
Dnttip2	Male-1	0.15699	0.0964967	0.0616855	-0.00658521	0.0524395
Rps6kb1	Male-1	0.156927	0.145555	-0.0179389	-0.0151472	-0.0205855
Slc29a1	Male-1	0.156879	0.077667	0.018711	-0.0388955	0.0637325
Spopl	Male-1	0.15683	0.117048	-0.0237338	-0.0120648	-0.0100958
Tk2	Male-1	0.156813	0.0777097	0.0272932	-0.0264738	0.0555659
Rnf145	Male-1	0.156801	0.0842371	-0.00255212	-0.0105549	0.0116806
Cmtm3	Male-1	0.156795	0.0952009	0.0645289	-0.0479558	0.0956161
Oma1	Male-1	0.156777	0.0834379	0.0102788	-0.0207771	0.0322278
Brip1os	Male-1	0.156751	0.0868444	-0.00629848	-0.0292088	0.0210087
Trip12	Male-1	0.156685	0.147458	0.00542545	0.00153146	-0.00911912
Smurf2	Male-1	0.156671	0.103495	0.0480378	0.00271136	0.0508724
Grap	Male-1	0.156608	0.072774	0.0722877	-0.0387897	0.0633051
Ipmk	Male-1	0.156527	0.093822	0.0409828	-0.00675758	0.0446626
Gltp	Male-1	0.156475	0.0744455	0.109618	-0.0297849	0.175162
Fnip2	Male-1	0.156459	0.097237	0.0258034	-0.010572	0.0467058
Dicer1	Male-1	0.156449	0.142144	-0.0228384	-0.0123106	-0.0205975
Ttc39b	Male-1	0.156418	0.0990745	-0.0108333	-0.00546795	0.0147698
Zfp84	Male-1	0.156414	0.0892465	0.049062	-0.00500885	0.0542172
Clcn5	Male-1	0.156378	0.0836309	-0.01098	-0.0196688	0.0147846
Fam13b	Male-1	0.156362	0.127691	-0.076325	-0.0194972	-0.0490114
Prdm1	Male-1	0.156345	0.0764581	0.0127373	-0.0204414	0.0596967
Cables1	Male-1	0.156324	0.127448	0.0625064	-0.0270955	0.0285636
Cd34	Male-1	0.156303	0.0840642	0.0900347	-0.0421131	0.156359
Tor1aip2	Male-1	0.156302	0.107461	0.0640143	0.000984844	0.023831
Ncoa2	Male-1	0.156204	0.119629	0.00362461	-0.00711798	0.00752974
Clip2	Male-1	0.156133	0.0939187	0.00535968	-0.0175471	0.0354933
U2af2	Male-1	0.156078	0.100405	0.0530532	-0.0145799	0.0576949
Wbp1l	Male-1	0.156051	0.0950187	0.0394743	-0.0168268	0.0611307
Zmym4	Male-1	0.156002	0.133943	-0.00855114	-0.0109148	-0.0172078
Leng8	Male-1	0.155961	0.213038	0.0205701	-0.0284159	-0.0410869
B3gnt2	Male-1	0.155934	0.0987683	0.0596674	-0.0252457	0.0442168
Gnpda1	Male-1	0.155898	0.0769069	0.0225446	-0.0169711	0.0675794
Mplkip	Male-1	0.15581	0.105777	0.0176781	-0.0181436	0.0204495
[truncated: 5,659 more rows]
