# Supplementary material for: Loss of Inpp5d has disease‐relevant and sex‐specific effects on glial transcriptomes
Source: Alzheimers Dement. 2024 Jun 26;20(8):5311–23. doi: 10.1002/alz.13901 (PMC11350029; doi:10.1002/alz.13901)
Supplement: Supplementary file 19 — Supporting information [file ALZ-20-5311-s017.xlsx]

## Sheet: Legend
Supplementary Table 10 - Female CellChat inferred signalling
Inferred signalling probabilities between Astrocytes, Microglia, Oligodendrocytes and Endothelial cells in female Inpp5d wildtye (WT), heterozygous (HET) and homozygous (KO) mice
Column	Value
source	Source of signal (Astrocyte, Microglia, Oligodendrocyte, Endothelial cell)
target	Target of signal (Astrocyte, Microglia, Oligodendrocyte, Endothelial cell)
ligand	Source ligand
receptor	Target receptor
prob	inferred communication probability
pval	p-value of each interaction
interaction_name	Interaction name 1
interaction_name_2	Interaction name 2
pathway_name	Pathway the interaction is associated with
annotation	Interaction type
evidence	Reference for interaction

## Sheet: Sheet1
Female WT											Female HET											Female KO
source	target	ligand	receptor	prob	pval	interaction_name	interaction_name_2	pathway_name	annotation	evidence	source	target	ligand	receptor	prob	pval	interaction_name	interaction_name_2	pathway_name	annotation	evidence	source	target	ligand	receptor	prob	pval	interaction_name	interaction_name_2	pathway_name	annotation	evidence
M	M	Tgfb1	TGFbR1_R2	0.144036	0	TGFB1_TGFBR1_TGFBR2	Tgfb1 - (Tgfbr1+Tgfbr2)	TGFb	Secreted Signaling	KEGG: mmu04350	M	M	Tgfb1	TGFbR1_R2	0.146592	0	TGFB1_TGFBR1_TGFBR2	Tgfb1 - (Tgfbr1+Tgfbr2)	TGFb	Secreted Signaling	KEGG: mmu04350	M	M	Tgfb1	TGFbR1_R2	0.0361559	0	TGFB1_TGFBR1_TGFBR2	Tgfb1 - (Tgfbr1+Tgfbr2)	TGFb	Secreted Signaling	KEGG: mmu04350
O	M	Tgfb2	TGFbR1_R2	0.0267375	0	TGFB2_TGFBR1_TGFBR2	Tgfb2 - (Tgfbr1+Tgfbr2)	TGFb	Secreted Signaling	KEGG: mmu04350	O	M	Tgfb2	TGFbR1_R2	0.0312806	0	TGFB2_TGFBR1_TGFBR2	Tgfb2 - (Tgfbr1+Tgfbr2)	TGFb	Secreted Signaling	KEGG: mmu04350	En	M	Tgfb2	TGFbR1_R2	0.0280792	0	TGFB2_TGFBR1_TGFBR2	Tgfb2 - (Tgfbr1+Tgfbr2)	TGFb	Secreted Signaling	KEGG: mmu04350
En	M	Tgfb2	TGFbR1_R2	0.087439	0	TGFB2_TGFBR1_TGFBR2	Tgfb2 - (Tgfbr1+Tgfbr2)	TGFb	Secreted Signaling	KEGG: mmu04350	En	M	Tgfb2	TGFbR1_R2	0.0330792	0	TGFB2_TGFBR1_TGFBR2	Tgfb2 - (Tgfbr1+Tgfbr2)	TGFb	Secreted Signaling	KEGG: mmu04350	A	En	Vegfa	Flt1	0.0869763	0	VEGFA_VEGFR1	Vegfa - Vegfr1	VEGF	Secreted Signaling	KEGG: mmu04370; PMID: 16633338
O	En	Tgfb2	TGFbR1_R2	0.00972113	0	TGFB2_TGFBR1_TGFBR2	Tgfb2 - (Tgfbr1+Tgfbr2)	TGFb	Secreted Signaling	KEGG: mmu04350	O	En	Tgfb2	TGFbR1_R2	0.00634503	0	TGFB2_TGFBR1_TGFBR2	Tgfb2 - (Tgfbr1+Tgfbr2)	TGFb	Secreted Signaling	KEGG: mmu04350	A	En	Vegfa	Kdr	0.0363804	0	VEGFA_VEGFR2	Vegfa - Vegfr2	VEGF	Secreted Signaling	KEGG: mmu04370; PMID: 16633338
En	En	Tgfb2	TGFbR1_R2	0.0331049	0	TGFB2_TGFBR1_TGFBR2	Tgfb2 - (Tgfbr1+Tgfbr2)	TGFb	Secreted Signaling	KEGG: mmu04350	En	En	Tgfb2	TGFbR1_R2	0.0067198	0	TGFB2_TGFBR1_TGFBR2	Tgfb2 - (Tgfbr1+Tgfbr2)	TGFb	Secreted Signaling	KEGG: mmu04350	A	En	Vegfa	FLT1_KDR	0.0580646	0	VEGFA_VEGFR1R2	Vegfa - Vegfr1r2	VEGF	Secreted Signaling	PMID: 16633338
A	En	Wnt7b	FZD4_LRP5	0.00166657	0	WNT7B_FZD4_LRP5	Wnt7b - (Fzd4+Lrp5)	WNT	Secreted Signaling	KEGG: mmu04310; PMID: 23209147	M	A	Tgfa	Egfr	0.00309294	0	TGFA_EGFR	Tgfa - Egfr	EGF	Secreted Signaling	KEGG: mmu04012	O	En	Igf2	Igf1r	0.0474847	0	IGF2_IGF1R	Igf2 - Igf1r	IGF	Secreted Signaling	PMID: 14604834
A	En	Wnt7b	FZD6_LRP5	0.00299774	0	WNT7B_FZD6_LRP5	Wnt7b - (Fzd6+Lrp5)	WNT	Secreted Signaling	KEGG: mmu04310; PMID: 23209147	En	A	Tgfa	Egfr	0.00267796	0	TGFA_EGFR	Tgfa - Egfr	EGF	Secreted Signaling	KEGG: mmu04012	En	En	Nampt	Insr	0.00838286	0	NAMPT_INSR	Nampt - Insr	VISFATIN	Secreted Signaling	PMID: 28490838
A	En	Wnt7b	FZD4_LRP6	0.00300201	0	WNT7B_FZD4_LRP6	Wnt7b - (Fzd4+Lrp6)	WNT	Secreted Signaling	KEGG: mmu04310; PMID: 23209147	En	A	Hbegf	Egfr	0.00248533	0	HBEGF_EGFR	Hbegf - Egfr	EGF	Secreted Signaling	KEGG: mmu04012	A	A	Ptn	Ptprz1	0.175455	0	PTN_PTPRZ1	Ptn - Ptprz1	PTN	Secreted Signaling	PMID: 28356350; PMID: 25620911
A	En	Wnt7b	FZD6_LRP6	0.00539372	0	WNT7B_FZD6_LRP6	Wnt7b - (Fzd6+Lrp6)	WNT	Secreted Signaling	KEGG: mmu04310; PMID: 23209147	En	A	Hbegf	Erbb4	0.0009729	0	HBEGF_ERBB4	Hbegf - Erbb4	EGF	Secreted Signaling	KEGG: mmu04012	En	A	Ptn	Ptprz1	0.0537229	0	PTN_PTPRZ1	Ptn - Ptprz1	PTN	Secreted Signaling	PMID: 28356350; PMID: 25620911
M	A	Tgfa	Egfr	0.00318468	0	TGFA_EGFR	Tgfa - Egfr	EGF	Secreted Signaling	KEGG: mmu04012	A	A	Fgf1	Fgfr1	0.00340586	0	FGF1_FGFR1	Fgf1 - Fgfr1	FGF	Secreted Signaling	PMC: 4393358	A	En	Ptn	Sdc3	0.0273712	0	PTN_SDC3	Ptn - Sdc3	PTN	Secreted Signaling	PMID: 28356350; PMID: 25620911
En	A	Tgfa	Egfr	0.00269855	0	TGFA_EGFR	Tgfa - Egfr	EGF	Secreted Signaling	KEGG: mmu04012	A	A	Fgf1	Fgfr3	0.0170172	0	FGF1_FGFR3	Fgf1 - Fgfr3	FGF	Secreted Signaling	PMC: 4393358	En	En	Ptn	Sdc3	0.00745225	0	PTN_SDC3	Ptn - Sdc3	PTN	Secreted Signaling	PMID: 28356350; PMID: 25620911
A	A	Hbegf	Egfr	0.00259626	0	HBEGF_EGFR	Hbegf - Egfr	EGF	Secreted Signaling	KEGG: mmu04012	A	En	Vegfa	Flt1	0.181888	0	VEGFA_VEGFR1	Vegfa - Vegfr1	VEGF	Secreted Signaling	KEGG: mmu04370; PMID: 16633338	A	A	Ptn	Sdc4	0.0387847	0	PTN_SDC4	Ptn - Sdc4	PTN	Secreted Signaling	PMID: 28356350; PMID: 25620911
En	A	Hbegf	Egfr	0.00270707	0	HBEGF_EGFR	Hbegf - Egfr	EGF	Secreted Signaling	KEGG: mmu04012	A	En	Vegfa	Kdr	0.0899521	0	VEGFA_VEGFR2	Vegfa - Vegfr2	VEGF	Secreted Signaling	KEGG: mmu04370; PMID: 16633338	En	A	Ptn	Sdc4	0.0106507	0	PTN_SDC4	Ptn - Sdc4	PTN	Secreted Signaling	PMID: 28356350; PMID: 25620911
A	A	Fgf1	Fgfr1	0.00309963	0	FGF1_FGFR1	Fgf1 - Fgfr1	FGF	Secreted Signaling	PMC: 4393358	A	En	Vegfb	Flt1	0.0506635	0	VEGFB_VEGFR1	Vegfb - Vegfr1	VEGF	Secreted Signaling	KEGG: mmu04370; PMID: 16633338	A	M	Ptn	Ncl	0.0375544	0	PTN_NCL	Ptn - Ncl	PTN	Secreted Signaling	PMID: 28356350; PMID: 25620911
A	A	Fgf1	Fgfr3	0.0143986	0	FGF1_FGFR3	Fgf1 - Fgfr3	FGF	Secreted Signaling	PMC: 4393358	M	En	Vegfb	Flt1	0.0378492	0	VEGFB_VEGFR1	Vegfb - Vegfr1	VEGF	Secreted Signaling	KEGG: mmu04370; PMID: 16633338	En	M	Ptn	Ncl	0.0103033	0	PTN_NCL	Ptn - Ncl	PTN	Secreted Signaling	PMID: 28356350; PMID: 25620911
A	En	Vegfa	Flt1	0.124669	0	VEGFA_VEGFR1	Vegfa - Vegfr1	VEGF	Secreted Signaling	KEGG: mmu04370; PMID: 16633338	O	En	Vegfb	Flt1	0.0436975	0	VEGFB_VEGFR1	Vegfb - Vegfr1	VEGF	Secreted Signaling	KEGG: mmu04370; PMID: 16633338	A	O	Ptn	Ncl	0.0343509	0	PTN_NCL	Ptn - Ncl	PTN	Secreted Signaling	PMID: 28356350; PMID: 25620911
A	En	Vegfa	Kdr	0.0722735	0	VEGFA_VEGFR2	Vegfa - Vegfr2	VEGF	Secreted Signaling	KEGG: mmu04370; PMID: 16633338	A	En	Vegfa	FLT1_KDR	0.137889	0	VEGFA_VEGFR1R2	Vegfa - Vegfr1r2	VEGF	Secreted Signaling	PMID: 16633338	En	O	Ptn	Ncl	0.00940167	0	PTN_NCL	Ptn - Ncl	PTN	Secreted Signaling	PMID: 28356350; PMID: 25620911
A	En	Vegfb	Flt1	0.109532	0	VEGFB_VEGFR1	Vegfb - Vegfr1	VEGF	Secreted Signaling	KEGG: mmu04370; PMID: 16633338	O	A	Igf2	Igf1r	0.0140421	0	IGF2_IGF1R	Igf2 - Igf1r	IGF	Secreted Signaling	PMID: 14604834	A	En	Ptn	Ncl	0.0370744	0	PTN_NCL	Ptn - Ncl	PTN	Secreted Signaling	PMID: 28356350; PMID: 25620911
M	En	Vegfb	Flt1	0.0371226	0	VEGFB_VEGFR1	Vegfb - Vegfr1	VEGF	Secreted Signaling	KEGG: mmu04370; PMID: 16633338	O	M	Igf2	Igf1r	0.0097618	0	IGF2_IGF1R	Igf2 - Igf1r	IGF	Secreted Signaling	PMID: 14604834	En	En	Ptn	Ncl	0.0101679	0	PTN_NCL	Ptn - Ncl	PTN	Secreted Signaling	PMID: 28356350; PMID: 25620911
O	En	Vegfb	Flt1	0.0372792	0	VEGFB_VEGFR1	Vegfb - Vegfr1	VEGF	Secreted Signaling	KEGG: mmu04370; PMID: 16633338	O	En	Igf2	Igf1r	0.118267	0	IGF2_IGF1R	Igf2 - Igf1r	IGF	Secreted Signaling	PMID: 14604834	En	A	Edn1	Ednrb	0.0106195	0	EDN1_EDNRB	Edn1 - Ednrb	EDN	Secreted Signaling	KEGG: mmu04080
A	En	Vegfa	FLT1_KDR	0.103604	0	VEGFA_VEGFR1R2	Vegfa - Vegfr1r2	VEGF	Secreted Signaling	PMID: 16633338	En	A	Nampt	Insr	0.00979202	0	NAMPT_INSR	Nampt - Insr	VISFATIN	Secreted Signaling	PMID: 28490838	En	En	Sema3c	NRP1_PLXNA2	0.025948	0	SEMA3C_NRP1_PLXNA2	Sema3c - (Nrp1+Plxna2)	SEMA3	Secreted Signaling	PMID: 27533782
O	A	Igf2	Igf1r	0.0108359	0	IGF2_IGF1R	Igf2 - Igf1r	IGF	Secreted Signaling	PMID: 14604834	En	M	Nampt	Insr	0.00905359	0	NAMPT_INSR	Nampt - Insr	VISFATIN	Secreted Signaling	PMID: 28490838	O	M	Gas6	Mertk	0.0324587	0	GAS6_MERTK	Gas6 - Mertk	GAS	Secreted Signaling	PMID: 27801848
O	M	Igf2	Igf1r	0.0094126	0	IGF2_IGF1R	Igf2 - Igf1r	IGF	Secreted Signaling	PMID: 14604834	En	En	Nampt	Insr	0.0437023	0	NAMPT_INSR	Nampt - Insr	VISFATIN	Secreted Signaling	PMID: 28490838	M	M	Grn	Sort1	0.0279079	0	GRN_SORT1	Grn - Sort1	GRN	Secreted Signaling	PMID: 29555433
O	En	Igf2	Igf1r	0.103591	0	IGF2_IGF1R	Igf2 - Igf1r	IGF	Secreted Signaling	PMID: 14604834	A	A	Mdk	Sdc2	0.00636081	0	MDK_SDC2	Mdk - Sdc2	MK	Secreted Signaling	PMID: 28356350	M	M	Lgals9	Ptprc	0.0201031	0	LGALS9_CD45	Lgals9 - Cd45	GALECTIN	Secreted Signaling	PMID: 30120235
En	En	Cxcl12	Ackr3	0.0282633	0	CXCL12_ACKR3	Cxcl12 - Ackr3	CXCL	Secreted Signaling	KEGG: mmu04060	A	O	Mdk	Sdc2	0.00399345	0	MDK_SDC2	Mdk - Sdc2	MK	Secreted Signaling	PMID: 28356350	M	M	Lgals9	Ighm	0.00654176	0	LGALS9_IGHM	Lgals9 - Ighm	GALECTIN	Secreted Signaling	PMID: 30120235
A	En	Mif	Ackr3	0.00768121	0	MIF_ACKR3	Mif - Ackr3	MIF	Secreted Signaling	PMID: 26175090	A	A	Mdk	Sdc4	0.0318496	0	MDK_SDC4	Mdk - Sdc4	MK	Secreted Signaling	PMID: 28356350	A	A	Psap	Gpr37l1	0.104999	0	PSAP_GPR37L1	Psap - Gpr37l1	PSAP	Secreted Signaling	PMID: 23690594
M	En	Mif	Ackr3	0.001802	0	MIF_ACKR3	Mif - Ackr3	MIF	Secreted Signaling	PMID: 26175090	A	A	Mdk	Ptprz1	0.0637911	0	MDK_PTPRZ1	Mdk - Ptprz1	MK	Secreted Signaling	PMID: 28356350	M	A	Psap	Gpr37l1	0.17496	0	PSAP_GPR37L1	Psap - Gpr37l1	PSAP	Secreted Signaling	PMID: 23690594
O	En	Mif	Ackr3	0.0148419	0	MIF_ACKR3	Mif - Ackr3	MIF	Secreted Signaling	PMID: 26175090	A	A	Mdk	ITGA6_ITGB1	0.00546022	0	MDK_ITGA6_ITGB1	Mdk - (Itga6+Itgb1)	MK	Secreted Signaling	PMID: 28356350	O	A	Psap	Gpr37l1	0.118201	0	PSAP_GPR37L1	Psap - Gpr37l1	PSAP	Secreted Signaling	PMID: 23690594
En	En	Mif	Ackr3	0.00145974	0	MIF_ACKR3	Mif - Ackr3	MIF	Secreted Signaling	PMID: 26175090	A	M	Mdk	ITGA6_ITGB1	0.0310876	0	MDK_ITGA6_ITGB1	Mdk - (Itga6+Itgb1)	MK	Secreted Signaling	PMID: 28356350	En	A	Psap	Gpr37l1	0.0754069	0	PSAP_GPR37L1	Psap - Gpr37l1	PSAP	Secreted Signaling	PMID: 23690594
En	A	Nampt	Insr	0.0104371	0	NAMPT_INSR	Nampt - Insr	VISFATIN	Secreted Signaling	PMID: 28490838	A	En	Mdk	ITGA6_ITGB1	0.0375428	0	MDK_ITGA6_ITGB1	Mdk - (Itga6+Itgb1)	MK	Secreted Signaling	PMID: 28356350	M	M	Lgals9	Havcr2	0.00699123	0	LGALS9_HAVCR2	Lgals9 - Havcr2	GALECTIN	Secreted Signaling	PMID: 27192565
En	M	Nampt	Insr	0.0101778	0	NAMPT_INSR	Nampt - Insr	VISFATIN	Secreted Signaling	PMID: 28490838	A	A	Mdk	Lrp1	0.0250501	0	MDK_LRP1	Mdk - Lrp1	MK	Secreted Signaling	PMID: 28356350	En	En	Col4a1	ITGA1_ITGB1	0.0213179	0	COL4A1_ITGA1_ITGB1	Col4a1 - (Itga1+Itgb1)	COLLAGEN	ECM-Receptor	KEGG: mmu04512
En	En	Nampt	Insr	0.049929	0	NAMPT_INSR	Nampt - Insr	VISFATIN	Secreted Signaling	PMID: 28490838	A	M	Mdk	Lrp1	0.0348027	0	MDK_LRP1	Mdk - Lrp1	MK	Secreted Signaling	PMID: 28356350	En	En	Col4a2	ITGA1_ITGB1	0.0195944	0	COL4A2_ITGA1_ITGB1	Col4a2 - (Itga1+Itgb1)	COLLAGEN	ECM-Receptor	KEGG: mmu04512
A	A	Mdk	Sdc2	0.010788	0	MDK_SDC2	Mdk - Sdc2	MK	Secreted Signaling	PMID: 28356350	A	O	Mdk	Lrp1	0.00767804	0	MDK_LRP1	Mdk - Lrp1	MK	Secreted Signaling	PMID: 28356350	O	En	Col9a3	ITGA1_ITGB1	0.0198396	0	COL9A3_ITGA1_ITGB1	Col9a3 - (Itga1+Itgb1)	COLLAGEN	ECM-Receptor	KEGG: mmu04512
A	A	Mdk	Sdc4	0.0445462	0	MDK_SDC4	Mdk - Sdc4	MK	Secreted Signaling	PMID: 28356350	A	A	Mdk	Ncl	0.00701852	0	MDK_NCL	Mdk - Ncl	MK	Secreted Signaling	PMID: 28356350	En	M	Fn1	ITGAV_ITGB1	0.0461596	0	FN1_ITGAV_ITGB1	Fn1 - (Itgav+Itgb1)	FN1	ECM-Receptor	KEGG: mmu04512
A	A	Mdk	Ptprz1	0.101103	0	MDK_PTPRZ1	Mdk - Ptprz1	MK	Secreted Signaling	PMID: 28356350	A	M	Mdk	Ncl	0.0216262	0	MDK_NCL	Mdk - Ncl	MK	Secreted Signaling	PMID: 28356350	En	M	Vtn	ITGAV_ITGB1	0.00975139	0	VTN_ITGAV_ITGB1	Vtn - (Itgav+Itgb1)	VTN	ECM-Receptor	KEGG: mmu04512
A	A	Mdk	ITGA6_ITGB1	0.0104726	0	MDK_ITGA6_ITGB1	Mdk - (Itga6+Itgb1)	MK	Secreted Signaling	PMID: 28356350	A	O	Mdk	Ncl	0.0185159	0	MDK_NCL	Mdk - Ncl	MK	Secreted Signaling	PMID: 28356350	En	M	Vtn	ITGAV_ITGB5	0.0158396	0	VTN_ITGAV_ITGB5	Vtn - (Itgav+Itgb5)	VTN	ECM-Receptor	KEGG: mmu04512
A	M	Mdk	ITGA6_ITGB1	0.0593549	0	MDK_ITGA6_ITGB1	Mdk - (Itga6+Itgb1)	MK	Secreted Signaling	PMID: 28356350	A	En	Mdk	Ncl	0.0216249	0	MDK_NCL	Mdk - Ncl	MK	Secreted Signaling	PMID: 28356350	En	A	Vtn	ITGAV_ITGB8	0.00554323	0	VTN_ITGAV_ITGB8	Vtn - (Itgav+Itgb8)	VTN	ECM-Receptor	KEGG: mmu04512
A	En	Mdk	ITGA6_ITGB1	0.0609905	0	MDK_ITGA6_ITGB1	Mdk - (Itga6+Itgb1)	MK	Secreted Signaling	PMID: 28356350	A	A	Ptn	Ptprz1	0.31608	0	PTN_PTPRZ1	Ptn - Ptprz1	PTN	Secreted Signaling	PMID: 28356350; PMID: 25620911	En	A	Fn1	ITGAV_ITGB8	0.0266627	0	FN1_ITGAV_ITGB8	Fn1 - (Itgav+Itgb8)	FN1	ECM-Receptor	KEGG: mmu04512
A	A	Mdk	Lrp1	0.0367255	0	MDK_LRP1	Mdk - Lrp1	MK	Secreted Signaling	PMID: 28356350	En	A	Ptn	Ptprz1	0.268146	0	PTN_PTPRZ1	Ptn - Ptprz1	PTN	Secreted Signaling	PMID: 28356350; PMID: 25620911	En	A	Col4a1	ITGAV_ITGB8	0.00734117	0	COL4A1_ITGAV_ITGB8	Col4a1 - (Itgav+Itgb8)	COLLAGEN	ECM-Receptor	KEGG: mmu04512
A	M	Mdk	Lrp1	0.0651776	0	MDK_LRP1	Mdk - Lrp1	MK	Secreted Signaling	PMID: 28356350	A	A	Ptn	Sdc2	0.0416131	0	PTN_SDC2	Ptn - Sdc2	PTN	Secreted Signaling	PMID: 28356350; PMID: 25620911	En	A	Col4a2	ITGAV_ITGB8	0.00673988	0	COL4A2_ITGAV_ITGB8	Col4a2 - (Itgav+Itgb8)	COLLAGEN	ECM-Receptor	KEGG: mmu04512
A	O	Mdk	Lrp1	0.0131463	0	MDK_LRP1	Mdk - Lrp1	MK	Secreted Signaling	PMID: 28356350	En	A	Ptn	Sdc2	0.0332771	0	PTN_SDC2	Ptn - Sdc2	PTN	Secreted Signaling	PMID: 28356350; PMID: 25620911	O	A	Col9a3	ITGAV_ITGB8	0.00682534	0	COL9A3_ITGAV_ITGB8	Col9a3 - (Itgav+Itgb8)	COLLAGEN	ECM-Receptor	KEGG: mmu04512
A	En	Mdk	Lrp1	0.00684029	0	MDK_LRP1	Mdk - Lrp1	MK	Secreted Signaling	PMID: 28356350	A	O	Ptn	Sdc2	0.0264752	0	PTN_SDC2	Ptn - Sdc2	PTN	Secreted Signaling	PMID: 28356350; PMID: 25620911	En	A	Col4a1	Sdc4	0.0121461	0	COL4A1_SDC4	Col4a1 - Sdc4	COLLAGEN	ECM-Receptor	KEGG: mmu04512
A	A	Mdk	Ncl	0.0244577	0	MDK_NCL	Mdk - Ncl	MK	Secreted Signaling	PMID: 28356350	En	O	Ptn	Sdc2	0.0211048	0	PTN_SDC2	Ptn - Sdc2	PTN	Secreted Signaling	PMID: 28356350; PMID: 25620911	En	A	Col4a2	Sdc4	0.0111557	0	COL4A2_SDC4	Col4a2 - Sdc4	COLLAGEN	ECM-Receptor	KEGG: mmu04512
A	M	Mdk	Ncl	0.0464478	0	MDK_NCL	Mdk - Ncl	MK	Secreted Signaling	PMID: 28356350	A	A	Ptn	Sdc3	0.0327909	0	PTN_SDC3	Ptn - Sdc3	PTN	Secreted Signaling	PMID: 28356350; PMID: 25620911	O	A	Col9a3	Sdc4	0.0112965	0	COL9A3_SDC4	Col9a3 - Sdc4	COLLAGEN	ECM-Receptor	KEGG: mmu04512
A	O	Mdk	Ncl	0.0355496	0	MDK_NCL	Mdk - Ncl	MK	Secreted Signaling	PMID: 28356350	En	A	Ptn	Sdc3	0.0261739	0	PTN_SDC3	Ptn - Sdc3	PTN	Secreted Signaling	PMID: 28356350; PMID: 25620911	En	A	Fn1	Sdc4	0.0435589	0	FN1_SDC4	Fn1 - Sdc4	FN1	ECM-Receptor	KEGG: mmu04512
A	En	Mdk	Ncl	0.0477969	0	MDK_NCL	Mdk - Ncl	MK	Secreted Signaling	PMID: 28356350	A	En	Ptn	Sdc3	0.0341818	0	PTN_SDC3	Ptn - Sdc3	PTN	Secreted Signaling	PMID: 28356350; PMID: 25620911	En	A	Agrn	Dag1	0.00452819	0	AGRN_DAG1	Agrn - Dag1	AGRN	ECM-Receptor	KEGG: mmu04512
A	A	Ptn	Ptprz1	0.308174	0	PTN_PTPRZ1	Ptn - Ptprz1	PTN	Secreted Signaling	PMID: 28356350; PMID: 25620911	En	En	Ptn	Sdc3	0.027292	0	PTN_SDC3	Ptn - Sdc3	PTN	Secreted Signaling	PMID: 28356350; PMID: 25620911	A	A	Cadm1	Cadm1	0.0127845	0	CADM1_CADM1	Cadm1 - Cadm1	CADM	Cell-Cell Contact	PMID: 24503895
En	A	Ptn	Ptprz1	0.249527	0	PTN_PTPRZ1	Ptn - Ptprz1	PTN	Secreted Signaling	PMID: 28356350; PMID: 25620911	A	A	Ptn	Sdc4	0.182428	0	PTN_SDC4	Ptn - Sdc4	PTN	Secreted Signaling	PMID: 28356350; PMID: 25620911	M	A	Cadm1	Cadm1	0.0103275	0	CADM1_CADM1	Cadm1 - Cadm1	CADM	Cell-Cell Contact	PMID: 24503895
A	A	Ptn	Sdc2	0.0414031	0	PTN_SDC2	Ptn - Sdc2	PTN	Secreted Signaling	PMID: 28356350; PMID: 25620911	En	A	Ptn	Sdc4	0.150308	0	PTN_SDC4	Ptn - Sdc4	PTN	Secreted Signaling	PMID: 28356350; PMID: 25620911	A	M	Cadm1	Cadm1	0.0103275	0	CADM1_CADM1	Cadm1 - Cadm1	CADM	Cell-Cell Contact	PMID: 24503895
En	A	Ptn	Sdc2	0.0312321	0	PTN_SDC2	Ptn - Sdc2	PTN	Secreted Signaling	PMID: 28356350; PMID: 25620911	A	A	Ptn	Ncl	0.0457481	0	PTN_NCL	Ptn - Ncl	PTN	Secreted Signaling	PMID: 28356350; PMID: 25620911	M	M	Cadm1	Cadm1	0.00833873	0	CADM1_CADM1	Cadm1 - Cadm1	CADM	Cell-Cell Contact	PMID: 24503895
A	A	Ptn	Sdc3	0.0356806	0	PTN_SDC3	Ptn - Sdc3	PTN	Secreted Signaling	PMID: 28356350; PMID: 25620911	En	A	Ptn	Ncl	0.0366154	0	PTN_NCL	Ptn - Ncl	PTN	Secreted Signaling	PMID: 28356350; PMID: 25620911	A	A	Cdh2	Cdh2	0.00690455	0	CDH2_CDH2	Cdh2 - Cdh2	CDH	Cell-Cell Contact	KEGG: mmu04514
En	A	Ptn	Sdc3	0.0268759	0	PTN_SDC3	Ptn - Sdc3	PTN	Secreted Signaling	PMID: 28356350; PMID: 25620911	A	M	Ptn	Ncl	0.13038	0	PTN_NCL	Ptn - Ncl	PTN	Secreted Signaling	PMID: 28356350; PMID: 25620911	En	En	Cdh5	Cdh5	0.0117559	0	CDH5_CDH5	Cdh5 - Cdh5	CDH5	Cell-Cell Contact	KEGG: mmu04514
A	En	Ptn	Sdc3	0.0297062	0	PTN_SDC3	Ptn - Sdc3	PTN	Secreted Signaling	PMID: 28356350; PMID: 25620911	En	M	Ptn	Ncl	0.106233	0	PTN_NCL	Ptn - Ncl	PTN	Secreted Signaling	PMID: 28356350; PMID: 25620911	En	En	Esam	Esam	0.0769565	0	ESAM_ESAM	Esam - Esam	ESAM	Cell-Cell Contact	KEGG: mmu04514; PMID: 11279107
En	En	Ptn	Sdc3	0.0223416	0	PTN_SDC3	Ptn - Sdc3	PTN	Secreted Signaling	PMID: 28356350; PMID: 25620911	A	O	Ptn	Ncl	0.113442	0	PTN_NCL	Ptn - Ncl	PTN	Secreted Signaling	PMID: 28356350; PMID: 25620911	En	M	Jam2	ITGAV_ITGB1	0.00995811	0	JAM2_ITGAV_ITGB1	Jam2 - (Itgav+Itgb1)	JAM	Cell-Cell Contact	KEGG: mmu04514
A	A	Ptn	Sdc4	0.155868	0	PTN_SDC4	Ptn - Sdc4	PTN	Secreted Signaling	PMID: 28356350; PMID: 25620911	En	O	Ptn	Ncl	0.0921	0	PTN_NCL	Ptn - Ncl	PTN	Secreted Signaling	PMID: 28356350; PMID: 25620911	M	M	F11r	F11r	0.088911	0	F11R_F11R	F11r - F11r	JAM	Cell-Cell Contact	KEGG: mmu04514
En	A	Ptn	Sdc4	0.121131	0	PTN_SDC4	Ptn - Sdc4	PTN	Secreted Signaling	PMID: 28356350; PMID: 25620911	A	En	Ptn	Ncl	0.130373	0	PTN_NCL	Ptn - Ncl	PTN	Secreted Signaling	PMID: 28356350; PMID: 25620911	M	En	F11r	Jam2	0.0278338	0	F11R_JAM2	F11r - Jam2	JAM	Cell-Cell Contact	KEGG: mmu04514
A	A	Ptn	Ncl	0.0903239	0	PTN_NCL	Ptn - Ncl	PTN	Secreted Signaling	PMID: 28356350; PMID: 25620911	En	En	Ptn	Ncl	0.106227	0	PTN_NCL	Ptn - Ncl	PTN	Secreted Signaling	PMID: 28356350; PMID: 25620911	En	En	F11r	Jam2	0.00690173	0	F11R_JAM2	F11r - Jam2	JAM	Cell-Cell Contact	KEGG: mmu04514
En	A	Ptn	Ncl	0.0690001	0	PTN_NCL	Ptn - Ncl	PTN	Secreted Signaling	PMID: 28356350; PMID: 25620911	En	En	Sema3c	NRP1_PLXNA2	0.066817	0	SEMA3C_NRP1_PLXNA2	Sema3c - (Nrp1+Plxna2)	SEMA3	Secreted Signaling	PMID: 27533782	En	M	Jam2	F11r	0.0278338	0	JAM2_F11R	Jam2 - F11r	JAM	Cell-Cell Contact	KEGG: mmu04514
A	M	Ptn	Ncl	0.161718	0	PTN_NCL	Ptn - Ncl	PTN	Secreted Signaling	PMID: 28356350; PMID: 25620911	En	M	Sema3c	NRP1_PLXNA4	0.0295923	0	SEMA3C_NRP1_PLXNA4	Sema3c - (Nrp1+Plxna4)	SEMA3	Secreted Signaling	PMID: 27533782	En	En	Jam2	F11r	0.00690173	0	JAM2_F11R	Jam2 - F11r	JAM	Cell-Cell Contact	KEGG: mmu04514
En	M	Ptn	Ncl	0.125871	0	PTN_NCL	Ptn - Ncl	PTN	Secreted Signaling	PMID: 28356350; PMID: 25620911	En	En	Sema3c	NRP2_PLXNA2	0.0328719	0	SEMA3C_NRP2_PLXNA2	Sema3c - (Nrp2+Plxna2)	SEMA3	Secreted Signaling	PMID: 27533782	En	En	Jam2	Jam2	0.00832983	0	JAM2_JAM2	Jam2 - Jam2	JAM	Cell-Cell Contact	KEGG: mmu04514
A	O	Ptn	Ncl	0.127386	0	PTN_NCL	Ptn - Ncl	PTN	Secreted Signaling	PMID: 28356350; PMID: 25620911	En	M	Sema3c	NRP2_PLXNA4	0.025292	0	SEMA3C_NRP2_PLXNA4	Sema3c - (Nrp2+Plxna4)	SEMA3	Secreted Signaling	PMID: 27533782	En	En	Mpzl1	Mpzl1	0.00869056	0	MPZL1_MPZL1	Mpzl1 - Mpzl1	MPZ	Cell-Cell Contact	KEGG: mmu04514
En	O	Ptn	Ncl	0.0982578	0	PTN_NCL	Ptn - Ncl	PTN	Secreted Signaling	PMID: 28356350; PMID: 25620911	En	En	Sema3c	NRP1_NRP2	0.0360281	0	SEMA3C_NRP1_NRP2	Sema3c - (Nrp1+Nrp2)	SEMA3	Secreted Signaling	PMID: 27533782	A	A	Ncam1	Ncam1	0.0132514	0	NCAM1_NCAM1	Ncam1 - Ncam1	NCAM	Cell-Cell Contact	KEGG: mmu04514
A	En	Ptn	Ncl	0.165832	0	PTN_NCL	Ptn - Ncl	PTN	Secreted Signaling	PMID: 28356350; PMID: 25620911	En	En	Sema3c	Plxnd1	0.0284808	0	SEMA3C_PLXND1	Sema3c - Plxnd1	SEMA3	Secreted Signaling	PMID: 27533782	En	A	Jag2	Notch1	0.00520461	0	JAG2_NOTCH1	Jag2 - Notch1	NOTCH	Cell-Cell Contact	PMID: 22353464
En	En	Ptn	Ncl	0.129215	0	PTN_NCL	Ptn - Ncl	PTN	Secreted Signaling	PMID: 28356350; PMID: 25620911	O	A	Gas6	Mertk	0.0551248	0	GAS6_MERTK	Gas6 - Mertk	GAS	Secreted Signaling	PMID: 27801848	En	En	Jag2	Notch1	0.00760945	0	JAG2_NOTCH1	Jag2 - Notch1	NOTCH	Cell-Cell Contact	PMID: 22353464
En	A	Edn1	Ednrb	0.0196263	0	EDN1_EDNRB	Edn1 - Ednrb	EDN	Secreted Signaling	KEGG: mmu04080	M	M	Gas6	Mertk	0.0293597	0	GAS6_MERTK	Gas6 - Mertk	GAS	Secreted Signaling	PMID: 27801848	En	En	Ocln	Ocln	0.00822281	0	OCLN_OCLN	Ocln - Ocln	OCLN	Cell-Cell Contact	KEGG: mmu04514
En	A	Edn3	Ednrb	0.0129572	0	EDN3_EDNRB	Edn3 - Ednrb	EDN	Secreted Signaling	KEGG: mmu04080	O	M	Gas6	Mertk	0.116961	0	GAS6_MERTK	Gas6 - Mertk	GAS	Secreted Signaling	PMID: 27801848	En	En	Pecam1	Pecam1	0.0999056	0	PECAM1_PECAM1	Pecam1 - Pecam1	PECAM1	Cell-Cell Contact	KEGG: mmu04514
En	En	Sema3c	NRP1_PLXNA2	0.0469079	0	SEMA3C_NRP1_PLXNA2	Sema3c - (Nrp1+Plxna2)	SEMA3	Secreted Signaling	PMID: 27533782	M	M	Grn	Sort1	0.0840019	0	GRN_SORT1	Grn - Sort1	GRN	Secreted Signaling	PMID: 29555433	M	A	Sema4d	Plxnb1	0.00475468	0	SEMA4D_PLXNB1	Sema4d - Plxnb1	SEMA4	Cell-Cell Contact	PMID: 27533782
En	M	Sema3c	NRP1_PLXNA4	0.0361435	0	SEMA3C_NRP1_PLXNA4	Sema3c - (Nrp1+Plxna4)	SEMA3	Secreted Signaling	PMID: 27533782	M	M	Lgals9	Ptprc	0.0653097	0	LGALS9_CD45	Lgals9 - Cd45	GALECTIN	Secreted Signaling	PMID: 30120235	M	M	Sema4d	Plxnb2	0.00640331	0	SEMA4D_PLXNB2	Sema4d - Plxnb2	SEMA4	Cell-Cell Contact	PMID: 27533782
En	En	Sema3c	NRP2_PLXNA2	0.0187402	0	SEMA3C_NRP2_PLXNA2	Sema3c - (Nrp2+Plxna2)	SEMA3	Secreted Signaling	PMID: 27533782	M	M	Lgals9	Ighm	0.0357812	0	LGALS9_IGHM	Lgals9 - Ighm	GALECTIN	Secreted Signaling	PMID: 30120235	En	En	Sema6a	Plxna2	0.00490996	0	SEMA6A_PLXNA2	Sema6a - Plxna2	SEMA6	Cell-Cell Contact	PMID: 27533782
En	M	Sema3c	NRP2_PLXNA4	0.0202494	0	SEMA3C_NRP2_PLXNA4	Sema3c - (Nrp2+Plxna4)	SEMA3	Secreted Signaling	PMID: 27533782	A	A	Psap	Gpr37l1	0.221087	0	PSAP_GPR37L1	Psap - Gpr37l1	PSAP	Secreted Signaling	PMID: 23690594	En	En	Sema7a	ITGB1_ITGA1	0.0545372	0	SEMA7A_ITGB1_ITGA1	Sema7a - (Itgb1+Itga1)	SEMA7	Cell-Cell Contact	PMID: 22325954
En	En	Sema3c	NRP1_NRP2	0.0288473	0	SEMA3C_NRP1_NRP2	Sema3c - (Nrp1+Nrp2)	SEMA3	Secreted Signaling	PMID: 27533782	M	A	Psap	Gpr37l1	0.284094	0	PSAP_GPR37L1	Psap - Gpr37l1	PSAP	Secreted Signaling	PMID: 23690594
En	En	Sema3c	Plxnd1	0.0178013	0	SEMA3C_PLXND1	Sema3c - Plxnd1	SEMA3	Secreted Signaling	PMID: 27533782	O	A	Psap	Gpr37l1	0.252598	0	PSAP_GPR37L1	Psap - Gpr37l1	PSAP	Secreted Signaling	PMID: 23690594
M	M	Gas6	Mertk	0.0656122	0	GAS6_MERTK	Gas6 - Mertk	GAS	Secreted Signaling	PMID: 27801848	En	A	Psap	Gpr37l1	0.167505	0	PSAP_GPR37L1	Psap - Gpr37l1	PSAP	Secreted Signaling	PMID: 23690594
O	M	Gas6	Mertk	0.0988567	0	GAS6_MERTK	Gas6 - Mertk	GAS	Secreted Signaling	PMID: 27801848	M	M	Lgals9	Havcr2	0.0376201	0	LGALS9_HAVCR2	Lgals9 - Havcr2	GALECTIN	Secreted Signaling	PMID: 27192565
M	M	Grn	Sort1	0.0876118	0	GRN_SORT1	Grn - Sort1	GRN	Secreted Signaling	PMID: 29555433	En	En	Col4a1	ITGA1_ITGB1	0.107861	0	COL4A1_ITGA1_ITGB1	Col4a1 - (Itga1+Itgb1)	COLLAGEN	ECM-Receptor	KEGG: mmu04512
M	M	Lgals9	Ptprc	0.0679174	0	LGALS9_CD45	Lgals9 - Cd45	GALECTIN	Secreted Signaling	PMID: 30120235	En	En	Col4a2	ITGA1_ITGB1	0.082931	0	COL4A2_ITGA1_ITGB1	Col4a2 - (Itga1+Itgb1)	COLLAGEN	ECM-Receptor	KEGG: mmu04512
M	M	Lgals9	Ighm	0.0481904	0	LGALS9_IGHM	Lgals9 - Ighm	GALECTIN	Secreted Signaling	PMID: 30120235	O	En	Col9a3	ITGA1_ITGB1	0.0901612	0	COL9A3_ITGA1_ITGB1	Col9a3 - (Itga1+Itgb1)	COLLAGEN	ECM-Receptor	KEGG: mmu04512
A	A	Psap	Gpr37l1	0.167434	0	PSAP_GPR37L1	Psap - Gpr37l1	PSAP	Secreted Signaling	PMID: 23690594	En	En	Lama4	ITGA1_ITGB1	0.0212481	0	LAMA4_ITGA1_ITGB1	Lama4 - (Itga1+Itgb1)	LAMININ	ECM-Receptor	KEGG: mmu04512
M	A	Psap	Gpr37l1	0.223504	0	PSAP_GPR37L1	Psap - Gpr37l1	PSAP	Secreted Signaling	PMID: 23690594	En	En	Lamb2	ITGA1_ITGB1	0.0254803	0	LAMB2_ITGA1_ITGB1	Lamb2 - (Itga1+Itgb1)	LAMININ	ECM-Receptor	KEGG: mmu04512
O	A	Psap	Gpr37l1	0.192647	0	PSAP_GPR37L1	Psap - Gpr37l1	PSAP	Secreted Signaling	PMID: 23690594	En	En	Lamc1	ITGA1_ITGB1	0.0187457	0	LAMC1_ITGA1_ITGB1	Lamc1 - (Itga1+Itgb1)	LAMININ	ECM-Receptor	KEGG: mmu04512
En	A	Psap	Gpr37l1	0.141361	0	PSAP_GPR37L1	Psap - Gpr37l1	PSAP	Secreted Signaling	PMID: 23690594	En	A	Lama4	ITGA6_ITGB1	0.00328749	0	LAMA4_ITGA6_ITGB1	Lama4 - (Itga6+Itgb1)	LAMININ	ECM-Receptor	KEGG: mmu04512
A	M	Rarres2	Cmklr1	0.00206656	0	RARRES2_CMKLR1	Rarres2 - Cmklr1	CHEMERIN	Secreted Signaling	PMID: 24671882	En	M	Lama4	ITGA6_ITGB1	0.0189112	0	LAMA4_ITGA6_ITGB1	Lama4 - (Itga6+Itgb1)	LAMININ	ECM-Receptor	KEGG: mmu04512
M	M	Lgals9	Havcr2	0.0387109	0	LGALS9_HAVCR2	Lgals9 - Havcr2	GALECTIN	Secreted Signaling	PMID: 27192565	En	En	Lama4	ITGA6_ITGB1	0.0228977	0	LAMA4_ITGA6_ITGB1	Lama4 - (Itga6+Itgb1)	LAMININ	ECM-Receptor	KEGG: mmu04512
En	En	Col4a1	ITGA1_ITGB1	0.113652	0	COL4A1_ITGA1_ITGB1	Col4a1 - (Itga1+Itgb1)	COLLAGEN	ECM-Receptor	KEGG: mmu04512	En	A	Lamb2	ITGA6_ITGB1	0.00395675	0	LAMB2_ITGA6_ITGB1	Lamb2 - (Itga6+Itgb1)	LAMININ	ECM-Receptor	KEGG: mmu04512
En	En	Col4a2	ITGA1_ITGB1	0.0903312	0	COL4A2_ITGA1_ITGB1	Col4a2 - (Itga1+Itgb1)	COLLAGEN	ECM-Receptor	KEGG: mmu04512	En	M	Lamb2	ITGA6_ITGB1	0.0226887	0	LAMB2_ITGA6_ITGB1	Lamb2 - (Itga6+Itgb1)	LAMININ	ECM-Receptor	KEGG: mmu04512
O	En	Col9a3	ITGA1_ITGB1	0.0751997	0	COL9A3_ITGA1_ITGB1	Col9a3 - (Itga1+Itgb1)	COLLAGEN	ECM-Receptor	KEGG: mmu04512	En	En	Lamb2	ITGA6_ITGB1	0.0274492	0	LAMB2_ITGA6_ITGB1	Lamb2 - (Itga6+Itgb1)	LAMININ	ECM-Receptor	KEGG: mmu04512
En	En	Lama4	ITGA1_ITGB1	0.0205253	0	LAMA4_ITGA1_ITGB1	Lama4 - (Itga1+Itgb1)	LAMININ	ECM-Receptor	KEGG: mmu04512	En	A	Lamc1	ITGA6_ITGB1	0.00289406	0	LAMC1_ITGA6_ITGB1	Lamc1 - (Itga6+Itgb1)	LAMININ	ECM-Receptor	KEGG: mmu04512
En	En	Lama5	ITGA1_ITGB1	0.0163095	0	LAMA5_ITGA1_ITGB1	Lama5 - (Itga1+Itgb1)	LAMININ	ECM-Receptor	KEGG: mmu04512	En	M	Lamc1	ITGA6_ITGB1	0.0166793	0	LAMC1_ITGA6_ITGB1	Lamc1 - (Itga6+Itgb1)	LAMININ	ECM-Receptor	KEGG: mmu04512
En	En	Lamb2	ITGA1_ITGB1	0.0548242	0	LAMB2_ITGA1_ITGB1	Lamb2 - (Itga1+Itgb1)	LAMININ	ECM-Receptor	KEGG: mmu04512	En	En	Lamc1	ITGA6_ITGB1	0.020205	0	LAMC1_ITGA6_ITGB1	Lamc1 - (Itga6+Itgb1)	LAMININ	ECM-Receptor	KEGG: mmu04512
En	En	Lamc1	ITGA1_ITGB1	0.0187102	0	LAMC1_ITGA1_ITGB1	Lamc1 - (Itga1+Itgb1)	LAMININ	ECM-Receptor	KEGG: mmu04512	En	M	Col4a1	ITGA9_ITGB1	0.0399016	0	COL4A1_ITGA9_ITGB1	Col4a1 - (Itga9+Itgb1)	COLLAGEN	ECM-Receptor	KEGG: mmu04512
En	A	Lama4	ITGA6_ITGB1	0.00346253	0	LAMA4_ITGA6_ITGB1	Lama4 - (Itga6+Itgb1)	LAMININ	ECM-Receptor	KEGG: mmu04512	En	M	Col4a2	ITGA9_ITGB1	0.0301483	0	COL4A2_ITGA9_ITGB1	Col4a2 - (Itga9+Itgb1)	COLLAGEN	ECM-Receptor	KEGG: mmu04512
En	M	Lama4	ITGA6_ITGB1	0.0202954	0	LAMA4_ITGA6_ITGB1	Lama4 - (Itga6+Itgb1)	LAMININ	ECM-Receptor	KEGG: mmu04512	O	M	Col9a3	ITGA9_ITGB1	0.032942	0	COL9A3_ITGA9_ITGB1	Col9a3 - (Itga9+Itgb1)	COLLAGEN	ECM-Receptor	KEGG: mmu04512
En	En	Lama4	ITGA6_ITGB1	0.0208785	0	LAMA4_ITGA6_ITGB1	Lama4 - (Itga6+Itgb1)	LAMININ	ECM-Receptor	KEGG: mmu04512	En	M	Lama4	ITGA9_ITGB1	0.00740732	0	LAMA4_ITGA9_ITGB1	Lama4 - (Itga9+Itgb1)	LAMININ	ECM-Receptor	KEGG: mmu04512
En	A	Lama5	ITGA6_ITGB1	0.00274154	0	LAMA5_ITGA6_ITGB1	Lama5 - (Itga6+Itgb1)	LAMININ	ECM-Receptor	KEGG: mmu04512	En	M	Lamb2	ITGA9_ITGB1	0.00890781	0	LAMB2_ITGA9_ITGB1	Lamb2 - (Itga9+Itgb1)	LAMININ	ECM-Receptor	KEGG: mmu04512
En	M	Lama5	ITGA6_ITGB1	0.0161261	0	LAMA5_ITGA6_ITGB1	Lama5 - (Itga6+Itgb1)	LAMININ	ECM-Receptor	KEGG: mmu04512	En	M	Lamc1	ITGA9_ITGB1	0.00652409	0	LAMC1_ITGA9_ITGB1	Lamc1 - (Itga9+Itgb1)	LAMININ	ECM-Receptor	KEGG: mmu04512
En	En	Lama5	ITGA6_ITGB1	0.0165915	0	LAMA5_ITGA6_ITGB1	Lama5 - (Itga6+Itgb1)	LAMININ	ECM-Receptor	KEGG: mmu04512	En	A	Fn1	ITGAV_ITGB1	0.0177491	0	FN1_ITGAV_ITGB1	Fn1 - (Itgav+Itgb1)	FN1	ECM-Receptor	KEGG: mmu04512
En	A	Lamb2	ITGA6_ITGB1	0.00952592	0	LAMB2_ITGA6_ITGB1	Lamb2 - (Itga6+Itgb1)	LAMININ	ECM-Receptor	KEGG: mmu04512	En	M	Fn1	ITGAV_ITGB1	0.0806181	0	FN1_ITGAV_ITGB1	Fn1 - (Itgav+Itgb1)	FN1	ECM-Receptor	KEGG: mmu04512
En	M	Lamb2	ITGA6_ITGB1	0.0542314	0	LAMB2_ITGA6_ITGB1	Lamb2 - (Itga6+Itgb1)	LAMININ	ECM-Receptor	KEGG: mmu04512	En	A	Vtn	ITGAV_ITGB1	0.00304432	0	VTN_ITGAV_ITGB1	Vtn - (Itgav+Itgb1)	VTN	ECM-Receptor	KEGG: mmu04512
En	En	Lamb2	ITGA6_ITGB1	0.0557343	0	LAMB2_ITGA6_ITGB1	Lamb2 - (Itga6+Itgb1)	LAMININ	ECM-Receptor	KEGG: mmu04512	En	M	Vtn	ITGAV_ITGB1	0.0146019	0	VTN_ITGAV_ITGB1	Vtn - (Itgav+Itgb1)	VTN	ECM-Receptor	KEGG: mmu04512
En	A	Lamc1	ITGA6_ITGB1	0.00315149	0	LAMC1_ITGA6_ITGB1	Lamc1 - (Itga6+Itgb1)	LAMININ	ECM-Receptor	KEGG: mmu04512	En	A	Vtn	ITGAV_ITGB5	0.00294836	0	VTN_ITGAV_ITGB5	Vtn - (Itgav+Itgb5)	VTN	ECM-Receptor	KEGG: mmu04512
En	M	Lamc1	ITGA6_ITGB1	0.0185003	0	LAMC1_ITGA6_ITGB1	Lamc1 - (Itga6+Itgb1)	LAMININ	ECM-Receptor	KEGG: mmu04512	En	M	Vtn	ITGAV_ITGB5	0.019237	0	VTN_ITGAV_ITGB5	Vtn - (Itgav+Itgb5)	VTN	ECM-Receptor	KEGG: mmu04512
En	En	Lamc1	ITGA6_ITGB1	0.0190329	0	LAMC1_ITGA6_ITGB1	Lamc1 - (Itga6+Itgb1)	LAMININ	ECM-Receptor	KEGG: mmu04512	En	A	Vtn	ITGAV_ITGB8	0.00697641	0	VTN_ITGAV_ITGB8	Vtn - (Itgav+Itgb8)	VTN	ECM-Receptor	KEGG: mmu04512
En	M	Col4a1	ITGA9_ITGB1	0.0451754	0	COL4A1_ITGA9_ITGB1	Col4a1 - (Itga9+Itgb1)	COLLAGEN	ECM-Receptor	KEGG: mmu04512	En	A	Fn1	ITGAV_ITGB8	0.0399137	0	FN1_ITGAV_ITGB8	Fn1 - (Itgav+Itgb8)	FN1	ECM-Receptor	KEGG: mmu04512
En	M	Col4a2	ITGA9_ITGB1	0.0353453	0	COL4A2_ITGA9_ITGB1	Col4a2 - (Itga9+Itgb1)	COLLAGEN	ECM-Receptor	KEGG: mmu04512	En	A	Lama4	ITGAV_ITGB8	0.00674895	0	LAMA4_ITGAV_ITGB8	Lama4 - (Itgav+Itgb8)	LAMININ	ECM-Receptor	KEGG: mmu04512
O	M	Col9a3	ITGA9_ITGB1	0.0291296	0	COL9A3_ITGA9_ITGB1	Col9a3 - (Itga9+Itgb1)	COLLAGEN	ECM-Receptor	KEGG: mmu04512	En	A	Lamb2	ITGAV_ITGB8	0.00811717	0	LAMB2_ITGAV_ITGB8	Lamb2 - (Itgav+Itgb8)	LAMININ	ECM-Receptor	KEGG: mmu04512
En	M	Lama4	ITGA9_ITGB1	0.00767282	0	LAMA4_ITGA9_ITGB1	Lama4 - (Itga9+Itgb1)	LAMININ	ECM-Receptor	KEGG: mmu04512	En	A	Lamc1	ITGAV_ITGB8	0.00594375	0	LAMC1_ITGAV_ITGB8	Lamc1 - (Itgav+Itgb8)	LAMININ	ECM-Receptor	KEGG: mmu04512
En	M	Lama5	ITGA9_ITGB1	0.00608049	0	LAMA5_ITGA9_ITGB1	Lama5 - (Itga9+Itgb1)	LAMININ	ECM-Receptor	KEGG: mmu04512	En	A	Col4a1	ITGAV_ITGB8	0.0364612	0	COL4A1_ITGAV_ITGB8	Col4a1 - (Itgav+Itgb8)	COLLAGEN	ECM-Receptor	KEGG: mmu04512
En	M	Lamb2	ITGA9_ITGB1	0.020954	0	LAMB2_ITGA9_ITGB1	Lamb2 - (Itga9+Itgb1)	LAMININ	ECM-Receptor	KEGG: mmu04512	En	A	Col4a2	ITGAV_ITGB8	0.0275247	0	COL4A2_ITGAV_ITGB8	Col4a2 - (Itgav+Itgb8)	COLLAGEN	ECM-Receptor	KEGG: mmu04512
En	M	Lamc1	ITGA9_ITGB1	0.00698622	0	LAMC1_ITGA9_ITGB1	Lamc1 - (Itga9+Itgb1)	LAMININ	ECM-Receptor	KEGG: mmu04512	O	A	Col9a3	ITGAV_ITGB8	0.0300828	0	COL9A3_ITGAV_ITGB8	Col9a3 - (Itgav+Itgb8)	COLLAGEN	ECM-Receptor	KEGG: mmu04512
En	A	Fn1	ITGAV_ITGB1	0.0207186	0	FN1_ITGAV_ITGB1	Fn1 - (Itgav+Itgb1)	FN1	ECM-Receptor	KEGG: mmu04512	En	A	Col4a1	Sdc4	0.0991522	0	COL4A1_SDC4	Col4a1 - Sdc4	COLLAGEN	ECM-Receptor	KEGG: mmu04512
En	M	Fn1	ITGAV_ITGB1	0.0864466	0	FN1_ITGAV_ITGB1	Fn1 - (Itgav+Itgb1)	FN1	ECM-Receptor	KEGG: mmu04512	En	A	Col4a2	Sdc4	0.0760635	0	COL4A2_SDC4	Col4a2 - Sdc4	COLLAGEN	ECM-Receptor	KEGG: mmu04512
En	En	Fn1	ITGAV_ITGB1	0.0352501	0	FN1_ITGAV_ITGB1	Fn1 - (Itgav+Itgb1)	FN1	ECM-Receptor	KEGG: mmu04512	O	A	Col9a3	Sdc4	0.0827489	0	COL9A3_SDC4	Col9a3 - Sdc4	COLLAGEN	ECM-Receptor	KEGG: mmu04512
En	A	Vtn	ITGAV_ITGB1	0.0026909	0	VTN_ITGAV_ITGB1	Vtn - (Itgav+Itgb1)	VTN	ECM-Receptor	KEGG: mmu04512	En	A	Fn1	Sdc4	0.107877	0	FN1_SDC4	Fn1 - Sdc4	FN1	ECM-Receptor	KEGG: mmu04512
En	M	Vtn	ITGAV_ITGB1	0.0119239	0	VTN_ITGAV_ITGB1	Vtn - (Itgav+Itgb1)	VTN	ECM-Receptor	KEGG: mmu04512	En	A	Agrn	Dag1	0.0350168	0	AGRN_DAG1	Agrn - Dag1	AGRN	ECM-Receptor	KEGG: mmu04512
En	En	Vtn	ITGAV_ITGB1	0.00463812	0	VTN_ITGAV_ITGB1	Vtn - (Itgav+Itgb1)	VTN	ECM-Receptor	KEGG: mmu04512	En	En	Agrn	Dag1	0.0104193	0	AGRN_DAG1	Agrn - Dag1	AGRN	ECM-Receptor	KEGG: mmu04512
En	A	Vtn	ITGAV_ITGB5	0.00198731	0	VTN_ITGAV_ITGB5	Vtn - (Itgav+Itgb5)	VTN	ECM-Receptor	KEGG: mmu04512	En	A	Hspg2	Dag1	0.0117203	0	HSPG2_DAG1	Hspg2 - Dag1	HSPG	ECM-Receptor	KEGG: mmu04512
En	M	Vtn	ITGAV_ITGB5	0.0147176	0	VTN_ITGAV_ITGB5	Vtn - (Itgav+Itgb5)	VTN	ECM-Receptor	KEGG: mmu04512	En	En	Hspg2	Dag1	0.00342924	0	HSPG2_DAG1	Hspg2 - Dag1	HSPG	ECM-Receptor	KEGG: mmu04512
En	En	Vtn	ITGAV_ITGB5	0.00138379	0	VTN_ITGAV_ITGB5	Vtn - (Itgav+Itgb5)	VTN	ECM-Receptor	KEGG: mmu04512	En	A	Lama4	Dag1	0.0115513	0	LAMA4_DAG1	Lama4 - Dag1	LAMININ	ECM-Receptor	KEGG: mmu04512
En	A	Vtn	ITGAV_ITGB8	0.00522892	0	VTN_ITGAV_ITGB8	Vtn - (Itgav+Itgb8)	VTN	ECM-Receptor	KEGG: mmu04512	En	En	Lama4	Dag1	0.00337939	0	LAMA4_DAG1	Lama4 - Dag1	LAMININ	ECM-Receptor	KEGG: mmu04512
En	A	Fn1	ITGAV_ITGB8	0.0395851	0	FN1_ITGAV_ITGB8	Fn1 - (Itgav+Itgb8)	FN1	ECM-Receptor	KEGG: mmu04512	En	A	Lamb2	Dag1	0.0138795	0	LAMB2_DAG1	Lamb2 - Dag1	LAMININ	ECM-Receptor	KEGG: mmu04512
En	A	Lama4	ITGAV_ITGB8	0.00606871	0	LAMA4_ITGAV_ITGB8	Lama4 - (Itgav+Itgb8)	LAMININ	ECM-Receptor	KEGG: mmu04512	En	En	Lamb2	Dag1	0.0040673	0	LAMB2_DAG1	Lamb2 - Dag1	LAMININ	ECM-Receptor	KEGG: mmu04512
En	A	Lama5	ITGAV_ITGB8	0.00480767	0	LAMA5_ITGAV_ITGB8	Lama5 - (Itgav+Itgb8)	LAMININ	ECM-Receptor	KEGG: mmu04512	En	A	Lamc1	Dag1	0.010179	0	LAMC1_DAG1	Lamc1 - Dag1	LAMININ	ECM-Receptor	KEGG: mmu04512
En	A	Lamb2	ITGAV_ITGB8	0.0166198	0	LAMB2_ITGAV_ITGB8	Lamb2 - (Itgav+Itgb8)	LAMININ	ECM-Receptor	KEGG: mmu04512	En	En	Lamc1	Dag1	0.002975	0	LAMC1_DAG1	Lamc1 - Dag1	LAMININ	ECM-Receptor	KEGG: mmu04512
En	A	Lamc1	ITGAV_ITGB8	0.00552485	0	LAMC1_ITGAV_ITGB8	Lamc1 - (Itgav+Itgb8)	LAMININ	ECM-Receptor	KEGG: mmu04512	A	A	Cadm1	Cadm1	0.0472749	0	CADM1_CADM1	Cadm1 - Cadm1	CADM	Cell-Cell Contact	PMID: 24503895
En	A	Col4a1	ITGAV_ITGB8	0.0360154	0	COL4A1_ITGAV_ITGB8	Col4a1 - (Itgav+Itgb8)	COLLAGEN	ECM-Receptor	KEGG: mmu04512	M	A	Cadm1	Cadm1	0.041065	0	CADM1_CADM1	Cadm1 - Cadm1	CADM	Cell-Cell Contact	PMID: 24503895
En	A	Col4a2	ITGAV_ITGB8	0.0281198	0	COL4A2_ITGAV_ITGB8	Col4a2 - (Itgav+Itgb8)	COLLAGEN	ECM-Receptor	KEGG: mmu04512	A	M	Cadm1	Cadm1	0.041065	0	CADM1_CADM1	Cadm1 - Cadm1	CADM	Cell-Cell Contact	PMID: 24503895
O	A	Col9a3	ITGAV_ITGB8	0.0231443	0	COL9A3_ITGAV_ITGB8	Col9a3 - (Itgav+Itgb8)	COLLAGEN	ECM-Receptor	KEGG: mmu04512	M	M	Cadm1	Cadm1	0.0356403	0	CADM1_CADM1	Cadm1 - Cadm1	CADM	Cell-Cell Contact	PMID: 24503895
En	A	Col4a1	Sdc4	0.0856384	0	COL4A1_SDC4	Col4a1 - Sdc4	COLLAGEN	ECM-Receptor	KEGG: mmu04512	A	A	Cdh2	Cdh2	0.0463991	0	CDH2_CDH2	Cdh2 - Cdh2	CDH	Cell-Cell Contact	KEGG: mmu04514
En	A	Col4a2	Sdc4	0.0676271	0	COL4A2_SDC4	Col4a2 - Sdc4	COLLAGEN	ECM-Receptor	KEGG: mmu04512	En	En	Cdh5	Cdh5	0.090315	0	CDH5_CDH5	Cdh5 - Cdh5	CDH5	Cell-Cell Contact	KEGG: mmu04514
O	A	Col9a3	Sdc4	0.0560644	0	COL9A3_SDC4	Col9a3 - Sdc4	COLLAGEN	ECM-Receptor	KEGG: mmu04512	A	A	Cntn1	Nrcam	0.0143458	0	CNTN1_NRCAM	Cntn1 - Nrcam	CNTN	Cell-Cell Contact	KEGG: mmu04514
En	A	Fn1	Sdc4	0.0936487	0	FN1_SDC4	Fn1 - Sdc4	FN1	ECM-Receptor	KEGG: mmu04512	O	A	Cntn1	Nrcam	0.0215899	0	CNTN1_NRCAM	Cntn1 - Nrcam	CNTN	Cell-Cell Contact	KEGG: mmu04514
En	A	Agrn	Dag1	0.0287284	0	AGRN_DAG1	Agrn - Dag1	AGRN	ECM-Receptor	KEGG: mmu04512	En	En	Esam	Esam	0.129454	0	ESAM_ESAM	Esam - Esam	ESAM	Cell-Cell Contact	KEGG: mmu04514; PMID: 11279107
En	En	Agrn	Dag1	0.0113321	0	AGRN_DAG1	Agrn - Dag1	AGRN	ECM-Receptor	KEGG: mmu04512	M	M	Icam1	ITGAM_ITGB2	0.0200357	0	ICAM1_ITGAM_ITGB2	Icam1 - (Itgam+Itgb2)	ICAM	Cell-Cell Contact	KEGG: mmu04514
En	A	Hspg2	Dag1	0.00882547	0	HSPG2_DAG1	Hspg2 - Dag1	HSPG	ECM-Receptor	KEGG: mmu04512	En	M	Icam2	ITGAM_ITGB2	0.0529574	0	ICAM2_ITGAM_ITGB2	Icam2 - (Itgam+Itgb2)	ICAM	Cell-Cell Contact	KEGG: mmu04514
En	En	Hspg2	Dag1	0.0034386	0	HSPG2_DAG1	Hspg2 - Dag1	HSPG	ECM-Receptor	KEGG: mmu04512	A	M	Jam2	ITGAV_ITGB1	0.0185312	0	JAM2_ITGAV_ITGB1	Jam2 - (Itgav+Itgb1)	JAM	Cell-Cell Contact	KEGG: mmu04514
En	A	Lama4	Dag1	0.00873835	0	LAMA4_DAG1	Lama4 - Dag1	LAMININ	ECM-Receptor	KEGG: mmu04512	M	M	Jam2	ITGAV_ITGB1	0.0136281	0	JAM2_ITGAV_ITGB1	Jam2 - (Itgav+Itgb1)	JAM	Cell-Cell Contact	KEGG: mmu04514
En	En	Lama4	Dag1	0.00340448	0	LAMA4_DAG1	Lama4 - Dag1	LAMININ	ECM-Receptor	KEGG: mmu04512	En	M	Jam2	ITGAV_ITGB1	0.0535166	0	JAM2_ITGAV_ITGB1	Jam2 - (Itgav+Itgb1)	JAM	Cell-Cell Contact	KEGG: mmu04514
En	A	Lama5	Dag1	0.00692644	0	LAMA5_DAG1	Lama5 - Dag1	LAMININ	ECM-Receptor	KEGG: mmu04512	M	M	F11r	F11r	0.161747	0	F11R_F11R	F11r - F11r	JAM	Cell-Cell Contact	KEGG: mmu04514
En	En	Lama5	Dag1	0.00269555	0	LAMA5_DAG1	Lama5 - Dag1	LAMININ	ECM-Receptor	KEGG: mmu04512	M	A	F11r	Jam2	0.0315609	0	F11R_JAM2	F11r - Jam2	JAM	Cell-Cell Contact	KEGG: mmu04514
En	A	Lamb2	Dag1	0.0238197	0	LAMB2_DAG1	Lamb2 - Dag1	LAMININ	ECM-Receptor	KEGG: mmu04512	M	M	F11r	Jam2	0.0232921	0	F11R_JAM2	F11r - Jam2	JAM	Cell-Cell Contact	KEGG: mmu04514
En	En	Lamb2	Dag1	0.00936718	0	LAMB2_DAG1	Lamb2 - Dag1	LAMININ	ECM-Receptor	KEGG: mmu04512	M	En	F11r	Jam2	0.0889168	0	F11R_JAM2	F11r - Jam2	JAM	Cell-Cell Contact	KEGG: mmu04514
En	A	Lamc1	Dag1	0.00795717	0	LAMC1_DAG1	Lamc1 - Dag1	LAMININ	ECM-Receptor	KEGG: mmu04512	En	En	F11r	Jam2	0.0379501	0	F11R_JAM2	F11r - Jam2	JAM	Cell-Cell Contact	KEGG: mmu04514
En	En	Lamc1	Dag1	0.00309864	0	LAMC1_DAG1	Lamc1 - Dag1	LAMININ	ECM-Receptor	KEGG: mmu04512	A	M	Jam2	F11r	0.0315609	0	JAM2_F11R	Jam2 - F11r	JAM	Cell-Cell Contact	KEGG: mmu04514
A	A	Cadm1	Cadm1	0.0410775	0	CADM1_CADM1	Cadm1 - Cadm1	CADM	Cell-Cell Contact	PMID: 24503895	M	M	Jam2	F11r	0.0232921	0	JAM2_F11R	Jam2 - F11r	JAM	Cell-Cell Contact	KEGG: mmu04514
M	A	Cadm1	Cadm1	0.0338803	0	CADM1_CADM1	Cadm1 - Cadm1	CADM	Cell-Cell Contact	PMID: 24503895	En	M	Jam2	F11r	0.0889168	0	JAM2_F11R	Jam2 - F11r	JAM	Cell-Cell Contact	KEGG: mmu04514
A	M	Cadm1	Cadm1	0.0338803	0	CADM1_CADM1	Cadm1 - Cadm1	CADM	Cell-Cell Contact	PMID: 24503895	En	En	Jam2	F11r	0.0379501	0	JAM2_F11R	Jam2 - F11r	JAM	Cell-Cell Contact	KEGG: mmu04514
M	M	Cadm1	Cadm1	0.0279074	0	CADM1_CADM1	Cadm1 - Cadm1	CADM	Cell-Cell Contact	PMID: 24503895	A	A	Jam2	Jam2	0.00547405	0	JAM2_JAM2	Jam2 - Jam2	JAM	Cell-Cell Contact	KEGG: mmu04514
A	A	Cdh2	Cdh2	0.0329166	0	CDH2_CDH2	Cdh2 - Cdh2	CDH	Cell-Cell Contact	KEGG: mmu04514	M	A	Jam2	Jam2	0.00401157	0	JAM2_JAM2	Jam2 - Jam2	JAM	Cell-Cell Contact	KEGG: mmu04514
En	En	Cdh5	Cdh5	0.0982984	0	CDH5_CDH5	Cdh5 - Cdh5	CDH5	Cell-Cell Contact	KEGG: mmu04514	En	A	Jam2	Jam2	0.0162159	0	JAM2_JAM2	Jam2 - Jam2	JAM	Cell-Cell Contact	KEGG: mmu04514
A	A	Cntn1	Nrcam	0.0148162	0	CNTN1_NRCAM	Cntn1 - Nrcam	CNTN	Cell-Cell Contact	KEGG: mmu04514	A	M	Jam2	Jam2	0.00401157	0	JAM2_JAM2	Jam2 - Jam2	JAM	Cell-Cell Contact	KEGG: mmu04514
O	A	Cntn1	Nrcam	0.00533999	0	CNTN1_NRCAM	Cntn1 - Nrcam	CNTN	Cell-Cell Contact	KEGG: mmu04514	En	M	Jam2	Jam2	0.011918	0	JAM2_JAM2	Jam2 - Jam2	JAM	Cell-Cell Contact	KEGG: mmu04514
En	En	Efnb2	Epha4	0.00204263	0	EFNB2_EPHA4	Efnb2 - Epha4	EPHB	Cell-Cell Contact	PMID: 15114347	A	En	Jam2	Jam2	0.0162159	0	JAM2_JAM2	Jam2 - Jam2	JAM	Cell-Cell Contact	KEGG: mmu04514
En	En	Efnb2	Ephb4	0.00152137	0	EFNB2_EPHB4	Efnb2 - Ephb4	EPHB	Cell-Cell Contact	PMID: 15114347	M	En	Jam2	Jam2	0.011918	0	JAM2_JAM2	Jam2 - Jam2	JAM	Cell-Cell Contact	KEGG: mmu04514
En	En	Esam	Esam	0.0830303	0	ESAM_ESAM	Esam - Esam	ESAM	Cell-Cell Contact	KEGG: mmu04514; PMID: 11279107	En	En	Jam2	Jam2	0.0470398	0	JAM2_JAM2	Jam2 - Jam2	JAM	Cell-Cell Contact	KEGG: mmu04514
M	M	Icam1	ITGAM_ITGB2	0.0172744	0	ICAM1_ITGAM_ITGB2	Icam1 - (Itgam+Itgb2)	ICAM	Cell-Cell Contact	KEGG: mmu04514	En	En	Mpzl1	Mpzl1	0.0311684	0	MPZL1_MPZL1	Mpzl1 - Mpzl1	MPZ	Cell-Cell Contact	KEGG: mmu04514
En	M	Icam2	ITGAM_ITGB2	0.0463813	0	ICAM2_ITGAM_ITGB2	Icam2 - (Itgam+Itgb2)	ICAM	Cell-Cell Contact	KEGG: mmu04514	A	A	Ncam1	Fgfr1	0.0293488	0	NCAM1_FGFR1	Ncam1 - Fgfr1	NCAM	Cell-Cell Contact	PMID: 12791257
A	M	Jam2	ITGAV_ITGB1	0.0164678	0	JAM2_ITGAV_ITGB1	Jam2 - (Itgav+Itgb1)	JAM	Cell-Cell Contact	KEGG: mmu04514	A	A	Ncam1	Ncam1	0.176579	0	NCAM1_NCAM1	Ncam1 - Ncam1	NCAM	Cell-Cell Contact	KEGG: mmu04514
M	M	Jam2	ITGAV_ITGB1	0.0134557	0	JAM2_ITGAV_ITGB1	Jam2 - (Itgav+Itgb1)	JAM	Cell-Cell Contact	KEGG: mmu04514	A	A	Ncam1	Ncam2	0.027247	0	NCAM1_NCAM2	Ncam1 - Ncam2	NCAM	Cell-Cell Contact	KEGG: mmu04514
En	M	Jam2	ITGAV_ITGB1	0.047171	0	JAM2_ITGAV_ITGB1	Jam2 - (Itgav+Itgb1)	JAM	Cell-Cell Contact	KEGG: mmu04514	A	A	Negr1	Negr1	0.00362011	0	NEGR1_NEGR1	Negr1 - Negr1	NEGR	Cell-Cell Contact	KEGG: mmu04514
En	En	Jam2	ITGAV_ITGB1	0.0187572	0	JAM2_ITGAV_ITGB1	Jam2 - (Itgav+Itgb1)	JAM	Cell-Cell Contact	KEGG: mmu04514	A	A	Lrrc4b	Ptprf	0.00259796	0	LRRC4B_PTPRF	Lrrc4b - Ptprf	NGL	Cell-Cell Contact	KEGG: mmu04514
M	M	F11r	F11r	0.140082	0	F11R_F11R	F11r - F11r	JAM	Cell-Cell Contact	KEGG: mmu04514	En	A	Jag1	Notch1	0.00247351	0	JAG1_NOTCH1	Jag1 - Notch1	NOTCH	Cell-Cell Contact	PMID: 22353464
M	A	F11r	Jam2	0.025554	0	F11R_JAM2	F11r - Jam2	JAM	Cell-Cell Contact	KEGG: mmu04514	En	M	Jag1	Notch1	0.00154834	0	JAG1_NOTCH1	Jag1 - Notch1	NOTCH	Cell-Cell Contact	PMID: 22353464
M	M	F11r	Jam2	0.0209152	0	F11R_JAM2	F11r - Jam2	JAM	Cell-Cell Contact	KEGG: mmu04514	En	En	Jag1	Notch1	0.00702893	0	JAG1_NOTCH1	Jag1 - Notch1	NOTCH	Cell-Cell Contact	PMID: 22353464
M	En	F11r	Jam2	0.0719583	0	F11R_JAM2	F11r - Jam2	JAM	Cell-Cell Contact	KEGG: mmu04514	En	A	Jag1	Notch2	0.00213504	0	JAG1_NOTCH2	Jag1 - Notch2	NOTCH	Cell-Cell Contact	PMID: 22353464
En	En	F11r	Jam2	0.0335536	0	F11R_JAM2	F11r - Jam2	JAM	Cell-Cell Contact	KEGG: mmu04514	En	M	Jag1	Notch2	0.00215868	0	JAG1_NOTCH2	Jag1 - Notch2	NOTCH	Cell-Cell Contact	PMID: 22353464
A	M	Jam2	F11r	0.025554	0	JAM2_F11R	Jam2 - F11r	JAM	Cell-Cell Contact	KEGG: mmu04514	En	O	Jag1	Notch2	0.00221019	0	JAG1_NOTCH2	Jag1 - Notch2	NOTCH	Cell-Cell Contact	PMID: 22353464
M	M	Jam2	F11r	0.0209152	0	JAM2_F11R	Jam2 - F11r	JAM	Cell-Cell Contact	KEGG: mmu04514	En	En	Jag1	Notch4	0.00153765	0	JAG1_NOTCH4	Jag1 - Notch4	NOTCH	Cell-Cell Contact	PMID: 22353464
En	M	Jam2	F11r	0.0719583	0	JAM2_F11R	Jam2 - F11r	JAM	Cell-Cell Contact	KEGG: mmu04514	En	A	Jag2	Notch1	0.0124592	0	JAG2_NOTCH1	Jag2 - Notch1	NOTCH	Cell-Cell Contact	PMID: 22353464
En	En	Jam2	F11r	0.0335536	0	JAM2_F11R	Jam2 - F11r	JAM	Cell-Cell Contact	KEGG: mmu04514	En	M	Jag2	Notch1	0.00782839	0	JAG2_NOTCH1	Jag2 - Notch1	NOTCH	Cell-Cell Contact	PMID: 22353464
A	A	Jam2	Jam2	0.00420385	0	JAM2_JAM2	Jam2 - Jam2	JAM	Cell-Cell Contact	KEGG: mmu04514	En	En	Jag2	Notch1	0.0347642	0	JAG2_NOTCH1	Jag2 - Notch1	NOTCH	Cell-Cell Contact	PMID: 22353464
M	A	Jam2	Jam2	0.0034271	0	JAM2_JAM2	Jam2 - Jam2	JAM	Cell-Cell Contact	KEGG: mmu04514	En	A	Jag2	Notch2	0.0107691	0	JAG2_NOTCH2	Jag2 - Notch2	NOTCH	Cell-Cell Contact	PMID: 22353464
En	A	Jam2	Jam2	0.0123283	0	JAM2_JAM2	Jam2 - Jam2	JAM	Cell-Cell Contact	KEGG: mmu04514	En	M	Jag2	Notch2	0.0108873	0	JAG2_NOTCH2	Jag2 - Notch2	NOTCH	Cell-Cell Contact	PMID: 22353464
A	M	Jam2	Jam2	0.0034271	0	JAM2_JAM2	Jam2 - Jam2	JAM	Cell-Cell Contact	KEGG: mmu04514	En	O	Jag2	Notch2	0.0111447	0	JAG2_NOTCH2	Jag2 - Notch2	NOTCH	Cell-Cell Contact	PMID: 22353464
En	M	Jam2	Jam2	0.0100655	0	JAM2_JAM2	Jam2 - Jam2	JAM	Cell-Cell Contact	KEGG: mmu04514	En	En	Jag2	Notch4	0.00777467	0	JAG2_NOTCH4	Jag2 - Notch4	NOTCH	Cell-Cell Contact	PMID: 22353464
A	En	Jam2	Jam2	0.0123283	0	JAM2_JAM2	Jam2 - Jam2	JAM	Cell-Cell Contact	KEGG: mmu04514	A	A	Nrxn1	Nlgn1	0.0357042	0	NRXN1_NLGN1	Nrxn1 - Nlgn1	NRXN	Cell-Cell Contact	KEGG: mmu04514
M	En	Jam2	Jam2	0.0100655	0	JAM2_JAM2	Jam2 - Jam2	JAM	Cell-Cell Contact	KEGG: mmu04514	A	A	Nrxn1	Nlgn3	0.0369647	0	NRXN1_NLGN3	Nrxn1 - Nlgn3	NRXN	Cell-Cell Contact	KEGG: mmu04514
En	En	Jam2	Jam2	0.0355928	0	JAM2_JAM2	Jam2 - Jam2	JAM	Cell-Cell Contact	KEGG: mmu04514	A	A	Nrxn2	Nlgn1	0.00456799	0	NRXN2_NLGN1	Nrxn2 - Nlgn1	NRXN	Cell-Cell Contact	KEGG: mmu04514
En	En	Mpzl1	Mpzl1	0.0407818	0	MPZL1_MPZL1	Mpzl1 - Mpzl1	MPZ	Cell-Cell Contact	KEGG: mmu04514	A	A	Nrxn2	Nlgn3	0.00473466	0	NRXN2_NLGN3	Nrxn2 - Nlgn3	NRXN	Cell-Cell Contact	KEGG: mmu04514
A	A	Ncam1	Fgfr1	0.0179348	0	NCAM1_FGFR1	Ncam1 - Fgfr1	NCAM	Cell-Cell Contact	PMID: 12791257	En	En	Ocln	Ocln	0.0485542	0	OCLN_OCLN	Ocln - Ocln	OCLN	Cell-Cell Contact	KEGG: mmu04514
A	A	Ncam1	Ncam1	0.0895983	0	NCAM1_NCAM1	Ncam1 - Ncam1	NCAM	Cell-Cell Contact	KEGG: mmu04514	En	En	Pecam1	Pecam1	0.143986	0	PECAM1_PECAM1	Pecam1 - Pecam1	PECAM1	Cell-Cell Contact	KEGG: mmu04514
A	A	Ncam1	Ncam2	0.0173272	0	NCAM1_NCAM2	Ncam1 - Ncam2	NCAM	Cell-Cell Contact	KEGG: mmu04514	En	En	Ptprm	Ptprm	0.0058149	0	PTPRM_PTPRM	Ptprm - Ptprm	PTPRM	Cell-Cell Contact	KEGG: mmu04514
A	A	Negr1	Negr1	0.00370269	0	NEGR1_NEGR1	Negr1 - Negr1	NEGR	Cell-Cell Contact	KEGG: mmu04514	A	En	Sema4a	NRP1_PLXNA2	0.00561343	0	SEMA4A_NRP1_PLXNA2	Sema4a - (Nrp1+Plxna2)	SEMA4	Cell-Cell Contact	PMID: 27533782
En	A	Jag2	Notch1	0.00497614	0	JAG2_NOTCH1	Jag2 - Notch1	NOTCH	Cell-Cell Contact	PMID: 22353464	A	M	Sema4a	NRP1_PLXNA4	0.00239847	0	SEMA4A_NRP1_PLXNA4	Sema4a - (Nrp1+Plxna4)	SEMA4	Cell-Cell Contact	PMID: 27533782
En	M	Jag2	Notch1	0.00315668	0	JAG2_NOTCH1	Jag2 - Notch1	NOTCH	Cell-Cell Contact	PMID: 22353464	A	A	Sema4a	Plxnb1	0.00220331	0	SEMA4A_PLXNB1	Sema4a - Plxnb1	SEMA4	Cell-Cell Contact	PMID: 27533782
En	En	Jag2	Notch1	0.0130488	0	JAG2_NOTCH1	Jag2 - Notch1	NOTCH	Cell-Cell Contact	PMID: 22353464	A	M	Sema4a	Plxnb2	0.00890322	0	SEMA4A_PLXNB2	Sema4a - Plxnb2	SEMA4	Cell-Cell Contact	PMID: 27533782
En	M	Jag2	Notch2	0.0032575	0	JAG2_NOTCH2	Jag2 - Notch2	NOTCH	Cell-Cell Contact	PMID: 22353464	A	O	Sema4a	Plxnb2	0.00185701	0	SEMA4A_PLXNB2	Sema4a - Plxnb2	SEMA4	Cell-Cell Contact	PMID: 27533782
A	A	Nrxn1	Nlgn1	0.0297893	0	NRXN1_NLGN1	Nrxn1 - Nlgn1	NRXN	Cell-Cell Contact	KEGG: mmu04514	M	A	Sema4d	Plxnb1	0.010933	0	SEMA4D_PLXNB1	Sema4d - Plxnb1	SEMA4	Cell-Cell Contact	PMID: 27533782
A	A	Nrxn1	Nlgn3	0.027176	0	NRXN1_NLGN3	Nrxn1 - Nlgn3	NRXN	Cell-Cell Contact	KEGG: mmu04514	M	M	Sema4d	Plxnb2	0.0430335	0	SEMA4D_PLXNB2	Sema4d - Plxnb2	SEMA4	Cell-Cell Contact	PMID: 27533782
A	A	Nrxn2	Nlgn1	0.00611799	0	NRXN2_NLGN1	Nrxn2 - Nlgn1	NRXN	Cell-Cell Contact	KEGG: mmu04514	En	En	Sema6a	Plxna2	0.00696692	0	SEMA6A_PLXNA2	Sema6a - Plxna2	SEMA6	Cell-Cell Contact	PMID: 27533782
A	A	Nrxn2	Nlgn3	0.00556936	0	NRXN2_NLGN3	Nrxn2 - Nlgn3	NRXN	Cell-Cell Contact	KEGG: mmu04514	En	M	Sema6a	Plxna4	0.00345233	0	SEMA6A_PLXNA4	Sema6a - Plxna4	SEMA6	Cell-Cell Contact	PMID: 27533782
En	En	Ocln	Ocln	0.031993	0	OCLN_OCLN	Ocln - Ocln	OCLN	Cell-Cell Contact	KEGG: mmu04514	En	En	Sema7a	ITGB1_ITGA1	0.106252	0	SEMA7A_ITGB1_ITGA1	Sema7a - (Itgb1+Itga1)	SEMA7	Cell-Cell Contact	PMID: 22325954
En	En	Pecam1	Pecam1	0.155249	0	PECAM1_PECAM1	Pecam1 - Pecam1	PECAM1	Cell-Cell Contact	KEGG: mmu04514	M	A	ITGA9_ITGB1	Vcam1	0.0110313	0	ITGA9_ITGB1_VCAM1	Itga9 - (Itgb1+Vcam1)	VCAM	Cell-Cell Contact	KEGG: mmu04514
En	En	Ptprm	Ptprm	0.0264006	0	PTPRM_PTPRM	Ptprm - Ptprm	PTPRM	Cell-Cell Contact	KEGG: mmu04514	M	O	ITGA9_ITGB1	Vcam1	0.00785724	0	ITGA9_ITGB1_VCAM1	Itga9 - (Itgb1+Vcam1)	VCAM	Cell-Cell Contact	KEGG: mmu04514
M	A	Sema4d	Plxnb1	0.00991811	0	SEMA4D_PLXNB1	Sema4d - Plxnb1	SEMA4	Cell-Cell Contact	PMID: 27533782	M	A	Vsir	Igsf11	0.0461792	0	VSIR_IGSF11	Vsir - Igsf11	VISTA	Cell-Cell Contact	KEGG: mmu04514
M	M	Sema4d	Plxnb2	0.0468465	0	SEMA4D_PLXNB2	Sema4d - Plxnb2	SEMA4	Cell-Cell Contact	PMID: 27533782	En	A	Vsir	Igsf11	0.00369917	0	VSIR_IGSF11	Vsir - Igsf11	VISTA	Cell-Cell Contact	KEGG: mmu04514
M	M	Sema4c	Plxnb2	0.0119104	0	SEMA4C_PLXNB2	Sema4c - Plxnb2	SEMA4	Cell-Cell Contact	PMID: 27533782
En	En	Sema6a	Plxna2	0.00462079	0	SEMA6A_PLXNA2	Sema6a - Plxna2	SEMA6	Cell-Cell Contact	PMID: 27533782
En	M	Sema6a	Plxna4	0.00421868	0	SEMA6A_PLXNA4	Sema6a - Plxna4	SEMA6	Cell-Cell Contact	PMID: 27533782
En	En	Sema7a	ITGB1_ITGA1	0.0862975	0	SEMA7A_ITGB1_ITGA1	Sema7a - (Itgb1+Itga1)	SEMA7	Cell-Cell Contact	PMID: 22325954
M	A	ITGA9_ITGB1	Vcam1	0.0162088	0	ITGA9_ITGB1_VCAM1	Itga9 - (Itgb1+Vcam1)	VCAM	Cell-Cell Contact	KEGG: mmu04514
M	O	ITGA9_ITGB1	Vcam1	0.00775967	0	ITGA9_ITGB1_VCAM1	Itga9 - (Itgb1+Vcam1)	VCAM	Cell-Cell Contact	KEGG: mmu04514
M	A	Vsir	Igsf11	0.0288652	0	VSIR_IGSF11	Vsir - Igsf11	VISTA	Cell-Cell Contact	KEGG: mmu04514
En	A	Vsir	Igsf11	0.00502864	0	VSIR_IGSF11	Vsir - Igsf11	VISTA	Cell-Cell Contact	KEGG: mmu04514
